# Supplementary material for: Hyperacetylated chromatin domains mark cell type-specific genes and suggest distinct modes of enhancer function
Source: Nat Commun. 2020 Sep 11;11:4544. doi: 10.1038/s41467-020-18303-0 (PMC7486385; doi:10.1038/s41467-020-18303-0)
Supplement: Supplementary file 5 — Supplementary Data 1 [file 41467_2020_18303_MOESM5_ESM.xlsx]

## Sheet: Both
chr1	38056129	38071860
chr1	59010461	59027382
chr1	82812110	82831665
chr1	82812110	82831665
chr1	93434280	93441065
chr1	134264047	134287256
chr1	135967853	135985353
chr10	39844732	39863640
chr10	41963936	41975464
chr11	11627762	11635788
chr11	32142179	32169539
chr11	32142179	32169539
chr11	61770779	61782824
chr11	77879135	77888770
chr11	78877830	78888699
chr11	102224627	102237235
chr12	3285228	3296577
chr12	32789149	32811473
chr13	23629089	23639096
chr13	23629089	23639096
chr13	45601452	45609210
chr14	48135198	48148930
chr14	62265683	62275885
chr14	69894063	69909147
chr14	69922534	69940682
chr14	69922534	69940682
chr14	79694326	79704046
chr15	8999790	9005056
chr15	58713563	58719914
chr15	79516299	79527927
chr15	103070345	103089545
chr16	49769681	49777647
chr16	49769681	49777647
chr16	58658547	58670768
chr16	76314294	76325988
chr17	28960017	28970396
chr17	29575074	29584949
chr17	49568058	49579106
chr18	32697779	32716945
chr18	32697779	32716945
chr18	57052960	57063969
chr18	62325593	62338764
chr18	64642071	64651481
chr18	67720914	67733734
chr19	4558270	4569867
chr2	35177454	35192582
chr2	70661300	70669309
chr2	79093701	79110869
chr2	93286642	93304527
chr2	103728045	103737560
chr2	131030910	131045216
chr2	152636739	152651119
chr2	152636739	152651119
chr2	152636739	152651119
chr2	172853228	172867938
chr3	37445249	37465533
chr4	46416591	46424302
chr4	114720184	114729772
chr4	118698382	118709918
chr5	34915540	34925193
chr5	97341624	97350743
chr5	104166016	104192251
chr5	104166016	104192251
chr5	114422897	114440141
chr5	118929732	118939709
chr5	121665753	121693430
chr5	139857963	139866219
chr5	143814175	143828798
chr6	29647319	29651758
chr6	38857138	38875064
chr6	41651295	41657044
chr6	56852453	56873796
chr6	58590419	58598897
chr6	72047524	72060101
chr7	25156264	25170042
chr7	97208606	97219827
chr7	97220887	97229433
chr7	107606694	107616324
chr7	111007411	111026313
chr7	128018326	128031154
chr7	128018326	128031154
chr7	128018326	128031154
chr7	128112680	128125095
chr7	139957348	139970746
chr8	24160488	24165213
chr8	83017353	83025812
chr8	108325109	108359920
chr8	108325109	108359920
chr8	124806487	124854843
chr8	126502567	126515146
chr9	58500656	58510382
chr9	90131515	90145876
chr9	96155136	96168265

## Sheet: HCD_Total
chr1	9762982	9778461
chr1	33679715	33692387
chr1	36142839	36157960
chr1	36963913	36986620
chr1	38052514	38075597
chr1	59004198	59034791
chr1	82810665	82844405
chr1	93434280	93447136
chr1	122152516	122169183
chr1	134256816	134289169
chr1	135966397	135985353
chr1	136310752	136327702
chr1	152935056	152952837
chr1	161972827	161995306
chr1	169308439	169325372
chr1	175254507	175267967
chr1	176094312	176109206
chr1	182734938	182755505
chr1	183135451	183153144
chr10	39839795	39863640
chr10	41961317	41975464
chr10	57823992	57840551
chr10	93343607	93358012
chr10	116532667	116558940
chr11	4430536	4459912
chr11	11584099	11601174
chr11	11617563	11643950
chr11	24021313	24039631
chr11	32135250	32177053
chr11	32184597	32196277
chr11	61769434	61785254
chr11	77873310	77894959
chr11	78877830	78890122
chr11	82653789	82670627
chr11	84631301	84643905
chr11	84908967	84955540
chr11	86547693	86575254
chr11	95191638	95208999
chr11	96790905	96812686
chr11	102211691	102239398
chr12	3276073	3305226
chr12	31580822	31600045
chr12	32722257	32748099
chr12	32777791	32811473
chr12	77760853	77814292
chr13	21806089	21817827
chr13	21835153	21852483
chr13	21867151	21884345
chr13	22110922	22138536
chr13	23620633	23683452
chr13	23826977	23859076
chr13	34395892	34409166
chr13	34411835	34444488
chr13	37942908	37974321
chr13	45601452	45627941
chr13	46810434	46824737
chr13	47189014	47209785
chr13	59911464	59926664
chr13	73602849	73622926
chr13	75843799	75887426
chr13	91594288	91605964
chr13	110466228	110487003
chr14	32972034	32984599
chr14	48129024	48148930
chr14	62256228	62279307
chr14	63735903	63751601
chr14	69870582	69909198
chr14	69911195	69945894
chr14	71096592	71121269
chr14	79689948	79704046
chr14	79926298	79939291
chr15	5084208	5099521
chr15	8998463	9013472
chr15	36569644	36582226
chr15	36707863	36725564
chr15	44288152	44300133
chr15	53021000	53044120
chr15	57709979	57725380
chr15	58708723	58729038
chr15	73002880	73017505
chr15	79511167	79529036
chr15	83248404	83265414
chr15	100240317	100255153
chr15	103065872	103097725
chr16	49763286	49810974
chr16	49852102	49867922
chr16	58511102	58528394
chr16	58655995	58682323
chr16	76310609	76336813
chr16	77013013	77031458
chr16	87697351	87715461
chr17	28957254	28973698
chr17	29568696	29587299
chr17	33844857	33857994
chr17	40939743	40961690
chr17	43152807	43174307
chr17	49566963	49580624
chr17	71604444	71620079
chr17	71632538	71644632
chr18	21429154	21451627
chr18	24353247	24369778
chr18	32695074	32722296
chr18	34671860	34684440
chr18	57023113	57043609
chr18	57047752	57071223
chr18	62318407	62342791
chr18	64636565	64657526
chr18	67592588	67609605
chr18	67708362	67739125
chr18	70711736	70739167
chr19	4551488	4574931
chr19	17384228	17432030
chr19	29136160	29148389
chr19	37624000	37638255
chr19	45512007	45524617
chr2	25862096	25879980
chr2	34653846	34669478
chr2	35177454	35194337
chr2	44888382	44901563
chr2	70654252	70671543
chr2	79090130	79112498
chr2	93285327	93304527
chr2	103725654	103745155
chr2	131028821	131045216
chr2	132510267	132527001
chr2	152608390	152657981
chr2	169969244	169985680
chr2	172843544	172868513
chr3	14874528	14897348
chr3	19080636	19096842
chr3	35816075	35834753
chr3	37441265	37468397
chr3	60273352	60289027
chr3	60298941	60317543
chr3	60342026	60387123
chr3	103582699	103617125
chr3	104431626	104452528
chr3	127588428	127600859
chr3	135487092	135499636
chr4	8612230	8640711
chr4	46399696	46432124
chr4	46455452	46478870
chr4	59536330	59564425
chr4	87444543	87456924
chr4	109136664	109150300
chr4	114720184	114739924
chr4	118698382	118716425
chr4	118851446	118871874
chr4	130253617	130297538
chr4	131576322	131600025
chr4	131610809	131636008
chr4	154278162	154304603
chr5	20548900	20563730
chr5	22040798	22057659
chr5	34905681	34929243
chr5	37064723	37088220
chr5	65192420	65207733
chr5	97337234	97355219
chr5	97413697	97446819
chr5	104163590	104193206
chr5	114420735	114444556
chr5	118925648	118941587
chr5	121664885	121702231
chr5	139853092	139871221
chr5	143798369	143829557
chr5	144391487	144410045
chr6	5229014	5250077
chr6	29642887	29660024
chr6	38857138	38876867
chr6	39365931	39387155
chr6	41634889	41666934
chr6	56847247	56875048
chr6	58588460	58604363
chr6	72045575	72062856
chr6	82959440	82976428
chr6	90653740	90667196
chr6	91105343	91117741
chr6	119956290	119978327
chr7	25148560	25170042
chr7	29735954	29748527
chr7	91790954	91811549
chr7	97205371	97219827
chr7	97220887	97235755
chr7	97275966	97300018
chr7	107603963	107621395
chr7	110987527	111030698
chr7	117911456	117926265
chr7	127984675	128031154
chr7	128109384	128127853
chr7	139955765	139973311
chr7	148308123	148334021
chr7	148739076	148753440
chr8	24136236	24174190
chr8	26723731	26739002
chr8	63426375	63438549
chr8	63439920	63464496
chr8	83012521	83032030
chr8	87487794	87505195
chr8	108317415	108359920
chr8	112377101	112397687
chr8	122433358	122446409
chr8	124804268	124855484
chr8	125060466	125076262
chr8	126494107	126519193
chr9	14165785	14188136
chr9	48159805	48179658
chr9	58500656	58514151
chr9	64649606	64666299
chr9	66192496	66204657
chr9	70513477	70556824
chr9	70991789	71024646
chr9	90125960	90159492
chr9	96152627	96172007
chr9	108239970	108253055
chr9	113838068	113857250
chrX	7538935	7554075

## Sheet: HCD_Only
chr1	9762982	9778461
chr1	33679715	33692387
chr1	36142839	36157960
chr1	36963913	36986620
chr1	122152516	122169183
chr1	136310752	136327702
chr1	152935056	152952837
chr1	161972827	161995306
chr1	169308439	169325372
chr1	175254507	175267967
chr1	176094312	176109206
chr1	182734938	182755505
chr1	183135451	183153144
chr10	57823992	57840551
chr10	93343607	93358012
chr10	116532667	116558940
chr11	4430536	4459912
chr11	11584099	11601174
chr11	24021313	24039631
chr11	32184597	32196277
chr11	82653789	82670627
chr11	84631301	84643905
chr11	84908967	84955540
chr11	86547693	86575254
chr11	95191638	95208999
chr11	96790905	96812686
chr12	31580822	31600045
chr12	32722257	32748099
chr12	77760853	77814292
chr13	21806089	21817827
chr13	21835153	21852483
chr13	21867151	21884345
chr13	22110922	22138536
chr13	23826977	23859076
chr13	34395892	34409166
chr13	34411835	34444488
chr13	37942908	37974321
chr13	46810434	46824737
chr13	47189014	47209785
chr13	59911464	59926664
chr13	73602849	73622926
chr13	75843799	75887426
chr13	91594288	91605964
chr13	110466228	110487003
chr14	32972034	32984599
chr14	63735903	63751601
chr14	71096592	71121269
chr14	79926298	79939291
chr15	5084208	5099521
chr15	36569644	36582226
chr15	36707863	36725564
chr15	44288152	44300133
chr15	53021000	53044120
chr15	57709979	57725380
chr15	73002880	73017505
chr15	83248404	83265414
chr15	100240317	100255153
chr16	49852102	49867922
chr16	58511102	58528394
chr16	77013013	77031458
chr16	87697351	87715461
chr17	33844857	33857994
chr17	40939743	40961690
chr17	43152807	43174307
chr17	71604444	71620079
chr17	71632538	71644632
chr18	21429154	21451627
chr18	24353247	24369778
chr18	34671860	34684440
chr18	57023113	57043609
chr18	67592588	67609605
chr18	70711736	70739167
chr19	17384228	17432030
chr19	29136160	29148389
chr19	37624000	37638255
chr19	45512007	45524617
chr2	25862096	25879980
chr2	34653846	34669478
chr2	44888382	44901563
chr2	132510267	132527001
chr2	169969244	169985680
chr3	14874528	14897348
chr3	19080636	19096842
chr3	35816075	35834753
chr3	60273352	60289027
chr3	60298941	60317543
chr3	60342026	60387123
chr3	103582699	103617125
chr3	104431626	104452528
chr3	127588428	127600859
chr3	135487092	135499636
chr4	8612230	8640711
chr4	46455452	46478870
chr4	59536330	59564425
chr4	87444543	87456924
chr4	109136664	109150300
chr4	118851446	118871874
chr4	130253617	130297538
chr4	131576322	131600025
chr4	131610809	131636008
chr4	154278162	154304603
chr5	20548900	20563730
chr5	22040798	22057659
chr5	37064723	37088220
chr5	65192420	65207733
chr5	97413697	97446819
chr5	144391487	144410045
chr6	5229014	5250077
chr6	39365931	39387155
chr6	82959440	82976428
chr6	90653740	90667196
chr6	91105343	91117741
chr6	119956290	119978327
chr7	29735954	29748527
chr7	91790954	91811549
chr7	97275966	97300018
chr7	117911456	117926265
chr7	148308123	148334021
chr7	148739076	148753440
chr8	26723731	26739002
chr8	63426375	63438549
chr8	63439920	63464496
chr8	87487794	87505195
chr8	112377101	112397687
chr8	122433358	122446409
chr8	125060466	125076262
chr9	14165785	14188136
chr9	48159805	48179658
chr9	64649606	64666299
chr9	66192496	66204657
chr9	70513477	70556824
chr9	70991789	71024646
chr9	108239970	108253055
chr9	113838068	113857250
chrX	7538935	7554075

## Sheet: SE_Total
chr1	38056129	38071860
chr1	59010461	59027382
chr1	82812110	82831665
chr1	89520414	89535091
chr1	93429817	93441065
chr1	134264047	134287256
chr1	135967853	135989918
chr1	158142845	158153454
chr1	167693980	167699862
chr1	183175836	183190587
chr1	186468786	186493662
chr1	194820114	194839010
chr10	30469390	30483599
chr10	39844732	39869929
chr10	41963936	41985509
chr10	61790045	61808449
chr10	75159407	75169917
chr10	76678937	76695541
chr10	80140583	80161334
chr10	80318655	80321710
chr10	82476497	82482892
chr10	126631358	126643091
chr11	11627762	11635788
chr11	31731162	31745985
chr11	32142179	32169539
chr11	61770779	61782824
chr11	69389511	69403209
chr11	77879135	77888770
chr11	77981925	77993328
chr11	78867986	78888699
chr11	79893187	79906167
chr11	85603621	85618200
chr11	87563299	87573733
chr11	90524281	90537687
chr11	94858771	94874119
chr11	95654095	95670448
chr11	98441339	98449842
chr11	102224627	102237235
chr11	115762734	115773093
chr12	3285228	3296577
chr12	25560694	25578030
chr12	32789149	32828719
chr12	52930620	52953107
chr12	102192201	102197889
chr13	23629089	23639096
chr13	23685186	23713814
chr13	45595274	45609210
chr13	59864054	59872723
chr13	102315504	102323419
chr14	48135198	48175419
chr14	62265683	62275885
chr14	69894063	69909147
chr14	69922534	69940682
chr14	79694326	79707491
chr15	8999790	9005056
chr15	58713563	58719914
chr15	66649845	66666183
chr15	66946129	66969745
chr15	73573359	73579706
chr15	79516299	79527927
chr15	103070345	103089545
chr16	8676067	8687584
chr16	8746438	8768787
chr16	49769681	49777647
chr16	58658547	58670768
chr16	76314294	76325988
chr16	91433467	91448928
chr17	28960017	28970396
chr17	29575074	29584949
chr17	29794808	29807414
chr17	47648517	47673442
chr17	49568058	49579106
chr17	84544919	84552861
chr18	32697779	32716945
chr18	50183634	50191573
chr18	57052960	57063969
chr18	60659920	60667298
chr18	62325593	62338764
chr18	64642071	64651481
chr18	67720914	67733734
chr19	4558270	4569867
chr19	4858663	4892428
chr19	5844045	5849172
chr19	24587360	24629914
chr19	37306856	37313203
chr19	55999850	56016396
chr2	4480815	4494460
chr2	35173051	35192582
chr2	38380617	38392348
chr2	70661300	70669309
chr2	79093701	79110869
chr2	93286642	93306955
chr2	103728045	103737560
chr2	129040469	129056747
chr2	131030910	131061496
chr2	152636739	152651119
chr2	153047238	153067033
chr2	164573468	164600033
chr2	167244647	167257020
chr2	167453901	167460489
chr2	172853228	172867938
chr3	37445249	37465533
chr3	51026781	51035810
chr3	83839428	83847024
chr3	84259351	84283718
chr3	101947336	101972290
chr3	137606692	137644100
chr3	144326204	144346717
chr4	46416591	46424302
chr4	109078429	109084308
chr4	109099511	109119130
chr4	114710754	114729772
chr4	117501847	117508922
chr4	118690918	118709918
chr4	135733713	135746411
chr5	22936619	22942073
chr5	23423096	23430265
chr5	34915540	34925193
chr5	37104887	37130884
chr5	64959063	64982548
chr5	97341624	97350743
chr5	104166016	104192251
chr5	111264715	111269338
chr5	114422897	114440141
chr5	118929732	118939709
chr5	121665753	121693430
chr5	135389302	135397538
chr5	139857963	139866219
chr5	140267855	140282514
chr5	143814175	143828798
chr6	5097672	5107106
chr6	29647319	29651758
chr6	35203946	35207301
chr6	38849863	38875064
chr6	41651295	41657044
chr6	55289222	55309313
chr6	56852453	56873796
chr6	57695028	57718045
chr6	58590419	58598897
chr6	72047524	72060101
chr6	120529941	120556189
chr6	121033949	121062220
chr7	4684478	4701362
chr7	16987208	16991469
chr7	25156264	25192619
chr7	25635729	25644834
chr7	71184709	71203865
chr7	87348436	87354590
chr7	97208606	97229433
chr7	107606694	107616324
chr7	111007411	111026313
chr7	128018326	128037170
chr7	128112680	128125095
chr7	139957348	139970746
chr7	150173504	150192923
chr8	14880012	14891407
chr8	24160488	24165213
chr8	83017353	83025812
chr8	108325109	108363704
chr8	122812373	122819373
chr8	124422273	124432730
chr8	124806487	124854843
chr8	126502567	126515146
chr9	44144729	44151922
chr9	50610916	50632749
chr9	57605177	57619231
chr9	58496491	58510382
chr9	63887185	63899624
chr9	90131515	90145876
chr9	96155136	96168265
chr9	98199438	98215003
chr9	120021403	120025817

## Sheet: SE_Only
chr1	89520414	89535091
chr1	158142845	158153454
chr1	167693980	167699862
chr1	183175836	183190587
chr1	186468786	186493662
chr1	194820114	194839010
chr10	30469390	30483599
chr10	61790045	61808449
chr10	75159407	75169917
chr10	76678937	76695541
chr10	80140583	80161334
chr10	80318655	80321710
chr10	82476497	82482892
chr10	126631358	126643091
chr11	31731162	31745985
chr11	69389511	69403209
chr11	77981925	77993328
chr11	79893187	79906167
chr11	85603621	85618200
chr11	87563299	87573733
chr11	90524281	90537687
chr11	94858771	94874119
chr11	95654095	95670448
chr11	98441339	98449842
chr11	115762734	115773093
chr12	25560694	25578030
chr12	52930620	52953107
chr12	102192201	102197889
chr13	23685186	23713814
chr13	59864054	59872723
chr13	102315504	102323419
chr15	66649845	66666183
chr15	66946129	66969745
chr15	73573359	73579706
chr16	8676067	8687584
chr16	8746438	8768787
chr16	91433467	91448928
chr17	29794808	29807414
chr17	47648517	47673442
chr17	84544919	84552861
chr18	50183634	50191573
chr18	60659920	60667298
chr19	4858663	4892428
chr19	5844045	5849172
chr19	24587360	24629914
chr19	37306856	37313203
chr19	55999850	56016396
chr2	4480815	4494460
chr2	38380617	38392348
chr2	129040469	129056747
chr2	153047238	153067033
chr2	164573468	164600033
chr2	167244647	167257020
chr2	167453901	167460489
chr3	51026781	51035810
chr3	83839428	83847024
chr3	84259351	84283718
chr3	101947336	101972290
chr3	137606692	137644100
chr3	144326204	144346717
chr4	109078429	109084308
chr4	109099511	109119130
chr4	117501847	117508922
chr4	135733713	135746411
chr5	22936619	22942073
chr5	23423096	23430265
chr5	37104887	37130884
chr5	64959063	64982548
chr5	111264715	111269338
chr5	135389302	135397538
chr5	140267855	140282514
chr6	5097672	5107106
chr6	35203946	35207301
chr6	55289222	55309313
chr6	57695028	57718045
chr6	120529941	120556189
chr6	121033949	121062220
chr7	4684478	4701362
chr7	16987208	16991469
chr7	25635729	25644834
chr7	71184709	71203865
chr7	87348436	87354590
chr7	150173504	150192923
chr8	14880012	14891407
chr8	122812373	122819373
chr8	124422273	124432730
chr9	44144729	44151922
chr9	50610916	50632749
chr9	57605177	57619231
chr9	63887185	63899624
chr9	98199438	98215003
chr9	120021403	120025817

## Sheet: 27Ac_Only
chr13	23620790	23683452
chr16	49763286	49810974
chr3	60342026	60387123
chr4	130253617	130297538
chr7	110987527	111030698
chr11	32135250	32177053
chr11	84908967	84948643
chr7	127991956	128031154
chr19	17384228	17422205
chr13	75850889	75887426
chr8	24137970	24173541
chr12	32777791	32811473
chr9	90125960	90159492
chr9	70991789	71024646
chr13	34411835	34444488
chr14	69911195	69943813
chr5	143798369	143829557
chr18	67708362	67739125
chr13	23826977	23857695
chr1	59004198	59034791
chr6	28164737	28195300
chr10	42230480	42260994
chr10	30459424	30489843
chr6	57692001	57721396
chr11	4430536	4459912
chr5	104163590	104192887
chr12	3276073	3305226
chr13	37942908	37971876
chr2	33692905	33721629
chr4	33545741	33573889
chr11	86547693	86575254
chr5	35220298	35247586
chr15	35385932	35413084
chr3	37441265	37468397
chr5	97413697	97440569
chr17	50149359	50176219
chr11	11617563	11643950
chr10	116532667	116558940
chr16	76310609	76336813
chr13	33054525	33080401
chr12	32722257	32748031
chr3	103591154	103616764
chr10	40914948	40940441
chr2	129044546	129069975
chr14	71096592	71121269
chr13	94145841	94170486
chr8	63439920	63464496
chr19	46973487	46997920
chr3	37396738	37420929
chr7	97275973	97300018
chr1	82815621	82839655
chr4	131611539	131635485
chr18	21395305	21419122
chr4	131576322	131600025
chr4	46408512	46432124
chr19	4551488	4574931
chr18	57047752	57070885
chr10	39839795	39862925
chr15	53021000	53044120
chr19	24575462	24598374
chr19	37023590	37046379
chr2	62445388	62467861
chr18	21429154	21451602
chr11	31727114	31749173
chr18	70711736	70733789
chr9	50615516	50637350
chr2	164571005	164592823
chr11	96790905	96812684
chr5	121680381	121702001
chr1	36963913	36985504
chr11	86469086	86490400
chr6	32787491	32808754
chr17	43153484	43174307
chr13	110466228	110487003
chr5	114420860	114441610
chr1	183172810	183193434
chr13	96439283	96459899
chr7	91790954	91811549
chr2	69823971	69844510
chr18	57023113	57043609
chr8	124830058	124850345
chr13	73602849	73622926
chr14	48129024	48148930
chr9	48159805	48179658
chr3	14874717	14894542
chr3	104431626	104451397
chr4	6328681	6348323
chr6	38857138	38876710
chr13	57759462	57778823
chr18	64638204	64657526
chr9	96152627	96171928
chr5	105987411	106006691
chr6	119956290	119975539
chr8	112377101	112396315
chr2	93285327	93304527
chr6	17682884	17701964
chr17	12362918	12381937
chr11	102220447	102239398
chr10	20974219	20993120
chr1	194826351	194845248
chr16	49832114	49850829
chr8	108340745	108359376
chr6	41648389	41666934
chr1	89848814	89867293
chr1	134261267	134279737
chr7	135427642	135446110
chr16	58655995	58674384
chr6	5095531	5113883
chr14	69890848	69909198
chr9	70513477	70531787
chr16	11599046	11617235
chr4	118698382	118716425
chr9	113839238	113857250
chr11	30892769	30910767
chr4	59536330	59554321
chr5	97337234	97355219
chr16	77013308	77031253
chr8	126501264	126519193
chr1	135967443	135985353
chr12	31580822	31598686
chr1	152935056	152952837
chr3	66283289	66301025
chr3	35816075	35833808
chr3	40966233	40983958
chr7	139955765	139973311
chr6	57722158	57739689
chr18	68426442	68443914
chr6	56847247	56864704
chr2	103725654	103743109
chr7	107603963	107621395
chr5	144392673	144410045
chr13	22120707	22138005
chr7	25150036	25167263
chr7	128109384	128126606
chr15	103080522	103097725
chr9	70760874	70778032
chr4	8621064	8638140
chr6	82959440	82976428
chr11	109405915	109422894
chr17	40939743	40956678
chr18	10024198	10041128
chr12	77767446	77784371
chr13	36169392	36186310
chr4	46455452	46472365
chr13	94106529	94123413
chr11	120836121	120852994
chr11	11584308	11601174
chr5	22040798	22057659
chr1	161978459	161995306
chr5	34905681	34922512
chr17	63657760	63674548
chr1	136310975	136327702
chr8	83012521	83029090
chr10	57823992	57840551
chr8	47621435	47637947
chr3	153508477	153524957
chr1	122152725	122169183
chr17	28957254	28973698
chr2	167245059	167261406
chr7	59234838	59251041
chr2	35177906	35194028
chr11	77873310	77889418
chr9	96135401	96151427
chr19	32547649	32563669
chr2	79090130	79106141
chr5	118925648	118941587
chr6	72045627	72061535
chr6	39371250	39387155
chr13	24508841	24524730
chr11	61769434	61785254
chr13	110429175	110444962
chr13	107675405	107691184
chr11	29704490	29720243
chr13	36287570	36303298
chr13	21868202	21883914
chr9	21357823	21373500
chr15	80582820	80598496
chr3	60273352	60289027
chr9	98202759	98218403
chr15	35414241	35429852
chr14	63735903	63751483
chr11	31699667	31715245
chr18	24353247	24368811
chr4	114720184	114735702
chr10	43338424	43353922
chr1	38060117	38075597
chr10	53754049	53769503
chr1	9763040	9778461
chr13	21837063	21852483
chr13	21503138	21518539
chr13	35763534	35778891
chr8	125060466	125075802
chr15	57709979	57725312
chr15	58708723	58724046
chr2	27828362	27843659
chr11	44313967	44329240
chr8	26723731	26739002
chr9	64649606	64664869
chr14	62264083	62279307
chr15	79511955	79527170
chr13	59911464	59926664
chr9	70676681	70691867
chr3	60298941	60314112
chr7	63246620	63261790
chr2	152610725	152625876
chr10	17307075	17322202
chr4	109110531	109125657
chr1	36142839	36157960
chr8	87243537	87258648
chr9	50724670	50739713
chr6	58589329	58604363
chr5	37064723	37079750
chr5	139853148	139868139
chr3	152411668	152426641
chr9	66021167	66036137
chr2	34654522	34669478
chr12	80002566	80017504
chr16	49852299	49867232
chr1	169309986	169324898
chr17	29572389	29587299
chr9	70541918	70556824
chr2	25865087	25879980
chr6	108471844	108486721
chr17	71604976	71619851
chr7	97220887	97235755
chr5	130443128	130457986
chr4	151327319	151342152
chr6	5229014	5243833
chr9	64632811	64647572
chr13	45613185	45627941
chr11	11602058	11616738
chr15	58415636	58430274
chr9	63886156	63900766
chr2	37394721	37409327
chr1	73080832	73095433
chr15	8998901	9013453
chr4	144619372	144633903
chr1	176094312	176108842
chr2	131030721	131045216
chr7	97205371	97219827
chr10	20621036	20635462
chr9	14165785	14180200
chr11	95191638	95206050
chr5	20549102	20563455
chr3	95313401	95327754
chr6	149135949	149150281
chr1	182741240	182755505
chr1	190790097	190804362
chr3	60618406	60632624
chr11	82656410	82670627
chr1	77284971	77299172
chr3	68855795	68869951
chr2	38037861	38051992
chr18	60658377	60672505
chr16	36883572	36897630
chr13	46810434	46824488
chr11	24025590	24039631
chr12	52935226	52949247
chr19	59972547	59986547
chr7	63262594	63276583
chr4	154278162	154292144
chr1	183139163	183153144
chr16	35799401	35813380
chr12	12493015	12506975
chr6	38839649	38853563
chr17	12392217	12406061
chr8	108319593	108333434
chr18	85048352	85062191
chr12	54929334	54943161
chr15	36711740	36725564
chr2	72925732	72939549
chr19	32245561	32259326
chr7	116769324	116783042
chr17	71578171	71591857
chr1	133338614	133352250
chr15	83251778	83265414
chr1	23283494	23297057
chr15	66943179	66956735
chr2	152634056	152647581
chr2	169972182	169985680
chr9	58500656	58514151
chr14	79690394	79703884
chr10	94370527	94383949
chr11	57763771	57777182
chr13	73576207	73589601
chr10	108014855	108028247
chr19	55353227	55366600
chr18	32708234	32721590
chr3	75717471	75730812
chr3	60583018	60596337
chr6	67105718	67119032
chr16	90984247	90997558
chr11	4474309	4487618
chr16	58493689	58506995
chr17	5106828	5120131
chr13	34395892	34409166
chr10	93344778	93358012
chr1	89600197	89613415
chr13	47196611	47209785
chr2	31975642	31988793
chr6	90653740	90666891
chr17	33844857	33857994
chr19	36520979	36534112
chr7	148308123	148321251
chr19	37304903	37318011
chr3	153460447	153473530
chr15	100240317	100253385
chr7	142999177	143012232
chr4	109136664	109149690
chr10	41962464	41975464
chr16	8743170	8756101
chr9	63914611	63927517
chr17	49567733	49580622
chr10	94385580	94398458
chr14	79926298	79939134
chr18	60674558	60687394
chr19	24600839	24613673
chr19	56008693	56021458
chr9	108240053	108252801
chr15	8707650	8720390
chr18	67592588	67605328
chr11	30056612	30069329
chrX	39365134	39377831
chr1	163816883	163829559
chr1	33679715	33692387
chr1	93434489	93447136
chr14	47150451	47163091
chr6	116228273	116240903
chr3	98651956	98664577
chr11	95661167	95673781
chr2	44888382	44900991
chr7	148739076	148751665
chr15	36569644	36582226
chr7	29735954	29748527
chr2	160476273	160488827
chr7	123029627	123042178
chr3	37381084	37393622
chrX	7541558	7554075
chr10	82474246	82486761
chr15	58753791	58766303
chr19	46918076	46930583
chr5	65193779	65206283
chr10	36945568	36958065
chr18	34671982	34684440
chr12	80703689	80716142
chr4	140710071	140722499
chr19	45512007	45524429
chr1	196912775	196925194
chr18	32695074	32707464
chr11	48894131	48906513
chr4	87444543	87456924
chr17	26643987	26656312
chr13	94191390	94203713
chr3	127588537	127600859
chr6	91105424	91117741
chr2	121056842	121069158
chr6	55306288	55318594
chr10	40952659	40964955
chr1	175254507	175266797
chr8	87489372	87501647
chr18	62318806	62331072
chr2	132514743	132527001
chr10	43384304	43396562
chr11	6485349	6497603
chr19	37624902	37637149
chr1	186464645	186476886
chr2	78717161	78729396
chr19	29136160	29148389
chr10	60580950	60593171
chr16	87703245	87715461
chr2	34587314	34599505
chr7	104099283	104111473
chr16	58511102	58523273
chr9	66192496	66204657
chr8	63426417	63438549
chr11	4900743	4912862
chr11	78877830	78889940
chr3	60401002	60413098
chr7	116734904	116746980
chr11	84631821	84643896
chr15	5084208	5096280
chr3	135487569	135499636
chr9	99150443	99162457
chr4	118859594	118871599
chr7	142903822	142915824
chr2	70659562	70671543
chr7	117913939	117925912
chr15	44288166	44300133
chr17	71632538	71644450
chr17	85170328	85182233
chr5	64974191	64986092
chr11	45613616	45625513
chr13	59889908	59901794
chr3	19080636	19092502
chr12	70834628	70846482
chr14	47857325	47869170
chr15	73004104	73015932
chr6	30091161	30102987
chr6	29644269	29656079
chr14	32972762	32984552
chr16	32505795	32517563
chr1	158146150	158157903
chr8	122433622	122445361
chr5	68203521	68215259
chr11	85147395	85159131
chr13	21806106	21817827
chr1	136351322	136363028
chr11	32184597	32196277
chr13	91594288	91605964
chr2	172856478	172868154

## Sheet: 27Ac+Me3
chr1	59004198	59034791
chr1	82815621	82839655
chr1	93434489	93447136
chr1	135967443	135985353
chr1	175254507	175266797
chr1	176094312	176108842
chr11	11584308	11601174
chr11	32184597	32202188
chr11	77873310	77890060
chr11	84631535	84643896
chr11	95191638	95206050
chr11	96790905	96812684
chr11	102218976	102239398
chr12	31580822	31599148
chr12	32722257	32748031
chr13	21806106	21817827
chr13	21837063	21852483
chr13	21868202	21883914
chr13	22120707	22138005
chr13	23620790	23683452
chr13	23826977	23857695
chr13	34411835	34444488
chr13	46810434	46824587
chr13	47195982	47209785
chr13	59911464	59926664
chr13	73602849	73622926
chr13	75844128	75887426
chr13	110466228	110487003
chr14	62262767	62279307
chr14	69890848	69909198
chr14	79690394	79703884
chr15	8998901	9013453
chr15	36711740	36725564
chr15	44288166	44300133
chr15	73004104	73016292
chr15	79511955	79527170
chr15	103079424	103097725
chr16	49852299	49867232
chr16	58655995	58678396
chr17	28957254	28973698
chr17	33844857	33857994
chr17	40939743	40956851
chr18	24353247	24368895
chr18	32708234	32721590
chr18	64638204	64657526
chr19	29136160	29148389
chr19	37304903	37318011
chr2	34654360	34669478
chr2	35177906	35194028
chr2	70659562	70671543
chr2	79090130	79106141
chr2	93285327	93304527
chr2	160471146	160488827
chr2	169972182	169985680
chr3	14874717	14894542
chr3	60298941	60314112
chr3	104431626	104451397
chr3	127588537	127600859
chr4	46407995	46432124
chr4	46455452	46472365
chr4	87444543	87456924
chr4	114720184	114737311
chr4	131611539	131635485
chr5	65193484	65206283
chr5	97413697	97440569
chr5	104163590	104192887
chr6	29643282	29656079
chr6	41647685	41666934
chr6	58589329	58604363
chr6	72045627	72061535
chr7	25150036	25167263
chr7	97275973	97300018
chr7	128109384	128127079
chr7	139955765	139973311
chr8	24137970	24173541
chr8	63426417	63438549
chr8	63439920	63464496
chr8	83012521	83029090
chr8	87489372	87504474
chr8	108319593	108333434
chr8	108340745	108359376
chr8	112377101	112396315
chr8	125060466	125076040
chr8	126500526	126519193
chr9	64649606	64664869
chr9	96152627	96171928
chrX	7540842	7554075
