# Supplementary material for: Hyperacetylated chromatin domains mark cell type-specific genes and suggest distinct modes of enhancer function
Source: Nat Commun. 2020 Sep 11;11:4544. doi: 10.1038/s41467-020-18303-0 (PMC7486385; doi:10.1038/s41467-020-18303-0)
Supplement: Supplementary file 6 — Supplementary Data 2 [file 41467_2020_18303_MOESM6_ESM.xlsx]

## Sheet: Both
Term	Overlap	P-value	Adjusted P-value	Old P-value	Old Adjusted P-value	Z-score	Combined Score	Genes
bone_marrow	30/413	0.000000000000000000283465642845343742183076881490220801553410449413498094738128596503656808636151254177093505859375	0.0000000000000000178583354992566560945715838016501847826609982654126607126698900174233131110668182373046875	0.000000000000000000000174866578339500983818015828903240375654128190554162368362529737797483875283433008007705211639404296875	0.0000000000000000000110165944353885626388118336813851481287025368493698087852920852736104961877572350203990936279296875	-1.6556160162962013	70.70671775225901	HEMGN;GYPA;FECH;E230029C05RIK;GYPC;CPOX;SLC4A1;TSPAN33;NT5C3;TRAK2;FAM53B;ST3GAL5;CDR2;RBM38;SPECC1;NFE2;BRPF3;STRADB;SLC16A10;ANK1;GTPBP1;SLC25A37;KEL;ABCB10;TFDP2;RANBP10;SPIRE1;TMCC2;ZFPM1;ASB1
bone	16/157	0.00000000001367905762557072182593301348603920426783009389737344463355839252471923828125	0.000000000430890315205477718129844318098648804638006737377509125508368015289306640625	0.000000000000581336408264018255088318505431716769920637288837639289340586401522159576416015625	0.0000000000183120968603165736721303886991906785010331137897310327389277517795562744140625	-1.2492430651183957	31.25000902294958	HEMGN;NFE2;GYPA;FECH;CPOX;SLC4A1;TSPAN33;TRAK2;SLC25A37;KEL;ABCB10;TFDP2;RANBP10;TMCC2;CDR2;ASB1
Baf3	7/440	0.05286023526814460915534965579354320652782917022705078125	1	0.01446979216202586536466068167783305398188531398773193359375	0.30386563540254318827038559902575798332691192626953125	-1.9715871414894457	5.796671081417119	KSR1;NPRL3;PIM1;D830046C22RIK;IFT57;NT5C3;ZFPM1
umbilical_cord	3/208	0.1343787235448803685233798432818730361759662628173828125	1	0.06775447692009617384201192180626094341278076171875	1	-1.419650435903963	2.849370694233656	HBB-Y;HBA-X;HBB-BH1
skeletal_muscle	8/710	0.26607924115519043795075049274601042270660400390625	1	0.09892880512644797175170197078841738402843475341796875	1	-1.456787896413517	1.9287305283590772	RAB10;TATDN1;KSR1;STRADB;GMPR;HIST1H4H;SLC16A10;ANK1
granulo_mono_progenitor	2/124	0.1750837212880853588359286732156760990619659423828125	1	0.10807671474783842047173720857244916260242462158203125	1	-1.0867309278861141	1.893618874410964	3110082I17RIK;CBX5
dendritic_cells_myeloid_CD8a-	2/188	0.3184693843328452178553789053694345057010650634765625	1	0.2067517040018704843618024824536405503749847412109375	1	-1.2901845501628821	1.476266491378633	BTG2;E230029C05RIK
mast_cells	5/515	0.384917972191822610472655696867150254547595977783203125	1	0.1995852428372115461296942839908297173678874969482421875	1	-1.3578188497550108	1.2963436375001889	EEF2K;TAL1;TBXAS1;STOM;GPR146
adrenal_gland	4/245	0.441851535304169595885781518518342636525630950927734375	1	0.3003266723988329278682840595138259232044219970703125	1	-1.2875921528953833	1.0516812521350767	TATDN1;TFDP2;ST3GAL5;ERAL1
NK_cells	4/669	0.58632017721492157846796544617973268032073974609375	1	0.350483180879323563683414022307260893285274505615234375	1	-1.6685393126226915	0.8908152207576205	ITGA4;ERAL1;IFT57;SSH1
adipose_brown	3/456	0.52887265532071225937471581346471793949604034423828125	1	0.33410286249737353170274900548974983394145965576171875	1	-1.1337133786056277	0.7221840421180452	PCX;PRKAR2B;HIST1H4H
granulocytes_mac1+gr1+	3/557	0.66444638952146350963090526420273818075656890869140625	1	0.455241166897373428223971814077231101691722869873046875	1	-1.670839524210292	0.683041005353091	DLEU2;FOXO3;HIST1H3D
spleen	1/100	0.4584891573533076414292963818297721445560455322265625	1	0.362956951936472760333884934880188666284084320068359375	1	-0.8731465595016084	0.6808959587527099	E230029C05RIK
T-cells_foxP3+	2/112	0.497021035668893162995374268575687892735004425048828125	1	0.396283128908702486636883577375556342303752899169921875	1	-0.8906298478778614	0.6226597474504652	OLFR66;AGFG1
thymocyte_SP_CD8+	1/103	0.468388164256411665409274291960173286497592926025390625	1	0.371455138362098924442733505202340893447399139404296875	1	-0.8040080542356707	0.609806273287936	NT5C3
lens	6/947	0.69092097100357141581383757511503063142299652099609375	1	0.417142319347195922318860539235174655914306640625	1	-1.5037749837501342	0.5559904702736231	SPECC1;EIF5B;TATDN1;FECH;NRIP1;AGFG1
B-cells_GL7negative_Alum	2/379	0.6756659162983285060732896454283036291599273681640625	1	0.50713500266986299980231933659524656832218170166015625	1	-1.175350229441282	0.4608037345566722	TXNDC9;SPATA5
eyecup	5/828	0.7488402238978626446197495170054025948047637939453125	1	0.50865198788348553460281209481763653457164764404296875	1	-1.5524472374379095	0.4490137516431604	TATDN1;CBX5;OLFR66;SPIRE1;GPR146
follicular_B-cells	4/603	0.71613328203352943912562977857305668294429779052734375	1	0.50760745299935516872125162990414537489414215087890625	1	-1.0230120285124469	0.3415724440099706	BTG2;RNF216;IKZF1;ADRB2
macrophage_bone_marrow_0hr	2/180	0.6692313732374002288594283527345396578311920166015625	1	0.555038036638330734007240607752464711666107177734375	1	-0.8069028931449557	0.3240727208327074	KCNN4;BCL2L1
hippocampus	1/176	0.660961497233521821925705808098427951335906982421875	1	0.54696615711191232112042825974640436470508575439453125	1	-0.7536356338876407	0.3120501370124458	KSR1
B-cells_GL7_positive_KLH	2/207	0.7200530935394848786046395616722293198108673095703125	1	0.60592599908657829299585273474804125726222991943359375	1	-0.7513647435820875	0.24677096968098886	SPATA5;HBB-BH1
B-cells_GL7_negative_KLH	1/212	0.7285759163176355190927324656513519585132598876953125	1	0.6146973537705158197042010215227492153644561767578125	1	-0.7663645650447855	0.24267964688905697	SPATA5
mammary_gland_non-lactating	1/201	0.7094747167956849676073716182145290076732635498046875	1	0.59513954728285411999166854002396576106548309326171875	1	-0.6318344079158937	0.21686478809949686	KSR1
dendritic_plasmacytoid_B220+	2/214	0.73191253355799379409774019222822971642017364501953125	1	0.6181516145815117990736098363413475453853607177734375	1	-0.6298974400156586	0.19658737657354225	ITGA4;GPR146
neuro2a	3/425	0.73541366618091819074010118129081092774868011474609375	1	0.56886076453770739735915640267194248735904693603515625	1	-0.6104789657462707	0.18761369421601007	FOXO3;HNRNPA1;AGFG1
RAW_264_7	1/222	0.744857043975760912957184700644575059413909912109375	1	0.631665219700604740893368216347880661487579345703125	1	-0.5398455502504036	0.15901850662353895	ITGA4
bladder	1/195	0.69850001281037232825354976739617995917797088623046875	1	0.58406137829582271958628325592144392430782318115234375	1	-0.42776253661202046	0.15348978844024996	ANK1
macrophage_bone_marrow_6hr_LPS	7/730	0.82715373248889456636590011839871294796466827392578125	1	0.6373390151711950668556028176681138575077056884765625	1	-0.7735721148239814	0.14679668762374237	CBX5;STOM;SLC16A10;MOCS1;AFF1;HBB-BH1;AGFG1
retinal_pigment_epithelium	2/473	0.78759617582215446507376555018709041178226470947265625	1	0.627219513283046037344092837884090840816497802734375	1	-0.5529321963606394	0.13202350314373776	CDR2;GPR146
nih_3T3	1/252	0.7881115106230078826143881087773479521274566650390625	1	0.67826122074544226148162806566688232123851776123046875	1	-0.35473140049849683	0.0844671115533959	CBX5
macrophage_bone_marrow_24h_LPS	3/551	0.85333416863925759532349957225960679352283477783203125	1	0.7088816719844073244161108959815464913845062255859375	1	-0.4957390023513094	0.07862621416181902	HBB-BH1;BCL2L1;SSH1
macrophage_peri_LPS_thio_1hrs	2/598	0.88347240142940541840488322122837416827678680419921875	1	0.75060153417585728785610399427241645753383636474609375	1	-0.49130428647653873	0.06087025535289099	STOM;SLC16A10
pituitary	1/294	0.83671214454776798863377962334197945892810821533203125	1	0.73385834406345484826061920102802105247974395751953125	1	-0.3137477645762928	0.05593343950828963	HIST1H2BE
mega_erythrocyte_progenitor	4/562	0.86096145265205592522761435247957706451416015625	1	0.71913145072999851148409788947901688516139984130859375	1	-0.33048619584159805	0.04947561639247249	TLK1;CPOX;SPIRE1;FOXO3
mIMCD-3	1/300	0.84268528147552512752582742905360646545886993408203125	1	0.740983205282261803148458056966774165630340576171875	1	-0.24438611549114994	0.04182954842606503	BCL2L1
macrophage_bone_marrow_2hr_LPS	4/365	0.8950169080610665961472705021151341497898101806640625	1	0.8070614847371739841719318064860999584197998046875	1	-0.14309880303347997	0.01587147020339409	STOM;SLC16A10;KCNN4;MOCS1
thymocyte_DP_CD4+CD8+	1/410	0.92071820071415111375046080866013653576374053955078125	1	0.8427432684493159076311030730721540749073028564453125	1	-0.12455922483481051	0.010288748983229698	NRIP1
salivary_gland	1/480	0.94884120566963281451222655960009433329105377197265625	1	0.88570171064411151728990034825983457267284393310546875	1	-0.11838693481732034	0.006216950473575101	KCNN4
prostate	1/329	0.86863660275166465485341404928476549685001373291015625	1	0.7728488447780106351814310983172617852687835693359375	1	-0.02691492004873645	0.003790439490141799	NRIP1
macrophage_peri_LPS_thio_7hrs	4/707	0.9327806430136293958099713563569821417331695556640625	1	0.82819325884512784430313558914349414408206939697265625	1	-0.02894629164629055	0.00201423393019178	SH3BP2;NT5C3;MOCS1;AFF1
embryonic_stem_line_V26_2_p16	3/728	0.939684549050774808875985399936325848102569580078125	1	0.84041631147117479283537022638483904302120208740234375	1	-0.026210843336355517	0.001630603984583235	HIST1H3F;HBB-BH1;ASB1
dendritic_cells_lymphoid_CD8a+	1/142	1.000000000114265930051260511390864849090576171875	1	1.00000000015297274558179196901619434356689453125	1	1.0630317107932525	0.00000000012146830710083374	ITGA4
thymocyte_SP_CD4+	1/203	1.000000000126117338794529132428579032421112060546875	1	1.0000000001911779623497977809165604412555694580078125	1	0.9156307289179799	0.00000000011547691084234871	CD82
microglia	1/90	1.000000000041477932199995848350226879119873046875	1	1.000000000046784354168494246550835669040679931640625	1	1.083616849355553	0.0000000000449461862074106	TLK1
common_myeloid_progenitor	1/80	1.000000000022134738486556670977734029293060302734375	1	1.000000000109078523991001929971389472484588623046875	1	1.0711194272238187	0.0000000000237089484092072	CBX5
cerebral_cortex	1/349	1.0000000000213102868684700297308154404163360595703125	1	1.0000000000060220717301717741065658628940582275390625	1	0.9760865878940462	0.000000000020800685196266575	SPIRE1
cerebellum	1/428	1.00000000001445332742378013790585100650787353515625	1	1.000000000127669874672164951334707438945770263671875	1	0.8629510772737424	0.000000000012472514470451059	SPIRE1
cerebral_cortex_prefrontal	1/344	0.9999999999970674569027551115141250193119049072265625	1	1.00000000008419487329547337139956653118133544921875	1	0.9219813528258975	-0.0000000000027037500520220544	SPIRE1
lung	2/354	0.99999999997796817918782608103356324136257171630859375	1	1.0000000000190005788880398540641181170940399169921875	1	1.0742663700320756	-0.000000000023668044169351937	ADRB2;GPR146
olfactory_bulb	1/414	0.99999999995256683149591481196694076061248779296875	1	1.0000000000709448055857819781522266566753387451171875	1	0.7414686092849033	-0.00000000003517020548553464	SPIRE1
mast_cells_IgE+antigen_1hr	1/265	0.99999999991618071515375731905805878341197967529296875	1	1.000000000142428735472321932320483028888702392578125	1	0.5920379502392998	-0.00000000004962419759297326	D830046C22RIK
pancreas	1/667	0.99999999971623154682021095140953548252582550048828125	1	1.0000000002418387712310732240439392626285552978515625	1	0.2965041331116025	-0.00000000008413851922643166	HIST1H2BE
mast_cells_IgE	1/598	0.99999999969444897107706538008642382919788360595703125	1	1.0000000001783553305045870729372836649417877197265625	1	0.373093080291141	-0.00000000011399897458440144	FOXO3
intestine_small	2/466	0.99999999984586107615314176655374467372894287109375	1	1.000000000134372069027222096337936818599700927734375	1	0.7552341141630782	-0.00000000011641097361850387	KSR1;BRPF3
testis	9/3059	0.99992098025088560486750566269620321691036224365234375	1	0.99580186799240621997597600056906230747699737548828125	1	0.39482538546738455	-0.000031200235637258735	4933427G17RIK;FECH;C2CD3;RNF139;NPRL3;1700034O15RIK;TSNAXIP1;SPATA5;ASB1
lacrimal_gland	2/749	0.9906377409907547448852938032359816133975982666015625	1	0.966833396481689089085875821183435618877410888671875	1	0.06834519730654658	-0.0006428795596100385	CD82;JOSD1
embryonic_stem_line_Bruce4_p13	1/876	0.99583539344816840443996852627606131136417388916015625	1	0.98162186410637575217918993075727485120296478271484375	1	0.31034876834353825	-0.0012951793460601057	CD82
liver	2/928	0.9970156456262968536208290970535017549991607666015625	1	0.98558518896817137733279423628118820488452911376953125	1	0.6058089133232639	-0.0018106516390441023	MOCS1;GPR146
macrophage_peri_LPS_thio_0hrs	2/353	0.88686658149546049312306195133714936673641204833984375	1	0.79626488254981697689771635850775055587291717529296875	1	0.02021716960700553	-0.0024272880088562127	SLC16A10;GPR146
kidney	3/554	0.8554509907217002773194280962343327701091766357421875	1	0.71170714020429148849444800362107343971729278564453125	1	0.03635506673398924	-0.005675988402402392	PCX;ABCG2;GM10804
heart	1/568	0.9705712706296318881271645295782946050167083740234375	1	0.92359786968519996808169025825918652117252349853515625	1	0.31255980099746733	-0.009336299422124225	ANK1
dorsal_root_ganglia	1/541	0.965120573050655128355401757289655506610870361328125	1	0.9135299595741248612768004022655077278614044189453125	1	0.4098029078994712	-0.014548920894620888	FLOT2

## Sheet: HCD_Total
Term	Overlap	P-value	Adjusted P-value	Old P-value	Old Adjusted P-value	Z-score	Combined Score	Genes
bone_marrow	62/413	0.00000000000000000000000000000000000579372111508694472416586355895920873023059712811646960429647440415423464037891351012141841008394604894959911689511500298976898193359375	0.0000000000000000000000000000000004808788525522164087648107877783697669334689776943146286376112754134906026990279561395794268030545737246939097531139850616455078125	0.00000000000000000000000000000000000000495870209184227257637274907148126821320104676428810326944891336636991800549293266380433563770329589807939196788311164709739387035369873046875	0.000000000000000000000000000000000000411572273622908596432659407339142249512451622558412837419369925519043693869640298122922230619931405204425800548051483929157257080078125	-1.6556160162962013	134.33053888083847	DHRS11;USP32;UBP1;CPOX;SLC4A1;HERC1;FAM53B;BTRC;ERMAP;ACP1;USP4;STRADB;ADAM10;ANK1;GTPBP1;KEL;TFDP2;MTFR1;PKHD1L1;PABPC1;ZFPM1;HEMGN;PRIM2;GYPA;WDR26;MTMR3;FECH;E230029C05RIK;GYPC;DCUN1D1;ADIPOR1;TSPAN33;NT5C3;GATA1;TRAK2;FAM117A;PTDSS2;PRDX2;PNPO;ST3GAL5;TNFRSF14;CDR2;RBM38;SPECC1;CAR2;NFE2;DENND4A;BRPF3;XPO7;SLC16A10;DEK;HIPK1;UBAC1;SLC25A37;ABCB10;MKRN1;RANBP10;SPIRE1;TMCC2;RHAG;ASB1;METAP2
bone	30/157	0.00000000000000787397666007503567581797740366261164336150919773604783813425456173717975616455078125	0.0000000000003267700313931139568806189056216442208476456732224590950863785110414028167724609375	0.00000000000000080948701004209185415818648982642095033129239940727917002050162409432232379913330078125	0.0000000000000335937109167468129336408708540612262034093411788848726473588612861931324005126953125	-1.2492430651183957	40.5694348365791	HEMGN;GYPA;WDR26;FECH;USP32;UBP1;CPOX;SLC4A1;TSPAN33;TRAK2;FAM117A;PRDX2;BTRC;ERMAP;CDR2;CAR2;NFE2;XPO7;DEK;HIPK1;UBAC1;SLC25A37;KEL;ABCB10;TFDP2;RANBP10;TMCC2;RHAG;ASB1;METAP2
mega_erythrocyte_progenitor	14/562	0.1649832637747989660947922629929962567985057830810546875	0.99999999999764754843312175580649636685848236083984375	0.05618798887735361458073413132296991534531116485595703125	1	-1.9100162471542368	3.441679747947372	PRIM2;STEAP3;ZCCHC6;SLC11A2;CPOX;FOXO3;AP4B1;GATA1;PTDSS2;TLK1;SPIRE1;ERMAP;ACP1;RREB1
Baf3	9/440	0.309045291370371177919196270522661507129669189453125	0.99999999999764754843312175580649636685848236083984375	0.151441488411867053454074039109400473535060882568359375	1	-1.8245958100223243	2.1425634487005008	PHLPP2;KSR1;NPRL3;PIM1;EMILIN2;D830046C22RIK;IFT57;NT5C3;ZFPM1
umbilical_cord	4/208	0.2606880477118902472710715301218442618846893310546875	0.99999999999764754843312175580649636685848236083984375	0.1559071410432697202264051838938030414283275604248046875	1	-1.419650435903963	1.9086217797786167	EXT1;HBB-Y;HBA-X;HBB-BH1
NK_cells	11/669	0.45431254792329200942191391732194460928440093994140625	0.99999999999764754843312175580649636685848236083984375	0.223253917721614403291141570662148296833038330078125	1	-1.9742004850408634	1.5575847321213032	USP25;ZEB2;MBNL1;ZCCHC6;ITGA4;CD47;ERAL1;IFT57;KLF3;FBXW2;SSH1
skeletal_muscle	13/710	0.390888872869269599075181531588896177709102630615234375	0.99999999999764754843312175580649636685848236083984375	0.1714948652753348345978423594715422950685024261474609375	1	-1.4103096580766732	1.3247489522565927	RNF11;KSR1;STRADB;GMPR;SLC16A10;ADIPOR1;MLLT3;ANK1;UBAC1;RAB10;TATDN1;ST3GAL6;METAP2
microglia	4/90	0.30883113156103048080325379487476311624050140380859375	0.99999999999764754843312175580649636685848236083984375	0.2283185396144942480578521326606278307735919952392578125	1	-0.9644004181210405	1.1331325433628028	ZEB2;SLC11A2;TLK1;AMPD3
follicular_B-cells	10/603	0.4780167295229407198320359384524635970592498779296875	0.99999999999764754843312175580649636685848236083984375	0.252616934921760627474895954946987330913543701171875	1	-1.514211635565828	1.1176540660570173	BTG2;RNF216;BCL11A;PON2;H3F3A;4930523C07RIK;XPO7;IKZF1;ADRB2;FBXW2
thymocyte_SP_CD4+	5/203	0.4646996228220772184869247212191112339496612548828125	0.99999999999764754843312175580649636685848236083984375	0.32926235918699020555067136228899471461772918701171875	1	-1.3789882456246394	1.0568070230943831	PRIM2;CD82;NUP153;EXOC6;MLLT3
mast_cells	11/515	0.4607694866210925166427614385611377656459808349609375	0.99999999999764754843312175580649636685848236083984375	0.253558655852925529661234804734704084694385528564453125	1	-1.2658179291021876	0.9808283768393012	CYTH3;CADM3;EEF2K;HERC1;TAL1;TBXAS1;GCNT1;STOM;JUNB;GATA1;GPR146
B-cells_GL7negative_Alum	7/379	0.51090111221152056941718910820782184600830078125	0.99999999999764754843312175580649636685848236083984375	0.325390862707813643961429761475301347672939300537109375	1	-1.4270156790918769	0.9583540848013874	TXNDC9;BCL11A;4930523C07RIK;ST3GAL6;EXOC6;SPATA5;RHOA
retinal_pigment_epithelium	8/473	0.5389442115912288500112481415271759033203125	0.99999999999764754843312175580649636685848236083984375	0.330817082286916586131297890460700727999210357666015625	1	-1.2495350276332886	0.7723916016995889	PHLPP2;SLC16A1;USP32;ST3GAL6;ADIPOR1;CLCN3;CDR2;GPR146
granulo_mono_progenitor	2/124	0.458397146206716510352663362937164492905139923095703125	0.99999999999764754843312175580649636685848236083984375	0.351251593962441932550433421056368388235569000244140625	1	-0.9202182206969506	0.7177880083850674	3110082I17RIK;CBX5
macrophage_bone_marrow_6hr_LPS	15/730	0.69232798472310908000082463331636972725391387939453125	0.99999999999764754843312175580649636685848236083984375	0.438297461765462081917377190620754845440387725830078125	1	-1.4288761459229846	0.525391285029825	CBX5;MGST3;SLC11A2;SLC16A10;AFF1;AP1G1;5730508B09RIK;STOM;TNFRSF14;BTRC;ACP1;MOCS1;HBB-BH1;AGFG1;LIMS1
mast_cells_IgE+antigen_1hr	5/265	0.6437919326100480787999913445673882961273193359375	0.99999999999764754843312175580649636685848236083984375	0.49099945841880554553426918573677539825439453125	1	-1.0970217926064594	0.48310611814763915	DCLRE1B;DENND4A;GCNT1;BMP2K;D830046C22RIK
T-cells_CD8+	3/166	0.61465156627715356041363747863215394318103790283203125	0.99999999999764754843312175580649636685848236083984375	0.4925963886760775789497301957453601062297821044921875	1	-0.8590297556825944	0.41808955069361137	ADAM10;1110034G24RIK;KLF3
macrophage_peri_LPS_thio_1hrs	9/598	0.758332101310603245991615040111355483531951904296875	0.99999999999764754843312175580649636685848236083984375	0.54579214507073015028026929940097033977508544921875	1	-1.177328294117953	0.32568887156263976	PTDSS2;STEAP3;ZEB2;STOM;SLC16A10;JUNB;RREB1;FBXW2;CTSB
dendritic_cells_myeloid_CD8a-	3/188	0.6817119042042192322838900508941151201725006103515625	0.99999999999764754843312175580649636685848236083984375	0.55860196007547002761128851489047519862651824951171875	1	-0.8233865767890448	0.3154790339481227	BTG2;E230029C05RIK;AP4B1
eyecup	11/828	0.8136892929609704783189272347954101860523223876953125	0.99999999999764754843312175580649636685848236083984375	0.57965742999619951358880598490941338241100311279296875	1	-1.4912919024958062	0.30746962802128425	DCLRE1B;CYTH3;EXT1;TATDN1;CBX5;ZFAND6;OLFR66;SPIRE1;ST3GAL6;PUM1;GPR146
B-cells_GL7_positive_KLH	4/207	0.73170323867800235451142043530126102268695831298828125	0.99999999999764754843312175580649636685848236083984375	0.61054033192993106826662597086396999657154083251953125	1	-0.7956650716755745	0.24855006105939031	4930523C07RIK;ST3GAL6;SPATA5;HBB-BH1
B-cells_GL7_negative_KLH	3/212	0.743703275090301207939091909793205559253692626953125	0.99999999999764754843312175580649636685848236083984375	0.623415280151071282688235442037694156169891357421875	1	-0.8099265061607075	0.23982988698597776	HDAC11;LPCAT1;SPATA5
mast_cells_IgE	12/598	0.758332101310603245991615040111355483531951904296875	0.99999999999764754843312175580649636685848236083984375	0.54579214507073015028026929940097033977508544921875	1	-0.8492866032821779	0.23494143208667992	DCLRE1B;CYTH3;MBNL1;ZCCHC6;AQP9;BMP2K;ADAM10;FOXO3;RFFL;RABEPK;RREB1;LIMS1
mammary_gland_non-lactating	3/201	0.71667935098536406091085382286109961569309234619140625	0.99999999999764754843312175580649636685848236083984375	0.59465412608415058048905166288022883236408233642578125	1	-0.6765931042723028	0.22539126029905504	KSR1;ST3GAL6;MLLT3
spleen	1/100	0.7151936298571131001011735861538909375667572021484375	0.99999999999764754843312175580649636685848236083984375	0.631657476126136874228222950478084385395050048828125	1	-0.5426829035752209	0.1819083740015604	E230029C05RIK
thymocyte_SP_CD8+	1/103	0.72575191306138975289030668136547319591045379638671875	0.99999999999764754843312175580649636685848236083984375	0.64245270049067404460885200023767538368701934814453125	1	-0.4260856392130577	0.1365804904798767	NT5C3
T-cells_foxP3+	2/112	0.75514420241731905480975228783790953457355499267578125	0.99999999999764754843312175580649636685848236083984375	0.67298599353973698189435026506544090807437896728515625	1	-0.4305575354921715	0.1209205990185594	OLFR66;AGFG1
adrenal_gland	4/245	0.81189615171508211499684648515540175139904022216796875	0.99999999999764754843312175580649636685848236083984375	0.70023847135184291712306503541185520589351654052734375	1	-0.5010690236823234	0.10441418567777251	TATDN1;TFDP2;ST3GAL5;ERAL1
macrophage_peri_LPS_thio_0hrs	5/353	0.8185540598922182997654317659907974302768707275390625	0.99999999999764754843312175580649636685848236083984375	0.6819507568087506133025499366340227425098419189453125	1	-0.41559326877626934	0.08320835409125568	STEAP3;IQSEC1;SLC16A10;CTSB;GPR146
adipose_brown	4/456	0.82253395951161589749744962318800389766693115234375	0.99999999999764754843312175580649636685848236083984375	0.66446331386656842798998923171893693506717681884765625	1	-0.2131921701643311	0.04165039684641455	AFG3L2;PCX;PRKAR2B;RREB1
macrophage_peri_LPS_thio_7hrs	12/707	0.8778024098781767037280587828718125820159912109375	0.99999999999764754843312175580649636685848236083984375	0.70502452893111089426980697680846787989139556884765625	1	-0.27164526045977055	0.0354045471959486	EXT1;ZCCHC6;AP1G1;SH3BP2;SLC11A2;5730508B09RIK;BTRC;NT5C3;MOCS1;AFF1;WHSC1L1;CTSB
thymocyte_DP_CD4+CD8+	3/410	0.88792204372152727653855208700406365096569061279296875	0.99999999999764754843312175580649636685848236083984375	0.774185897732038608154425674001686275005340576171875	1	-0.27488855306716925	0.03267636747755451	NRIP1;SSBP2;BACH1
iris	1/133	0.812091838072204641463258667499758303165435791015625	0.99999999999764754843312175580649636685848236083984375	0.73451550959289002573626703451736830174922943115234375	1	-0.07908432364178175	0.01646075696550422	ST3GAL6
stomach	3/249	0.81896268023378404610213010528241284191608428955078125	0.99999999999764754843312175580649636685848236083984375	0.70861437358630918748048088673385791480541229248046875	1	-0.07980176683770496	0.015937750606171957	PRR15L;MGST3;PON2
lung	5/354	0.82003284887949501325010714936070144176483154296875	0.99999999999764754843312175580649636685848236083984375	0.6837833239161004161843493420747108757495880126953125	1	-0.07786416355917429	0.01544909720578186	CYTH3;LPCAT1;SLC39A8;ADRB2;GPR146
granulocytes_mac1+gr1+	5/557	0.91904355157263040165815937143634073436260223388671875	0.99999999999764754843312175580649636685848236083984375	0.80448639801407517690989834591164253652095794677734375	1	-0.002922646077589736	0.00024673494785856326	1700034P13RIK;LPCAT1;ST3GAL6;DLEU2;FOXO3
common_myeloid_progenitor	1/80	0.99999999999764754843312175580649636685848236083984375	0.99999999999764754843312175580649636685848236083984375	0.99999999991790711195704943747841753065586090087890625	1	1.9053337536811192	-0.000000000004482205374278427	CBX5
C2C12	1/167	0.999999999996064037333098895032890141010284423828125	0.99999999999764754843312175580649636685848236083984375	1.000000000103328456901863319217227399349212646484375	1	2.14439530436443	-0.000000000008440259861073039	PRKAA1
dendritic_cells_lymphoid_CD8a+	1/142	0.999999999987470911122500183410011231899261474609375	0.99999999999764754843312175580649636685848236083984375	0.9999999999597204425327845456195063889026641845703125	1	1.8140283446458978	-0.000000000022728122356514702	ITGA4
amygdala	2/308	0.99999999974878617248208456658176146447658538818359375	0.99999999999764754843312175580649636685848236083984375	1.0000000002048079483785159027320332825183868408203125	1	1.8431992322481245	-0.0000000004630371340692952	BTRC;YWHAZ
MEF	1/300	0.99999999975921449735238866196596063673496246337890625	0.99999999999764754843312175580649636685848236083984375	1.0000000002084525885237553666229359805583953857421875	1	1.9901489161691068	-0.0000000004791990071810695	PICALM
cerebral_cortex_prefrontal	2/344	0.99999999973484909876475512646720744669437408447265625	0.99999999999764754843312175580649636685848236083984375	1.0000000001802951121732121464447118341922760009765625	1	1.9328459206841333	-0.0000000005124958378862089	SPIRE1;SSBP2
olfactory_bulb	1/414	0.999999999714672238582124919048510491847991943359375	0.99999999999764754843312175580649636685848236083984375	1.0000000000422397672394936307682655751705169677734375	1	1.8017493307470558	-0.000000000514089103251554	SPIRE1
cerebral_cortex	1/349	0.99999999970163322426941476805950514972209930419921875	0.99999999999764754843312175580649636685848236083984375	1.000000000201179961578645816189236938953399658203125	1	1.795833281832166	-0.0000000005358169861298737	SPIRE1
pancreas	1/667	0.99999999953039431233037248603068292140960693359375	0.99999999999764754843312175580649636685848236083984375	1.0000000002686462163836722538690082728862762451171875	1	1.455752784777138	-0.0000000006836297877327614	RABEPK
lacrimal_gland	3/749	0.99992983913417232688658486949861980974674224853515625	0.99999999999764754843312175580649636685848236083984375	0.99947077213853352528616369454539380967617034912109375	1	1.422959267150518	-0.00009983955667661854	RNF11;CD82;JOSD1
embryonic_stem_line_Bruce4_p13	3/876	0.9998323122206882462847943315864540636539459228515625	0.99999999999764754843312175580649636685848236083984375	0.99856652222521569139956909566535614430904388427734375	1	1.5335094147321704	-0.00025717235124301873	ORC5;CD82;MKRN1
testis	24/3059	0.999809489693885833361264303675852715969085693359375	0.99999999999764754843312175580649636685848236083984375	0.98722554939693674125322786494507454335689544677734375	1	1.4524620599611575	-0.0002767353529678863	2310010J17RIK;RNASEH2A;FECH;C2CD3;ZFAND6;NPRL3;4930523C07RIK;DCUN1D1;XPO7;SPATA5;HIPK1;RABEPK;PTDSS2;4933401H06RIK;4933427G17RIK;RNF139;MKRN1;1700034O15RIK;MTFR1;EXOC6;TSNAXIP1;RFFL;BTRC;ASB1
liver	7/928	0.997355553262472493969426068360917270183563232421875	0.99999999999764754843312175580649636685848236083984375	0.98322107814801118497172183197108097374439239501953125	1	1.6210212871941316	-0.00429238244749702	AQP9;PNPO;FRS2;RABEPK;MOCS1;C730036E19RIK;GPR146
intestine_large	4/374	0.84752484066388922290258278735564090311527252197265625	0.99999999999764754843312175580649636685848236083984375	0.71880154927296968647709718425176106393337249755859375	1	0.0300336316292487	-0.004968617742121132	SLC22A23;PRR15L;ENDOD1;KLF3
stem_cells__HSC	3/186	0.90378298812648749649412138751358725130558013916015625	0.99999999999764754843312175580649636685848236083984375	0.84327962779047649366503947021556086838245391845703125	1	0.062367512625697945	-0.006309472081066056	DCUN1D1;EXOC6;CD47
embryonic_stem_line_V26_2_p16	5/728	0.99486608303748524928522556365351192653179168701171875	0.99999999999764754843312175580649636685848236083984375	0.976399981702642083547516449471004307270050048828125	1	1.29042686844336	-0.006642008775792493	ORC5;MKRN1;ACP1;HBB-BH1;ASB1
heart	2/568	0.99386979945643272316146976663731038570404052734375	0.99999999999764754843312175580649636685848236083984375	0.977315008887790437341891447431407868862152099609375	1	1.3301386978800507	-0.008179112461223817	1110034G24RIK;ANK1
placenta	1/411	0.99449953478988717403552755058626644313335418701171875	0.99999999999764754843312175580649636685848236083984375	0.98354770682980541263162876930437050759792327880859375	1	1.569806617471292	-0.008658501469638556	WHSC1L1
retina	3/664	0.99005994980074518707624520175158977508544921875	0.99999999999764754843312175580649636685848236083984375	0.96145993933214957127830757599440403282642364501953125	1	1.0213117753564036	-0.010202682329546882	XPO7;SSBP2;AP2A2
nucleus_accumbens	1/383	0.99213233358940977613116274369531311094760894775390625	0.99999999999764754843312175580649636685848236083984375	0.97818896910028063640396567279822193086147308349609375	1	1.3824705331461316	-0.010919830319351193	BTRC
B-cells_GL7_positive_Alum	2/142	0.83225962915656026552824187092483043670654296875	0.99999999999764754843312175580649636685848236083984375	0.7572207760770355289281496879993937909603118896484375	1	0.06274737601437595	-0.011521097951270255	HDAC11;ST3GAL6
dorsal_root_ganglia	3/541	0.99169218377727741398075522738508880138397216796875	0.99999999999764754843312175580649636685848236083984375	0.97140049614551748913271467245067469775676727294921875	1	1.3837407683639342	-0.011543882905944505	CADM3;ENDOD1;FLOT2
salivary_gland	2/480	0.98363877249509668043714327723137103021144866943359375	0.99999999999764754843312175580649636685848236083984375	0.95212102582288882235417304400471039116382598876953125	1	0.8108708903291016	-0.013376572551451991	PABPC1;KCNN4
lens	10/947	0.9533896145032798585816635750234127044677734375	0.99999999999764754843312175580649636685848236083984375	0.8323821471530490345713815258932299911975860595703125	1	0.28093593543244777	-0.013409529951457446	SPECC1;EIF5B;TATDN1;MTMR3;FECH;USP10;PON2;NRIP1;AGFG1;METAP2
min6	1/361	0.98958100277723570759036419985932298004627227783203125	0.99999999999764754843312175580649636685848236083984375	0.9727880248332889667750578155391849577426910400390625	1	1.3021336763435212	-0.013638098835651218	CHD7
ciliary_bodies	1/317	0.981745333934052499813560643815435469150543212890625	0.99999999999764754843312175580649636685848236083984375	0.95767523449248648237386305481777526438236236572265625	1	0.7998070568065642	-0.0147351160142227	PTDSS2
mast_cells_IgE+antigen_6hr	1/146	0.84051652386251174409181885494035668671131134033203125	0.99999999999764754843312175580649636685848236083984375	0.76668161793425448902183916288777254521846771240234375	1	0.08765837230387617	-0.01522964873477246	DERL1
dorsal_striatum	4/477	0.98309018214986954031786581253982149064540863037109375	0.99999999999764754843312175580649636685848236083984375	0.9509076855675562267578015962499193847179412841796875	1	0.9184371570609736	-0.015663414198664648	IQSEC1;D5ERTD579E;MBD2;YWHAZ
cerebellum	4/428	0.90430782206621940222390776398242451250553131103515625	0.99999999999764754843312175580649636685848236083984375	0.79836854423718228712658628865028731524944305419921875	1	0.16598938535919308	-0.016696119580390793	CADM3;PDE4D;CHD7;SPIRE1
macrophage_bone_marrow_24h_LPS	6/551	0.96944015381069570391758816185756586492061614990234375	0.99999999999764754843312175580649636685848236083984375	0.91189320841357124347581475376500748097896575927734375	1	0.5398951416414183	-0.016756474527989475	AFG3L2;MTMR3;DERL1;HBB-BH1;BCL2L1;SSH1
macrophage_bone_marrow_0hr	4/180	0.8961994040959473384333477952168323099613189697265625	0.99999999999764754843312175580649636685848236083984375	0.83363117646248185987900569671182893216609954833984375	1	0.16372165974672429	-0.01794264005464968	WNK1;PON2;KCNN4;BCL2L1
intestine_small	5/466	0.98092231132825002948294468296808190643787384033203125	0.99999999999764754843312175580649636685848236083984375	0.94620433209532406326758291470468975603580474853515625	1	1.0716400977157836	-0.02064194859918219	DHRS11;KSR1;PRR15L;BRPF3;D5ERTD579E
mIMCD-3	2/300	0.977336589588045256959958351217210292816162109375	0.99999999999764754843312175580649636685848236083984375	0.949812706181460075782752028317190706729888916015625	1	0.9366046026244542	-0.02147088582543834	ACP1;BCL2L1
hypothalamus	2/296	0.976153776455298771708157801185734570026397705078125	0.99999999999764754843312175580649636685848236083984375	0.9477608899755438631729020926286466419696807861328125	1	0.9941943382862676	-0.02399502663674887	HDAC11;BTRC
neuro2a	3/425	0.97022405105773745770392224585521034896373748779296875	0.99999999999764754843312175580649636685848236083984375	0.92464382099801378789294403759413398802280426025390625	1	0.8017015660093766	-0.024234038316749824	FOXO3;HNRNPA1;AGFG1
cornea	4/427	0.9708587307134106669792572574806399643421173095703125	0.99999999999764754843312175580649636685848236083984375	0.9258612387683615718714236209052614867687225341796875	1	0.82117471342266	-0.024285675314719094	SH3YL1;MKRN1;SLC39A8;RREB1
T-cells_CD4+	1/191	0.909679248278724372767101158387959003448486328125	0.99999999999764754843312175580649636685848236083984375	0.850893293636869163520941583556123077869415283203125	1	0.26065020132171757	-0.024673986314399727	1110034G24RIK
macrophage_bone_marrow_2hr_LPS	5/365	0.94368648860966108937731178230023942887783050537109375	0.99999999999764754843312175580649636685848236083984375	0.87816452169549530371028822628431953489780426025390625	1	0.47412899850646856	-0.02748112246313106	STOM;SLC16A10;FRS2;KCNN4;MOCS1
nih_3T3	1/252	0.95829770496754307362863301023025996983051300048828125	0.99999999999764754843312175580649636685848236083984375	0.9188708163813024132338114213780499994754791259765625	1	0.7178656662632815	-0.03057877485386391	CBX5
dendritic_plasmacytoid_B220+	4/214	0.93249098943638986103366050883778370916843414306640625	0.99999999999764754843312175580649636685848236083984375	0.88144103448230437525268143872381187975406646728515625	1	0.44371145675054635	-0.03101356294080068	ITGA4;DENND4A;CD47;GPR146
3T3-L1	1/181	0.89750345797094865929466322995722293853759765625	0.99999999999764754843312175580649636685848236083984375	0.835279332319317280308723638881929218769073486328125	1	0.2907958733193867	-0.031446173055401976	FRS2
RAW_264_7	1/222	0.93899676274452759106026178415049798786640167236328125	0.99999999999764754843312175580649636685848236083984375	0.89053485931490417026878958495217375457286834716796875	1	0.5064550317687021	-0.031877924329295954	ITGA4
hippocampus	1/176	0.890815851324173735292788478545844554901123046875	0.99999999999764754843312175580649636685848236083984375	0.82687288240582657028454605097067542374134063720703125	1	0.28129371705471756	-0.03252249019251421	KSR1
prostate	3/329	0.918249987924919963688807911239564418792724609375	0.99999999999764754843312175580649636685848236083984375	0.838843401746773853489003158756531774997711181640625	1	0.44618113939947684	-0.03805282949859204	AP1G1;NRIP1;RABEPK
kidney	7/554	0.9170362044269422252540380213758908212184906005859375	0.99999999999764754843312175580649636685848236083984375	0.80112341931386732429842822966747917234897613525390625	1	0.5412087258134609	-0.04687318182609555	GPX1;PCX;GCNT1;HS6ST1;TNFRSF21;ABCG2;GM10804
spinal_cord	3/353	0.93618065064238342731783859562710858881473541259765625	0.99999999999764754843312175580649636685848236083984375	0.86615447510972665146056215235148556530475616455078125	1	0.7264524227156217	-0.04790722592742543	IQSEC1;HDAC11;ENDOD1
bladder	1/195	0.9141360106540521446305547215160913765430450439453125	0.99999999999764754843312175580649636685848236083984375	0.85671837645687876072742028554785065352916717529296875	1	0.791225473863526	-0.07103298728211199	ANK1

## Sheet: HCD_Only
Term	Overlap	P-value	Adjusted P-value	Old P-value	Old Adjusted P-value	Z-score	Combined Score	Genes
bone_marrow	32/413	0.00000000000001562021316613260791092011589127822495919203048264645161680164164863526821136474609375	0.000000000001093414921629282522209971903549003530674299522473802426247857511043548583984375	0.0000000000000000035698093628295131896274042599049475638440466872670746301121624810548382811248302459716796875	0.0000000000000002498866553980659325183820312520784241377773925163463530907392851077020168304443359375	-1.6556160162962013	52.632381836737466	PRIM2;WDR26;MTMR3;DHRS11;USP32;DCUN1D1;UBP1;ADIPOR1;GATA1;FAM117A;PTDSS2;PRDX2;HERC1;PNPO;TNFRSF14;BTRC;ERMAP;ACP1;CAR2;DENND4A;USP4;ADAM10;XPO7;DEK;HIPK1;UBAC1;MKRN1;MTFR1;RHAG;PKHD1L1;PABPC1;METAP2
bone	14/157	0.0004108334602821793837303110397130012643174268305301666259765625	0.014379171109876277834249691522927605547010898590087890625	0.000046993153931019856117852484533869983351905830204486846923828125	0.00164476038758569497767736411475425484240986406803131103515625	-1.2492430651183957	9.740751224157322	CAR2;WDR26;USP32;UBP1;XPO7;DEK;HIPK1;UBAC1;FAM117A;PRDX2;RHAG;BTRC;ERMAP;METAP2
mega_erythrocyte_progenitor	10/562	0.10989368268972100894931287484723725356161594390869140625	1	0.017589342471185535898836604928874294273555278778076171875	0.410417990994329129339490691563696600496768951416015625	-1.9100162471542368	4.217777909654754	PRIM2;PTDSS2;STEAP3;ZCCHC6;SLC11A2;AP4B1;ERMAP;GATA1;ACP1;RREB1
thymocyte_SP_CD4+	4/203	0.251537517161966928114225083845667541027069091796875	1	0.11698403329501637359921772940651862882077693939208984375	1	-1.6878792614284535	2.3295487193863735	PRIM2;NUP153;EXOC6;MLLT3
retinal_pigment_epithelium	6/473	0.37989869802298503742576940567232668399810791015625	1	0.143528661221911046919075261030229739844799041748046875	1	-1.667496726396878	1.6138877837654233	PHLPP2;SLC16A1;USP32;ST3GAL6;ADIPOR1;CLCN3
follicular_B-cells	7/603	0.411831128484090036590004046956892125308513641357421875	1	0.141163869514051298903467568379710428416728973388671875	1	-1.8089313997978567	1.604778831709903	BCL11A;PON2;H3F3A;4930523C07RIK;XPO7;IKZF1;FBXW2
macrophage_peri_LPS_thio_1hrs	8/598	0.582797242794608649774090736173093318939208984375	1	0.269758426946839435789371464124997146427631378173828125	1	-2.0216655342920014	1.0915294384893983	PTDSS2;STEAP3;ZEB2;JUNB;RREB1;FBXW2;CTSB;HIST1H1C
T-cells_CD8+	3/166	0.416019540497570339265820393848116509616374969482421875	1	0.253408858157235628016934469997067935764789581298828125	1	-1.1952839600266794	1.0482915812195222	ADAM10;1110034G24RIK;KLF3
mast_cells_IgE	11/598	0.582797242794608649774090736173093318939208984375	1	0.269758426946839435789371464124997146427631378173828125	1	-1.6316096007691019	0.8809320241911863	DCLRE1B;CYTH3;MBNL1;ZCCHC6;AQP9;BMP2K;ADAM10;RFFL;RABEPK;RREB1;LIMS1
B-cells_GL7negative_Alum	5/379	0.6320011196400139308337884358479641377925872802734375	1	0.379966849230143954851968146613216958940029144287109375	1	-1.4270156790918769	0.6548062841868312	BCL11A;4930523C07RIK;ST3GAL6;EXOC6;RHOA
NK_cells	7/669	0.68107029379558781112535825741360895335674285888671875	1	0.350141136755462045737630205621826462447643280029296875	1	-1.6175957838863295	0.6213019711155356	USP25;ZEB2;MBNL1;ZCCHC6;CD47;KLF3;FBXW2
intestine_large	4/374	0.6230450307462922499013302513048984110355377197265625	1	0.372109975964825034910887779915356077253818511962890625	1	-1.1522237760291696	0.5451591042303228	SLC22A23;PRR15L;ENDOD1;KLF3
microglia	3/90	0.5390845132145472007323405705392360687255859375	1	0.410573798893155039735347600071690976619720458984375	1	-0.8546852073633658	0.5280953950662335	ZEB2;SLC11A2;AMPD3
mast_cells_IgE+antigen_1hr	4/265	0.6644258394012931834282653653644956648349761962890625	1	0.458171688483874295361175654761609621345996856689453125	1	-1.1859196738088678	0.4848419247325657	DCLRE1B;DENND4A;GCNT1;BMP2K
stomach	3/249	0.63078516498795800249155263372813351452350616455078125	1	0.42687663814153087304958944514510221779346466064453125	1	-0.9319542934065753	0.4294351647533915	PRR15L;MGST3;PON2
macrophage_bone_marrow_6hr_LPS	8/730	0.7522714941425068246871887822635471820831298828125	1	0.420378947500060384800946167160873301327228546142578125	1	-1.2776521387462916	0.3636938906839174	AP1G1;MGST3;SLC11A2;5730508B09RIK;TNFRSF14;BTRC;ACP1;LIMS1
cerebellum	3/428	0.71194526534543800533327839730191044509410858154296875	1	0.455531189033003769406349192649940960109233856201171875	1	-0.9956134344983891	0.3382638907896742	CADM3;PDE4D;CHD7
adipose_brown	3/456	0.75130552850535481379523616851656697690486907958984375	1	0.4970293862685422059399797944934107363224029541015625	1	-0.811530955651174	0.23205149951894324	AFG3L2;PRKAR2B;RREB1
iris	1/133	0.68204360704143152105416447739116847515106201171875	1	0.54125332952604610081692726453184150159358978271484375	1	-0.5899379370532406	0.22574664399951208	ST3GAL6
B-cells_GL7_positive_Alum	2/142	0.70584758287981663738008819564129225909709930419921875	1	0.564730596234159776258820784278213977813720703125	1	-0.6415242633485841	0.22347879617525884	HDAC11;ST3GAL6
mast_cells_IgE+antigen_6hr	1/146	0.71585015646375727005334965724614448845386505126953125	1	0.57477890624134897468167082479340024292469024658203125	1	-0.5904870756170678	0.19739062522363382	DERL1
stem_cells__HSC	3/186	0.79903057456403636660269285130198113620281219482421875	1	0.663438147919317433576225084834732115268707275390625	1	-0.7455042366343884	0.16725839914183283	DCUN1D1;EXOC6;CD47
macrophage_peri_LPS_thio_0hrs	3/353	0.80745885490717028698526291918824426829814910888671875	1	0.611083793302868993890797355561517179012298583984375	1	-0.7061335610317859	0.15101596806116974	STEAP3;IQSEC1;CTSB
3T3-L1	1/181	0.7901307360537350721330085434601642191410064697265625	1	0.65344654880129671159494364474085159599781036376953125	1	-0.5313095976520361	0.1251536197335753	FRS2
T-cells_CD4+	1/191	0.80755511494955201090562013632734306156635284423828125	1	0.67314417434334916645610746854799799621105194091796875	1	-0.5603651237254424	0.11977466754342499	1110034G24RIK
granulocytes_mac1+gr1+	3/557	0.8587432063268209958550869487226009368896484375	1	0.63201904759837479463868703533080406486988067626953125	1	-0.680513877819	0.10363229174675882	1700034P13RIK;LPCAT1;ST3GAL6
spinal_cord	3/353	0.80745885490717028698526291918824426829814910888671875	1	0.611083793302868993890797355561517179012298583984375	1	-0.4607495848140911	0.09853737086623177	IQSEC1;HDAC11;ENDOD1
mast_cells	6/515	0.8201602146342759080965834073140285909175872802734375	1	0.5789663979159886952885472055641002953052520751953125	1	-0.4378096432267807	0.08679820216812403	CYTH3;CADM3;HERC1;GCNT1;JUNB;GATA1
B-cells_GL7_positive_KLH	2/207	0.83249078205138982156086058239452540874481201171875	1	0.7023772031436303908691343167447485029697418212890625	1	-0.44126244692767796	0.08089802545836189	4930523C07RIK;ST3GAL6
B-cells_GL7_negative_KLH	2/212	0.83960344651441654040269213510327972471714019775390625	1	0.71096956707272684905518644882249645888805389404296875	1	-0.4178690361174095	0.07305419915059427	HDAC11;LPCAT1
lung	3/354	0.8087184370718158987756396527402102947235107421875	1	0.6126212205644350206057424657046794891357421875	1	-0.31789135805735136	0.06748975334409392	CYTH3;LPCAT1;SLC39A8
macrophage_peri_LPS_thio_7hrs	8/707	0.8586234489119728419126431617769412696361541748046875	1	0.59198672296784449198270294800749979913234710693359375	1	-0.4172646417478586	0.06360148496018594	EXT1;ZCCHC6;AP1G1;SLC11A2;5730508B09RIK;BTRC;WHSC1L1;CTSB
mammary_gland_non-lactating	2/201	0.8235405927772616596627131002605892717838287353515625	1	0.69173164392980834858093430739245377480983734130859375	1	-0.27376483706462096	0.053149372793964596	ST3GAL6;MLLT3
dendritic_plasmacytoid_B220+	2/214	0.84236370396447723951638408834696747362613677978515625	1	0.71433726275720343945607737623504363000392913818359375	1	-0.272027807760257	0.046664576548186475	DENND4A;CD47
thymocyte_DP_CD4+CD8+	2/410	0.86852754438217416588230435081641189754009246826171875	1	0.69148447890787856362493357664789073169231414794921875	1	-0.3249983291446221	0.04581045762987859	SSBP2;BACH1
umbilical_cord	1/208	0.8339379642278543780520294603775255382061004638671875	1	0.704115690325755938516749665723182260990142822265625	1	-0.17964868759707356	0.032623530286316156	EXT1
cornea	4/427	0.882980787950723655654883259558118879795074462890625	1	0.712684483678083235957956276251934468746185302734375	1	-0.09068148439077513	0.011285477252209132	SH3YL1;MKRN1;SLC39A8;RREB1
dorsal_striatum	4/477	0.91743342366134672527522297968971543014049530029296875	1	0.76812041402832520464727394937654025852680206298828125	1	-0.12314047234462178	0.010611662769182503	IQSEC1;D5ERTD579E;MBD2;YWHAZ
retina	3/664	0.926203834502185241461802434059791266918182373046875	1	0.74569815664889305129037211372633464634418487548828125	1	-0.12320775608338182	0.009445223001241248	XPO7;SSBP2;AP2A2
skeletal_muscle	6/710	0.86083937598917736888637364245369099080562591552734375	1	0.5953382941328906330369363786303438246250152587890625	1	-0.06244074630819994	0.009356580187661022	RNF11;ST3GAL6;ADIPOR1;MLLT3;UBAC1;METAP2
ciliary_bodies	1/317	0.93567656293259637845238785303081385791301727294921875	1	0.8440458474383605302904243217199109494686126708984375	1	-0.0949648927380152	0.006313780270308064	PTDSS2
eyecup	6/828	0.97472070238836783229174898224300704896450042724609375	1	0.864157508388504691509979238617233932018280029296875	1	-0.14587453376953066	0.0037350165080938763	DCLRE1B;CYTH3;EXT1;ZFAND6;ST3GAL6;PUM1
C2C12	1/167	1.00000000017947687780406340607441961765289306640625	1	1.000000000228413288283491056063212454319000244140625	1	1.624285865876623	0.0000000002915217558426453	PRKAA1
macrophage_bone_marrow_0hr	2/180	1.000000000178414172324892206233926117420196533203125	1	1.0000000002407529731129898209474049508571624755859375	1	1.3875526177405815	0.00000000024755905182933937	WNK1;PON2
dendritic_cells_myeloid_CD8a-	1/188	1.0000000001508910774106198005029000341892242431640625	1	1.0000000000800575161719052630360238254070281982421875	1	1.5572830874175256	0.00000000023498012287603866	AP4B1
MEF	1/300	1.0000000000467792471425809708307497203350067138671875	1	1.0000000001598168264393962090252898633480072021484375	1	1.3431814502610353	0.00000000006283301701762167	PICALM
mIMCD-3	1/300	1.0000000000467792471425809708307497203350067138671875	1	1.0000000001598168264393962090252898633480072021484375	1	1.2999863620446401	0.00000000006081238331064859	ACP1
amygdala	2/308	1.0000000000204114503077335029956884682178497314453125	1	1.0000000002010753785697261264431290328502655029296875	1	1.1887193634003534	0.000000000024263486215639292	BTRC;YWHAZ
cerebral_cortex_prefrontal	1/344	1.0000000000035782488083668795297853648662567138671875	1	1.00000000008360956371689098887145519256591796875	1	1.2589362087786429	0.000000000004504786988864036	SSBP2
lacrimal_gland	1/749	0.99999999988328169830964498032699339091777801513671875	1	1.0000000002632385420753280413919128477573394775390625	1	0.8209085694420862	-0.00000000009581505407393086	RNF11
osteoblast_day21	1/264	0.9999999999017192831018974175094626843929290771484375	1	1.0000000002359221706882408398087136447429656982421875	1	1.2886681058404024	-0.00000000012665122529193835	HIST1H1C
pancreas	1/667	0.9999999996963253590109843571553938090801239013671875	1	1.0000000003025897310493519398733042180538177490234375	1	0.7501231707198556	-0.00000000022779338460048177	RABEPK
embryonic_stem_line_Bruce4_p13	2/876	0.999543655974226563643014742410741746425628662109375	1	0.9944905401919450493863905649050138890743255615234375	1	0.8974658786100816	-0.0004096466690549641	ORC5;MKRN1
testis	15/3059	0.99921319633352634337342124126735143363475799560546875	1	0.9182914040462379912099777357070706784725189208984375	1	0.827494934123928	-0.0006513323170990512	2310010J17RIK;RNASEH2A;ZFAND6;4930523C07RIK;DCUN1D1;XPO7;HIPK1;RABEPK;PTDSS2;4933401H06RIK;MKRN1;MTFR1;EXOC6;RFFL;BTRC
embryonic_stem_line_V26_2_p16	3/728	0.99828462451355670648212026208057068288326263427734375	1	0.986518244164260149631218155263923108577728271484375	1	0.7052545520968198	-0.0012108151688572796	ORC5;MKRN1;ACP1
lens	5/947	0.98889657157455002067791838271659798920154571533203125	1	0.9169430377546106125663527564029209315776824951171875	1	0.3334274330554649	-0.003722894546866886	MTMR3;USP10;PON2;METAP2;HIST1H1C
macrophage_bone_marrow_24h_LPS	3/551	0.99175270821099614781957143350155092775821685791015625	1	0.9610511329581914452546698157675564289093017578125	1	0.5892110532601196	-0.004879544768947612	AFG3L2;MTMR3;DERL1
salivary_gland	1/480	0.98457899604202359089555329774157144129276275634765625	1	0.94055774769272326718549948054715059697628021240234375	1	0.32178782446256377	-0.005000951034459176	PABPC1
heart	1/568	0.99290284476691470505471670549013651907444000244140625	1	0.96480903802876849528757929874700494110584259033203125	1	0.821349249438759	-0.005850027041690872	1110034G24RIK
dorsal_root_ganglia	2/541	0.9909914794968155415944011110696010291576385498046875	1	0.95865756883961472656352498233900405466556549072265625	1	0.8735828414539774	-0.00790535039843264	CADM3;ENDOD1
macrophage_bone_marrow_2hr_LPS	1/365	0.957708360568048089334070027689449489116668701171875	1	0.88250653488413721703409464680589735507965087890625	1	0.21695074786482332	-0.009374869783647223	FRS2
Baf3	2/440	0.97808188586087585481010364674148149788379669189453125	1	0.924624929175134724346207804046571254730224609375	1	0.42927127247353514	-0.009513460393293954	PHLPP2;EMILIN2
intestine_small	3/466	0.910782621683756676844723187969066202640533447265625	1	0.7567762225421110766632182276225648820400238037109375	1	0.12242214705766738	-0.011440475156032628	DHRS11;PRR15L;D5ERTD579E
hypothalamus	2/296	0.92274898121036319498244893111404962837696075439453125	1	0.82351634814652552307734367786906659603118896484375	1	0.21325361184848993	-0.01714517266130137	HDAC11;BTRC
prostate	2/329	0.94207281654890995259421515584108419716358184814453125	1	0.854695095008125793611952758510597050189971923828125	1	0.30425232156501286	-0.018155559774970662	AP1G1;RABEPK
nucleus_accumbens	1/383	0.96387181053665205165970064626890234649181365966796875	1	0.89436332682136765459546268175472505390644073486328125	1	0.5174117926577655	-0.019039186126957975	BTRC
placenta	1/411	0.97173116949112825491141620659618638455867767333984375	1	0.91049191256708439379252695289324037730693817138671875	1	0.6876227145308781	-0.019718329041622663	WHSC1L1
min6	1/361	0.95620265171379814628238591467379592359066009521484375	1	0.87969762541051543802694823170895688235759735107421875	1	0.44310504180298455	-0.019844640799591425	CHD7
liver	5/928	0.95970363449615614381826844692113809287548065185546875	1	0.79279383158831862044024774149875156581401824951171875	1	0.5596628963291336	-0.023019358170386455	AQP9;PNPO;FRS2;RABEPK;C730036E19RIK
kidney	4/554	0.95249592356104451074116923336987383663654327392578125	1	0.8354279894053087129890400319709442555904388427734375	1	0.49531293862441805	-0.02410660915087772	GPX1;GCNT1;HS6ST1;TNFRSF21

## Sheet: SE_Total
Term	Overlap	P-value	Adjusted P-value	Old P-value	Old Adjusted P-value	Z-score	Combined Score	Genes
bone_marrow	45/413	0.00000000000000000000002893171589790078635937415101665708851023514948965652241364039654047957128568668849766254425048828125	0.000000000000000000002401332419525765455907150665948539621347363363200799811318641996393807858112268149852752685546875	0.0000000000000000000000000093003729536540119203364695128903357287701471765563474165198159030926747074807803272733508492819964885711669921875	0.000000000000000000000000771930955153282993692715851975735907365619495520799190864109405401348451558618535273126326501369476318359375	-1.6556160162962013	85.92167625491768	HEMGN;GYPA;ISCA1;WDR26;FECH;E230029C05RIK;GYPC;CPOX;SLC4A1;TSPAN33;NT5C3;TRAK2;AQP1;CCND3;E2F2;FAM53B;ST3GAL5;CDR2;RBM38;NEK8;SPECC1;NFE2;STIL;USP7;UBE2C;BRPF3;SLC16A10;FHDC1;ANK1;GTPBP1;SLC25A38;SLC25A37;KEL;ABCB10;TFDP2;ETOHD2;CLDN13;HMBS;RANBP10;SPIRE1;TMCC2;NCOA7;TLCD1;ZFPM1;ASB1
bone	22/157	0.0000000000174170772001117202096513241818328686545680472619324063998647034168243408203125	0.0000000007228087038046363644667229451565813869162724358830018900334835052490234375	0.000000000000852475379522639962731744032507107521209020750685425582560128532350063323974609375	0.0000000000353777282501895571911899289954260734714086567009871941991150379180908203125	-1.2492430651183957	30.948210449182554	HEMGN;NFE2;GYPA;WDR26;FECH;CPOX;SLC4A1;FHDC1;TSPAN33;TRAK2;SLC25A37;CCND3;KEL;ABCB10;TFDP2;CLDN13;HMBS;RANBP10;E2F2;TMCC2;CDR2;ASB1
mast_cells	14/515	0.026157473238235480483826478348419186659157276153564453125	0.72369009292451502712850697207613848149776458740234375	0.003894249918271412702619471701837028376758098602294921875	0.107740914405509091711365954324719496071338653564453125	-1.5878211513870681	5.785417452702333	TNFAIP8;DAPP1;SLA;HSCB;ZFP36L2;EEF2K;HECTD1;CHST11;TAL1;INPP5D;TBXAS1;STOM;VOPP1;GPR146
Baf3	13/440	0.05255806771592534676340591204279917292296886444091796875	1	0.01133682454688842052015207428894427721388638019561767578125	0.235239109347934738369900742327445186674594879150390625	-1.9225900310004052	5.663636212538763	KSR1;NEK6;NPRL3;DAPP1;ZDHHC24;NT5C3;TSPAN32;PIK3CG;TOM1L1;HECTD1;PIM1;IFT57;ZFPM1
thymocyte_DP_CD4+CD8+	5/410	0.463398511261454093546063859321293421089649200439453125	1	0.249430859156643369711758850826299749314785003662109375	1	-1.8282916114682093	1.4062631821411455	CCND3;NRIP1;SLA;CLK3;WRAP53
B-cells_GL7_negative_KLH	3/212	0.40769756370269139011952574946917593479156494140625	1	0.2549679544169161093947195695363916456699371337890625	1	-1.5504795051313813	1.391136175791464	NEK8;SPATA5;ZFP36L2
follicular_B-cells	10/603	0.486735623410344431238883089463342912495136260986328125	1	0.2290418659585390648292246851269737817347049713134765625	1	-1.7106914783871805	1.2317563205562356	PTP4A3;BTG2;RECQL5;RNF216;CCDC88C;IKZF1;ADRB2;CRLF3;TSPAN32;D930015E06RIK
lymph_nodes	2/90	0.257184090967883582923292351551936008036136627197265625	1	0.17213301252383583772598285577259957790374755859375	1	-0.851417900552172	1.156194128448455	TG;TRP53
macrophage_bone_marrow_2hr_LPS	7/365	0.56513314791392998959196347641409374773502349853515625	1	0.35295289396963236416837617070996202528476715087890625	1	-1.7376039570116801	0.9916400059447463	SLC9A8;TRP53;STOM;PLAGL2;SLC16A10;KCNN4;MOCS1
mega_erythrocyte_progenitor	8/562	0.5777935788389012561339086460066027939319610595703125	1	0.316283515169987594628508986716042272746562957763671875	1	-1.5270998710784456	0.8376732316521098	ATAD5;TLK1;HIST1H1E;CPOX;SPIRE1;NMNAT3;TLCD1;FOXO3
macrophage_bone_marrow_0hr	3/180	0.58625748920242870543262370119919069111347198486328125	1	0.436914606763745216877481425399309955537319183349609375	1	-1.0179082307301035	0.5435591114261186	SLC9A8;KCNN4;BCL2L1
hippocampus	2/176	0.574011267229021626690155244432389736175537109375	1	0.425799652236628245471905529484502039849758148193359375	1	-0.9692459153339653	0.5380344688164673	TCF7L2;KSR1
dendritic_cells_myeloid_CD8a-	2/188	0.60996663122019467717649376936606131494045257568359375	1	0.458791742908057909033914256724528968334197998046875	1	-1.0101057661385797	0.4993468220901876	BTG2;E230029C05RIK
mIMCD-3	4/300	0.63787081653594246422045443978277035057544708251953125	1	0.4483830369257864045806627473211847245693206787109375	1	-1.0619950741865682	0.47749369219600735	VANGL1;TOM1L1;BCL2L1;WRAP53
thymocyte_SP_CD4+	3/203	0.6516141968933861772228510744753293693065643310546875	1	0.4984563303476325923924150629318319261074066162109375	1	-1.1142245177927987	0.4772252743875687	CCND3;CD82;PLAGL2
B-cells_GL7_positive_KLH	4/207	0.662108043417903413541125701158307492733001708984375	1	0.50871937676478895529186274870880879461765289306640625	1	-0.9285660559560358	0.38287241859725835	USP7;RECQL5;SPATA5;5031425E22RIK
skeletal_muscle	9/710	0.6590459076031220941871424656710587441921234130859375	1	0.365913234213131544070307654692442156374454498291015625	1	-0.8990490363713902	0.3748693601672637	SH3GLB1;RAB10;PTP4A3;RECQL5;KSR1;ACTN3;GMPR;SLC16A10;ANK1
mammary_gland_non-lactating	2/201	0.64627129059670129773707003550953231751918792724609375	1	0.493274179189153283431323870900087058544158935546875	1	-0.8556278896979391	0.3735122984852488	KSR1;ACTN3
bladder	2/195	0.62985591158889808749421490574604831635951995849609375	1	0.477528782791189543299736897097318433225154876708984375	1	-0.7203196591261516	0.33297798918292026	ANK1;2610027K06RIK
NK_cells	10/669	0.74105679288580372787720307314884848892688751220703125	1	0.471085779605558752081151396851055324077606201171875	1	-1.0572169677863474	0.31682468027153093	HECTD1;ITGA4;ETOHD2;SLC9A8;ERAL1;PIK3R1;IFT57;PIK3CG;ZFP36L2;SSH1
dendritic_plasmacytoid_B220+	3/214	0.679862096841029828198088580393232405185699462890625	1	0.5263495256919161757735992068774066865444183349609375	1	-0.7640985521114342	0.29483911714826033	ITGA4;SEMA4B;GPR146
B-cells_marginal_zone	4/380	0.786358535397720270765375971677713096141815185546875	1	0.60539136582226993343880394604639150202274322509765625	1	-0.8598802660411209	0.20666572008998854	ZC3H4;ETOHD2;D930015E06RIK;CABIN1
spleen	1/100	0.6667027796218032431596611786517314612865447998046875	1	0.5625919329052606610019893196295015513896942138671875	1	-0.5059647195834001	0.20512363264527814	E230029C05RIK
adipose_brown	4/456	0.73554579884977078219066015662974677979946136474609375	1	0.51682240692939718229581558261997997760772705078125	1	-0.5814006535408497	0.17857283388055056	ALG9;PCX;ORMDL3;TLCD1
thymocyte_SP_CD8+	1/103	0.6775373492662273289255381314433179795742034912109375	1	0.5732325726215738992408432750380598008632659912109375	1	-0.4260856392130577	0.16587113400409348	NT5C3
T-cells_foxP3+	2/112	0.7079820522091828660649071025545708835124969482421875	1	0.60363555682734759688656822618213482201099395751953125	1	-0.4305575354921715	0.14868724768194705	OLFR66;AGFG1
B-cells_GL7negative_Alum	3/379	0.7848636096076777590724304900504648685455322265625	1	0.603616515088507110675664080190472304821014404296875	1	-0.5713531502798547	0.1384076278755243	TRP53;SPATA5;ZFP36L2
adrenal_gland	3/245	0.74952122129489640034449848826625384390354156494140625	1	0.59919945952252351428768406549352221190929412841796875	1	-0.4573732942815979	0.1318701645414847	TFDP2;ST3GAL5;ERAL1
mast_cells_IgE+antigen_1hr	6/265	0.78724262703726999301778732842649333178997039794921875	1	0.64158775456288752447875367579399608075618743896484375	1	-0.3858387429871923	0.09229987511440846	TNFAIP8;ETOHD2;INPP5D;TRP53;DAPP1;ZDHHC24
granulocytes_mac1+gr1+	5/557	0.8601895441213642801159267037292011082172393798828125	1	0.6729497101104178202746197712258435785770416259765625	1	-0.36777946316911836	0.0553885117059725	CCDC88C;VOPP1;HIST1H1E;DLEU2;FOXO3
granulo_mono_progenitor	1/124	0.74416936507076492102186193733359687030315399169921875	1	0.64084998834908313281033542807563208043575286865234375	1	-0.17091103834571497	0.05050192655082053	3110082I17RIK
ciliary_bodies	2/317	0.86289619107888004823081473659840412437915802001953125	1	0.735319830077818092917141257203184068202972412109375	1	-0.14467444549049183	0.021333821562162358	TRPM1;FHDC1
pituitary	2/294	0.83307246197001816323535194896976463496685028076171875	1	0.6967125216642109375442259988631121814250946044921875	1	-0.08257172833219906	0.015080458822662537	HIST1H2BE;5031425E22RIK
iris	1/133	0.76834754515851166889461865139310248196125030517578125	1	0.66646283083701118865604939855984412133693695068359375	1	-0.03651318919082684	0.009621704238253882	TRPM1
mammary_gland__lact	2/104	0.68107038729804603160999931787955574691295623779296875	1	0.5767219771262224181640476672328077256679534912109375	1	-0.01670286278191639	0.006415396209456266	TCF7L2;PIK3R1
dendritic_cells_lymphoid_CD8a+	2/142	0.79025016827815652842303961733705364167690277099609375	1	0.69025982540320030000913220646907575428485870361328125	1	-0.004174032049979964	0.000982590998922595	ITGA4;NCOA7
C3H_10T1_2	1/155	1.000000000023520296821288866340182721614837646484375	1	1.0000000001360260792893086545518599450588226318359375	1	2.1880367145045483	0.00000000005146327298041945	TCF7L2
T-cells_CD8+	1/166	1.000000000025664359526444968651048839092254638671875	1	1.0000000000953843670714604741078801453113555908203125	1	1.9991309812421283	0.00000000005130641624239432	CABIN1
microglia	1/90	0.99999999999863009580991501934477128088474273681640625	1	0.99999999996603661234217952369363047182559967041015625	1	1.8150515877400506	-0.000000000002486446775267195	TLK1
3T3-L1	1/181	0.999999999993435029210786524345166981220245361328125	1	1.000000000200772287684003458707593381404876708984375	1	1.9782755242607284	-0.000000000012987321029830288	5031425E22RIK
T-cells_CD4+	1/191	0.9999999999479400880630919346003793179988861083984375	1	1.0000000001288584794423286439268849790096282958984375	1	1.8570688889134175	-0.00000000009667884282012077	ZC3H4
cerebellum	1/428	0.99999999981493903344897944407421164214611053466796875	1	1.0000000001255930914823011335101909935474395751953125	1	1.7922333331598082	-0.00000000033167243295020115	SPIRE1
cornea	1/427	0.99999999978534026556786784567520953714847564697265625	1	1.0000000001153617201765655408962629735469818115234375	1	1.733030911236095	-0.0000000003720119552085442	VANGL1
cerebral_cortex	1/349	0.99999999978419540358487438425072468817234039306640625	1	1.0000000001575630736994071412482298910617828369140625	1	1.7476128880711002	-0.00000000037714289404075046	SPIRE1
cerebral_cortex_prefrontal	1/344	0.99999999977318598798348148193326778709888458251953125	1	1.0000000002260651665864088499802164733409881591796875	1	1.740300288711136	-0.0000000003947244906408428	SPIRE1
lung	2/354	0.9999999997922788264048676865058951079845428466796875	1	1.00000000012445955377415884868241846561431884765625	1	2.082380586924419	-0.0000000004325545394325861	ADRB2;GPR146
testis	14/3059	0.999999973095779370879654379677958786487579345703125	1	0.99997440574548068781268739257939159870147705078125	1	1.500536454256329	-0.00000004037076437042221	SH3GLB1;TMEM184A;ISCA1;FECH;C2CD3;NPRL3;NMNAT3;LYPD4;SPATA5;TTC39A;HK1;RNF139;TSNAXIP1;ASB1
neuro2a	5/425	0.8452168949101979134042039731866680085659027099609375	1	0.67977314361173080126121703870012424886226654052734375	1	0.001465931347843119	-0.00024651395346504077	SLC7A5;GM3716;FOXO3;HNRNPA1;AGFG1
pancreas	3/667	0.99941000809818414385432561175548471510410308837890625	1	0.99611651494806563444939229157171212136745452880859375	1	1.3045464389077204	-0.000769898973917646	TMEM184A;SLC6A9;HIST1H2BE
retina	1/664	0.99938959317757458666875436392729170620441436767578125	1	0.996016727261981760221942749922163784503936767578125	1	1.3198820879059128	-0.0008059110230791876	BBS1
liver	5/928	0.99793334583193848974502770943217910826206207275390625	1	0.98307435811336585373965135659091174602508544921875	1	1.5748752702000013	-0.0032580903751873807	BCAS3;MAVS;NEK6;MOCS1;GPR146
lens	7/947	0.9491090746520065568603286010329611599445343017578125	1	0.79284569995724318847152289890800602734088897705078125	1	0.07096994494037931	-0.003706870267963998	TOM1L1;SPECC1;EIF5B;FECH;D630024D03RIK;NRIP1;AGFG1
dorsal_root_ganglia	2/541	0.99754897079196303000259149484918452799320220947265625	1	0.9887674610625094562266212960821576416492462158203125	1	1.522874748430286	-0.0037371923456242864	BCAS3;NCOA7
eyecup	4/828	0.99475577928029945695698188501410186290740966796875	1	0.96763848368823801582294663603533990681171417236328125	1	0.7714554903620208	-0.0040563283282512	OLFR66;VOPP1;SPIRE1;GPR146
embryonic_stem_line_Bruce4_p13	5/876	0.99663477764567109939974898225045762956142425537109375	1	0.97622087713394389840715348327648825943470001220703125	1	1.288877285454444	-0.00434467315570918	USP7;CD82;TRP53;ATG14;WRAP53
dorsal_striatum	1/477	0.9949653664506048489357681319233961403369903564453125	1	0.98078746139126116165840585381374694406986236572265625	1	1.1551593455622453	-0.005830493542084977	PPP1R9A
embryonic_stem_line_V26_2_p16	6/728	0.90211060077450244687469194104778580367565155029296875	1	0.715907800201098343251260303077287971973419189453125	1	0.07131787605473452	-0.007347035593877349	USP7;TRP53;HIST1H3F;ATG14;ASB1;WRAP53
macrophage_peri_LPS_thio_1hrs	7/598	0.96039946144550791817806612016283906996250152587890625	1	0.87066368353689227443936715644667856395244598388671875	1	0.19471972116487568	-0.007867840262466648	CHST11;IL10RB;NEK6;CREG1;STOM;SLC16A10;CLN8
lacrimal_gland	4/749	0.9892761022539373616524471799493767321109771728515625	1	0.94695522121536923609852465233416296541690826416015625	1	0.8209085694420862	-0.008850882819069626	SLC7A5;CD82;PIK3R1;JOSD1
macrophage_bone_marrow_6hr_LPS	6/730	0.98730088833823426153202262867125682532787322998046875	1	0.9404173532067787721899776443024165928363800048828125	1	0.7386679569429494	-0.009440497514739975	STOM;PLAGL2;SLC16A10;MOCS1;AFF1;AGFG1
salivary_gland	2/480	0.96874395487494091572244769849930889904499053955078125	1	0.9061126265370891275097164907492697238922119140625	1	0.32178782446256377	-0.01021835256399745	KCNN4;ST3GAL1
mast_cells_IgE	5/598	0.98995680958648624159224027607706375420093536376953125	1	0.95809595067213770835934383285348303616046905517578125	1	1.0576257030921996	-0.010675635228327996	SEMA4B;CHEK2;DAPP1;FRMD4A;FOXO3
retinal_pigment_epithelium	5/473	0.89204279619548365598546979526872746646404266357421875	1	0.74719891638962476765328801775467582046985626220703125	1	0.0972304461604999	-0.011107719905214754	BBS1;PIP5K1B;PIP4K2C;CDR2;GPR146
macrophage_bone_marrow_24h_LPS	4/551	0.94169687152896808246538284947746433317661285400390625	1	0.832213032091137616674814125872217118740081787109375	1	0.19468376031050905	-0.011695013378955522	4930488B22RIK;CLN8;BCL2L1;SSH1
olfactory_bulb	2/414	0.9897977102392625514681867571198381483554840087890625	1	0.96747042229506685639961460765334777534008026123046875	1	1.1752198135194203	-0.012051514662667606	FAM163A;SPIRE1
heart	2/568	0.9865424520102907823826399180688895285129547119140625	1	0.94837589569266167455197091840091161429882049560546875	1	0.9601100081045658	-0.013008455121737431	CASQ2;ANK1
placenta	2/411	0.9894493533043819954997388776973821222782135009765625	1	0.9666458704493032794147211461677215993404388427734375	1	1.2912222270690559	-0.013695605993282657	CREG1;MICAL3
nucleus_accumbens	1/383	0.9855700715056652239098866630229167640209197998046875	1	0.95787586007392044873398617710336111485958099365234375	1	0.9979999818179688	-0.01450598205610101	PPP1R9A
B-cells_GL7_positive_Alum	1/142	0.79025016827815652842303961733705364167690277099609375	1	0.69025982540320030000913220646907575428485870361328125	1	0.06274737601437595	-0.014771090911492476	PTP4A3
epidermis	2/373	0.98386447909338714534754899432300589978694915771484375	1	0.95421719132056204148994993374799378216266632080078125	1	1.0107521730990745	-0.016442022759486755	MBOAT2;NEAT1
min6	2/361	0.98155100301487741010220133830443955957889556884765625	1	0.94940787286327210647840502133476547896862030029296875	1	0.9203431721032826	-0.0171379883909094	GM10941;PIP5K1B
intestine_large	2/374	0.98404369875611286122563114986405707895755767822265625	1	0.954596832559579500099289361969567835330963134765625	1	1.0704201503686568	-0.017217679871314194	TCF7L2;PIP5K1B
macrophage_peri_LPS_thio_7hrs	5/707	0.95210230656197036847032677542301826179027557373046875	1	0.8345185700782937754382828643429093062877655029296875	1	0.3593720584552775	-0.017638981512040013	SLC9A8;MAFK;NT5C3;MOCS1;AFF1
spinal_cord	2/353	0.9798281336301355448625827193609438836574554443359375	1	0.9459260556035518074935453114449046552181243896484375	1	0.9638928242215643	-0.019642301030162995	BCAS3;SLC6A9
prostate	1/329	0.97363845484572342225959573625004850327968597412109375	1	0.93398685936593384138149076534318737685680389404296875	1	0.7773483810132261	-0.020767048956451404	NRIP1
intestine_small	5/466	0.9643466724395992617502315624733455479145050048828125	1	0.89695925450667701728235670088906772434711456298828125	1	0.7100332593698345	-0.025777352979468062	SUV420H2;KSR1;BRPF3;SEMA4B;PIP5K1B
RAW_264_7	1/222	0.91342138654391769048146443310542963445186614990234375	1	0.83982850088351523876184501204988919198513031005859375	1	0.2884757438480551	-0.02612377611004343	ITGA4
macrophage_peri_LPS_thio_0hrs	5/353	0.899935915891530324728364576003514230251312255859375	1	0.78736131488477256734626053003012202680110931396484375	1	0.262334079819936	-0.027658333973539517	IL10RB;CREG1;SLC16A10;CLN8;GPR146
mast_cells_IgE+antigen_6hr	4/146	0.79931076717540372467141196466400288045406341552734375	1	0.7002872067410930156938775326125323772430419921875	1	0.13004246279893517	-0.02913022217797936	NEK6;DAPP1;ZDHHC24;FRMD4A
uterus	1/141	0.78792210640024473722320408342056907713413238525390625	1	0.68770132752587798119492390469531528651714324951171875	1	0.14365075471010497	-0.03424002557527833	MICAL3
kidney	7/554	0.85736169336345124936116235403460450470447540283203125	1	0.6688464371954523368657419268856756389141082763671875	1	0.26583400267920365	-0.04091063110341435	PCX;D630024D03RIK;SLC9A8;PIP4K2C;ABCG2;AQP1;GM10804
C2C12	1/167	0.8408604365705214522819233025074936449527740478515625	1	0.74787143619612039824318117098300717771053314208984375	1	0.23732736324247147	-0.04113585270627952	5031425E22RIK
stomach	1/249	0.9358259347949380302367217154824174940586090087890625	1	0.8718700565414001513175890067941509187221527099609375	1	0.6378003607992384	-0.04230261081383482	TMEM184A

## Sheet: SE_Only
Term	Overlap	P-value	Adjusted P-value	Old P-value	Old Adjusted P-value	Z-score	Combined Score	Genes
bone_marrow	15/413	0.0000066459296181051615208068387985473890466892044059932231903076171875	0.00046521507326736130476241282138971655513159930706024169921875	0.00000029187624102895726380381912455630466496359076700173318386077880859375	0.00002043133687202700963093764119360429276639479212462902069091796875	-1.6556160162962013	19.737436235881358	NEK8;ISCA1;USP7;WDR26;UBE2C;FHDC1;AQP1;SLC25A38;CCND3;ETOHD2;CLDN13;HMBS;E2F2;NCOA7;TLCD1
mast_cells	9/515	0.034354804810325816066818305216656881384551525115966796875	1	0.00756102133193095431173968989924105699174106121063232421875	0.26463574661758337835948395877494476735591888427734375	-1.6338216117134796	5.507634533332889	TNFAIP8;HECTD1;CHST11;INPP5D;DAPP1;VOPP1;SLA;HSCB;ZFP36L2
bone	6/157	0.067326762894718950036576643469743430614471435546875	1	0.032474680207655336194871864563538110814988613128662109375	0.75774253817862458060261587888817302882671356201171875	-1.204642519574385	3.2503633814422503	CCND3;WDR26;CLDN13;HMBS;E2F2;FHDC1
thymocyte_DP_CD4+CD8+	4/410	0.2279633016422804858702733099562465213239192962646484375	1	0.1056749549777219743251777117620804347097873687744140625	1	-1.9285111636231151	2.8514399482098245	CCND3;SLA;CLK3;WRAP53
lymph_nodes	2/90	0.10038396869691186552575601353964884765446186065673828125	1	0.060626005045438656482215122878187685273587703704833984375	1	-0.8904756634658517	2.04698338804294	TG;TRP53
B-cells_marginal_zone	4/380	0.394450450710917888130779829225502908229827880859375	1	0.2317519492155438454172866613589576445519924163818359375	1	-2.0150776831089066	1.8745496854475192	ZC3H4;ETOHD2;D930015E06RIK;CABIN1
macrophage_bone_marrow_2hr_LPS	3/365	0.370245698095283792827814295378630049526691436767578125	1	0.2146631112601976865139619121691794134676456451416015625	1	-1.7376039570116801	1.726463213361376	SLC9A8;TRP53;PLAGL2
thymocyte_SP_CD4+	2/203	0.340802679826936294471551036622258834540843963623046875	1	0.2234488051619944737335998752314480952918529510498046875	1	-1.5996246854845066	1.721918585227028	CCND3;PLAGL2
B-cells_GL7_positive_KLH	3/207	0.349450356566247233303101893397979438304901123046875	1	0.22984350550878496211026913442765362560749053955078125	1	-1.4601699930778806	1.5352136319580654	USP7;RECQL5;5031425E22RIK
B-cells_GL7_negative_KLH	2/212	0.36020689203469535843993298840359784662723541259765625	1	0.2378547599362766662434154341099201701581478118896484375	1	-1.4633556228995372	1.494198348666886	NEK8;ZFP36L2
mega_erythrocyte_progenitor	4/562	0.430621766742822542628488236005068756639957427978515625	1	0.2311702507722353250319002881951746530830860137939453125	1	-1.5270998710784456	1.286620041122156	ATAD5;HIST1H1E;NMNAT3;TLCD1
follicular_B-cells	6/603	0.48447416248781116632216026118840090930461883544921875	1	0.2700261661535476864770544125349260866641998291015625	1	-1.4159717141551518	1.0261422085147325	PTP4A3;RECQL5;CCDC88C;CRLF3;TSPAN32;D930015E06RIK
Baf3	6/440	0.488247753251580984823476683232001960277557373046875	1	0.30209639141686139840459190963883884251117706298828125	1	-1.3836218156209605	0.991963185644945	TOM1L1;HECTD1;NEK6;DAPP1;ZDHHC24;TSPAN32
mast_cells_IgE+antigen_1hr	6/265	0.469331004897363512906593996376614086329936981201171875	1	0.322957171862308489718174087101942859590053558349609375	1	-1.2303686144100718	0.9307086375456679	TNFAIP8;ETOHD2;INPP5D;TRP53;DAPP1;ZDHHC24
ciliary_bodies	2/317	0.5650764602799080993378311177366413176059722900390625	1	0.404197316461497369033395443693734705448150634765625	1	-1.2382846060449777	0.7068057070675946	TRPM1;FHDC1
adipose_brown	3/456	0.51212095166203186469289221349754370748996734619140625	1	0.3211398866169989929630901315249502658843994140625	1	-0.9956351973394332	0.6662735464188945	ALG9;ORMDL3;TLCD1
pituitary	2/294	0.52426898486325945736297171606565825641155242919921875	1	0.3687322609422434283032998791895806789398193359375	1	-1.0072758733085738	0.6504487945518318	HIST1H2BE;5031425E22RIK
mIMCD-3	3/300	0.53515610060353446808534272349788807332515716552734375	1	0.37806566082472670142777815271983854472637176513671875	1	-0.9257269144039985	0.5787615025371653	VANGL1;TOM1L1;WRAP53
mammary_gland__lact	2/104	0.46326821635014159284082779777236282825469970703125	1	0.367418229538595875194317841305746696889400482177734375	1	-0.5157912512597963	0.39687510976478013	TCF7L2;PIK3R1
macrophage_peri_LPS_thio_0hrs	3/353	0.62383123704059528780163645933498628437519073486328125	1	0.45775545450349042209126082525472156703472137451171875	1	-0.6577101789891998	0.3103572542237078	IL10RB;CREG1;CLN8
iris	1/133	0.54902908384302995248305023778812028467655181884765625	1	0.442820197231479639743412235475261695683002471923828125	1	-0.4622245337003759	0.27715161590668275	TRPM1
dendritic_cells_lymphoid_CD8a+	1/142	0.57277050107757332408908723664353601634502410888671875	1	0.46436147650736436798268869097228161990642547607421875	1	-0.4784876955358611	0.26664691664806645	NCOA7
B-cells_GL7negative_Alum	2/379	0.66236520570621915116049649441265501081943511962890625	1	0.494708611755992622160960081600933335721492767333984375	1	-0.6216862402099737	0.2560963138081832	TRP53;ZFP36L2
B-cells_GL7_positive_Alum	1/142	0.57277050107757332408908723664353601634502410888671875	1	0.46436147650736436798268869097228161990642547607421875	1	-0.43438554588889	0.24207010447372893	PTP4A3
uterus	1/141	0.5701950041066112806475985053111799061298370361328125	1	0.462009237073816414476112868214841000735759735107421875	1	-0.3655430495166565	0.2053536280849878	MICAL3
mast_cells_IgE+antigen_6hr	4/146	0.58292034720125818214597757105366326868534088134765625	1	0.47366924002953758598977174187893979251384735107421875	1	-0.3785666231417728	0.20431419625624495	NEK6;DAPP1;ZDHHC24;FRMD4A
macrophage_bone_marrow_0hr	1/180	0.6600815231873269350870714333723299205303192138671875	1	0.5465978436772160886647498045931570231914520263671875	1	-0.34269115045763043	0.14235113893384801	SLC9A8
C2C12	1/167	0.63241086858872186393654146741027943789958953857421875	1	0.519974685238945522058884307625703513622283935546875	1	-0.2827820752453354	0.12957526786653722	5031425E22RIK
dendritic_plasmacytoid_B220+	1/214	0.7230651917492616487237455658032558858394622802734375	1	0.60952503832549831397358275353326462209224700927734375	1	-0.31676151179218215	0.10271178671384193	SEMA4B
hippocampus	1/176	0.65179503027222829292242067822371609508991241455078125	1	0.53856539412167026004141234807320870459079742431640625	1	-0.23617095841646157	0.10108710688557877	TCF7L2
embryonic_stem_line_V26_2_p16	3/728	0.81272697289667850117922398567316122353076934814453125	1	0.619658235160660542106825232622213661670684814453125	1	-0.46509008059626067	0.09644110354459529	USP7;TRP53;WRAP53
granulocytes_mac1+gr1+	3/557	0.8478506759125006286836878643953241407871246337890625	1	0.70234439315823049554410317796282470226287841796875	1	-0.5762690729357062	0.09511364178030297	CCDC88C;VOPP1;HIST1H1E
macrophage_bone_marrow_24h_LPS	2/551	0.84349682790422242373296057849074713885784149169921875	1	0.69665378897596819118831490413867868483066558837890625	1	-0.4464230907326081	0.0759808250645453	4930488B22RIK;CLN8
mammary_gland_non-lactating	1/201	0.70048126261501664213682261106441728770732879638671875	1	0.58655489565909235682994449234683997929096221923828125	1	-0.18424744435180274	0.06558981697182299	ACTN3
mast_cells_IgE	4/598	0.8747901980752865735979639794095419347286224365234375	1	0.73892524208290033538304442117805592715740203857421875	1	-0.26254435516698477	0.03512087213199503	SEMA4B;CHEK2;DAPP1;FRMD4A
NK_cells	5/669	0.9113529276888299168746243594796396791934967041015625	1	0.7933212583650670612911426360369659960269927978515625	1	-0.14023345053183148	0.013017177035082601	HECTD1;ETOHD2;SLC9A8;PIK3R1;ZFP36L2
3T3-L1	1/181	1.0000000001261148963038749570841901004314422607421875	1	1.0000000001700097840284797712229192256927490234375	1	1.5455884342757689	0.00000000019492172510486576	5031425E22RIK
C3H_10T1_2	1/155	1.0000000001063533705547570207272656261920928955078125	1	1.0000000001311770692069558208459056913852691650390625	1	1.5821718079841305	0.00000000016826930456687808	TCF7L2
T-cells_CD8+	1/166	1.0000000001158737550355226630927063524723052978515625	1	1.0000000001752942235810905913240276277065277099609375	1	1.4106861236399795	0.00000000016346149831319958	CABIN1
T-cells_CD4+	1/191	1.000000000093612673168763649300672113895416259765625	1	1.0000000001674782534877294892794452607631683349609375	1	1.3097253388819776	0.000000000122606890083868	ZC3H4
cornea	1/427	0.99999999998940813927816861905739642679691314697265625	1	1.0000000001905779978272903463221155107021331787109375	1	1.253106596597445	-0.00000000001327273054083857	VANGL1
eyecup	1/828	0.9999999999093611702249972950085066258907318115234375	1	1.000000000205579997469840236590243875980377197265625	1	0.7103001554199173	-0.00000000006438077487918155	VOPP1
testis	7/3059	0.99999530032887218311543620075099170207977294921875	1	0.99960713252072952439419850634294562041759490966796875	1	1.0678669055997856	-0.000005018635057574848	SH3GLB1;TMEM184A;ISCA1;NMNAT3;LYPD4;TTC39A;HK1
stomach	1/249	0.77581714902739984385249272236251272261142730712890625	1	0.6652863111554643271716713570640422403812408447265625	1	0.009898499116912965	-0.002512619368896696	TMEM184A
liver	2/928	0.99655543490162223907447014425997622311115264892578125	1	0.9840950598198350274259382786112837493419647216796875	1	1.2518531512410889	-0.004319533408390042	BCAS3;NEK6
macrophage_bone_marrow_6hr_LPS	1/730	0.98818168246755611061615809376235119998455047607421875	1	0.9608845243158563587115850168629549443721771240234375	1	0.7890759593351804	-0.009381094461484671	PLAGL2
lens	2/947	0.97874086151761952034888736307038925588130950927734375	1	0.9223317770887573541216397643438540399074554443359375	1	0.5958849211705505	-0.012804594836465783	TOM1L1;D630024D03RIK
pancreas	3/667	0.9825514145153639855578830974991433322429656982421875	1	0.94802117859182233328141364836483262479305267333984375	1	0.7501231707198556	-0.013204122859966107	TMEM184A;SLC6A9;HIST1H2BE
kidney	4/554	0.8456875582427356707881926922709681093692779541015625	1	0.69951006608737242853379711959860287606716156005859375	1	0.08225085392303212	-0.013785679383267102	D630024D03RIK;SLC9A8;PIP4K2C;AQP1
retina	1/664	0.98222523842978881614129704757942818105220794677734375	1	0.94731391699219325008840542068355716764926910400390625	1	0.772503181565146	-0.013854558651626995	BBS1
macrophage_peri_LPS_thio_1hrs	5/598	0.9733040063721472012758795244735665619373321533203125	1	0.929109798968298594701309411902911961078643798828125	1	0.5641172637410219	-0.015264338067224008	CHST11;IL10RB;NEK6;CREG1;CLN8
lacrimal_gland	2/749	0.9405546660647845502722930177696980535984039306640625	1	0.8425537880294309278639275362365879118442535400390625	1	0.26902876320935715	-0.01648756427446468	SLC7A5;PIK3R1
min6	2/361	0.8862839229634900117815732301096431910991668701171875	1	0.7959663947674535666720885274116881191730499267578125	1	0.15676216362280568	-0.018924003095327206	GM10941;PIP5K1B
macrophage_peri_LPS_thio_7hrs	2/707	0.926583859617006400100081009441055357456207275390625	1	0.81817997697505873144763199888984672725200653076171875	1	0.26229247092988545	-0.019999991092464784	SLC9A8;MAFK
salivary_gland	1/480	0.9449491217418231059355093748308718204498291015625	1	0.8798018984231090744430048289359547197818756103515625	1	0.37069613104921756	-0.020990369033281022	ST3GAL1
bladder	1/195	0.68945096733612132311463938094675540924072265625	1	0.57550781883129975557977786593255586922168731689453125	1	0.059832667578198155	-0.022249357674658483	2610027K06RIK
embryonic_stem_line_Bruce4_p13	3/876	0.9690839320668442891104632508358918130397796630859375	1	0.89944188179548334449719959593494422733783721923828125	1	0.7506866010434459	-0.023574602287782926	USP7;TRP53;WRAP53
nucleus_accumbens	1/383	0.90052350960694604875556024126126430928707122802734375	1	0.8149343388223868611675015927175991237163543701171875	1	0.22905887916164355	-0.024000562000546552	PPP1R9A
heart	1/568	0.96789749720717999093011485456372611224651336669921875	1	0.9188996919321057443852396318106912076473236083984375	1	0.7750956632168233	-0.02529066508976693	CASQ2
spinal_cord	2/353	0.88061947844540477969843550454243086278438568115234375	1	0.788602955473514999340522990678437054157257080078125	1	0.20408353940254806	-0.025945072279845226	BCAS3;SLC6A9
olfactory_bulb	1/414	0.917635654138757583808683193637989461421966552734375	1	0.83873848643226356358582052052952349185943603515625	1	0.30771740505038647	-0.02644980587372161	FAM163A
epidermis	2/373	0.8942845929747316180424832054995931684970855712890625	1	0.8065388788516922868865322016063146293163299560546875	1	0.2394896138377378	-0.02675846620603023	MBOAT2;NEAT1
dorsal_striatum	1/477	0.94393000390822601186613383106305263936519622802734375	1	0.87818274418824693317020546601270325481891632080078125	1	0.4923372177586846	-0.028409464447480295	PPP1R9A
neuro2a	2/425	0.9229774555006706737714239352499134838581085205078125	1	0.84643595959764506009292972521507181227207183837890625	1	0.37804740648268237	-0.03030067731966704	SLC7A5;GM3716
retinal_pigment_epithelium	3/473	0.94254202521187491203846775533747859299182891845703125	1	0.87599030390878329654924527858383953571319580078125	1	0.5151921449240895	-0.030486377490447296	BBS1;PIP5K1B;PIP4K2C
dorsal_root_ganglia	2/541	0.9621107122682579504413524773553945124149322509765625	1	0.90847594439229639728949905475019477307796478271484375	1	0.8735828414539774	-0.033742791931893404	BCAS3;NCOA7
intestine_large	2/374	0.8949255535835047847825762801221571862697601318359375	1	0.80739508190919873076296653380268253386020660400390625	1	0.3137754094672691	-0.034833696918850854	TCF7L2;PIP5K1B
intestine_small	3/466	0.94003060099662472115511491210781969130039215087890625	1	0.8720593240689649139341099726152606308460235595703125	1	0.6196315497833473	-0.03831978098618753	SUV420H2;SEMA4B;PIP5K1B
placenta	2/411	0.91611610184613423424337952383211813867092132568359375	1	0.83657381579321155040673829716979525983333587646484375	1	0.4554690558623481	-0.03990463399147092	CREG1;MICAL3
skeletal_muscle	4/710	0.92767580836610485928162006530328653752803802490234375	1	0.820025637514581351439346690312959253787994384765625	1	0.5417763520707708	-0.04067274989170442	SH3GLB1;PTP4A3;RECQL5;ACTN3

## Sheet: 27Ac_Only
Term	Overlap	P-value	Adjusted P-value	Old P-value	Old Adjusted P-value	Odds Ratio	Combined Score	Genes
bone marrow	67/413	4.58233e-44	4.39903e-42	0	0	8.9136	889.502	DHRS11;USP32;CPOX;UBP1;SLC4A1;MKI67;HERC1;FAM53B;BTRC;SOX6;ERMAP;ACP1;USP4;STRADB;ADAM10;GAPVD1;GTPBP1;ANK1;MINPP1;KEL;TFDP2;NCOA7;MTFR1;PKHD1L1;ZFPM1;HEMGN;PRIM2;USP14;GYPA;MTMR3;WDR26;GYPC;FECH;DCUN1D1;KLHL12;ADIPOR1;GATA1;TSPAN33;NT5C3;TRAK2;FAM117A;FBXO42;PTDSS2;PRDX2;PNPO;ST3GAL5;CDR2;SPECC1;RBM38;NFE2;CAR2;BRPF3;DENND4A;XPO7;SLC16A10;DEK;HIPK1;UBAC1;SLC25A37;ABCB10;RANBP10;SPIRE1;TMCC2;RHAG…
bone	33/157	1.04932e-25	5.03672e-24	0	0	11.549	664.256	HEMGN;GYPA;WDR26;FECH;USP32;CPOX;UBP1;SLC4A1;MKI67;TSPAN33;FBXO42;FAM117A;TRAK2;PRDX2;BTRC;ERMAP;CDR2;NFE2;CAR2;DAPK2;XPO7;DEK;HIPK1;UBAC1;SLC25A37;KEL;ABCB10;TFDP2;RANBP10;TMCC2;RHAG;ASB1;METAP2
mega erythrocyte progenitor	26/562	1.44546e-05	0.000462549	0	0	2.54194	28.3287	PRIM2;USP14;STEAP3;ZCCHC6;ZFP800;CPOX;KLHL12;FOXO3;NT5C2;GATA1;FARS2;PTDSS2;BTAF1;NARS2;TLK1;RREB1;ERMAP;ACP1;WDHD1;SLC11A2;NMNAT3;HSPBAP1;AP4B1;MINPP1;LYRM4;SPIRE1
mast cells IgE	20/598	0.00692153	0.166117	0	0	1.83763	9.13874	DCLRE1B;VKORC1L1;MBNL1;ZCCHC6;DCTN4;AQP9;ZFP800;FBXL17;ADAM10;CDYL;GAPVD1;FOXO3;RABEPK;CYTH3;EML6;BMP2K;USP40;RFFL;RREB1;LIMS1
NK cells	20/669	0.0211917	0.406881	0	0	1.6426	6.33083	USP25;MBNL1;ZCCHC6;ITGA4;VPS13D;HTT;VPS13B;ERAL1;GAPVD1;KLF3;FBXW2;SSH1;ZEB2;SERPINB6B;SLC9A8;LRRC8C;CCM2;CD47;IFT57;NSMAF
microglia	1990-05-01	0.0242785	0.388455	0	0	3.0525	11.3497	ZEB2;DCTN4;SLC11A2;TLK1;AMPD3
mast cells	16/515	0.0272293	0.373431	0	0	1.70703	6.15122	CADM3;GCNT1;GATA1;CYTH3;EML6;EEF2K;HERC1;CHST11;TAL1;INPP5D;TBXAS1;VOPP1;STOM;TOP1;JUNB;GPR146
follicular B-cells	18/603	0.0282332	0.338798	0	0	1.64015	5.85084	BTG2;SGMS1;BCL11A;DCTN4;PON2;H3F3A;4930523C07RIK;XPO7;IKZF1;CMAH;FBXW2;MAN1A;AMN1;SNX29;CHCHD3;RNF216;GOLGB1;CCM2
macrophage peri LPS thio 7hrs	20/707	0.0350284	0.373636	0	0	1.55432	5.20944	ZCCHC6;PCGF5;DENND1A;SLC11A2;ZFP800;IFI47;NT5C3;AFF1;FBXO42;EXT1;IFIH1;SGPL1;AP1G1;SLC9A8;SH3BP2;5730508B09RIK;BTRC;MOCS1;WHSC1L1;CTSB
skeletal muscle	20/710	0.0363539	0.348998	0	0	1.54775	5.12994	RNF11;HOMER1;KSR1;STRADB;FBXL17;GMPR;UBR3;SLC16A10;ADIPOR1;MLLT3;ANK1;UBAC1;RAB10;TATDN1;CHCHD3;CARM1;JMY;ST3GAL6;SOX6;METAP2
mast cells IgE+antigen 1hr	8/265	0.112193	0.979135	0	0	1.65872	3.62851	DCLRE1B;VKORC1L1;DENND4A;INPP5D;GCNT1;BMP2K;USP40;D830046C22RIK
macrophage bone marrow 6hr LPS	18/730	0.11976	0.958078	0	0	1.35481	2.87527	MGST3;DENND1A;SLC11A2;SLC16A10;AFF1;EML6;AP1G1;ST7;5730508B09RIK;LRRC8C;STOM;BTRC;SRGAP2;MOCS1;ACP1;HBB-BH1;AGFG1;LIMS1
stem cells HSC	6/186	0.124767	0.921356	0	0	1.77242	3.68895	PCGF5;UBE2E3;DCUN1D1;EXOC6;CD47;ASB3
B-cells GL7negative Alum	10/379	0.155381	1	0	0	1.44974	2.69923	SNX29;ATP8A1;BCL11A;4930523C07RIK;ST3GAL6;EXOC6;TOP1;SPATA5;ASB3;RHOA
retinal pigment epithelium	12/473	0.156258	1	0	0	1.39395	2.58752	PHLPP2;SLC16A1;USP32;DNAJC11;UBR3;ST3GAL6;PIP5K1B;ARSG;ADIPOR1;CLCN3;CDR2;GPR146
adrenal gland	7/245	0.160715	0.964288	0	0	1.56986	2.8699	AMN1;TATDN1;TFDP2;HSD3B1;ST3GAL5;ERAL1;TRP53BP1
thymocyte SP CD4+	6/203	0.166453	0.939968	0	0	1.62399	2.91189	PRIM2;CD82;OLA1;EXOC6;NUP153;MLLT3
B-cells GL7 positive KLH	6/207	0.17703	0.944162	0	0	1.59261	2.7575	4930523C07RIK;ST3GAL6;TRP53BP1;KCTD3;SPATA5;HBB-BH1
B-cells GL7 negative KLH	6/212	0.190624	0.963154	0	0	1.55505	2.57742	DCTN4;HDAC11;LPCAT1;TOP1;SPATA5;ASB3
macrophage peri LPS thio 1hrs	14/598	0.203309	0.975883	0	0	1.28634	2.04918	STEAP3;DUSP1;RFTN1;UBR3;SLC16A10;FBXW2;PTDSS2;ZEB2;CHST11;STOM;PLXNC1;JUNB;RREB1;CTSB
macrophage bone marrow 0hr	5/180	0.231215	1	0	0	1.52625	2.23506	WNK1;SLC9A8;PON2;KCNN4;BCL2L1
dendritic cells lymphoid CD8a+	4/142	0.259429	1	0	0	1.54775	2.08833	SYNJ1;ITGA4;NCOA7;PLXNC1
kidney	12/554	0.310169	1	0	0	1.19015	1.39323	GPX1;PCX;D630024D03RIK;SLC9A8;GCNT1;GAS2;ARSG;CNNM2;HS6ST1;TNFRSF21;GM10804;ABCG2
umbilical cord	5/208	0.328727	1	0	0	1.32079	1.46942	EXT1;HBB-Y;COL5A1;HBA-X;HBB-BH1
dendritic plasmacytoid B220+	5/214	0.350291	1	0	0	1.28376	1.34666	ITGA4;DENND4A;CD47;KCTD3;GPR146
T-cells CD8+	4/166	0.357556	1	0	0	1.32398	1.36166	ADAM10;1110034G24RIK;KLF3;CMAH
Baf3	9/440	0.408553	1	0	0	1.12388	1.00602	PHLPP2;KSR1;NPRL3;PIGK;EMILIN2;IFT57;D830046C22RIK;ZFPM1;NT5C3
macrophage bone marrow 24h LPS	11/551	0.420526	1	0	0	1.09691	0.950195	AFG3L2;SNX29;MTMR3;RNGTT;DCTN4;DERL1;SRGAP2;CNNM2;HBB-BH1;SSH1;BCL2L1
dendritic cells myeloid CD8a-	4/188	0.447619	1	0	0	1.16904	0.939692	BTG2;SYNJ1;PLXNC1;AP4B1
adipose brown	9/456	0.449969	1	0	0	1.08444	0.866009	AFG3L2;NDUFB9;ALG9;CHCHD3;PCX;PRKAR2B;SIK2;CNNM2;RREB1
macrophage peri LPS thio 0hrs	7/353	0.462761	1	0	0	1.08956	0.839556	SGPL1;STEAP3;IQSEC1;SLC16A10;PLXNC1;CTSB;GPR146
spinal cord	7/353	0.462761	1	0	0	1.08956	0.839556	IQSEC1;HDAC11;ENDOD1;NIPA1;ARSG;KCTD3;NPAS3
macrophage bone marrow 2hr LPS	7/365	0.497683	1	0	0	1.05374	0.735293	SGMS1;SLC9A8;STOM;FRS2;SLC16A10;KCNN4;MOCS1
eyecup	15/828	0.544755	1	0	0	0.995381	0.604614	DCLRE1B;ZFAND6;UBR3;GAPVD1;PUM1;EXT1;CYTH3;TATDN1;OLFR66;GAS2;VOPP1;SPIRE1;ST3GAL6;4930565N06RIK;GPR146
thymocyte SP CD8+	2/103	0.561941	1	0	0	1.06689	0.614914	VPS13D;NT5C3
T-cells foxP3+	2/112	0.607586	1	0	0	0.981162	0.488875	OLFR66;AGFG1
thymocyte DP CD4+CD8+	7/410	0.620561	1	0	0	0.938086	0.447591	RNGTT;VPS13D;NRIP1;NRF1;HSPBAP1;SSBP2;BACH1
lung	6/354	0.626433	1	0	0	0.931272	0.435569	CYTH3;ATP8A1;LPCAT1;SLC39A8;LPIN2;GPR146
hypothalamus	5/296	0.628337	1	0	0	0.928126	0.431281	HDAC11;TRP53BP1;BTRC;NT5C2;NPAS3
lens	16/947	0.656178	1	0	0	0.928322	0.391124	ATP5S;SPECC1;EIF5B;MTMR3;NFIX;FECH;D630024D03RIK;USP10;PON2;KCTD3;TATDN1;NRIP1;GAS2;4930565N06RIK;AGFG1;METAP2
granulo mono progenitor	2/124	0.662703	1	0	0	0.886211	0.364612	3110082I17RIK;DNAJC11
cerebellum	7/428	0.664853	1	0	0	0.898634	0.366812	CADM3;PDE4D;CHD7;ITPR1;SPIRE1;SRGAP2;PPM1D
intestine large	6/374	0.678467	1	0	0	0.881471	0.34194	SLC22A23;PRR15L;ENDOD1;PIP5K1B;IQGAP2;KLF3
mammary gland non-lactating	3/201	0.711486	1	0	0	0.820075	0.279153	KSR1;ST3GAL6;MLLT3
B-cells GL7 positive Alum	2/142	0.733513	1	0	0	0.773874	0.239831	HDAC11;ST3GAL6
intestine small	7/466	0.74738	1	0	0	0.825355	0.240328	DHRS11;KSR1;PRR15L;BRPF3;D5ERTD579E;ACSL5;PIP5K1B
dorsal striatum	7/477	0.768378	1	0	0	0.806322	0.212444	HOMER1;ATP8A1;IQSEC1;D5ERTD579E;MBD2;PPP1R9A;YWHAZ
common myeloid progenitor	1980-01-01	0.770613	1	0	0	0.686813	0.178962	NARS2
RAW 264 7	3/222	0.772067	1	0	0	0.742501	0.192073	USP14;ITGA4;CEP70
granulocytes mac1+gr1+	8/557	0.798197	1	0	0	0.789157	0.177876	NARS2;LPCAT1;DNAJC11;VOPP1;ST3GAL6;DLEU2;KCTD3;FOXO3
lymph nodes	1990-01-01	0.809253	1	0	0	0.610501	0.129209	CMAH
amygdala	4/308	0.814726	1	0	0	0.713572	0.146213	USP14;SYNJ1;BTRC;YWHAZ
B-cells marginal zone	5/380	0.824356	1	0	0	0.722961	0.139642	OLA1;HTT;VPS13B;KCTD3;GAPVD1
hippocampus	2/176	0.833094	1	0	0	0.624376	0.114017	SYNJ1;KSR1
stomach	3/249	0.834265	1	0	0	0.661989	0.119956	PRR15L;MGST3;PON2
prostate	4/329	0.852361	1	0	0	0.668025	0.106714	AP1G1;GOLGB1;NRIP1;RABEPK
T-cells CD4+	2/191	0.865269	1	0	0	0.575341	0.08326	GOLGB1;1110034G24RIK
dorsal root ganglia	7/541	0.86571	1	0	0	0.710934	0.102521	FIG4;CADM3;DCTN4;ENDOD1;FLOT2;NCOA7;PLXNC1
cerebral cortex prefrontal	4/344	0.875106	1	0	0	0.638896	0.0852352	SYT1;SPIRE1;SPOCK1;SSBP2
neuro2a	5/425	0.888961	1	0	0	0.646412	0.0760838	GM3716;CSNK1D;FOXO3;AGFG1;FBXO42
iris	1/133	0.913797	1	0	0	0.413121	0.0372414	ST3GAL6
ciliary bodies	3/317	0.930231	1	0	0	0.519985	0.0376063	PTDSS2;SPOCK1;GAPVD1
mast cells IgE+antigen 6hr	1/146	0.932222	1	0	0	0.376336	0.026413	DERL1
salivary gland	5/480	0.939317	1	0	0	0.572344	0.0358298	ST5;IQGAP2;KCNN4;BC017158;ST3GAL1
ovary	1/153	0.940457	1	0	0	0.359118	0.022046	HSD3B1
C3H 10T1 2	1/155	0.942621	1	0	0	0.354484	0.0209468	NFIX
cornea	4/427	0.953668	1	0	0	0.514708	0.0244178	SH3YL1;PLEK2;SLC39A8;RREB1
C2C12	1/167	0.954054	1	0	0	0.329012	0.0154752	PRKAA1
cerebral cortex	3/349	0.954709	1	0	0	0.472307	0.0218907	HOMER1;SYT1;SPIRE1
embryonic stem line V26 2 p16	8/728	0.95682	1	0	0	0.603792	0.0266514	ORC5;DNAJC11;CDYL;NRF1;HSPBAP1;ACP1;HBB-BH1;ASB1
osteoblast day5	1/175	0.960383	1	0	0	0.313972	0.0126918	COL5A1
3T3-L1	1/181	0.964552	1	0	0	0.303564	0.0109561	FRS2
epidermis	3/373	0.967526	1	0	0	0.441917	0.0145891	RABGAP1;GOLIM4;PLEK2
bladder	1/195	0.972656	1	0	0	0.28177	0.00781192	ANK1
mIMCD-3	2/300	0.974216	1	0	0	0.3663	0.00956858	ACP1;BCL2L1
MEF	2/300	0.974216	1	0	0	0.3663	0.00956858	COL5A1;PICALM
adipose white	1/199	0.974612	1	0	0	0.276106	0.00710037	MAN1A
olfactory bulb	3/414	0.981875	1	0	0	0.398153	0.00728267	SYT1;UBE2E3;SPIRE1
lacrimal gland	7/749	0.984413	1	0	0	0.513505	0.00806704	RNF11;NFIX;CD82;ST5;GOLGB1;GOLIM4;JOSD1
min6	2/361	0.990295	1	0	0	0.304405	0.00296867	CHD7;PIP5K1B
heart	4/568	0.992918	1	0	0	0.386937	0.0027502	NDUFB9;CHCHD3;1110034G24RIK;ANK1
testis	40/3059	0.993168	1	0	0	0.718471	0.00492512	2310010J17RIK;RNASEH2A;C2CD3;SGMS1;FECH;ZFAND6;DCTN4;NPRL3;DCUN1D1;SPATA5;PPM1D;ASB17;RABEPK;FARS2;PGBD1;PTDSS2;AMN1;SNX29;ZDHHC19;BTAF1;RNF139;TSNAXIP1;BTRC;SOX6;RAB11FIP2;RFFL;4930523C07RIK;XPO7;NMNAT3;CDYL;HIPK1;TTC39A;4933401H06RIK;4933427G17RIK;MSH4;JMY;EXOC6;MTFR1;CD46;ASB1
nucleus accumbens	2/383	0.993222	1	0	0	0.286919	0.00195149	BTRC;PPP1R9A
retina	5/664	0.993832	1	0	0	0.413743	0.00255968	XPO7;UBR3;GAPVD1;SSBP2;AP2A2
liver	8/928	0.995261	1	0	0	0.473664	0.00224989	LIPC;AQP9;PNPO;FRS2;MOCS1;RABEPK;LPIN2;GPR146
pituitary	1/294	0.99566	1	0	0	0.186888	0.000812901	TRP53BP1
placenta	2/411	0.995725	1	0	0	0.267373	0.00114545	DAPK2;WHSC1L1
pancreas	4/667	0.998292	1	0	0	0.329506	0.000563296	ATP8A1;GOLGB1;DNAJC11;RABEPK
embryonic stem line Bruce4 p13	5/876	0.999685	1	0	0	0.313613	9.88799e-05	ORC5;CD82;DNAJC11;NRF1;HSPBAP1

## Sheet: 27Ac+Me3
Term	Overlap	P-value	Adjusted P-value	Old P-value	Old Adjusted P-value	Odds Ratio	Combined Score	Genes
bone marrow	33/413	1.21359e-30	1.16505e-28	0	0	15.6673	1079.22	HEMGN;GYPA;DHRS11;GYPC;FECH;CPOX;SLC4A1;GATA1;TSPAN33;TRAK2;FAM117A;PRDX2;PNPO;FAM53B;ST3GAL5;ACP1;CDR2;NFE2;CAR2;BRPF3;DENND4A;STRADB;DEK;GTPBP1;ANK1;SLC25A37;KEL;ABCB10;TFDP2;RANBP10;RHAG;PKHD1L1;ASB1
bone	20/157	1.09227e-22	5.24292e-21	0	0	24.9781	1263.11	HEMGN;NFE2;CAR2;GYPA;FECH;CPOX;SLC4A1;DEK;TSPAN33;TRAK2;FAM117A;PRDX2;SLC25A37;KEL;ABCB10;TFDP2;RANBP10;RHAG;CDR2;ASB1
mast cells	6/515	0.0482328	1	0	0	2.28441	6.92568	CADM3;TAL1;STOM;TOP1;JUNB;GATA1
NK cells	7/669	0.055066	1	0	0	2.05164	5.94817	MBNL1;ZCCHC6;ITGA4;ERAL1;CD47;KLF3;FBXW2
thymocyte SP CD4+	3/203	0.0854933	1	0	0	2.89771	7.12639	CD82;NUP153;MLLT3
dendritic plasmacytoid B220+	3/214	0.0964058	1	0	0	2.74876	6.42988	ITGA4;DENND4A;CD47
adrenal gland	3/245	0.129941	1	0	0	2.40096	4.89959	TFDP2;ST3GAL5;ERAL1
mega erythrocyte progenitor	5/562	0.159686	1	0	0	1.74447	3.20031	ZCCHC6;CPOX;TLK1;GATA1;ACP1
macrophage bone marrow 6hr LPS	6/730	0.169261	1	0	0	1.6116	2.86271	AP1G1;5730508B09RIK;STOM;ACP1;AFF1;AGFG1
retinal pigment epithelium	4/473	0.222025	1	0	0	1.65817	2.49549	PHLPP2;SLC16A1;CLCN3;CDR2
B-cells GL7 negative KLH	2/212	0.294302	1	0	0	1.8498	2.26257	LPCAT1;TOP1
intestine large	3/374	0.297953	1	0	0	1.57282	1.9044	SLC22A23;PRR15L;KLF3
mast cells IgE	4/598	0.364088	1	0	0	1.31156	1.32515	MBNL1;ZCCHC6;BMP2K;RABEPK
microglia	1990-01-01	0.369475	1	0	0	2.17865	2.16922	TLK1
mast cells IgE+antigen 1hr	2/265	0.392433	1	0	0	1.47984	1.38423	DENND4A;BMP2K
intestine small	3/466	0.425565	1	0	0	1.26231	1.07844	DHRS11;PRR15L;BRPF3
T-cells foxP3+	1/112	0.436878	1	0	0	1.7507	1.44976	AGFG1
macrophage peri LPS thio 7hrs	4/707	0.488621	1	0	0	1.10935	0.794485	ZCCHC6;AP1G1;5730508B09RIK;AFF1
prostate	2/329	0.502156	1	0	0	1.19197	0.82108	AP1G1;RABEPK
dendritic cells lymphoid CD8a+	1/142	0.51743	1	0	0	1.38083	0.909805	ITGA4
granulocytes mac1+gr1+	3/557	0.543486	1	0	0	1.05608	0.643945	LPCAT1;DLEU2;HBA-A1
macrophage bone marrow 2hr LPS	2/365	0.558135	1	0	0	1.0744	0.626542	STOM;KCNN4
T-cells CD8+	1/166	0.573564	1	0	0	1.1812	0.656609	KLF3
macrophage peri LPS thio 1hrs	3/598	0.591969	1	0	0	0.983671	0.51574	STOM;JUNB;FBXW2
follicular B-cells	3/603	0.597655	1	0	0	0.975515	0.502138	BTG2;IKZF1;FBXW2
macrophage bone marrow 0hr	1/180	0.603271	1	0	0	1.08932	0.550533	KCNN4
stem cells HSC	1/186	0.615366	1	0	0	1.05419	0.511847	CD47
dendritic cells myeloid CD8a-	1/188	0.619316	1	0	0	1.04297	0.499729	BTG2
bladder	1/195	0.632827	1	0	0	1.00553	0.460089	ANK1
mammary gland non-lactating	1/201	0.644029	1	0	0	0.975515	0.429237	MLLT3
cerebellum	2/428	0.6451	1	0	0	0.916254	0.401639	CADM3;PDE4D
RAW 264 7	1/222	0.680638	1	0	0	0.883236	0.339803	ITGA4
skeletal muscle	3/710	0.706806	1	0	0	0.8285	0.287488	STRADB;MLLT3;ANK1
stomach	1/249	0.722276	1	0	0	0.787464	0.2562	PRR15L
lacrimal gland	3/749	0.740583	1	0	0	0.785361	0.235857	CD82;HBA-A1;JOSD1
dorsal root ganglia	2/541	0.766845	1	0	0	0.724874	0.192433	CADM3;FLOT2
kidney	2/554	0.778263	1	0	0	0.707864	0.177455	ABCG2;GM10804
mIMCD-3	1/300	0.786799	1	0	0	0.653595	0.15672	ACP1
MEF	1/300	0.786799	1	0	0	0.653595	0.15672	PICALM
amygdala	1/308	0.795473	1	0	0	0.636618	0.14567	YWHAZ
lung	1/354	0.838979	1	0	0	0.553894	0.0972472	LPCAT1
B-cells GL7negative Alum	1/379	0.858638	1	0	0	0.517357	0.0788493	TOP1
neuro2a	1/425	0.888804	1	0	0	0.461361	0.0543846	AGFG1
cornea	1/427	0.88996	1	0	0	0.4592	0.0535331	SH3YL1
embryonic stem line V26 2 p16	2/728	0.890082	1	0	0	0.538677	0.0627243	ACP1;ASB1
Baf3	1/440	0.897188	1	0	0	0.445633	0.0483467	PHLPP2
adipose brown	1/456	0.905441	1	0	0	0.429997	0.0427127	PRKAR2B
dorsal striatum	1/477	0.915286	1	0	0	0.411066	0.036387	YWHAZ
salivary gland	1/480	0.916607	1	0	0	0.408497	0.0355704	KCNN4
heart	1/568	0.947464	1	0	0	0.345209	0.0186297	ANK1
liver	2/928	0.953516	1	0	0	0.422583	0.0201147	PNPO;RABEPK
lens	2/947	0.957269	1	0	0	0.414104	0.0180845	FECH;AGFG1
pancreas	1/667	0.968838	1	0	0	0.293971	0.00930633	RABEPK
embryonic stem line Bruce4 p13	1/876	0.989745	1	0	0	0.223834	0.00230722	CD82
testis	3059-07-01	0.99702	1	0	0	0.448692	0.00133904	2310010J17RIK;4933427G17RIK;RNASEH2A;FECH;TSNAXIP1;RABEPK;ASB1
