# Supplementary material for: Hyperacetylated chromatin domains mark cell type-specific genes and suggest distinct modes of enhancer function
Source: Nat Commun. 2020 Sep 11;11:4544. doi: 10.1038/s41467-020-18303-0 (PMC7486385; doi:10.1038/s41467-020-18303-0)
Supplement: Supplementary file 7 — Supplementary Data 3 [file 41467_2020_18303_MOESM7_ESM.xlsx]

## Sheet: Both
Term	Overlap	P-value	Adjusted P-value	Old P-value	Old Adjusted P-value	Z-score	Combined Score	Genes
erythrocyte differentiation (GO:0030218)	4/48	0.000208385069752838763580682357456907993764616549015045166015625	0.1457014216234173431541165655289660207927227020263671875	0.0001183038209010500393415787900863733739242888987064361572265625	0.1131510286685740995782367690480896271765232086181640625	-2.2806461457286575	19.33103700644297	FECH;TAL1;ZFPM1;ADD1
porphyrin-containing compound biosynthetic process (GO:0006779)	3/27	0.0005820281304270806532752402517871814779937267303466796875	0.1457014216234173431541165655289660207927227020263671875	0.0004119835060220583913305480994182516951696015894412994384765625	0.1131510286685740995782367690480896271765232086181640625	-2.552881596984205	19.016394024441972	FECH;CPOX;ANK1
tetrapyrrole biosynthetic process (GO:0033014)	3/30	0.0007971766431582451122028754042503351229242980480194091796875	0.1457014216234173431541165655289660207927227020263671875	0.000547866939746674726230413199346003239043056964874267578125	0.1131510286685740995782367690480896271765232086181640625	-2.5075505477650246	17.889954558352212	FECH;CPOX;ANK1
myeloid cell development (GO:0061515)	3/32	0.000965279543616894106401737918332628396456129848957061767578125	0.1457014216234173431541165655289660207927227020263671875	0.000652644117584770988745035413813866398413665592670440673828125	0.1131510286685740995782367690480896271765232086181640625	-2.534206256031397	17.595229250692793	TAL1;ANK1;ZFPM1
regulation of cyclin-dependent protein serine/threonine kinase activity involved in G1/S transition of mitotic cell cycle (GO:0031657)	2/9	0.0012919348785867478500433147559078861377201974391937255859375	0.1457014216234173431541165655289660207927227020263671875	0.0012567226914852480147699598234112272621132433414459228515625	0.12418705142222406789809241445254883728921413421630859375	-2.645242695186175	17.595134081299406	RGCC;PIM1
establishment of protein localization to plasma membrane (GO:0090002)	4/60	0.00049362800065942181483580331047278377809561789035797119140625	0.1457014216234173431541165655289660207927227020263671875	0.000265684897854656589151478573995746046421118080615997314453125	0.1131510286685740995782367690480896271765232086181640625	-2.2479756210656627	17.115475737689355	RAB10;FLOT2;TSPAN33;ANK1
positive regulation of cyclin-dependent protein serine/threonine kinase activity involved in G1/S transition of mitotic cell cycle (GO:0031659)	2/8	0.00100886281318360369711750745835843190434388816356658935546875	0.1457014216234173431541165655289660207927227020263671875	0.001031481299147950225769676535492180846631526947021484375	0.1131510286685740995782367690480896271765232086181640625	-2.3883263844319447	16.47690014972802	RGCC;PIM1
regulation of erythrocyte differentiation (GO:0045646)	3/36	0.0013650913465429689343244579191605225787498056888580322265625	0.1457014216234173431541165655289660207927227020263671875	0.000898671489679388267417248226109904862823896110057830810546875	0.1131510286685740995782367690480896271765232086181640625	-2.469032215238193	16.287054787118613	TAL1;FOXO3;ZFPM1
response to insecticide (GO:0017085)	2/10	0.0016084793555483055393917624087407602928578853607177734375	0.1457014216234173431541165655289660207927227020263671875	0.0015033119291580168165600728258368690148927271366119384765625	0.136175005582897024059008117546909488737583160400390625	-2.442959287724839	15.714252669967463	FECH;CPOX
porphyrin-containing compound metabolic process (GO:0006778)	3/38	0.001598634810729916179428133915507714846171438694000244140625	0.1457014216234173431541165655289660207927227020263671875	0.00104094782583784815910288301665787003003060817718505859375	0.1131510286685740995782367690480896271765232086181640625	-2.3707791807586434	15.264511297010161	FECH;CPOX;ANK1
cofactor biosynthetic process (GO:0051188)	5/127	0.00109318186064611354811615395732360411784611642360687255859375	0.1457014216234173431541165655289660207927227020263671875	0.0004599987287276114940152982324406139014172367751598358154296875	0.1131510286685740995782367690480896271765232086181640625	-2.23046283724228	15.208773745223825	NADK2;FECH;CPOX;ANK1;MOCS1
granulocyte differentiation (GO:0030851)	2/15	0.0036789917575137148948727361386090706218965351581573486328125	0.2221702244676337922868469831882975995540618896484375	0.0030492516895488067270314491707949855481274425983428955078125	0.1841409214744195999013953723988379351794719696044921875	-2.692606977604756	15.092375914715161	TAL1;ZFPM1
protoporphyrinogen IX metabolic process (GO:0046501)	2/11	0.0019580840888500585135478804232889160630293190479278564453125	0.152031243184286679603900438451091758906841278076171875	0.00177104114379830995633369195019213293562643229961395263671875	0.1375086945220544976109522394835948944091796875	-2.3929409627907012	14.921874429702509	FECH;CPOX
response to methylmercury (GO:0051597)	2/8	0.00100886281318360369711750745835843190434388816356658935546875	0.1457014216234173431541165655289660207927227020263671875	0.001031481299147950225769676535492180846631526947021484375	0.1131510286685740995782367690480896271765232086181640625	-2.149315172971785	14.827978171741641	FECH;CPOX
megakaryocyte development (GO:0035855)	2/14	0.0032011937664499952316266018215173971839249134063720703125	0.2221702244676337922868469831882975995540618896484375	0.0026990119720501325184525143185965134762227535247802734375	0.1833641258511558846944211609297781251370906829833984375	-2.5039975361760036	14.38354148999012	TAL1;ZFPM1
response to lead ion (GO:0010288)	2/11	0.0019580840888500585135478804232889160630293190479278564453125	0.152031243184286679603900438451091758906841278076171875	0.00177104114379830995633369195019213293562643229961395263671875	0.1375086945220544976109522394835948944091796875	-2.2832681605734773	14.237977999123435	FECH;CPOX
positive regulation of mRNA catabolic process (GO:0061014)	2/15	0.0036789917575137148948727361386090706218965351581573486328125	0.2221702244676337922868469831882975995540618896484375	0.0030492516895488067270314491707949855481274425983428955078125	0.1841409214744195999013953723988379351794719696044921875	-2.5362687704354583	14.216082043364283	BTG2;GTPBP1
regulation of mRNA catabolic process (GO:0061013)	2/17	0.004727361107438745636832866381382700637914240360260009765625	0.25693207618929581048661248132702894508838653564453125	0.0038098994931412173692297784555194084532558917999267578125	0.1946963565211357882756004755719914101064205169677734375	-2.58207977673938	13.825457326831426	BTG2;GTPBP1
cell volume homeostasis (GO:0006884)	2/16	0.004187844312428965105887801456674424116499722003936767578125	0.2395887772426466000297295977361500263214111328125	0.0034196139228727384651307374952011741697788238525390625	0.1865701577625981932850862676787073723971843719482421875	-2.4540747365831446	13.437455947276693	KCNN4;ADD1
platelet formation (GO:0030220)	2/19	0.005896843784051807556279012345612500212155282497406005859375	0.27868996492453546043321921388269402086734771728515625	0.004649451005956191894374907036535660154186189174652099609375	0.21058138514476587577206601054058410227298736572265625	-2.5742884827765744	13.214692950972424	TAL1;ZFPM1
positive regulation of erythrocyte differentiation (GO:0045648)	2/21	0.007184387457341790718390317493913244106806814670562744140625	0.30036266023578950257189035255578346550464630126953125	0.005566340983251702630163482155012388830073177814483642578125	0.2240967647701703757689983831369318068027496337890625	-2.622578035177221	12.944638724170924	TAL1;FOXO3
heme biosynthetic process (GO:0006783)	2/20	0.006526046596958340155480993161063452134840190410614013671875	0.283752506035748641721738749765790998935699462890625	0.005098325641814296059484146184104247367940843105316162109375	0.2131492297173900041240557357014040462672710418701171875	-2.5072732355269913	12.61648343775742	FECH;CPOX
embryonic hemopoiesis (GO:0035162)	2/24	0.00933052618365700671410056799004451022483408451080322265625	0.36222435577268452533417075756005942821502685546875	0.007083316296708296912199021022615852416492998600006103515625	0.255129007302878019203262738301418721675872802734375	-2.6680138195283494	12.471534200713533	TAL1;ZFPM1
positive regulation of cyclin-dependent protein serine/threonine kinase activity (GO:0045737)	2/19	0.005896843784051807556279012345612500212155282497406005859375	0.27868996492453546043321921388269402086734771728515625	0.004649451005956191894374907036535660154186189174652099609375	0.21058138514476587577206601054058410227298736572265625	-2.388019420913967	12.258510893192664	RGCC;PIM1
negative regulation of protein binding (GO:0032091)	3/50	0.0035221548097579442881954747690542717464268207550048828125	0.2221702244676337922868469831882975995540618896484375	0.00219387026526200214215922557059457176364958286285400390625	0.1589824652226531076504301154272980056703090667724609375	-2.134144923344998	12.05510668572703	ITGA4;ADRB2;ZFPM1
positive regulation of mRNA metabolic process (GO:1903313)	2/26	0.01090022901437603768115547353545480291359126567840576171875	0.3822112560847339413072631941759027540683746337890625	0.00818684986244184835502135655360689270310103893280029296875	0.261738405896302650521789701087982393801212310791015625	-2.5743393557266447	11.633366127017574	BTG2;GTPBP1
response to arsenic-containing substance (GO:0046685)	2/20	0.006526046596958340155480993161063452134840190410614013671875	0.283752506035748641721738749765790998935699462890625	0.005098325641814296059484146184104247367940843105316162109375	0.2131492297173900041240557357014040462672710418701171875	-2.3035107380897184	11.591159935824411	FECH;CPOX
negative regulation of cytokine biosynthetic process (GO:0042036)	2/28	0.01257773928653773375108126941768205142579972743988037109375	0.40211772366077991325283846890670247375965118408203125	0.00936241699919254828643477850391718675382435321807861328125	0.27505262913844052974354781326837837696075439453125	-2.5350295453559024	11.092850098666016	ZFPM1;ASB1
response to iron ion (GO:0010039)	2/25	0.01010172398697458014116268287807542947120964527130126953125	0.378640481856598876131414499468519352376461029052734375	0.00762598635120172174683972343700588680803775787353515625	0.255129007302878019203262738301418721675872802734375	-2.32657817098259	10.690741111943531	CPOX;ABCG2
tetrapyrrole metabolic process (GO:0033013)	3/59	0.005614503074133713779458876302896896959282457828521728515625	0.27868996492453546043321921388269402086734771728515625	0.003432753592688099313068317286479214089922606945037841796875	0.1865701577625981932850862676787073723971843719482421875	-2.040678714887125	10.575617850131314	FECH;CPOX;ANK1
heme metabolic process (GO:0042168)	2/28	0.01257773928653773375108126941768205142579972743988037109375	0.40211772366077991325283846890670247375965118408203125	0.00936241699919254828643477850391718675382435321807861328125	0.27505262913844052974354781326837837696075439453125	-2.397817228250154	10.492432770933846	FECH;CPOX
regulation of protein binding (GO:0043393)	4/128	0.007865704389326690082473447773736552335321903228759765625	0.3166674322665967711287748898030258715152740478515625	0.003940496636122343097896614239061818807385861873626708984375	0.1946963565211357882756004755719914101064205169677734375	-2.146994010152923	10.402708099131456	ITGA4;ADRB2;ZFPM1;ADD1
positive regulation of multicellular organismal metabolic process (GO:0044253)	2/30	0.01436024661362070471704033280957446550019085407257080078125	0.444870375170016096877390054942225106060504913330078125	0.0106085504677495036374157422187636257149279117584228515625	0.303460377853781881896111372043378651142120361328125	-2.4311382680574605	10.3160284499381	RGCC;ADRB2
positive regulation of myeloid cell differentiation (GO:0045639)	3/74	0.0104809418774218683634291693351769936271011829376220703125	0.379759460691919070729483109971624799072742462158203125	0.006302833597762429705679831926090628257952630519866943359375	0.24468500431313433551849811919964849948883056640625	-2.157287638506122	9.833341460215298	TAL1;IKZF1;FOXO3
ovulation cycle process (GO:0022602)	3/78	0.012086341785874178678117374374778592027723789215087890625	0.40211772366077991325283846890670247375965118408203125	0.00725031994748320633703553284021836589090526103973388671875	0.255129007302878019203262738301418721675872802734375	-2.1521181561702316	9.503063468437727	NRIP1;FOXO3;BCL2L1
negative regulation of extrinsic apoptotic signaling pathway in absence of ligand (GO:2001240)	2/35	0.01925789581476673728577253541516256518661975860595703125	0.4931438752874288677929826008039526641368865966796875	0.0140231722396385004303365207078968524001538753509521484375	0.348690471774537213978106819922686554491519927978515625	-2.402091582144412	9.487863314900705	STRADB;BCL2L1
negative regulation of signal transduction in absence of ligand (GO:1901099)	2/35	0.01925789581476673728577253541516256518661975860595703125	0.4931438752874288677929826008039526641368865966796875	0.0140231722396385004303365207078968524001538753509521484375	0.348690471774537213978106819922686554491519927978515625	-2.397080235742188	9.468069327843194	STRADB;BCL2L1
regulation of myeloid cell differentiation (GO:0045637)	4/156	0.01537942898861042149982747417880091234110295772552490234375	0.45182268407079806404880173431592993438243865966796875	0.00774540684544155859370118122342319111339747905731201171875	0.255129007302878019203262738301418721675872802734375	-2.2340382897091735	9.326494253467777	TAL1;IKZF1;FOXO3;ZFPM1
myeloid cell differentiation (GO:0030099)	4/154	0.01473351748493153569319336071430370793677866458892822265625	0.444870375170016096877390054942225106060504913330078125	0.007415418904119779920647292925650617689825594425201416015625	0.255129007302878019203262738301418721675872802734375	-2.200171967330106	9.279511909886963	FECH;TAL1;ZFPM1;ADD1
extrinsic apoptotic signaling pathway in absence of ligand (GO:0097192)	2/36	0.020310413722746008258202010665627312846481800079345703125	0.4931438752874288677929826008039526641368865966796875	0.01475599052587738164998842904651610297150909900665283203125	0.348690471774537213978106819922686554491519927978515625	-2.2485575449388615	8.761777748250697	FOXO3;BCL2L1
signal transduction in absence of ligand (GO:0038034)	2/36	0.020310413722746008258202010665627312846481800079345703125	0.4931438752874288677929826008039526641368865966796875	0.01475599052587738164998842904651610297150909900665283203125	0.348690471774537213978106819922686554491519927978515625	-2.239147555667092	8.725110581427128	FOXO3;BCL2L1
cofactor metabolic process (GO:0051186)	5/255	0.0201318629805291894607766067792908870615065097808837890625	0.4931438752874288677929826008039526641368865966796875	0.00877221814567714745780602214608734357170760631561279296875	0.27244003212431600058351932602818123996257781982421875	-2.226843278451944	8.696828413510072	NADK2;FECH;CPOX;ANK1;MOCS1
iron ion homeostasis (GO:0055072)	3/92	0.0187662493331093409298926388828476774506270885467529296875	0.4931438752874288677929826008039526641368865966796875	0.01120661801965688354754124844703255803324282169342041015625	0.31234855865043675837711134590790607035160064697265625	-2.18327481159384	8.680035343254637	SLC25A37;FECH;ABCG2
regulation of multicellular organismal metabolic process (GO:0044246)	2/39	0.0236080719870627904477533576255154912360012531280517578125	0.53759334948185932834263667245977558195590972900390625	0.0170511177597309770970213094187784008681774139404296875	0.37825642866995046187383877622778527438640594482421875	-2.2735909703873483	8.51725053732103	RGCC;ADRB2
regulation of myeloid leukocyte differentiation (GO:0002761)	3/98	0.02214179417753427137061095208991901017725467681884765625	0.523220223282168550582582611241377890110015869140625	0.0132162647645033652643586918884466285817325115203857421875	0.348690471774537213978106819922686554491519927978515625	-2.165536740453589	8.251319342522446	TAL1;IKZF1;ZFPM1
negative regulation of binding (GO:0051100)	3/95	0.020415339823306621891418899394921027123928070068359375	0.4931438752874288677929826008039526641368865966796875	0.0121874771857807019659336589256781735457479953765869140625	0.33119469252359057254153640315053053200244903564453125	-2.1025725891750517	8.182095438299987	ITGA4;ADRB2;ZFPM1
response to cold (GO:0009409)	2/36	0.020310413722746008258202010665627312846481800079345703125	0.4931438752874288677929826008039526641368865966796875	0.01475599052587738164998842904651610297150909900665283203125	0.348690471774537213978106819922686554491519927978515625	-2.0965688992949794	8.169535518832665	GMPR;ADRB2
response to transition metal nanoparticle (GO:1990267)	3/106	0.027124071427505114240119610258261673152446746826171875	0.53759334948185932834263667245977558195590972900390625	0.01619643971970909090973833599491626955568790435791015625	0.366781874485912151584443563478998839855194091796875	-2.184194947364351	7.879120042733253	FECH;CPOX;ABCG2
cellular response to organonitrogen compound (GO:0071417)	6/411	0.040258332107283072154313430246475036256015300750732421875	0.53759334948185932834263667245977558195590972900390625	0.0160180746346441048311159960348959430120885372161865234375	0.366781874485912151584443563478998839855194091796875	-2.418056478325474	7.767857212707568	RAB10;EEF2K;PRKAR2B;STRADB;BCL2L1;SSH1
actin filament bundle assembly (GO:0051017)	2/45	0.0308055102661485592785428622164545231498777866363525390625	0.53759334948185932834263667245977558195590972900390625	0.022061240045514372842827555132316774688661098480224609375	0.409939785278187140971084545526537112891674041748046875	-2.124538879096735	7.393526383855884	SPIRE1;ADD1
actin filament bundle organization (GO:0061572)	2/45	0.0308055102661485592785428622164545231498777866363525390625	0.53759334948185932834263667245977558195590972900390625	0.022061240045514372842827555132316774688661098480224609375	0.409939785278187140971084545526537112891674041748046875	-2.1202223805152918	7.378504702463381	SPIRE1;ADD1
nuclear export (GO:0051168)	3/110	0.0298211510191228566790666576480361982248723506927490234375	0.53759334948185932834263667245977558195590972900390625	0.0178167773692308913091597588618242298252880573272705078125	0.387336740007079571856962729725637473165988922119140625	-2.091596105954551	7.346809488234557	STRADB;HNRNPA1;AGFG1
cell morphogenesis (GO:0000902)	4/204	0.03642403462352254706058118927103350870311260223388671875	0.53759334948185932834263667245977558195590972900390625	0.01875911216676288961746621453130501322448253631591796875	0.399826567162181623071859348783618770539760589599609375	-2.158625732555336	7.1505047923904925	ITGA4;STRADB;ADD1;SSH1
pigment biosynthetic process (GO:0046148)	2/46	0.032079554814328843648230105145557899959385395050048828125	0.53759334948185932834263667245977558195590972900390625	0.0229487619191075069291496646428640815429389476776123046875	0.4132034343982795565608512333710677921772003173828125	-2.055476454745039	7.069886030842884	FECH;CPOX
embryonic organ development (GO:0048568)	3/119	0.036387659739021548099824343580621643923223018646240234375	0.53759334948185932834263667245977558195590972900390625	0.02178256375817157197705142834820435382425785064697265625	0.409939785278187140971084545526537112891674041748046875	-2.126175293571189	7.0451362227650245	NFE2;TAL1;ZFPM1
cellular response to nitrogen compound (GO:1901699)	6/438	0.051921953912769304440022466451409854926168918609619140625	0.53759334948185932834263667245977558195590972900390625	0.0211245005934573674977183799228441785089671611785888671875	0.409939785278187140971084545526537112891674041748046875	-2.3586941218378668	6.977049229668245	RAB10;EEF2K;PRKAR2B;STRADB;BCL2L1;SSH1
transition metal ion homeostasis (GO:0055076)	3/120	0.037159508277757540006813741229052538983523845672607421875	0.53759334948185932834263667245977558195590972900390625	0.022250641519239229559889992060561780817806720733642578125	0.409939785278187140971084545526537112891674041748046875	-2.112684013308999	6.956087320495671	SLC25A37;FECH;ABCG2
nucleosome organization (GO:0034728)	3/120	0.037159508277757540006813741229052538983523845672607421875	0.53759334948185932834263667245977558195590972900390625	0.022250641519239229559889992060561780817806720733642578125	0.409939785278187140971084545526537112891674041748046875	-2.0652589806814317	6.799938712347679	NFE2;HIST1H1D;HIST1H2BH
regulation of binding (GO:0051098)	4/218	0.044651341002740381480595743823869270272552967071533203125	0.53759334948185932834263667245977558195590972900390625	0.0231880492164627909079666068237202125601470470428466796875	0.4132034343982795565608512333710677921772003173828125	-2.1761803725028543	6.765463916909496	ITGA4;ADRB2;ZFPM1;ADD1
posttranscriptional regulation of gene expression (GO:0010608)	6/438	0.051921953912769304440022466451409854926168918609619140625	0.53759334948185932834263667245977558195590972900390625	0.0211245005934573674977183799228441785089671611785888671875	0.409939785278187140971084545526537112891674041748046875	-2.2727376040849285	6.722788683368242	RBM38;EIF5B;BTG2;RNF139;FLOT2;FOXO3
circulatory system process (GO:0003013)	3/130	0.04533562015934024247432176935035386122763156890869140625	0.53759334948185932834263667245977558195590972900390625	0.027233498605871535314104647795829805545508861541748046875	0.41673305182279329894612374118878506124019622802734375	-2.1574689167095666	6.674480118351439	NFE2;KEL;ADRB2
cellular component morphogenesis (GO:0032989)	6/437	0.05145668679399915956818034601383260451257228851318359375	0.53759334948185932834263667245977558195590972900390625	0.0209177850375335851185187863165992894209921360015869140625	0.409939785278187140971084545526537112891674041748046875	-2.2396549375210886	6.645089477102255	RAB10;ITGA4;STRADB;ADD1;BCL2L1;SSH1
regulation of anatomical structure size (GO:0090066)	4/232	0.0538376662257939175848520108047523535788059234619140625	0.53759334948185932834263667245977558195590972900390625	0.02820594300146149480124080355381011031568050384521484375	0.41673305182279329894612374118878506124019622802734375	-2.2262488017577793	6.504613545282351	KEL;ADRB2;ADD1;SSH1
heart looping (GO:0001947)	2/55	0.0444329907764274556480899036614573560655117034912109375	0.53759334948185932834263667245977558195590972900390625	0.031573215772025840786252359748687013052403926849365234375	0.41673305182279329894612374118878506124019622802734375	-2.0799914883059722	6.476621440418868	C2CD3;IFT57
positive regulation of protein kinase activity (GO:0045860)	6/456	0.0607397223196790847499215715288300998508930206298828125	0.53759334948185932834263667245977558195590972900390625	0.0250869752576763187235098229166396777145564556121826171875	0.41673305182279329894612374118878506124019622802734375	-2.2084068776901997	6.186095247770499	RGCC;PRKAR2B;STRADB;PIM1;ADRB2;ADD1
establishment of protein localization to membrane (GO:0090150)	4/229	0.05178873123838169389987484692028374411165714263916015625	0.53759334948185932834263667245977558195590972900390625	0.0270803380034980688273460458503905101679265499114990234375	0.41673305182279329894612374118878506124019622802734375	-2.0378240626698116	6.033146659558805	RAB10;FLOT2;TSPAN33;ANK1
protein-DNA complex subunit organization (GO:0071824)	3/136	0.050634257824594151864427971077020629309117794036865234375	0.53759334948185932834263667245977558195590972900390625	0.0304863245500701547652244727260040235705673694610595703125	0.41673305182279329894612374118878506124019622802734375	-2.0220945224252937	6.032164563512062	NFE2;HIST1H1D;HIST1H2BH
cell cycle arrest (GO:0007050)	3/140	0.05432683961066009370455276439315639436244964599609375	0.53759334948185932834263667245977558195590972900390625	0.03276397784518551847821044020747649483382701873779296875	0.41673305182279329894612374118878506124019622802734375	-2.049306234891845	5.969089870002662	RBM38;RGCC;STRADB
regulation of sodium ion transport (GO:0002028)	2/60	0.051937046788553258014342617343572783283889293670654296875	0.53759334948185932834263667245977558195590972900390625	0.036832994146434205884332868663477711379528045654296875	0.41673305182279329894612374118878506124019622802734375	-2.014594219347022	5.9586115222393445	STOM;ADRB2
regulation of extrinsic apoptotic signaling pathway in absence of ligand (GO:2001239)	2/58	0.048883727583875442868066585333508555777370929718017578125	0.53759334948185932834263667245977558195590972900390625	0.0346907295135920612505486815280164591968059539794921875	0.41673305182279329894612374118878506124019622802734375	-1.9627261727487617	5.924117422366345	STRADB;BCL2L1
multicellular organismal development (GO:0007275)	6/453	0.059211656789112769583294237918380531482398509979248046875	0.53759334948185932834263667245977558195590972900390625	0.024394322734639296845760014775805757381021976470947265625	0.41673305182279329894612374118878506124019622802734375	-2.0853354894306313	5.894486141652348	HEMGN;NFE2;PIM1;TSNAXIP1;SPATA5;AGFG1
embryonic heart tube morphogenesis (GO:0003143)	2/62	0.055056863496384444989217854526941664516925811767578125	0.53759334948185932834263667245977558195590972900390625	0.03902504026318130703199216213761246763169765472412109375	0.41673305182279329894612374118878506124019622802734375	-1.9815643881776894	5.745325486724943	C2CD3;IFT57
pigment metabolic process (GO:0042440)	2/60	0.051937046788553258014342617343572783283889293670654296875	0.53759334948185932834263667245977558195590972900390625	0.036832994146434205884332868663477711379528045654296875	0.41673305182279329894612374118878506124019622802734375	-1.9264672234022175	5.697956285361292	FECH;CPOX
regulation of blood vessel size (GO:0050880)	2/63	0.0566410695493415883294829882288468070328235626220703125	0.53759334948185932834263667245977558195590972900390625	0.040139373495960660453985013873534626327455043792724609375	0.41673305182279329894612374118878506124019622802734375	-1.9570928632415487	5.61885460458976	KEL;ADRB2
blood coagulation (GO:0007596)	6/472	0.06928531898915664399840608211889048106968402862548828125	0.53759334948185932834263667245977558195590972900390625	0.029005047760233583498123977051363908685743808746337890625	0.41673305182279329894612374118878506124019622802734375	-2.0999343913572077	5.605821565366276	NFE2;CBX5;ITGA4;PRKAR2B;BRPF3;ZFPM1
coagulation (GO:0050817)	6/472	0.06928531898915664399840608211889048106968402862548828125	0.53759334948185932834263667245977558195590972900390625	0.029005047760233583498123977051363908685743808746337890625	0.41673305182279329894612374118878506124019622802734375	-2.0973400886044926	5.5988960164643125	NFE2;CBX5;ITGA4;PRKAR2B;BRPF3;ZFPM1
leukocyte differentiation (GO:0002521)	4/251	0.067821191170578221107945182666298933327198028564453125	0.53759334948185932834263667245977558195590972900390625	0.035981675805676273383060248534093261696398258209228515625	0.41673305182279329894612374118878506124019622802734375	-2.069460050954701	5.568669859576433	ITGA4;TAL1;IKZF1;ZFPM1
positive regulation of kinase activity (GO:0033674)	6/480	0.07380810390986823621428669639499275945127010345458984375	0.53759334948185932834263667245977558195590972900390625	0.03110836242765645243135708142290241084992885589599609375	0.41673305182279329894612374118878506124019622802734375	-2.1311661839761045	5.554430175255901	RGCC;PRKAR2B;STRADB;PIM1;ADRB2;ADD1
response to peptide hormone (GO:0043434)	5/364	0.072321668578447850794788109851651825010776519775390625	0.53759334948185932834263667245977558195590972900390625	0.03410437226548822253757720091016381047666072845458984375	0.41673305182279329894612374118878506124019622802734375	-2.1126328149472275	5.549107880674376	RAB10;BTG2;EEF2K;PRKAR2B;STRADB
regulation of tube size (GO:0035150)	2/64	0.058241138247289547802409970245207659900188446044921875	0.53759334948185932834263667245977558195590972900390625	0.041265724770205146343382551776812761090695858001708984375	0.41673305182279329894612374118878506124019622802734375	-1.9453707440559915	5.531006765096029	KEL;ADRB2
multicellular organismal reproductive process (GO:0048609)	6/491	0.080298166521374503279417922385619021952152252197265625	0.53759334948185932834263667245977558195590972900390625	0.03416120289746087113069705765155958943068981170654296875	0.41673305182279329894612374118878506124019622802734375	-2.1633562135677837	5.456002739999392	TSNAXIP1;SPATA5;FOXO3;BCL2L1;AGFG1;ABCG2
cellular response to peptide hormone stimulus (GO:0071375)	4/261	0.07586757258299801909284809653399861417710781097412109375	0.53759334948185932834263667245977558195590972900390625	0.04052709607133297975423147363471798598766326904296875	0.41673305182279329894612374118878506124019622802734375	-2.111328775414767	5.444622701600933	RAB10;EEF2K;PRKAR2B;STRADB
regulation of translation (GO:0006417)	4/264	0.0783718195238507220334867042765836231410503387451171875	0.53759334948185932834263667245977558195590972900390625	0.04195196544629199719711465377258718945086002349853515625	0.41673305182279329894612374118878506124019622802734375	-2.1160506375322794	5.388080399952961	EIF5B;BTG2;RNF139;FOXO3
hemostasis (GO:0007599)	6/478	0.07266180579895102631393655201463843695819377899169921875	0.53759334948185932834263667245977558195590972900390625	0.0305733780566593178751322312791671720333397388458251953125	0.41673305182279329894612374118878506124019622802734375	-2.0542338563622633	5.386076684344995	NFE2;CBX5;ITGA4;PRKAR2B;BRPF3;ZFPM1
regulation of bone mineralization (GO:0030500)	2/66	0.061487870623383032719910801233709207735955715179443359375	0.53759334948185932834263667245977558195590972900390625	0.043553921550854080013692737338715232908725738525390625	0.41673305182279329894612374118878506124019622802734375	-1.892562421848739	5.278196387721416	NFE2;ADRB2
cellular response to peptide (GO:1901653)	4/273	0.0861300686657004710422569360162015073001384735107421875	0.53759334948185932834263667245977558195590972900390625	0.0463963229251720121748547853712807409465312957763671875	0.41673305182279329894612374118878506124019622802734375	-2.0453022330247057	5.014869793504484	RAB10;EEF2K;PRKAR2B;STRADB
response to peptide (GO:1901652)	5/384	0.08622739101860736610216662256789277307689189910888671875	0.53759334948185932834263667245977558195590972900390625	0.041306575039716179886806202148363809101283550262451171875	0.41673305182279329894612374118878506124019622802734375	-2.0359753671444065	4.9897020377629255	RAB10;BTG2;EEF2K;PRKAR2B;STRADB
positive regulation of cell cycle (GO:0045787)	4/278	0.09059676021123784506183795883771381340920925140380859375	0.53759334948185932834263667245977558195590972900390625	0.048975357270385606878182471746185910888016223907470703125	0.41673305182279329894612374118878506124019622802734375	-2.0744210194214814	4.9813835862135285	RBM38;RGCC;TAL1;PIM1
negative regulation of translation (GO:0017148)	2/72	0.071583381874842533232339292226242832839488983154296875	0.53759334948185932834263667245977558195590972900390625	0.05069257470220671357719055549750919453799724578857421875	0.41673305182279329894612374118878506124019622802734375	-1.8570643077297304	4.896878626907237	BTG2;RNF139
regulation of biomineral tissue development (GO:0070167)	2/72	0.071583381874842533232339292226242832839488983154296875	0.53759334948185932834263667245977558195590972900390625	0.05069257470220671357719055549750919453799724578857421875	0.41673305182279329894612374118878506124019622802734375	-1.8286909797346889	4.822061215978155	NFE2;ADRB2
regulation of multicellular organism growth (GO:0040014)	2/72	0.071583381874842533232339292226242832839488983154296875	0.53759334948185932834263667245977558195590972900390625	0.05069257470220671357719055549750919453799724578857421875	0.41673305182279329894612374118878506124019622802734375	-1.8283948995213357	4.821280484334892	IKZF1;ADRB2
regulation of mRNA metabolic process (GO:1903311)	2/76	0.07859103672148469443836660275337635539472103118896484375	0.53759334948185932834263667245977558195590972900390625	0.05566933774680112023691691547355731017887592315673828125	0.41673305182279329894612374118878506124019622802734375	-1.7513502106277223	4.45455509719768	BTG2;GTPBP1
protein localization to plasma membrane (GO:0072659)	2/77	0.08037553022320269302536388522639754228293895721435546875	0.53759334948185932834263667245977558195590972900390625	0.05693953711684114626923047808304545469582080841064453125	0.41673305182279329894612374118878506124019622802734375	-1.7470307886592835	4.404344107375253	RAB10;ANK1
hematopoietic or lymphoid organ development (GO:0048534)	3/175	0.091756790385146003163896466503501869738101959228515625	0.53759334948185932834263667245977558195590972900390625	0.056328902176683438851600982388845295645296573638916015625	0.41673305182279329894612374118878506124019622802734375	-1.8325690291830974	4.377299645324933	TAL1;IKZF1;ZFPM1
RNA export from nucleus (GO:0006405)	2/76	0.07859103672148469443836660275337635539472103118896484375	0.53759334948185932834263667245977558195590972900390625	0.05566933774680112023691691547355731017887592315673828125	0.41673305182279329894612374118878506124019622802734375	-1.7172414049272138	4.367799430986256	HNRNPA1;AGFG1
negative regulation of cytokine production (GO:0001818)	3/185	0.1039959684877889145582230412401258945465087890625	0.53759334948185932834263667245977558195590972900390625	0.0642146406382423651226787342238822020590305328369140625	0.41673305182279329894612374118878506124019622802734375	-1.8627006726369157	4.2160425608870415	RGCC;ZFPM1;ASB1
B cell differentiation (GO:0030183)	2/80	0.0858036874804172511321809224682510830461978912353515625	0.53759334948185932834263667245977558195590972900390625	0.0608105180704411607539583428660989739000797271728515625	0.41673305182279329894612374118878506124019622802734375	-1.7133779604671018	4.2075307706639675	ITGA4;IKZF1
regulation of neuron apoptotic process (GO:0043523)	3/188	0.10778835328252765746182006978415302000939846038818359375	0.53759334948185932834263667245977558195590972900390625	0.066675456768136298624227720210910774767398834228515625	0.41673305182279329894612374118878506124019622802734375	-1.8735942588451764	4.173591715643012	BTG2;FOXO3;BCL2L1
cytokinesis (GO:0000910)	2/79	0.0839820714860072536911417273586266674101352691650390625	0.53759334948185932834263667245977558195590972900390625	0.059510252951881580096848978200796409510076045989990234375	0.41673305182279329894612374118878506124019622802734375	-1.6652055531505379	4.124967162505185	SPIRE1;BCL2L1
positive regulation of cell cycle arrest (GO:0071158)	2/85	0.0950867757404787738995111112672020681202411651611328125	0.53759334948185932834263667245977558195590972900390625	0.06745597424110401363339661884310771711170673370361328125	0.41673305182279329894612374118878506124019622802734375	-1.748437494045665	4.114012884639754	RBM38;RGCC
vascular process in circulatory system (GO:0003018)	2/86	0.09697694988121945136594348468861426226794719696044921875	0.53759334948185932834263667245977558195590972900390625	0.0688130416081809970219040906158625148236751556396484375	0.41673305182279329894612374118878506124019622802734375	-1.728508172985816	4.0330969356796	KEL;ADRB2
myeloid leukocyte differentiation (GO:0002573)	2/83	0.09133937075399604921255303224825183860957622528076171875	0.53759334948185932834263667245977558195590972900390625	0.0647694541527696066030017618686542846262454986572265625	0.41673305182279329894612374118878506124019622802734375	-1.672821101693137	4.003350897121303	TAL1;ZFPM1
response to amino acid (GO:0043200)	2/86	0.09697694988121945136594348468861426226794719696044921875	0.53759334948185932834263667245977558195590972900390625	0.0688130416081809970219040906158625148236751556396484375	0.41673305182279329894612374118878506124019622802734375	-1.6831992997877936	3.927378559272745	BCL2L1;ABCG2
negative regulation of mitotic cell cycle phase transition (GO:1901991)	3/192	0.11292790115655225446911202880073687992990016937255859375	0.53759334948185932834263667245977558195590972900390625	0.070023389811749991995526443133712746202945709228515625	0.41673305182279329894612374118878506124019622802734375	-1.756009372274399	3.829866462068798	RBM38;RGCC;BCL2L1
endosomal transport (GO:0016197)	3/187	0.1065182182461022752928414547568536363542079925537109375	0.53759334948185932834263667245977558195590972900390625	0.065850379260510016887764095372403971850872039794921875	0.41673305182279329894612374118878506124019622802734375	-1.704068577939045	3.8161580498102077	RAB10;ADRB2;AP5S1
cellular response to insulin stimulus (GO:0032869)	3/195	0.1168432405793896344814442045390023849904537200927734375	0.539636796281178998668792701209895312786102294921875	0.07258381511317087142476367489507538266479969024658203125	0.41673305182279329894612374118878506124019622802734375	-1.7700038473485151	3.800060317943868	RAB10;EEF2K;STRADB
epithelial tube morphogenesis (GO:0060562)	2/90	0.1046428062608751041739907350347493775188922882080078125	0.53759334948185932834263667245977558195590972900390625	0.07433060187049779499179891217863769270479679107666015625	0.41673305182279329894612374118878506124019622802734375	-1.659586457594418	3.7460228228462156	C2CD3;IFT57
regulation of cytokine biosynthetic process (GO:0042035)	2/93	0.11049717329613727156978342236470780335366725921630859375	0.53759334948185932834263667245977558195590972900390625	0.07855928090726684021039005756392725743353366851806640625	0.41673305182279329894612374118878506124019622802734375	-1.6994837833228378	3.7435639727452705	ZFPM1;ASB1
DNA damage response, signal transduction by p53 class mediator (GO:0030330)	2/91	0.10658458345776307407692939932530862279236316680908203125	0.53759334948185932834263667245977558195590972900390625	0.0757317326725404083020976031548343598842620849609375	0.41673305182279329894612374118878506124019622802734375	-1.664009288057963	3.72541128082834	RBM38;FOXO3
regulation of stem cell differentiation (GO:2000736)	2/91	0.10658458345776307407692939932530862279236316680908203125	0.53759334948185932834263667245977558195590972900390625	0.0757317326725404083020976031548343598842620849609375	0.41673305182279329894612374118878506124019622802734375	-1.6433232162170133	3.679098963976888	RGCC;TAL1
extrinsic apoptotic signaling pathway (GO:0097191)	2/92	0.10853610199236916888931858693467802368104457855224609375	0.53759334948185932834263667245977558195590972900390625	0.07714133010953361235806369222700595855712890625	0.41673305182279329894612374118878506124019622802734375	-1.599831478026503	3.552701646443848	FOXO3;BCL2L1
negative regulation of cell cycle phase transition (GO:1901988)	3/200	0.12348070420387009804574773852436919696629047393798828125	0.54786374499595513754002240602858364582061767578125	0.07694388160714459024003275544600910507142543792724609375	0.41673305182279329894612374118878506124019622802734375	-1.6981647887901823	3.552000982932944	RBM38;RGCC;BCL2L1
negative regulation of extrinsic apoptotic signaling pathway (GO:2001237)	2/97	0.1184332810814015812805877203572890721261501312255859375	0.539636796281178998668792701209895312786102294921875	0.0843123826401157294707644496156717650592327117919921875	0.41673305182279329894612374118878506124019622802734375	-1.6585374602256446	3.5383329492477147	STRADB;BCL2L1
regulation of cyclin-dependent protein serine/threonine kinase activity (GO:0000079)	2/89	0.10271096090166857706105218994707684032618999481201171875	0.53759334948185932834263667245977558195590972900390625	0.0729380518696757518259943253724486567080020904541015625	0.41673305182279329894612374118878506124019622802734375	-1.5423574116321637	3.510153201459661	RGCC;PIM1
hemopoiesis (GO:0030097)	2/95	0.11444722943839148732170230005067423917353153228759765625	0.53759334948185932834263667245977558195590972900390625	0.08141979383583065887908247759696678258478641510009765625	0.41673305182279329894612374118878506124019622802734375	-1.5779726663032843	3.4204789434429648	TAL1;ZFPM1
nucleocytoplasmic transport (GO:0006913)	3/204	0.1288880493290539830386620678837061859667301177978515625	0.5479551486561080597681439030566252768039703369140625	0.08051392442552966766111666174765559844672679901123046875	0.41673305182279329894612374118878506124019622802734375	-1.6353065912792326	3.3504342733288204	STRADB;HNRNPA1;AGFG1
Golgi vesicle transport (GO:0048193)	3/202	0.126173774206354949445341162572731263935565948486328125	0.54786374499595513754002240602858364582061767578125	0.07871988738171974142598941170945181511342525482177734375	0.41673305182279329894612374118878506124019622802734375	-1.6163095460010406	3.3459145711978535	RAB10;SPIRE1;ANK1
regulation of leukocyte differentiation (GO:1902105)	3/210	0.1371543756570548222573080465735984034836292266845703125	0.5479551486561080597681439030566252768039703369140625	0.086002570617849494194473436436965130269527435302734375	0.41673305182279329894612374118878506124019622802734375	-1.6672564637134142	3.312251982443871	TAL1;IKZF1;ZFPM1
nucleosome assembly (GO:0006334)	2/97	0.1184332810814015812805877203572890721261501312255859375	0.539636796281178998668792701209895312786102294921875	0.0843123826401157294707644496156717650592327117919921875	0.41673305182279329894612374118878506124019622802734375	-1.5381115445464326	3.281415637694733	HIST1H1D;HIST1H2BH
tube morphogenesis (GO:0035239)	2/101	0.1265076356890384168263352648864383809268474578857421875	0.54786374499595513754002240602858364582061767578125	0.090190301142140771872846016776748001575469970703125	0.41673305182279329894612374118878506124019622802734375	-1.5828992702407736	3.2725692299343376	C2CD3;IFT57
cellular response to hormone stimulus (GO:0032870)	5/462	0.1524035252566099118975984083590446971356868743896484375	0.5479551486561080597681439030566252768039703369140625	0.07771507132979964260766081451947684399783611297607421875	0.41673305182279329894612374118878506124019622802734375	-1.7373158167149754	3.268279348956318	RAB10;EEF2K;FECH;PRKAR2B;STRADB
coenzyme biosynthetic process (GO:0009108)	2/98	0.12043935371985863003185812658557551912963390350341796875	0.539636796281178998668792701209895312786102294921875	0.08577043150380030123169916578262927941977977752685546875	0.41673305182279329894612374118878506124019622802734375	-1.543235951876359	3.266427014393693	NADK2;MOCS1
nuclear transport (GO:0051169)	3/209	0.1357640622916523043262060355118592269718647003173828125	0.5479551486561080597681439030566252768039703369140625	0.08507682081193183865064355586582678370177745819091796875	0.41673305182279329894612374118878506124019622802734375	-1.6280704038535139	3.2509907910587748	STRADB;HNRNPA1;AGFG1
establishment or maintenance of cell polarity (GO:0007163)	2/100	0.1244767057109437968787091222111484967172145843505859375	0.54786374499595513754002240602858364582061767578125	0.08870949760235448400269575586207793094217777252197265625	0.41673305182279329894612374118878506124019622802734375	-1.5499366734073676	3.229504909513817	RAB10;ANK1
regulation of cell cycle arrest (GO:0071156)	2/105	0.1347090559315997637668260722421109676361083984375	0.5479551486561080597681439030566252768039703369140625	0.09618619756346898086452057441420038230717182159423828125	0.41673305182279329894612374118878506124019622802734375	-1.5851579676210978	3.17766784629918	RBM38;RGCC
positive regulation of mitotic cell cycle (GO:0045931)	2/103	0.1305931436026287750795660258518182672560214996337890625	0.5479551486561080597681439030566252768039703369140625	0.09317392121357497003497627474644104950129985809326171875	0.41673305182279329894612374118878506124019622802734375	-1.55934395048759	3.1743074584940874	RGCC;TAL1
regulation of chromatin organization (GO:1902275)	2/107	0.1388540455182098176667437883224920369684696197509765625	0.5479551486561080597681439030566252768039703369140625	0.0992263083341296814321452757212682627141475677490234375	0.420694541986307457559490785570233128964900970458984375	-1.5860766544316516	3.13144178189864	TAL1;TLK1
positive regulation of protein secretion (GO:0050714)	2/106	0.13677799794855782788971509944531135261058807373046875	0.5479551486561080597681439030566252768039703369140625	0.0977028245044382070982891264065983705222606658935546875	0.41673305182279329894612374118878506124019622802734375	-1.5653111719128496	3.114023972681976	RGCC;KCNN4
regulation of neuron death (GO:1901214)	3/225	0.1585742386149942284578884255097364075481891632080078125	0.5479551486561080597681439030566252768039703369140625	0.10039759565286694720231963628975790925323963165283203125	0.420694541986307457559490785570233128964900970458984375	-1.6804818869627869	3.094661864120935	BTG2;FOXO3;BCL2L1
negative regulation of mitotic cell cycle (GO:0045930)	3/219	0.149883337913344460989861772759468294680118560791015625	0.5479551486561080597681439030566252768039703369140625	0.094527074724863602295243936168844811618328094482421875	0.41673305182279329894612374118878506124019622802734375	-1.6140211150568156	3.0632475022831667	RBM38;RGCC;BCL2L1
signal transduction in response to DNA damage (GO:0042770)	2/106	0.13677799794855782788971509944531135261058807373046875	0.5479551486561080597681439030566252768039703369140625	0.0977028245044382070982891264065983705222606658935546875	0.41673305182279329894612374118878506124019622802734375	-1.5299838284816734	3.0437438927146063	RBM38;FOXO3
in utero embryonic development (GO:0001701)	3/222	0.1542091358465214889772454398553236387670040130615234375	0.5479551486561080597681439030566252768039703369140625	0.09744398108572736860732987906885682605206966400146484375	0.41673305182279329894612374118878506124019622802734375	-1.596698235593361	2.984940447744182	C2CD3;ADD1;BCL2L1
spermatogenesis (GO:0007283)	4/353	0.1695618951685105013638121818075887858867645263671875	0.5479551486561080597681439030566252768039703369140625	0.09684102949473837040894608207963756285607814788818359375	0.41673305182279329894612374118878506124019622802734375	-1.675883553589104	2.9739178018600962	TSNAXIP1;SPATA5;BCL2L1;AGFG1
male gamete generation (GO:0048232)	4/354	0.1707469398600981735913961756523349322378635406494140625	0.5479551486561080597681439030566252768039703369140625	0.0975905939447554715560073645974625833332538604736328125	0.41673305182279329894612374118878506124019622802734375	-1.671975110948104	2.9553375652846925	TSNAXIP1;SPATA5;BCL2L1;AGFG1
atrioventricular valve morphogenesis (GO:0003181)	1/8	0.0477789184522913468189386776430183090269565582275390625	0.53759334948185932834263667245977558195590972900390625	0.04311440786569355199109310206040390767157077789306640625	0.41673305182279329894612374118878506124019622802734375	-0.9672279469420172	2.9415053633908474	ZFPM1
hematopoietic progenitor cell differentiation (GO:0002244)	2/106	0.13677799794855782788971509944531135261058807373046875	0.5479551486561080597681439030566252768039703369140625	0.0977028245044382070982891264065983705222606658935546875	0.41673305182279329894612374118878506124019622802734375	-1.474956230025827	2.9342722018295153	TAL1;ZFPM1
protein maturation (GO:0051604)	3/222	0.1542091358465214889772454398553236387670040130615234375	0.5479551486561080597681439030566252768039703369140625	0.09744398108572736860732987906885682605206966400146484375	0.41673305182279329894612374118878506124019622802734375	-1.5631185869412076	2.9221651222327822	C2CD3;IFT57;TSPAN33
negative regulation of epithelial cell proliferation (GO:0050680)	2/110	0.1451232136163862207478558730144868604838848114013671875	0.5479551486561080597681439030566252768039703369140625	0.10383689788567773693017670666449703276157379150390625	0.42592720000653472300911062120576389133930206298828125	-1.5116956283368792	2.917832798545975	RGCC;IFT57
chordate embryonic development (GO:0043009)	3/226	0.1600377900165033395740721289257635362446308135986328125	0.5479551486561080597681439030566252768039703369140625	0.10139018668546000145891383681373554281890392303466796875	0.420694541986307457559490785570233128964900970458984375	-1.591173914699009	2.915580050498638	C2CD3;ADD1;BCL2L1
atrial septum morphogenesis (GO:0060413)	1/13	0.07648367217443931276310564726372831501066684722900390625	0.53759334948185932834263667245977558195590972900390625	0.06626963697705411104887929241158417426049709320068359375	0.41673305182279329894612374118878506124019622802734375	-1.1118316295286754	2.858161105907166	ZFPM1
embryo development ending in birth or egg hatching (GO:0009792)	3/230	0.16593334318936914240083524418878369033336639404296875	0.5479551486561080597681439030566252768039703369140625	0.10540021274692369657177692943150759674608707427978515625	0.42641566776542927375004410350811667740345001220703125	-1.5724957437372529	2.824468293589225	C2CD3;ADD1;BCL2L1
face development (GO:0060324)	1/12	0.07081222387139983476256333005949272774159908294677734375	0.53759334948185932834263667245977558195590972900390625	0.061683213189260975573002809824174619279801845550537109375	0.41673305182279329894612374118878506124019622802734375	-1.034389608915426	2.7387778201176864	ITGA4
cellular anion homeostasis (GO:0030002)	1/12	0.07081222387139983476256333005949272774159908294677734375	0.53759334948185932834263667245977558195590972900390625	0.061683213189260975573002809824174619279801845550537109375	0.41673305182279329894612374118878506124019622802734375	-1.0334457928428793	2.7362788559909377	TBXAS1
CD4-positive or CD8-positive, alpha-beta T cell lineage commitment (GO:0043369)	1/8	0.0477789184522913468189386776430183090269565582275390625	0.53759334948185932834263667245977558195590972900390625	0.04311440786569355199109310206040390767157077789306640625	0.41673305182279329894612374118878506124019622802734375	-0.8985477721555507	2.7326372231228504	ZFPM1
positive regulation of endothelial cell apoptotic process (GO:2000353)	1/11	0.0651062335976596295861185126341297291219234466552734375	0.53759334948185932834263667245977558195590972900390625	0.0570745845707091581378023192883119918406009674072265625	0.41673305182279329894612374118878506124019622802734375	-0.9907498378645916	2.7064659886859546	RGCC
protein-DNA complex assembly (GO:0065004)	2/113	0.1514506128112685645614732266039936803281307220458984375	0.5479551486561080597681439030566252768039703369140625	0.10850562085810604162627868163326638750731945037841796875	0.42641566776542927375004410350811667740345001220703125	-1.4232472731619237	2.6863731013307164	HIST1H1D;HIST1H2BH
negative regulation of organelle organization (GO:0010639)	3/237	0.176402630552350114800930214187246747314929962158203125	0.5479551486561080597681439030566252768039703369140625	0.11256694324585529709548126220397534780204296112060546875	0.42641566776542927375004410350811667740345001220703125	-1.5467609257366608	2.683608896570671	RGCC;ADD1;BCL2L1
mitotic cell cycle arrest (GO:0071850)	1/11	0.0651062335976596295861185126341297291219234466552734375	0.53759334948185932834263667245977558195590972900390625	0.0570745845707091581378023192883119918406009674072265625	0.41673305182279329894612374118878506124019622802734375	-0.9726895931366621	2.6571301864123575	RGCC
positive regulation of extracellular matrix organization (GO:1903055)	1/10	0.05936549273563014594845554938729037530720233917236328125	0.53759334948185932834263667245977558195590972900390625	0.052443645184042521345535448062946670688688755035400390625	0.41673305182279329894612374118878506124019622802734375	-0.9367925481324239	2.645541643413941	RGCC
learning (GO:0007612)	2/115	0.15569917884106987404635447092005051672458648681640625	0.5479551486561080597681439030566252768039703369140625	0.1116491058939255986981464729979052208364009857177734375	0.42641566776542927375004410350811667740345001220703125	-1.4059263983346053	2.614783354090903	BTG2;PRKAR2B
regulation of cell projection assembly (GO:0060491)	2/120	0.1664179740090281078845890760931069962680339813232421875	0.5479551486561080597681439030566252768039703369140625	0.11961081586852888303251774004820617847144603729248046875	0.42641566776542927375004410350811667740345001220703125	-1.4525713501707165	2.60482755308149	TBC1D2B;SSH1
cilium assembly (GO:0042384)	2/118	0.1621144896684406366826891598975635133683681488037109375	0.5479551486561080597681439030566252768039703369140625	0.1164089402255607252900659887018264271318912506103515625	0.42641566776542927375004410350811667740345001220703125	-1.4288105944405507	2.599652960951773	C2CD3;IFT57
positive regulation of granulocyte differentiation (GO:0030854)	1/10	0.05936549273563014594845554938729037530720233917236328125	0.53759334948185932834263667245977558195590972900390625	0.052443645184042521345535448062946670688688755035400390625	0.41673305182279329894612374118878506124019622802734375	-0.9121354092633732	2.575908843905065	IKZF1
regulation of actin cytoskeleton organization (GO:0032956)	3/240	0.1809454974128452409143363865950959734618663787841796875	0.5556151290614768090136976752546615898609161376953125	0.1156949119776256029723526808083988726139068603515625	0.42641566776542927375004410350811667740345001220703125	-1.5013405708307725	2.5666309039734427	RGCC;ADD1;SSH1
heart valve formation (GO:0003188)	1/9	0.05358979139598217533713153670760220848023891448974609375	0.53759334948185932834263667245977558195590972900390625	0.047790288594160068580407596527948044240474700927734375	0.41673305182279329894612374118878506124019622802734375	-0.8667503193027106	2.536455263795564	ZFPM1
cell maturation (GO:0048469)	2/118	0.1621144896684406366826891598975635133683681488037109375	0.5479551486561080597681439030566252768039703369140625	0.1164089402255607252900659887018264271318912506103515625	0.42641566776542927375004410350811667740345001220703125	-1.391763818249657	2.5322481126163057	TAL1;FOXO3
hemoglobin metabolic process (GO:0020027)	1/11	0.0651062335976596295861185126341297291219234466552734375	0.53759334948185932834263667245977558195590972900390625	0.0570745845707091581378023192883119918406009674072265625	0.41673305182279329894612374118878506124019622802734375	-0.9266408792897456	2.5313373040051994	ADD1
regulation of cAMP-dependent protein kinase activity (GO:2000479)	1/11	0.0651062335976596295861185126341297291219234466552734375	0.53759334948185932834263667245977558195590972900390625	0.0570745845707091581378023192883119918406009674072265625	0.41673305182279329894612374118878506124019622802734375	-0.921832423357994	2.518201876735859	PRKAR2B
positive regulation of cell division (GO:0051781)	2/120	0.1664179740090281078845890760931069962680339813232421875	0.5479551486561080597681439030566252768039703369140625	0.11961081586852888303251774004820617847144603729248046875	0.42641566776542927375004410350811667740345001220703125	-1.4016324781852827	2.513481281344164	RGCC;TAL1
regulation of actin polymerization or depolymerization (GO:0008064)	2/122	0.170741420974145297062563031431636773049831390380859375	0.5479551486561080597681439030566252768039703369140625	0.12283476121646240419860163228804594837129116058349609375	0.42641566776542927375004410350811667740345001220703125	-1.4181645040646687	2.506754703647551	ADD1;SSH1
left/right pattern formation (GO:0060972)	1/11	0.0651062335976596295861185126341297291219234466552734375	0.53759334948185932834263667245977558195590972900390625	0.0570745845707091581378023192883119918406009674072265625	0.41673305182279329894612374118878506124019622802734375	-0.9072697723642765	2.4784205736124094	IFT57
dentate gyrus development (GO:0021542)	1/16	0.09329283298562403292653044672988471575081348419189453125	0.53759334948185932834263667245977558195590972900390625	0.07989673131720509413611353011219762265682220458984375	0.41673305182279329894612374118878506124019622802734375	-1.0426844556630614	2.473260031613862	BTG2
T cell lineage commitment (GO:0002360)	1/12	0.07081222387139983476256333005949272774159908294677734375	0.53759334948185932834263667245977558195590972900390625	0.061683213189260975573002809824174619279801845550537109375	0.41673305182279329894612374118878506124019622802734375	-0.9214932691765317	2.4398595125628053	ZFPM1
activation of transmembrane receptor protein tyrosine kinase activity (GO:0007171)	1/11	0.0651062335976596295861185126341297291219234466552734375	0.53759334948185932834263667245977558195590972900390625	0.0570745845707091581378023192883119918406009674072265625	0.41673305182279329894612374118878506124019622802734375	-0.8918879466778045	2.4364015023258974	ADRB2
response to temperature stimulus (GO:0009266)	2/122	0.170741420974145297062563031431636773049831390380859375	0.5479551486561080597681439030566252768039703369140625	0.12283476121646240419860163228804594837129116058349609375	0.42641566776542927375004410350811667740345001220703125	-1.3762549337954162	2.432675136644437	GMPR;ADRB2
cellular response to dexamethasone stimulus (GO:0071549)	1/15	0.0877237711922790597274257606841274537146091461181640625	0.53759334948185932834263667245977558195590972900390625	0.07537629133868971320620033793602488003671169281005859375	0.41673305182279329894612374118878506124019622802734375	-0.9995650192407712	2.43250381230329	FECH
natural killer cell differentiation (GO:0001779)	1/13	0.07648367217443931276310564726372831501066684722900390625	0.53759334948185932834263667245977558195590972900390625	0.06626963697705411104887929241158417426049709320068359375	0.41673305182279329894612374118878506124019622802734375	-0.9461053090328443	2.4321321003579284	IKZF1
regulation of actin filament length (GO:0030832)	2/123	0.1729102828713452166820019328952184878289699554443359375	0.5479551486561080597681439030566252768039703369140625	0.12445478533237967766478249131978373043239116668701171875	0.42641566776542927375004410350811667740345001220703125	-1.3852262445775951	2.4310477001980946	ADD1;SSH1
nonmotile primary cilium assembly (GO:0035058)	1/12	0.07081222387139983476256333005949272774159908294677734375	0.53759334948185932834263667245977558195590972900390625	0.061683213189260975573002809824174619279801845550537109375	0.41673305182279329894612374118878506124019622802734375	-0.9179045147253008	2.4303574825654373	C2CD3
modulation by virus of host process (GO:0019054)	1/10	0.05936549273563014594845554938729037530720233917236328125	0.53759334948185932834263667245977558195590972900390625	0.052443645184042521345535448062946670688688755035400390625	0.41673305182279329894612374118878506124019622802734375	-0.8556003540906425	2.4162514650431857	BCL2L1
plasma membrane organization (GO:0007009)	2/121	0.16857727205827999217291335298796184360980987548828125	0.5479551486561080597681439030566252768039703369140625	0.12122007494670868077424330522262607701122760772705078125	0.42641566776542927375004410350811667740345001220703125	-1.3498632249991394	2.403243903791497	RAB10;ANK1
barbed-end actin filament capping (GO:0051016)	1/9	0.05358979139598217533713153670760220848023891448974609375	0.53759334948185932834263667245977558195590972900390625	0.047790288594160068580407596527948044240474700927734375	0.41673305182279329894612374118878506124019622802734375	-0.8199724167653785	2.3995645647352117	ADD1
response to insulin (GO:0032868)	3/246	0.19012551984602865662310478001018054783344268798828125	0.560071653313368944537842253339476883411407470703125	0.12204922479859710293670360670148511417210102081298828125	0.42641566776542927375004410350811667740345001220703125	-1.4434930433474409	2.396300642853746	RAB10;EEF2K;STRADB
iron coordination entity transport (GO:1901678)	1/12	0.07081222387139983476256333005949272774159908294677734375	0.53759334948185932834263667245977558195590972900390625	0.061683213189260975573002809824174619279801845550537109375	0.41673305182279329894612374118878506124019622802734375	-0.9016721745581268	2.3873787317782216	ABCG2
adaptation of signaling pathway (GO:0023058)	1/8	0.0477789184522913468189386776430183090269565582275390625	0.53759334948185932834263667245977558195590972900390625	0.04311440786569355199109310206040390767157077789306640625	0.41673305182279329894612374118878506124019622802734375	-0.7825185957001762	2.3797726828328796	ADRB2
cytoskeletal anchoring at plasma membrane (GO:0007016)	1/13	0.07648367217443931276310564726372831501066684722900390625	0.53759334948185932834263667245977558195590972900390625	0.06626963697705411104887929241158417426049709320068359375	0.41673305182279329894612374118878506124019622802734375	-0.9254108816401138	2.378933391208058	GYPA
hematopoietic stem cell differentiation (GO:0060218)	1/12	0.07081222387139983476256333005949272774159908294677734375	0.53759334948185932834263667245977558195590972900390625	0.061683213189260975573002809824174619279801845550537109375	0.41673305182279329894612374118878506124019622802734375	-0.8966000816418752	2.3739492314614394	TAL1
erythrocyte maturation (GO:0043249)	1/12	0.07081222387139983476256333005949272774159908294677734375	0.53759334948185932834263667245977558195590972900390625	0.061683213189260975573002809824174619279801845550537109375	0.41673305182279329894612374118878506124019622802734375	-0.8932421889490232	2.3650584595992195	TAL1
adrenergic receptor signaling pathway (GO:0071875)	1/14	0.08212078589737177580776261720529873855412006378173828125	0.53759334948185932834263667245977558195590972900390625	0.070833961378831078459228365318267606198787689208984375	0.41673305182279329894612374118878506124019622802734375	-0.9458059601475534	2.3641026394100777	ADRB2
rhythmic process (GO:0048511)	3/252	0.199423146203057399805658178593148477375507354736328125	0.5674684814730979187658022055984474718570709228515625	0.1285304833942892688281034452302264980971813201904296875	0.42641566776542927375004410350811667740345001220703125	-1.4616007134266529	2.3565773418844125	NRIP1;FOXO3;BCL2L1
cellular response to ATP (GO:0071318)	1/8	0.0477789184522913468189386776430183090269565582275390625	0.53759334948185932834263667245977558195590972900390625	0.04311440786569355199109310206040390767157077789306640625	0.41673305182279329894612374118878506124019622802734375	-0.7727504960776855	2.3500662237499568	SSH1
GTP catabolic process (GO:0006184)	3/243	0.185520201544964125073278182753711007535457611083984375	0.55745921693936473229058492506737820804119110107421875	0.11885588289972248698944667921750806272029876708984375	0.42641566776542927375004410350811667740345001220703125	-1.394930090995442	2.3498873739064323	RAB10;EIF5B;GTPBP1
cilium organization (GO:0044782)	2/125	0.177261601284913916654062404631986282765865325927734375	0.5479551486561080597681439030566252768039703369140625	0.1277104933863278113381767298051272518932819366455078125	0.42641566776542927375004410350811667740345001220703125	-1.3552524603780063	2.3447611288935026	C2CD3;IFT57
modulation by symbiont of host cellular process (GO:0044068)	1/12	0.07081222387139983476256333005949272774159908294677734375	0.53759334948185932834263667245977558195590972900390625	0.061683213189260975573002809824174619279801845550537109375	0.41673305182279329894612374118878506124019622802734375	-0.8846020609042539	2.342181788325614	BCL2L1
negative regulation of amyloid precursor protein catabolic process (GO:1902992)	1/8	0.0477789184522913468189386776430183090269565582275390625	0.53759334948185932834263667245977558195590972900390625	0.04311440786569355199109310206040390767157077789306640625	0.41673305182279329894612374118878506124019622802734375	-0.7674197244466896	2.3338544368664595	FLOT2
activation of protein kinase activity (GO:0032147)	3/252	0.199423146203057399805658178593148477375507354736328125	0.5674684814730979187658022055984474718570709228515625	0.1285304833942892688281034452302264980971813201904296875	0.42641566776542927375004410350811667740345001220703125	-1.431457747235135	2.3079770432586804	PRKAR2B;STRADB;ADRB2
regulation of mitotic cell cycle phase transition (GO:1901990)	3/251	0.1978657848251343664980339553949306719005107879638671875	0.56600028448663441960064801605767570436000823974609375	0.1274416738901529011496194243591162376105785369873046875	0.42641566776542927375004410350811667740345001220703125	-1.4230506896977084	2.305578816964975	RBM38;RGCC;BCL2L1
mesodermal cell differentiation (GO:0048333)	1/14	0.08212078589737177580776261720529873855412006378173828125	0.53759334948185932834263667245977558195590972900390625	0.070833961378831078459228365318267606198787689208984375	0.41673305182279329894612374118878506124019622802734375	-0.9214642437929269	2.30325895866951	TAL1
positive regulation of interferon-gamma biosynthetic process (GO:0045078)	1/12	0.07081222387139983476256333005949272774159908294677734375	0.53759334948185932834263667245977558195590972900390625	0.061683213189260975573002809824174619279801845550537109375	0.41673305182279329894612374118878506124019622802734375	-0.8678485182048826	2.2978230372728627	ZFPM1
mucosal-associated lymphoid tissue development (GO:0048537)	1/9	0.05358979139598217533713153670760220848023891448974609375	0.53759334948185932834263667245977558195590972900390625	0.047790288594160068580407596527948044240474700927734375	0.41673305182279329894612374118878506124019622802734375	-0.7831427194270152	2.291786260421414	IKZF1
response to metal ion (GO:0010038)	3/255	0.20411304952056930073212015486205928027629852294921875	0.56993180955630340367434882864472456276416778564453125	0.131817125581659422284275251513463445007801055908203125	0.42641566776542927375004410350811667740345001220703125	-1.4413409246307016	2.290407873232707	FECH;CPOX;ABCG2
cellular response to virus (GO:0098586)	1/10	0.05936549273563014594845554938729037530720233917236328125	0.53759334948185932834263667245977558195590972900390625	0.052443645184042521345535448062946670688688755035400390625	0.41673305182279329894612374118878506124019622802734375	-0.809833194012182	2.287003075813638	BCL2L1
guanosine-containing compound catabolic process (GO:1901069)	3/246	0.19012551984602865662310478001018054783344268798828125	0.560071653313368944537842253339476883411407470703125	0.12204922479859710293670360670148511417210102081298828125	0.42641566776542927375004410350811667740345001220703125	-1.3742695062042571	2.2813846705729603	RAB10;EIF5B;GTPBP1
gamete generation (GO:0007276)	4/390	0.21520296298039320870287838260992430150508880615234375	0.57188628535869290292481537107960321009159088134765625	0.1263515611489693657443211805002647452056407928466796875	0.42641566776542927375004410350811667740345001220703125	-1.4828665765128963	2.2779406091910923	TSNAXIP1;SPATA5;BCL2L1;AGFG1
embryonic process involved in female pregnancy (GO:0060136)	1/8	0.0477789184522913468189386776430183090269565582275390625	0.53759334948185932834263667245977558195590972900390625	0.04311440786569355199109310206040390767157077789306640625	0.41673305182279329894612374118878506124019622802734375	-0.7481297465992315	2.275190320018531	ABCG2
Peyer's patch development (GO:0048541)	1/9	0.05358979139598217533713153670760220848023891448974609375	0.53759334948185932834263667245977558195590972900390625	0.047790288594160068580407596527948044240474700927734375	0.41673305182279329894612374118878506124019622802734375	-0.7764085583483329	2.272079433743793	IKZF1
negative regulation of cell cycle process (GO:0010948)	3/254	0.2025468226356382517305831925114034675061702728271484375	0.56950108541511912374488701971131376922130584716796875	0.13071823292536965954724337279913015663623809814453125	0.42641566776542927375004410350811667740345001220703125	-1.4136976181315835	2.2573700149390263	RBM38;RGCC;BCL2L1
regulation of actin filament-based process (GO:0032970)	3/257	0.207254061167987779779053880702122114598751068115234375	0.56993180955630340367434882864472456276416778564453125	0.1340248280770112987436704088395345024764537811279296875	0.42641566776542927375004410350811667740345001220703125	-1.4275552605470045	2.2467005870789887	RGCC;ADD1;SSH1
negative regulation of multicellular organism growth (GO:0040015)	1/13	0.07648367217443931276310564726372831501066684722900390625	0.53759334948185932834263667245977558195590972900390625	0.06626963697705411104887929241158417426049709320068359375	0.41673305182279329894612374118878506124019622802734375	-0.8712567340836731	2.239720515662333	ADRB2
positive regulation of homeostatic process (GO:0032846)	2/130	0.1882130014873476253622897047534934245049953460693359375	0.55745921693936473229058492506737820804119110107421875	0.1359370600360977066056733519872068427503108978271484375	0.42641566776542927375004410350811667740345001220703125	-1.3358915180130673	2.2311805925218295	TAL1;FOXO3
negative regulation of anoikis (GO:2000811)	1/16	0.09329283298562403292653044672988471575081348419189453125	0.53759334948185932834263667245977558195590972900390625	0.07989673131720509413611353011219762265682220458984375	0.41673305182279329894612374118878506124019622802734375	-0.9394443918228864	2.2283733622381363	BCL2L1
regulation of exit from mitosis (GO:0007096)	1/13	0.07648367217443931276310564726372831501066684722900390625	0.53759334948185932834263667245977558195590972900390625	0.06626963697705411104887929241158417426049709320068359375	0.41673305182279329894612374118878506124019622802734375	-0.8630289998400157	2.218569660280632	RGCC
signal transduction by p53 class mediator (GO:0072331)	2/132	0.19262008882247749763649835585965774953365325927734375	0.56221898784651636038489641578053124248981475830078125	0.1392608184476158139641910338468733243644237518310546875	0.42641566776542927375004410350811667740345001220703125	-1.3434014216506385	2.2126298076537263	RBM38;FOXO3
heme transport (GO:0015886)	1/9	0.05358979139598217533713153670760220848023891448974609375	0.53759334948185932834263667245977558195590972900390625	0.047790288594160068580407596527948044240474700927734375	0.41673305182279329894612374118878506124019622802734375	-0.7542825000226285	2.2073298099392935	ABCG2
positive regulation of nuclear-transcribed mRNA poly(A) tail shortening (GO:0060213)	1/11	0.0651062335976596295861185126341297291219234466552734375	0.53759334948185932834263667245977558195590972900390625	0.0570745845707091581378023192883119918406009674072265625	0.41673305182279329894612374118878506124019622802734375	-0.8052798140195448	2.1998110367766945	BTG2
ovulation (GO:0030728)	1/15	0.0877237711922790597274257606841274537146091461181640625	0.53759334948185932834263667245977558195590972900390625	0.07537629133868971320620033793602488003671169281005859375	0.41673305182279329894612374118878506124019622802734375	-0.9024067619152654	2.1960631338164123	FOXO3
regulation of syncytium formation by plasma membrane fusion (GO:0060142)	1/13	0.07648367217443931276310564726372831501066684722900390625	0.53759334948185932834263667245977558195590972900390625	0.06626963697705411104887929241158417426049709320068359375	0.41673305182279329894612374118878506124019622802734375	-0.8541713878273764	2.195799591977688	NFE2
negative regulation of neuron apoptotic process (GO:0043524)	2/133	0.1948288138222057097603823194731376133859157562255859375	0.56600028448663441960064801605767570436000823974609375	0.1409294638426271395470479319556034170091152191162109375	0.42641566776542927375004410350811667740345001220703125	-1.341674101130186	2.1944877550111586	BTG2;BCL2L1
actin cytoskeleton organization (GO:0030036)	3/253	0.2009835068435029958866522292737499810755252838134765625	0.56950108541511912374488701971131376922130584716796875	0.129622677633716765210891708193230442702770233154296875	0.42641566776542927375004410350811667740345001220703125	-1.3676285194383735	2.194404311351062	SPIRE1;ADD1;SSH1
negative regulation of systemic arterial blood pressure (GO:0003085)	1/13	0.07648367217443931276310564726372831501066684722900390625	0.53759334948185932834263667245977558195590972900390625	0.06626963697705411104887929241158417426049709320068359375	0.41673305182279329894612374118878506124019622802734375	-0.8513765327080222	2.1886149194187947	ADRB2
tissue homeostasis (GO:0001894)	2/129	0.18601488793368836649477771061356179416179656982421875	0.55745921693936473229058492506737820804119110107421875	0.1342821123978087116679347445824532769620418548583984375	0.42641566776542927375004410350811667740345001220703125	-1.3006857437292243	2.1876605075303344	ADRB2;ADD1
regulation of amyloid precursor protein catabolic process (GO:1902991)	1/13	0.07648367217443931276310564726372831501066684722900390625	0.53759334948185932834263667245977558195590972900390625	0.06626963697705411104887929241158417426049709320068359375	0.41673305182279329894612374118878506124019622802734375	-0.8479544392852024	2.1798178191545845	FLOT2
regulation of extracellular matrix organization (GO:1903053)	1/18	0.1043299996522230876916381703267688862979412078857421875	0.53759334948185932834263667245977558195590972900390625	0.088872356714238709418651751548168249428272247314453125	0.41673305182279329894612374118878506124019622802734375	-0.9626352107621956	2.1757445703353206	RGCC
3'-UTR-mediated mRNA stabilization (GO:0070935)	1/12	0.07081222387139983476256333005949272774159908294677734375	0.53759334948185932834263667245977558195590972900390625	0.061683213189260975573002809824174619279801845550537109375	0.41673305182279329894612374118878506124019622802734375	-0.8217127127567139	2.175668174554167	RBM38
regulation of mitotic cell cycle (GO:0007346)	4/391	0.216482524872429582529775871080346405506134033203125	0.57188628535869290292481537107960321009159088134765625	0.1271977663532361246812030231012613512575626373291015625	0.42641566776542927375004410350811667740345001220703125	-1.412860991732162	2.1620241059483196	RBM38;RGCC;TAL1;BCL2L1
response to glucocorticoid (GO:0051384)	2/130	0.1882130014873476253622897047534934245049953460693359375	0.55745921693936473229058492506737820804119110107421875	0.1359370600360977066056733519872068427503108978271484375	0.42641566776542927375004410350811667740345001220703125	-1.2855001481365012	2.147017885458303	FECH;ABCG2
cellular response to gamma radiation (GO:0071480)	1/14	0.08212078589737177580776261720529873855412006378173828125	0.53759334948185932834263667245977558195590972900390625	0.070833961378831078459228365318267606198787689208984375	0.41673305182279329894612374118878506124019622802734375	-0.8583329049690999	2.145458129501953	BCL2L1
erythrocyte development (GO:0048821)	1/16	0.09329283298562403292653044672988471575081348419189453125	0.53759334948185932834263667245977558195590972900390625	0.07989673131720509413611353011219762265682220458984375	0.41673305182279329894612374118878506124019622802734375	-0.9044820685556015	2.145442312216536	ANK1
response to dexamethasone (GO:0071548)	1/16	0.09329283298562403292653044672988471575081348419189453125	0.53759334948185932834263667245977558195590972900390625	0.07989673131720509413611353011219762265682220458984375	0.41673305182279329894612374118878506124019622802734375	-0.8992344550559737	2.1329949100715275	FECH
B cell activation (GO:0042113)	2/128	0.1838205625936001619269433149383985437452793121337890625	0.55745921693936473229058492506737820804119110107421875	0.132631897171104407018304982557310722768306732177734375	0.42641566776542927375004410350811667740345001220703125	-1.2553239358400803	2.1262616575847755	ITGA4;IKZF1
regulation of cell-cell adhesion mediated by cadherin (GO:2000047)	1/10	0.05936549273563014594845554938729037530720233917236328125	0.53759334948185932834263667245977558195590972900390625	0.052443645184042521345535448062946670688688755035400390625	0.41673305182279329894612374118878506124019622802734375	-0.7515979268621761	2.1225442266609456	RGCC
negative regulation of smooth muscle contraction (GO:0045986)	1/14	0.08212078589737177580776261720529873855412006378173828125	0.53759334948185932834263667245977558195590972900390625	0.070833961378831078459228365318267606198787689208984375	0.41673305182279329894612374118878506124019622802734375	-0.848347829005336	2.120499791919727	ADRB2
regulation of stem cell maintenance (GO:2000036)	1/15	0.0877237711922790597274257606841274537146091461181640625	0.53759334948185932834263667245977558195590972900390625	0.07537629133868971320620033793602488003671169281005859375	0.41673305182279329894612374118878506124019622802734375	-0.8706502992251653	2.118781801364813	TAL1
ganglioside metabolic process (GO:0001573)	1/14	0.08212078589737177580776261720529873855412006378173828125	0.53759334948185932834263667245977558195590972900390625	0.070833961378831078459228365318267606198787689208984375	0.41673305182279329894612374118878506124019622802734375	-0.8462127668501007	2.1151630671694313	ST3GAL5
mRNA transport (GO:0051028)	2/134	0.19704082945449219455014144841697998344898223876953125	0.56600028448663441960064801605767570436000823974609375	0.1426025109340095242682622256324975751340389251708984375	0.42641566776542927375004410350811667740345001220703125	-1.2967300907595112	2.106336151798592	HNRNPA1;AGFG1
response to folic acid (GO:0051593)	1/11	0.0651062335976596295861185126341297291219234466552734375	0.53759334948185932834263667245977558195590972900390625	0.0570745845707091581378023192883119918406009674072265625	0.41673305182279329894612374118878506124019622802734375	-0.7704804413878805	2.104748373271035	ABCG2
DNA damage response, signal transduction resulting in transcription (GO:0042772)	1/15	0.0877237711922790597274257606841274537146091461181640625	0.53759334948185932834263667245977558195590972900390625	0.07537629133868971320620033793602488003671169281005859375	0.41673305182279329894612374118878506124019622802734375	-0.8639292065039568	2.102425603066075	RBM38
regulation of nuclear-transcribed mRNA poly(A) tail shortening (GO:0060211)	1/11	0.0651062335976596295861185126341297291219234466552734375	0.53759334948185932834263667245977558195590972900390625	0.0570745845707091581378023192883119918406009674072265625	0.41673305182279329894612374118878506124019622802734375	-0.7671323898188783	2.0956023836846005	BTG2
leukocyte tethering or rolling (GO:0050901)	1/15	0.0877237711922790597274257606841274537146091461181640625	0.53759334948185932834263667245977558195590972900390625	0.07537629133868971320620033793602488003671169281005859375	0.41673305182279329894612374118878506124019622802734375	-0.8605620279861306	2.0942313641484915	ITGA4
GTP metabolic process (GO:0046039)	3/258	0.2088287585283936653723912968416698276996612548828125	0.57167567044680633880915365807595662772655487060546875	0.13513359046121753426206169024226255714893341064453125	0.42641566776542927375004410350811667740345001220703125	-1.3325435393650513	2.0870839259318466	RAB10;EIF5B;GTPBP1
hepatocyte apoptotic process (GO:0097284)	1/9	0.05358979139598217533713153670760220848023891448974609375	0.53759334948185932834263667245977558195590972900390625	0.047790288594160068580407596527948044240474700927734375	0.41673305182279329894612374118878506124019622802734375	-0.7082175893487295	2.072525607906716	BCL2L1
regulation of granulocyte differentiation (GO:0030852)	1/17	0.09882817497426159281115332078115898184478282928466796875	0.53759334948185932834263667245977558195590972900390625	0.084395385281471446692336257910938002169132232666015625	0.41673305182279329894612374118878506124019622802734375	-0.8904713578649125	2.0608824610397574	IKZF1
DNA damage response, signal transduction by p53 class mediator resulting in transcription of p21 class mediator (GO:0006978)	1/14	0.08212078589737177580776261720529873855412006378173828125	0.53759334948185932834263667245977558195590972900390625	0.070833961378831078459228365318267606198787689208984375	0.41673305182279329894612374118878506124019622802734375	-0.8220079083868658	2.0546614715032825	RBM38
definitive hemopoiesis (GO:0060216)	1/14	0.08212078589737177580776261720529873855412006378173828125	0.53759334948185932834263667245977558195590972900390625	0.070833961378831078459228365318267606198787689208984375	0.41673305182279329894612374118878506124019622802734375	-0.8203416324867432	2.050496508054701	TAL1
cyclooxygenase pathway (GO:0019371)	1/15	0.0877237711922790597274257606841274537146091461181640625	0.53759334948185932834263667245977558195590972900390625	0.07537629133868971320620033793602488003671169281005859375	0.41673305182279329894612374118878506124019622802734375	-0.8397188819913902	2.0435082684852293	TBXAS1
regulation of cell cycle phase transition (GO:1901987)	3/264	0.21833289017202173187826019784552045166492462158203125	0.5732556802342696489205309262615628540515899658203125	0.14185342330284778089577457649284042418003082275390625	0.42641566776542927375004410350811667740345001220703125	-1.3317714764239998	2.0266024176909365	RBM38;RGCC;BCL2L1
cell fate commitment (GO:0045165)	2/134	0.19704082945449219455014144841697998344898223876953125	0.56600028448663441960064801605767570436000823974609375	0.1426025109340095242682622256324975751340389251708984375	0.42641566776542927375004410350811667740345001220703125	-1.2457498728042808	2.0235267245547326	TAL1;ZFPM1
asymmetric protein localization (GO:0008105)	1/18	0.1043299996522230876916381703267688862979412078857421875	0.53759334948185932834263667245977558195590972900390625	0.088872356714238709418651751548168249428272247314453125	0.41673305182279329894612374118878506124019622802734375	-0.8949708895499866	2.022809919870663	RAB10
reproductive structure development (GO:0048608)	3/265	0.219925834780923923350570703405537642538547515869140625	0.5733714570597518989103491549030877649784088134765625	0.1429843831982293422822039019592921249568462371826171875	0.42641566776542927375004410350811667740345001220703125	-1.3345582429978304	2.0211416214947056	NFE2;BCL2L1;ASB1
lymph node development (GO:0048535)	1/17	0.09882817497426159281115332078115898184478282928466796875	0.53759334948185932834263667245977558195590972900390625	0.084395385281471446692336257910938002169132232666015625	0.41673305182279329894612374118878506124019622802734375	-0.8732605673916694	2.0210502801238186	IKZF1
ovulation from ovarian follicle (GO:0001542)	1/8	0.0477789184522913468189386776430183090269565582275390625	0.53759334948185932834263667245977558195590972900390625	0.04311440786569355199109310206040390767157077789306640625	0.41673305182279329894612374118878506124019622802734375	-0.6636489192837673	2.018269697079758	FOXO3
cytokinetic process (GO:0032506)	1/16	0.09329283298562403292653044672988471575081348419189453125	0.53759334948185932834263667245977558195590972900390625	0.07989673131720509413611353011219762265682220458984375	0.41673305182279329894612374118878506124019622802734375	-0.8497583460855023	2.015636986327835	SPIRE1
positive regulation of antigen receptor-mediated signaling pathway (GO:0050857)	1/13	0.07648367217443931276310564726372831501066684722900390625	0.53759334948185932834263667245977558195590972900390625	0.06626963697705411104887929241158417426049709320068359375	0.41673305182279329894612374118878506124019622802734375	-0.7819438248318342	2.010125785040003	KCNN4
negative regulation of biomineral tissue development (GO:0070168)	1/18	0.1043299996522230876916381703267688862979412078857421875	0.53759334948185932834263667245977558195590972900390625	0.088872356714238709418651751548168249428272247314453125	0.41673305182279329894612374118878506124019622802734375	-0.8792380647252702	1.9872506469438909	NFE2
cellular ion homeostasis (GO:0006873)	4/402	0.23069368164122538988891619737842120230197906494140625	0.57994398142661218731319650032673962414264678955078125	0.1366648211908260968083794750782544724643230438232421875	0.42641566776542927375004410350811667740345001220703125	-1.3542113013164034	1.986173643778256	TBXAS1;NPTN;SLC4A1;ABCG2
aorta morphogenesis (GO:0035909)	1/18	0.1043299996522230876916381703267688862979412078857421875	0.53759334948185932834263667245977558195590972900390625	0.088872356714238709418651751548168249428272247314453125	0.41673305182279329894612374118878506124019622802734375	-0.8783523659161189	1.9852487937461072	NPRL3
positive regulation of nuclear-transcribed mRNA catabolic process, deadenylation-dependent decay (GO:1900153)	1/12	0.07081222387139983476256333005949272774159908294677734375	0.53759334948185932834263667245977558195590972900390625	0.061683213189260975573002809824174619279801845550537109375	0.41673305182279329894612374118878506124019622802734375	-0.7490749883619969	1.9833435545450173	BTG2
glycosphingolipid biosynthetic process (GO:0006688)	1/16	0.09329283298562403292653044672988471575081348419189453125	0.53759334948185932834263667245977558195590972900390625	0.07989673131720509413611353011219762265682220458984375	0.41673305182279329894612374118878506124019622802734375	-0.834594049596687	1.9796670932219878	ST3GAL5
response to acid chemical (GO:0001101)	3/275	0.23598226698332924744505589842447079718112945556640625	0.58194976964964351129339092949521727859973907470703125	0.1544592295181707319873254391495720483362674713134765625	0.43601053927862432058049080296768806874752044677734375	-1.364131589464561	1.9698041281574317	ADD1;BCL2L1;ABCG2
negative regulation of bone mineralization (GO:0030502)	1/16	0.09329283298562403292653044672988471575081348419189453125	0.53759334948185932834263667245977558195590972900390625	0.07989673131720509413611353011219762265682220458984375	0.41673305182279329894612374118878506124019622802734375	-0.8299950287950976	1.9687581607339717	NFE2
establishment or maintenance of epithelial cell apical/basal polarity (GO:0045197)	1/17	0.09882817497426159281115332078115898184478282928466796875	0.53759334948185932834263667245977558195590972900390625	0.084395385281471446692336257910938002169132232666015625	0.41673305182279329894612374118878506124019622802734375	-0.8450344168084964	1.9557244522173438	ANK1
T cell migration (GO:0072678)	1/14	0.08212078589737177580776261720529873855412006378173828125	0.53759334948185932834263667245977558195590972900390625	0.070833961378831078459228365318267606198787689208984375	0.41673305182279329894612374118878506124019622802734375	-0.7820553803751964	1.9547975661111474	ITGA4
regulation of protein homodimerization activity (GO:0043496)	1/18	0.1043299996522230876916381703267688862979412078857421875	0.53759334948185932834263667245977558195590972900390625	0.088872356714238709418651751548168249428272247314453125	0.41673305182279329894612374118878506124019622802734375	-0.8647205932794484	1.95443831126355	ITGA4
regulation of nuclear-transcribed mRNA catabolic process, deadenylation-dependent decay (GO:1900151)	1/12	0.07081222387139983476256333005949272774159908294677734375	0.53759334948185932834263667245977558195590972900390625	0.061683213189260975573002809824174619279801845550537109375	0.41673305182279329894612374118878506124019622802734375	-0.7371918774406852	1.951880360846261	BTG2
nucleosome disassembly (GO:0006337)	1/17	0.09882817497426159281115332078115898184478282928466796875	0.53759334948185932834263667245977558195590972900390625	0.084395385281471446692336257910938002169132232666015625	0.41673305182279329894612374118878506124019622802734375	-0.8356117364051318	1.9339168594095992	NFE2
response to toxic substance (GO:0009636)	2/142	0.2148411722337673079863407110678963363170623779296875	0.57188628535869290292481537107960321009159088134765625	0.1561357668242152885174078846830525435507297515869140625	0.43601053927862432058049080296768806874752044677734375	-1.246081738276677	1.916294598751147	FECH;CPOX
negative regulation of establishment of protein localization to plasma membrane (GO:0090005)	1/14	0.08212078589737177580776261720529873855412006378173828125	0.53759334948185932834263667245977558195590972900390625	0.070833961378831078459228365318267606198787689208984375	0.41673305182279329894612374118878506124019622802734375	-0.7665762861826435	1.9161065777073711	BCL2L1
response to corticosteroid (GO:0031960)	2/140	0.2103753422379236737160823622616590000689029693603515625	0.57167567044680633880915365807595662772655487060546875	0.15272873911694839765829101452254690229892730712890625	0.43601053927862432058049080296768806874752044677734375	-1.2264217922243574	1.9118223274695174	FECH;ABCG2
positive regulation of peptidyl-lysine acetylation (GO:2000758)	1/21	0.12063637672155151647768178690967033617198467254638671875	0.539636796281178998668792701209895312786102294921875	0.10217420338949877167689095358582562766969203948974609375	0.420694541986307457559490785570233128964900970458984375	-0.9018468662814324	1.9073830430042924	NFE2
spinal cord association neuron differentiation (GO:0021527)	1/14	0.08212078589737177580776261720529873855412006378173828125	0.53759334948185932834263667245977558195590972900390625	0.070833961378831078459228365318267606198787689208984375	0.41673305182279329894612374118878506124019622802734375	-0.7629761309577447	1.9071077588924195	TAL1
purine-containing compound salvage (GO:0043101)	1/16	0.09329283298562403292653044672988471575081348419189453125	0.53759334948185932834263667245977558195590972900390625	0.07989673131720509413611353011219762265682220458984375	0.41673305182279329894612374118878506124019622802734375	-0.7958737276577883	1.8878220252893305	GMPR
positive regulation of protein acetylation (GO:1901985)	1/21	0.12063637672155151647768178690967033617198467254638671875	0.539636796281178998668792701209895312786102294921875	0.10217420338949877167689095358582562766969203948974609375	0.420694541986307457559490785570233128964900970458984375	-0.8923429972287599	1.8872826031715904	NFE2
guanosine-containing compound metabolic process (GO:1901068)	3/269	0.22632154258575754024462867164402268826961517333984375	0.57472774886849686826195693356567062437534332275390625	0.14753874375136077912173959703068248927593231201171875	0.428289764437657372031509339649346657097339630126953125	-1.2702086266702193	1.8872741180002643	RAB10;EIF5B;GTPBP1
urate metabolic process (GO:0046415)	1/13	0.07648367217443931276310564726372831501066684722900390625	0.53759334948185932834263667245977558195590972900390625	0.06626963697705411104887929241158417426049709320068359375	0.41673305182279329894612374118878506124019622802734375	-0.7318206719905401	1.881275298912749	ABCG2
activation of protein kinase A activity (GO:0034199)	1/17	0.09882817497426159281115332078115898184478282928466796875	0.53759334948185932834263667245977558195590972900390625	0.084395385281471446692336257910938002169132232666015625	0.41673305182279329894612374118878506124019622802734375	-0.8124578490039636	1.8803301381428208	PRKAR2B
polarized epithelial cell differentiation (GO:0030859)	1/8	0.0477789184522913468189386776430183090269565582275390625	0.53759334948185932834263667245977558195590972900390625	0.04311440786569355199109310206040390767157077789306640625	0.41673305182279329894612374118878506124019622802734375	-0.6130990142727429	1.8645388033654762	RAB10
positive regulation of mRNA 3'-end processing (GO:0031442)	1/16	0.09329283298562403292653044672988471575081348419189453125	0.53759334948185932834263667245977558195590972900390625	0.07989673131720509413611353011219762265682220458984375	0.41673305182279329894612374118878506124019622802734375	-0.7855924395580002	1.8634346866341829	BTG2
cellular response to acid chemical (GO:0071229)	2/147	0.2260432017677183880177693708901642821729183197021484375	0.57472774886849686826195693356567062437534332275390625	0.1647167161771884991150471932996879331767559051513671875	0.449614767049813790489309894837788306176662445068359375	-1.2480239957439385	1.855848048733567	ADD1;BCL2L1
positive regulation of DNA biosynthetic process (GO:2000573)	1/15	0.0877237711922790597274257606841274537146091461181640625	0.53759334948185932834263667245977558195590972900390625	0.07537629133868971320620033793602488003671169281005859375	0.41673305182279329894612374118878506124019622802734375	-0.7611945402916734	1.852414385779879	RGCC
negative regulation of release of cytochrome c from mitochondria (GO:0090201)	1/16	0.09329283298562403292653044672988471575081348419189453125	0.53759334948185932834263667245977558195590972900390625	0.07989673131720509413611353011219762265682220458984375	0.41673305182279329894612374118878506124019622802734375	-0.7806897468968876	1.851805440854063	BCL2L1
protein-DNA complex disassembly (GO:0032986)	1/17	0.09882817497426159281115332078115898184478282928466796875	0.53759334948185932834263667245977558195590972900390625	0.084395385281471446692336257910938002169132232666015625	0.41673305182279329894612374118878506124019622802734375	-0.8000436643521218	1.8515990900399004	NFE2
regulation of interferon-gamma biosynthetic process (GO:0045072)	1/16	0.09329283298562403292653044672988471575081348419189453125	0.53759334948185932834263667245977558195590972900390625	0.07989673131720509413611353011219762265682220458984375	0.41673305182279329894612374118878506124019622802734375	-0.7788621642968401	1.8474703930122918	ZFPM1
negative regulation of muscle contraction (GO:0045932)	1/20	0.115233901038889807733056613869848661124706268310546875	0.53759334948185932834263667245977558195590972900390625	0.097761663491087669175527707920991815626621246337890625	0.41673305182279329894612374118878506124019622802734375	-0.8532073444852942	1.8436030020777885	ADRB2
embryo development (GO:0009790)	3/276	0.2375996893713983038054493590607307851314544677734375	0.58194976964964351129339092949521727859973907470703125	0.155622715479715678643657383872778154909610748291015625	0.43601053927862432058049080296768806874752044677734375	-1.2803322809339392	1.8400525820579257	C2CD3;ADD1;BCL2L1
regulation of anoikis (GO:2000209)	1/20	0.115233901038889807733056613869848661124706268310546875	0.53759334948185932834263667245977558195590972900390625	0.097761663491087669175527707920991815626621246337890625	0.41673305182279329894612374118878506124019622802734375	-0.8462537418069147	1.8285777179472935	BCL2L1
heart valve morphogenesis (GO:0003179)	1/24	0.1366482727180885758944128838265896774828433990478515625	0.5479551486561080597681439030566252768039703369140625	0.1152845863941022452880957871457212604582309722900390625	0.42641566776542927375004410350811667740345001220703125	-0.9169211281945578	1.8249893892025835	ZFPM1
regulation of response to osmotic stress (GO:0047484)	1/8	0.0477789184522913468189386776430183090269565582275390625	0.53759334948185932834263667245977558195590972900390625	0.04311440786569355199109310206040390767157077789306640625	0.41673305182279329894612374118878506124019622802734375	-0.5999676011590254	1.8246039335914779	GYPA
male genitalia development (GO:0030539)	1/19	0.109798508322811294579679497473989613354206085205078125	0.53759334948185932834263667245977558195590972900390625	0.0933277486123299804265940338154905475676059722900390625	0.41673305182279329894612374118878506124019622802734375	-0.8239044726352086	1.820094238072964	ASB1
response to ATP (GO:0033198)	1/23	0.131343366614959933258433011360466480255126953125	0.5479551486561080597681439030566252768039703369140625	0.110935563993163899265681493488955311477184295654296875	0.42641566776542927375004410350811667740345001220703125	-0.8926143990397967	1.811953910376738	SSH1
release of cytochrome c from mitochondria (GO:0001836)	1/25	0.141921045574590676263682098579010926187038421630859375	0.5479551486561080597681439030566252768039703369140625	0.1196126371951926892212014763572369702160358428955078125	0.42641566776542927375004410350811667740345001220703125	-0.9277912062969209	1.8114978503464891	BCL2L1
potassium ion export (GO:0071435)	1/10	0.05936549273563014594845554938729037530720233917236328125	0.53759334948185932834263667245977558195590972900390625	0.052443645184042521345535448062946670688688755035400390625	0.41673305182279329894612374118878506124019622802734375	-0.640432943033875	1.808609626526151	KCNN4
positive regulation of collagen biosynthetic process (GO:0032967)	1/22	0.1260061330726113537625820981702418066561222076416015625	0.54786374499595513754002240602858364582061767578125	0.1065654698657882148982167791473329998552799224853515625	0.42641566776542927375004410350811667740345001220703125	-0.8721173027130514	1.8065253204241807	RGCC
mitochondrion morphogenesis (GO:0070584)	1/19	0.109798508322811294579679497473989613354206085205078125	0.53759334948185932834263667245977558195590972900390625	0.0933277486123299804265940338154905475676059722900390625	0.41673305182279329894612374118878506124019622802734375	-0.8142105286982243	1.7986792657188577	BCL2L1
plasma lipoprotein particle assembly (GO:0034377)	1/16	0.09329283298562403292653044672988471575081348419189453125	0.53759334948185932834263667245977558195590972900390625	0.07989673131720509413611353011219762265682220458984375	0.41673305182279329894612374118878506124019622802734375	-0.7580699084498355	1.7981509128242188	FECH
bone resorption (GO:0045453)	1/20	0.115233901038889807733056613869848661124706268310546875	0.53759334948185932834263667245977558195590972900390625	0.097761663491087669175527707920991815626621246337890625	0.41673305182279329894612374118878506124019622802734375	-0.8305288429142206	1.7945994933184028	ADRB2
lipid translocation (GO:0034204)	1/18	0.1043299996522230876916381703267688862979412078857421875	0.53759334948185932834263667245977558195590972900390625	0.088872356714238709418651751548168249428272247314453125	0.41673305182279329894612374118878506124019622802734375	-0.7883647900836024	1.7818592051186426	KCNN4
actin filament capping (GO:0051693)	1/25	0.141921045574590676263682098579010926187038421630859375	0.5479551486561080597681439030566252768039703369140625	0.1196126371951926892212014763572369702160358428955078125	0.42641566776542927375004410350811667740345001220703125	-0.9081939535551949	1.7732345202207107	ADD1
positive regulation of mRNA processing (GO:0050685)	1/22	0.1260061330726113537625820981702418066561222076416015625	0.54786374499595513754002240602858364582061767578125	0.1065654698657882148982167791473329998552799224853515625	0.42641566776542927375004410350811667740345001220703125	-0.8552282281064852	1.77154087415717	BTG2
insulin receptor signaling pathway (GO:0008286)	2/148	0.22828917000791204561238600945216603577136993408203125	0.577093785578140394676438518217764794826507568359375	0.1664431785548395603679949772413237951695919036865234375	0.450059042510225382205391042589326389133930206298828125	-1.1955657132721416	1.7660205250493535	EEF2K;STRADB
drug transmembrane transport (GO:0006855)	1/16	0.09329283298562403292653044672988471575081348419189453125	0.53759334948185932834263667245977558195590972900390625	0.07989673131720509413611353011219762265682220458984375	0.41673305182279329894612374118878506124019622802734375	-0.7436608623380164	1.7639724826687786	ABCG2
negative regulation of neural precursor cell proliferation (GO:2000178)	1/19	0.109798508322811294579679497473989613354206085205078125	0.53759334948185932834263667245977558195590972900390625	0.0933277486123299804265940338154905475676059722900390625	0.41673305182279329894612374118878506124019622802734375	-0.7964264639285085	1.7593923399987594	BTG2
protein localization to microtubule cytoskeleton (GO:0072698)	1/15	0.0877237711922790597274257606841274537146091461181640625	0.53759334948185932834263667245977558195590972900390625	0.07537629133868971320620033793602488003671169281005859375	0.41673305182279329894612374118878506124019622802734375	-0.7227792473881022	1.7589283747251283	C2CD3
negative regulation of blood vessel endothelial cell migration (GO:0043537)	1/20	0.115233901038889807733056613869848661124706268310546875	0.53759334948185932834263667245977558195590972900390625	0.097761663491087669175527707920991815626621246337890625	0.41673305182279329894612374118878506124019622802734375	-0.8127983521161602	1.756287603160758	RGCC
actin filament organization (GO:0007015)	2/150	0.2327858344663306378041767175091081298887729644775390625	0.58169701624115266458403539218124933540821075439453125	0.1699057954971406603217332076383172534406185150146484375	0.455011986314924621321864606215967796742916107177734375	-1.1920579028579559	1.737587006192524	SPIRE1;ADD1
positive regulation of collagen metabolic process (GO:0010714)	1/23	0.131343366614959933258433011360466480255126953125	0.5479551486561080597681439030566252768039703369140625	0.110935563993163899265681493488955311477184295654296875	0.42641566776542927375004410350811667740345001220703125	-0.8540948322310645	1.7337614906934113	RGCC
protein localization to membrane (GO:0072657)	3/276	0.2375996893713983038054493590607307851314544677734375	0.58194976964964351129339092949521727859973907470703125	0.155622715479715678643657383872778154909610748291015625	0.43601053927862432058049080296768806874752044677734375	-1.201535244063654	1.7268080022634378	RAB10;ITGA4;ANK1
ventricular septum morphogenesis (GO:0060412)	1/20	0.115233901038889807733056613869848661124706268310546875	0.53759334948185932834263667245977558195590972900390625	0.097761663491087669175527707920991815626621246337890625	0.41673305182279329894612374118878506124019622802734375	-0.7984579960475882	1.7253010866126228	ZFPM1
neural tube development (GO:0021915)	1/23	0.131343366614959933258433011360466480255126953125	0.5479551486561080597681439030566252768039703369140625	0.110935563993163899265681493488955311477184295654296875	0.42641566776542927375004410350811667740345001220703125	-0.8457661772361734	1.7168548185599508	C2CD3
phospholipid translocation (GO:0045332)	1/18	0.1043299996522230876916381703267688862979412078857421875	0.53759334948185932834263667245977558195590972900390625	0.088872356714238709418651751548168249428272247314453125	0.41673305182279329894612374118878506124019622802734375	-0.7577151519270623	1.7125850054464387	KCNN4
negative regulation of execution phase of apoptosis (GO:1900118)	1/8	0.0477789184522913468189386776430183090269565582275390625	0.53759334948185932834263667245977558195590972900390625	0.04311440786569355199109310206040390767157077789306640625	0.41673305182279329894612374118878506124019622802734375	-0.5630806114717418	1.7124242986382792	BCL2L1
protein localization to cytoskeleton (GO:0044380)	1/17	0.09882817497426159281115332078115898184478282928466796875	0.53759334948185932834263667245977558195590972900390625	0.084395385281471446692336257910938002169132232666015625	0.41673305182279329894612374118878506124019622802734375	-0.7353161771927221	1.701795570975765	C2CD3
negative regulation of protein localization to plasma membrane (GO:1903077)	1/18	0.1043299996522230876916381703267688862979412078857421875	0.53759334948185932834263667245977558195590972900390625	0.088872356714238709418651751548168249428272247314453125	0.41673305182279329894612374118878506124019622802734375	-0.7497645872111568	1.694615168255428	BCL2L1
negative regulation of neuron death (GO:1901215)	2/155	0.2440503864191835015073905879035010002553462982177734375	0.58407438636502362339086857900838367640972137451171875	0.1786155820222539158947938631172291934490203857421875	0.456835618019270583989310807737638242542743682861328125	-1.2003557361058657	1.6929584112403484	BTG2;BCL2L1
reproductive system development (GO:0061458)	1/24	0.1366482727180885758944128838265896774828433990478515625	0.5479551486561080597681439030566252768039703369140625	0.1152845863941022452880957871457212604582309722900390625	0.42641566776542927375004410350811667740345001220703125	-0.8413898900641746	1.6746561665264947	ASB1
nicotinamide nucleotide biosynthetic process (GO:0019359)	1/20	0.115233901038889807733056613869848661124706268310546875	0.53759334948185932834263667245977558195590972900390625	0.097761663491087669175527707920991815626621246337890625	0.41673305182279329894612374118878506124019622802734375	-0.7740960709047562	1.672660050854997	NADK2
metal ion homeostasis (GO:0055065)	4/422	0.2570980026256226569358886990812607109546661376953125	0.5907345384547568745148282687296159565448760986328125	0.154590217717646527528785327376681379973888397216796875	0.43601053927862432058049080296768806874752044677734375	-1.2292837343284881	1.6697335561493094	SLC25A37;FECH;NPTN;ABCG2
cellular response to ketone (GO:1901655)	1/29	0.1626946482189100817716820301939151249825954437255859375	0.5479551486561080597681439030566252768039703369140625	0.13671711086370208487750232961843721568584442138671875	0.42641566776542927375004410350811667740345001220703125	-0.9177531807449103	1.6665297916373103	FECH
regulation of mRNA 3'-end processing (GO:0031440)	1/18	0.1043299996522230876916381703267688862979412078857421875	0.53759334948185932834263667245977558195590972900390625	0.088872356714238709418651751548168249428272247314453125	0.41673305182279329894612374118878506124019622802734375	-0.7365179256867878	1.6646751124954735	BTG2
negative regulation of intrinsic apoptotic signaling pathway in response to DNA damage (GO:1902230)	1/25	0.141921045574590676263682098579010926187038421630859375	0.5479551486561080597681439030566252768039703369140625	0.1196126371951926892212014763572369702160358428955078125	0.42641566776542927375004410350811667740345001220703125	-0.8513223978788762	1.6621936953516057	BCL2L1
protein-lipid complex assembly (GO:0065005)	1/18	0.1043299996522230876916381703267688862979412078857421875	0.53759334948185932834263667245977558195590972900390625	0.088872356714238709418651751548168249428272247314453125	0.41673305182279329894612374118878506124019622802734375	-0.7334446760944193	1.6577289650461333	FECH
pyridine nucleotide biosynthetic process (GO:0019363)	1/20	0.115233901038889807733056613869848661124706268310546875	0.53759334948185932834263667245977558195590972900390625	0.097761663491087669175527707920991815626621246337890625	0.41673305182279329894612374118878506124019622802734375	-0.7666264160375436	1.6565196856475388	NADK2
ventricular septum development (GO:0003281)	1/18	0.1043299996522230876916381703267688862979412078857421875	0.53759334948185932834263667245977558195590972900390625	0.088872356714238709418651751548168249428272247314453125	0.41673305182279329894612374118878506124019622802734375	-0.7286582048785114	1.646910600371074	NPRL3
regulation of lamellipodium assembly (GO:0010591)	1/22	0.1260061330726113537625820981702418066561222076416015625	0.54786374499595513754002240602858364582061767578125	0.1065654698657882148982167791473329998552799224853515625	0.42641566776542927375004410350811667740345001220703125	-0.7930641667764082	1.6427727021878362	SSH1
regulation of ER to Golgi vesicle-mediated transport (GO:0060628)	1/10	0.05936549273563014594845554938729037530720233917236328125	0.53759334948185932834263667245977558195590972900390625	0.052443645184042521345535448062946670688688755035400390625	0.41673305182279329894612374118878506124019622802734375	-0.5785508800469609	1.6338520722110375	RNF139
protein targeting to plasma membrane (GO:0072661)	1/19	0.109798508322811294579679497473989613354206085205078125	0.53759334948185932834263667245977558195590972900390625	0.0933277486123299804265940338154905475676059722900390625	0.41673305182279329894612374118878506124019622802734375	-0.738674291200179	1.6318115338370633	ANK1
establishment of RNA localization (GO:0051236)	2/153	0.23954113526527243127617339268908835947513580322265625	0.58194976964964351129339092949521727859973907470703125	0.175122888262294884587078058757469989359378814697265625	0.456484382710777847336203194572590291500091552734375	-1.1407478600113086	1.6301630536981195	HNRNPA1;AGFG1
nucleic acid transport (GO:0050657)	2/153	0.23954113526527243127617339268908835947513580322265625	0.58194976964964351129339092949521727859973907470703125	0.175122888262294884587078058757469989359378814697265625	0.456484382710777847336203194572590291500091552734375	-1.1381368637767797	1.6264318614302402	HNRNPA1;AGFG1
pyridine-containing compound biosynthetic process (GO:0072525)	1/24	0.1366482727180885758944128838265896774828433990478515625	0.5479551486561080597681439030566252768039703369140625	0.1152845863941022452880957871457212604582309722900390625	0.42641566776542927375004410350811667740345001220703125	-0.8162802522315571	1.6246793242418405	NADK2
sialylation (GO:0097503)	1/20	0.115233901038889807733056613869848661124706268310546875	0.53759334948185932834263667245977558195590972900390625	0.097761663491087669175527707920991815626621246337890625	0.41673305182279329894612374118878506124019622802734375	-0.7515735540762197	1.6239935925693076	ST3GAL5
RNA transport (GO:0050658)	2/153	0.23954113526527243127617339268908835947513580322265625	0.58194976964964351129339092949521727859973907470703125	0.175122888262294884587078058757469989359378814697265625	0.456484382710777847336203194572590291500091552734375	-1.1355895448939053	1.622791666015972	HNRNPA1;AGFG1
cardiac muscle tissue development (GO:0048738)	1/28	0.1575484893752191750682101201164186932146549224853515625	0.5479551486561080597681439030566252768039703369140625	0.132471954400422919917446051840670406818389892578125	0.42641566776542927375004410350811667740345001220703125	-0.877828042088017	1.622245533161109	NPRL3
regulation of execution phase of apoptosis (GO:1900117)	1/19	0.109798508322811294579679497473989613354206085205078125	0.53759334948185932834263667245977558195590972900390625	0.0933277486123299804265940338154905475676059722900390625	0.41673305182279329894612374118878506124019622802734375	-0.7341523583905182	1.6218220943751165	BCL2L1
negative regulation of cell cycle (GO:0045786)	4/430	0.26783242375304439075733853314886800944805145263671875	0.59772499206843321406523728001047857105731964111328125	0.1620026889192699159902844030511914752423763275146484375	0.4435690752021319571696267303195782005786895751953125	-1.2281598391868034	1.6179701312056483	RBM38;RGCC;STRADB;BCL2L1
labyrinthine layer blood vessel development (GO:0060716)	1/19	0.109798508322811294579679497473989613354206085205078125	0.53759334948185932834263667245977558195590972900390625	0.0933277486123299804265940338154905475676059722900390625	0.41673305182279329894612374118878506124019622802734375	-0.7296355399083064	1.6118439530165671	NFE2
ribosomal small subunit assembly (GO:0000028)	1/8	0.0477789184522913468189386776430183090269565582275390625	0.53759334948185932834263667245977558195590972900390625	0.04311440786569355199109310206040390767157077789306640625	0.41673305182279329894612374118878506124019622802734375	-0.5298313450988439	1.6113076015102614	ERAL1
vasodilation (GO:0042311)	1/24	0.1366482727180885758944128838265896774828433990478515625	0.5479551486561080597681439030566252768039703369140625	0.1152845863941022452880957871457212604582309722900390625	0.42641566776542927375004410350811667740345001220703125	-0.8092666154711836	1.610719767335778	ADRB2
regulation of collagen biosynthetic process (GO:0032965)	1/26	0.147161878245109345453300875306013040244579315185546875	0.5479551486561080597681439030566252768039703369140625	0.12391981607528133879636556002878933213651180267333984375	0.42641566776542927375004410350811667740345001220703125	-0.8390037675540796	1.6077175492395792	RGCC
maintenance of location (GO:0051235)	2/152	0.237288127272683946333842186504625715315341949462890625	0.58194976964964351129339092949521727859973907470703125	0.1733808618633755072035995681289932690560817718505859375	0.456484382710777847336203194572590291500091552734375	-1.1162215137125981	1.6056624897592087	GYPA;NRIP1
regulation of interleukin-4 production (GO:0032673)	1/21	0.12063637672155151647768178690967033617198467254638671875	0.539636796281178998668792701209895312786102294921875	0.10217420338949877167689095358582562766969203948974609375	0.420694541986307457559490785570233128964900970458984375	-0.7574939975754955	1.6020804198283454	ZFPM1
protoporphyrinogen IX biosynthetic process (GO:0006782)	1/9	0.05358979139598217533713153670760220848023891448974609375	0.53759334948185932834263667245977558195590972900390625	0.047790288594160068580407596527948044240474700927734375	0.41673305182279329894612374118878506124019622802734375	-0.5468161769484036	1.6002010492077443	CPOX
developmental maturation (GO:0021700)	2/154	0.2417952538136793061429585804944508709013462066650390625	0.58277481351545323828844402669346891343593597412109375	0.176867817818516070982326482408097945153713226318359375	0.456484382710777847336203194572590291500091552734375	-1.1194138354009409	1.5891914891414392	TAL1;FOXO3
oocyte maturation (GO:0001556)	1/17	0.09882817497426159281115332078115898184478282928466796875	0.53759334948185932834263667245977558195590972900390625	0.084395385281471446692336257910938002169132232666015625	0.41673305182279329894612374118878506124019622802734375	-0.6863083353363253	1.5883731673878212	FOXO3
cofactor transport (GO:0051181)	1/24	0.1366482727180885758944128838265896774828433990478515625	0.5479551486561080597681439030566252768039703369140625	0.1152845863941022452880957871457212604582309722900390625	0.42641566776542927375004410350811667740345001220703125	-0.7966049668907774	1.5855187183049282	ABCG2
negative regulation of autophagy (GO:0010507)	1/26	0.147161878245109345453300875306013040244579315185546875	0.5479551486561080597681439030566252768039703369140625	0.12391981607528133879636556002878933213651180267333984375	0.42641566776542927375004410350811667740345001220703125	-0.8257581534105414	1.5823360108811715	BCL2L1
modulation by virus of host morphology or physiology (GO:0019048)	1/21	0.12063637672155151647768178690967033617198467254638671875	0.539636796281178998668792701209895312786102294921875	0.10217420338949877167689095358582562766969203948974609375	0.420694541986307457559490785570233128964900970458984375	-0.7464705065656174	1.578766018444829	BCL2L1
NADP metabolic process (GO:0006739)	1/27	0.152370962593801506645974086495698429644107818603515625	0.5479551486561080597681439030566252768039703369140625	0.1282062222313750943225585388063336722552776336669921875	0.42641566776542927375004410350811667740345001220703125	-0.8380631696925265	1.5767632133903347	NADK2
cytoskeleton-dependent cytokinesis (GO:0061640)	1/27	0.152370962593801506645974086495698429644107818603515625	0.5479551486561080597681439030566252768039703369140625	0.1282062222313750943225585388063336722552776336669921875	0.42641566776542927375004410350811667740345001220703125	-0.8362201517756535	1.5732956909432967	SPIRE1
positive regulation of vasoconstriction (GO:0045907)	1/26	0.147161878245109345453300875306013040244579315185546875	0.5479551486561080597681439030566252768039703369140625	0.12391981607528133879636556002878933213651180267333984375	0.42641566776542927375004410350811667740345001220703125	-0.8131279667429129	1.5581337682441512	TBXAS1
chromatin assembly (GO:0031497)	1/21	0.12063637672155151647768178690967033617198467254638671875	0.539636796281178998668792701209895312786102294921875	0.10217420338949877167689095358582562766969203948974609375	0.420694541986307457559490785570233128964900970458984375	-0.7356180551006197	1.5558133613216583	HIST1H1D
regulation of extrinsic apoptotic signaling pathway (GO:2001236)	2/161	0.25759721364080478966940290774800814688205718994140625	0.5907345384547568745148282687296159565448760986328125	0.1891579313394766703737559510045684874057769775390625	0.462219738173913652357072123777470551431179046630859375	-1.139830919366918	1.5460189017348576	STRADB;BCL2L1
cardiac septum development (GO:0003279)	1/25	0.141921045574590676263682098579010926187038421630859375	0.5479551486561080597681439030566252768039703369140625	0.1196126371951926892212014763572369702160358428955078125	0.42641566776542927375004410350811667740345001220703125	-0.7797884558940604	1.522524790049615	NPRL3
regulation of protein secretion (GO:0050708)	2/161	0.25759721364080478966940290774800814688205718994140625	0.5907345384547568745148282687296159565448760986328125	0.1891579313394766703737559510045684874057769775390625	0.462219738173913652357072123777470551431179046630859375	-1.1222054394074619	1.5221124392003942	RGCC;KCNN4
intraciliary transport (GO:0042073)	1/24	0.1366482727180885758944128838265896774828433990478515625	0.5479551486561080597681439030566252768039703369140625	0.1152845863941022452880957871457212604582309722900390625	0.42641566776542927375004410350811667740345001220703125	-0.7643006421155036	1.5212219667879108	IFT57
lipid storage (GO:0019915)	1/25	0.141921045574590676263682098579010926187038421630859375	0.5479551486561080597681439030566252768039703369140625	0.1196126371951926892212014763572369702160358428955078125	0.42641566776542927375004410350811667740345001220703125	-0.7764878848109826	1.5160804765216016	NRIP1
homeostasis of number of cells within a tissue (GO:0048873)	1/21	0.12063637672155151647768178690967033617198467254638671875	0.539636796281178998668792701209895312786102294921875	0.10217420338949877167689095358582562766969203948974609375	0.420694541986307457559490785570233128964900970458984375	-0.7090729237155893	1.4996710877592996	ADD1
Golgi to plasma membrane protein transport (GO:0043001)	1/24	0.1366482727180885758944128838265896774828433990478515625	0.5479551486561080597681439030566252768039703369140625	0.1152845863941022452880957871457212604582309722900390625	0.42641566776542927375004410350811667740345001220703125	-0.7498652664633297	1.4924905889362046	RAB10
very-low-density lipoprotein particle assembly (GO:0034379)	1/8	0.0477789184522913468189386776430183090269565582275390625	0.53759334948185932834263667245977558195590972900390625	0.04311440786569355199109310206040390767157077789306640625	0.41673305182279329894612374118878506124019622802734375	-0.49017556706776255	1.4907076083683601	FECH
establishment or maintenance of apical/basal cell polarity (GO:0035088)	1/25	0.141921045574590676263682098579010926187038421630859375	0.5479551486561080597681439030566252768039703369140625	0.1196126371951926892212014763572369702160358428955078125	0.42641566776542927375004410350811667740345001220703125	-0.7628134688462221	1.4893813927657034	ANK1
regulation of cellular component size (GO:0032535)	2/165	0.266637045185252608003878549425280652940273284912109375	0.59772499206843321406523728001047857105731964111328125	0.1962344693030539100053744050455861724913120269775390625	0.469838916591232613750861446533235721290111541748046875	-1.125530429279978	1.4878014494681246	ADD1;SSH1
drug transport (GO:0015893)	1/23	0.131343366614959933258433011360466480255126953125	0.5479551486561080597681439030566252768039703369140625	0.110935563993163899265681493488955311477184295654296875	0.42641566776542927375004410350811667740345001220703125	-0.7312147859703277	1.4843223369346004	ABCG2
positive regulation of epithelial to mesenchymal transition (GO:0010718)	1/26	0.147161878245109345453300875306013040244579315185546875	0.5479551486561080597681439030566252768039703369140625	0.12391981607528133879636556002878933213651180267333984375	0.42641566776542927375004410350811667740345001220703125	-0.7739390853600387	1.4830391682306252	RGCC
fibroblast growth factor receptor signaling pathway (GO:0008543)	2/163	0.262116739297006906550535632050014100968837738037109375	0.59625014546533228187996655833558179438114166259765625	0.1926917124383417945221452782789128832519054412841796875	0.467535471920708822768375512168859131634235382080078125	-1.1057570570688102	1.4805703347559536	PRKAR2B;FOXO3
establishment or maintenance of bipolar cell polarity (GO:0061245)	1/25	0.141921045574590676263682098579010926187038421630859375	0.5479551486561080597681439030566252768039703369140625	0.1196126371951926892212014763572369702160358428955078125	0.42641566776542927375004410350811667740345001220703125	-0.755394332367466	1.4748956445806825	ANK1
negative regulation of endothelial cell proliferation (GO:0001937)	1/27	0.152370962593801506645974086495698429644107818603515625	0.5479551486561080597681439030566252768039703369140625	0.1282062222313750943225585388063336722552776336669921875	0.42641566776542927375004410350811667740345001220703125	-0.7832146709054919	1.4735692080639702	RGCC
establishment of spindle localization (GO:0051293)	1/26	0.147161878245109345453300875306013040244579315185546875	0.5479551486561080597681439030566252768039703369140625	0.12391981607528133879636556002878933213651180267333984375	0.42641566776542927375004410350811667740345001220703125	-0.7604245800729706	1.457142374724379	SPIRE1
regulation of lamellipodium organization (GO:1902743)	1/28	0.1575484893752191750682101201164186932146549224853515625	0.5479551486561080597681439030566252768039703369140625	0.132471954400422919917446051840670406818389892578125	0.42641566776542927375004410350811667740345001220703125	-0.7851407539834391	1.45095738571162	SSH1
regulation of long-term neuronal synaptic plasticity (GO:0048169)	1/27	0.152370962593801506645974086495698429644107818603515625	0.5479551486561080597681439030566252768039703369140625	0.1282062222313750943225585388063336722552776336669921875	0.42641566776542927375004410350811667740345001220703125	-0.7707384734161605	1.4500960261421492	NPTN
negative regulation of mitochondrion organization (GO:0010823)	1/29	0.1626946482189100817716820301939151249825954437255859375	0.5479551486561080597681439030566252768039703369140625	0.13671711086370208487750232961843721568584442138671875	0.42641566776542927375004410350811667740345001220703125	-0.7958207556477126	1.4451151201826926	BCL2L1
regulation of sodium ion transmembrane transporter activity (GO:2000649)	1/30	0.16780962757824668951656121862470172345638275146484375	0.5479551486561080597681439030566252768039703369140625	0.140941789430430952645423303692950867116451263427734375	0.42641566776542927375004410350811667740345001220703125	-0.8022141321803878	1.4318921491505496	STOM
negative regulation of actin filament depolymerization (GO:0030835)	1/30	0.16780962757824668951656121862470172345638275146484375	0.5479551486561080597681439030566252768039703369140625	0.140941789430430952645423303692950867116451263427734375	0.42641566776542927375004410350811667740345001220703125	-0.8015352233679474	1.430680347762957	ADD1
heterotypic cell-cell adhesion (GO:0034113)	1/22	0.1260061330726113537625820981702418066561222076416015625	0.54786374499595513754002240602858364582061767578125	0.1065654698657882148982167791473329998552799224853515625	0.42641566776542927375004410350811667740345001220703125	-0.6847513298018206	1.41841081656435	ITGA4
endoplasmic reticulum organization (GO:0007029)	1/28	0.1575484893752191750682101201164186932146549224853515625	0.5479551486561080597681439030566252768039703369140625	0.132471954400422919917446051840670406818389892578125	0.42641566776542927375004410350811667740345001220703125	-0.7635427141203625	1.4110437329083088	RAB10
regulation of protein autophosphorylation (GO:0031952)	1/29	0.1626946482189100817716820301939151249825954437255859375	0.5479551486561080597681439030566252768039703369140625	0.13671711086370208487750232961843721568584442138671875	0.42641566776542927375004410350811667740345001220703125	-0.7686158102379855	1.3957141995905378	EEF2K
protein export from nucleus (GO:0006611)	1/27	0.152370962593801506645974086495698429644107818603515625	0.5479551486561080597681439030566252768039703369140625	0.1282062222313750943225585388063336722552776336669921875	0.42641566776542927375004410350811667740345001220703125	-0.7384509655651222	1.389349108161913	STRADB
regulation of T cell receptor signaling pathway (GO:0050856)	1/25	0.141921045574590676263682098579010926187038421630859375	0.5479551486561080597681439030566252768039703369140625	0.1196126371951926892212014763572369702160358428955078125	0.42641566776542927375004410350811667740345001220703125	-0.707225264534318	1.3808462914064763	KCNN4
actin filament-based process (GO:0030029)	3/303	0.28188681842418017442497557567548938095569610595703125	0.609182751656346166413413811824284493923187255859375	0.1880232280409017686650940959225408732891082763671875	0.462219738173913652357072123777470551431179046630859375	-1.0867370550160926	1.3760804065508923	SPIRE1;ADD1;SSH1
heart development (GO:0007507)	2/167	0.271157449357690316649183159825042821466922760009765625	0.60031091303182260165982597754918970167636871337890625	0.199785701192786213642449411054258234798908233642578125	0.473031830108345208163456163674709387123584747314453125	-1.0521448156235211	1.3731075182289203	ITGA4;TFDP2
long-term synaptic potentiation (GO:0060291)	1/30	0.16780962757824668951656121862470172345638275146484375	0.5479551486561080597681439030566252768039703369140625	0.140941789430430952645423303692950867116451263427734375	0.42641566776542927375004410350811667740345001220703125	-0.7649028891956091	1.3652943746140376	NPTN
cellular chemical homeostasis (GO:0055082)	4/452	0.297743664642337424464102468846249394118785858154296875	0.62403642931747216326954230680712498724460601806640625	0.1830415865121899354761580980266444385051727294921875	0.460569917913774162787632349136401899158954620361328125	-1.1247877882370183	1.362705542670916	TBXAS1;NPTN;SLC4A1;ABCG2
regulation of mitochondrial membrane permeability (GO:0046902)	1/29	0.1626946482189100817716820301939151249825954437255859375	0.5479551486561080597681439030566252768039703369140625	0.13671711086370208487750232961843721568584442138671875	0.42641566776542927375004410350811667740345001220703125	-0.7486750904308057	1.3595042421394676	BCL2L1
endodermal cell differentiation (GO:0035987)	1/26	0.147161878245109345453300875306013040244579315185546875	0.5479551486561080597681439030566252768039703369140625	0.12391981607528133879636556002878933213651180267333984375	0.42641566776542927375004410350811667740345001220703125	-0.7089414048584597	1.3584891773445351	ITGA4
lymphocyte migration (GO:0072676)	1/28	0.1575484893752191750682101201164186932146549224853515625	0.5479551486561080597681439030566252768039703369140625	0.132471954400422919917446051840670406818389892578125	0.42641566776542927375004410350811667740345001220703125	-0.7334449723332428	1.3554224439640037	ITGA4
regulation of chromosome organization (GO:0033044)	2/172	0.282454560105610374964868469760403968393802642822265625	0.609182751656346166413413811824284493923187255859375	0.20869765075418822419806019752286374568939208984375	0.473827943635963588775439347955398261547088623046875	-1.070928047959687	1.3539074949695633	TAL1;TLK1
regulation of defense response to virus by host (GO:0050691)	1/26	0.147161878245109345453300875306013040244579315185546875	0.5479551486561080597681439030566252768039703369140625	0.12391981607528133879636556002878933213651180267333984375	0.42641566776542927375004410350811667740345001220703125	-0.7057102195338532	1.3522975086630467	RNF216
temperature homeostasis (GO:0001659)	1/27	0.152370962593801506645974086495698429644107818603515625	0.5479551486561080597681439030566252768039703369140625	0.1282062222313750943225585388063336722552776336669921875	0.42641566776542927375004410350811667740345001220703125	-0.7164154735222491	1.347890713975583	ADRB2
NAD metabolic process (GO:0019674)	1/29	0.1626946482189100817716820301939151249825954437255859375	0.5479551486561080597681439030566252768039703369140625	0.13671711086370208487750232961843721568584442138671875	0.42641566776542927375004410350811667740345001220703125	-0.7401208136200101	1.3439707006054227	NADK2
central nervous system neuron development (GO:0021954)	1/30	0.16780962757824668951656121862470172345638275146484375	0.5479551486561080597681439030566252768039703369140625	0.140941789430430952645423303692950867116451263427734375	0.42641566776542927375004410350811667740345001220703125	-0.7509182308984707	1.3403328068468383	BTG2
regulation of homeostatic process (GO:0032844)	3/314	0.30016682275365613730144787041353993117809295654296875	0.62455316996201570844959860551171004772186279296875	0.201705264689696905922033920433023013174533843994140625	0.473031830108345208163456163674709387123584747314453125	-1.1096045793376195	1.3353168842659495	TAL1;FOXO3;ZFPM1
regulation of fibroblast growth factor receptor signaling pathway (GO:0040036)	1/29	0.1626946482189100817716820301939151249825954437255859375	0.5479551486561080597681439030566252768039703369140625	0.13671711086370208487750232961843721568584442138671875	0.42641566776542927375004410350811667740345001220703125	-0.73290416251528	1.3308661270509912	NPTN
mRNA stabilization (GO:0048255)	1/30	0.16780962757824668951656121862470172345638275146484375	0.5479551486561080597681439030566252768039703369140625	0.140941789430430952645423303692950867116451263427734375	0.42641566776542927375004410350811667740345001220703125	-0.739454719987218	1.3198712983579386	RBM38
cellular response to glucocorticoid stimulus (GO:0071385)	1/31	0.1728936148347511025935574480172363109886646270751953125	0.5479551486561080597681439030566252768039703369140625	0.1451460874638535736291800049002631567418575286865234375	0.42641566776542927375004410350811667740345001220703125	-0.7473778568029806	1.3117070446137002	FECH
cellular response to alkaloid (GO:0071312)	1/31	0.1728936148347511025935574480172363109886646270751953125	0.5479551486561080597681439030566252768039703369140625	0.1451460874638535736291800049002631567418575286865234375	0.42641566776542927375004410350811667740345001220703125	-0.7412446952821973	1.3009428627486148	BCL2L1
negative regulation of cytokine secretion (GO:0050710)	1/32	0.1779467962057094398975465310286381281912326812744140625	0.5479551486561080597681439030566252768039703369140625	0.149330101860047970152578500346862711012363433837890625	0.428289764437657372031509339649346657097339630126953125	-0.7449674424130576	1.286015446754301	RGCC
protein autophosphorylation (GO:0046777)	2/170	0.2779367880019438796779240874457173049449920654296875	0.60423457711622596821854358495329506695270538330078125	0.2051273655878235457894476212459267117083072662353515625	0.473827943635963588775439347955398261547088623046875	-1.0035298388974563	1.2848810425157038	EEF2K;PIM1
regulation of ossification (GO:0030278)	2/173	0.284712673657622428180502538452856242656707763671875	0.60974248764476879358653604867868125438690185546875	0.2104853686069947382719647066551260650157928466796875	0.473827943635963588775439347955398261547088623046875	-1.0196209646901362	1.2809240927565149	NFE2;ADRB2
regulation of membrane permeability (GO:0090559)	1/30	0.16780962757824668951656121862470172345638275146484375	0.5479551486561080597681439030566252768039703369140625	0.140941789430430952645423303692950867116451263427734375	0.42641566776542927375004410350811667740345001220703125	-0.7057196480235339	1.2596567212792016	BCL2L1
RNA stabilization (GO:0043489)	1/30	0.16780962757824668951656121862470172345638275146484375	0.5479551486561080597681439030566252768039703369140625	0.140941789430430952645423303692950867116451263427734375	0.42641566776542927375004410350811667740345001220703125	-0.7050423243753589	1.258447749291112	RBM38
regulation of collagen metabolic process (GO:0010712)	1/31	0.1728936148347511025935574480172363109886646270751953125	0.5479551486561080597681439030566252768039703369140625	0.1451460874638535736291800049002631567418575286865234375	0.42641566776542927375004410350811667740345001220703125	-0.7094228248624604	1.245092972064261	RGCC
vasoconstriction (GO:0042310)	1/30	0.16780962757824668951656121862470172345638275146484375	0.5479551486561080597681439030566252768039703369140625	0.140941789430430952645423303692950867116451263427734375	0.42641566776542927375004410350811667740345001220703125	-0.693211563835765	1.2373307277184784	KEL
lymphocyte differentiation (GO:0030098)	2/172	0.282454560105610374964868469760403968393802642822265625	0.609182751656346166413413811824284493923187255859375	0.20869765075418822419806019752286374568939208984375	0.473827943635963588775439347955398261547088623046875	-0.9786081059659261	1.2371931539467074	ITGA4;IKZF1
regulation of endothelial cell apoptotic process (GO:2000351)	1/31	0.1728936148347511025935574480172363109886646270751953125	0.5479551486561080597681439030566252768039703369140625	0.1451460874638535736291800049002631567418575286865234375	0.42641566776542927375004410350811667740345001220703125	-0.7039924551280156	1.2355622451759927	RGCC
heterophilic cell-cell adhesion via plasma membrane cell adhesion molecules (GO:0007157)	1/32	0.1779467962057094398975465310286381281912326812744140625	0.5479551486561080597681439030566252768039703369140625	0.149330101860047970152578500346862711012363433837890625	0.428289764437657372031509339649346657097339630126953125	-0.7091104528104979	1.224116577249837	ITGA4
cation homeostasis (GO:0055080)	4/465	0.31562109732235654746546060778200626373291015625	0.6279159771747575558009657470392994582653045654296875	0.195888761577143188929994721547700464725494384765625	0.469838916591232613750861446533235721290111541748046875	-1.058493447292546	1.220668238652798	SLC25A37;FECH;NPTN;ABCG2
cellular response to corticosteroid stimulus (GO:0071384)	1/33	0.1829693568589444152561185319427750073373317718505859375	0.55745921693936473229058492506737820804119110107421875	0.153493929063166001380835723466589115560054779052734375	0.43601053927862432058049080296768806874752044677734375	-0.7176942272656217	1.2189581353164165	FECH
nitrogen compound transport (GO:0071705)	4/464	0.31424193562417468417180543838185258209705352783203125	0.6279159771747575558009657470392994582653045654296875	0.194890333993520681321598431168240495026111602783203125	0.4686853828560995083307716413401067256927490234375	-1.0521867305632784	1.2180030408536553	SLC16A10;HNRNPA1;AGFG1;ABCG2
brown fat cell differentiation (GO:0050873)	1/32	0.1779467962057094398975465310286381281912326812744140625	0.5479551486561080597681439030566252768039703369140625	0.149330101860047970152578500346862711012363433837890625	0.428289764437657372031509339649346657097339630126953125	-0.6961990274409887	1.201827962312491	ADRB2
response to electrical stimulus (GO:0051602)	1/29	0.1626946482189100817716820301939151249825954437255859375	0.5479551486561080597681439030566252768039703369140625	0.13671711086370208487750232961843721568584442138671875	0.42641566776542927375004410350811667740345001220703125	-0.6589217760895976	1.196522979436128	BTG2
activation of adenylate cyclase activity (GO:0007190)	1/32	0.1779467962057094398975465310286381281912326812744140625	0.5479551486561080597681439030566252768039703369140625	0.149330101860047970152578500346862711012363433837890625	0.428289764437657372031509339649346657097339630126953125	-0.6883711747569674	1.188314969806455	ADRB2
cellular response to fibroblast growth factor stimulus (GO:0044344)	2/183	0.307247606598461675542210969069856218993663787841796875	0.6279159771747575558009657470392994582653045654296875	0.2284433672088209965611582674682722426950931549072265625	0.4859571563861686538388084954931400716304779052734375	-1.0053087547375406	1.1863661887941241	PRKAR2B;FOXO3
regulation of mitochondrial membrane potential (GO:0051881)	1/31	0.1728936148347511025935574480172363109886646270751953125	0.5479551486561080597681439030566252768039703369140625	0.1451460874638535736291800049002631567418575286865234375	0.42641566776542927375004410350811667740345001220703125	-0.6757821404974538	1.1860509195528794	BCL2L1
hyaluronan metabolic process (GO:0030212)	1/31	0.1728936148347511025935574480172363109886646270751953125	0.5479551486561080597681439030566252768039703369140625	0.1451460874638535736291800049002631567418575286865234375	0.42641566776542927375004410350811667740345001220703125	-0.6720383906504699	1.179480343501073	PIM1
placenta blood vessel development (GO:0060674)	1/30	0.16780962757824668951656121862470172345638275146484375	0.5479551486561080597681439030566252768039703369140625	0.140941789430430952645423303692950867116451263427734375	0.42641566776542927375004410350811667740345001220703125	-0.6582114542705877	1.174858153258126	NFE2
regulation of angiogenesis (GO:0045765)	2/179	0.29824575645203610374522895654081366956233978271484375	0.62403642931747216326954230680712498724460601806640625	0.2212441011019852521446438231578213162720203399658203125	0.481066309839902839229353048722259700298309326171875	-0.9649354165334754	1.1674150001473889	RGCC;ADD1
positive regulation of multicellular organism growth (GO:0040018)	1/34	0.1879614807850280844281343206603196449577808380126953125	0.55745921693936473229058492506737820804119110107421875	0.157637665074976396351047469579498283565044403076171875	0.43601053927862432058049080296768806874752044677734375	-0.6965627238079384	1.164317288805524	IKZF1
negative regulation of endothelial cell migration (GO:0010596)	1/31	0.1728936148347511025935574480172363109886646270751953125	0.5479551486561080597681439030566252768039703369140625	0.1451460874638535736291800049002631567418575286865234375	0.42641566776542927375004410350811667740345001220703125	-0.6625948234272702	1.1629061387126916	RGCC
nucleobase-containing compound transport (GO:0015931)	2/180	0.30049798333958988028058456620783545076847076416015625	0.62455316996201570844959860551171004772186279296875	0.22304210166891691446977574742049910128116607666015625	0.48356053491494133123040910504641942679882049560546875	-0.9612199892363938	1.155688477030643	HNRNPA1;AGFG1
regulation of intrinsic apoptotic signaling pathway in response to DNA damage (GO:1902229)	1/32	0.1779467962057094398975465310286381281912326812744140625	0.5479551486561080597681439030566252768039703369140625	0.149330101860047970152578500346862711012363433837890625	0.428289764437657372031509339649346657097339630126953125	-0.6681777374319801	1.1534556312038429	BCL2L1
negative regulation of cellular component organization (GO:0051129)	4/474	0.3280569178022838539021677206619642674922943115234375	0.6279159771747575558009657470392994582653045654296875	0.2049472412917664188025668181580840609967708587646484375	0.473827943635963588775439347955398261547088623046875	-1.0342559477138737	1.1527487442350723	NFE2;RGCC;ADD1;BCL2L1
regulation of membrane lipid distribution (GO:0097035)	1/30	0.16780962757824668951656121862470172345638275146484375	0.5479551486561080597681439030566252768039703369140625	0.140941789430430952645423303692950867116451263427734375	0.42641566776542927375004410350811667740345001220703125	-0.6440229596787994	1.1495327529700163	KCNN4
regulation of sodium ion transmembrane transport (GO:1902305)	1/38	0.207629251687484972510588931982056237757205963134765625	0.56993180955630340367434882864472456276416778564453125	0.1740136013787567381694287860227632336318492889404296875	0.456484382710777847336203194572590291500091552734375	-0.7296387428966169	1.1469930038677911	STOM
receptor clustering (GO:0043113)	1/36	0.1978551491423365671362688544832053594291210174560546875	0.56600028448663441960064801605767570436000823974609375	0.16586524525020729381452611050917766988277435302734375	0.449614767049813790489309894837788306176662445068359375	-0.7055791679406077	1.1431935401631557	ITGA4
cellular component assembly involved in morphogenesis (GO:0010927)	2/186	0.31398521037740778627522786337067373096942901611328125	0.6279159771747575558009657470392994582653045654296875	0.2338544074206623524236903222117689438164234161376953125	0.489787554655606915954280111691332422196865081787109375	-0.9858138576461255	1.141976034312045	C2CD3;IFT57
ceramide biosynthetic process (GO:0046513)	1/32	0.1779467962057094398975465310286381281912326812744140625	0.5479551486561080597681439030566252768039703369140625	0.149330101860047970152578500346862711012363433837890625	0.428289764437657372031509339649346657097339630126953125	-0.6577927224960007	1.1355282845010344	ST3GAL5
negative regulation of apoptotic signaling pathway (GO:2001234)	2/187	0.316228096766001998130235506323515437543392181396484375	0.6279159771747575558009657470392994582653045654296875	0.23566001497540678411013459481182508170604705810546875	0.4897943332280443318182960865669883787631988525390625	-0.976991149733543	1.1248016068270592	STRADB;BCL2L1
plasma lipoprotein particle organization (GO:0071827)	1/31	0.1728936148347511025935574480172363109886646270751953125	0.5479551486561080597681439030566252768039703369140625	0.1451460874638535736291800049002631567418575286865234375	0.42641566776542927375004410350811667740345001220703125	-0.6394458940878499	1.1222779431976793	FECH
growth (GO:0040007)	3/329	0.3251917657154532736996088715386576950550079345703125	0.6279159771747575558009657470392994582653045654296875	0.2207331447866116291844917896014521829783916473388671875	0.481066309839902839229353048722259700298309326171875	-0.9871871980174749	1.1089470864798148	FOXO3;ADD1;BCL2L1
response to fibroblast growth factor (GO:0071774)	2/187	0.316228096766001998130235506323515437543392181396484375	0.6279159771747575558009657470392994582653045654296875	0.23566001497540678411013459481182508170604705810546875	0.4897943332280443318182960865669883787631988525390625	-0.9630170559714726	1.1087133514505232	PRKAR2B;FOXO3
endosome to lysosome transport (GO:0008333)	1/31	0.1728936148347511025935574480172363109886646270751953125	0.5479551486561080597681439030566252768039703369140625	0.1451460874638535736291800049002631567418575286865234375	0.42641566776542927375004410350811667740345001220703125	-0.6250597859200006	1.0970291894962205	ADRB2
positive regulation of adenylate cyclase activity (GO:0045762)	1/37	0.2027570561689522599113644218959962017834186553955078125	0.56950108541511912374488701971131376922130584716796875	0.1699492791571843575137990001167054288089275360107421875	0.455011986314924621321864606215967796742916107177734375	-0.6846004213549257	1.0924489208933374	ADRB2
organic anion transport (GO:0015711)	3/328	0.32352188481474219994282748302794061601161956787109375	0.6279159771747575558009657470392994582653045654296875	0.2194526227407630203369848231886862777173519134521484375	0.481066309839902839229353048722259700298309326171875	-0.9675593174276145	1.0918795794332194	SLC16A10;SLC4A1;KCNN4
intracellular receptor signaling pathway (GO:0030522)	2/186	0.31398521037740778627522786337067373096942901611328125	0.6279159771747575558009657470392994582653045654296875	0.2338544074206623524236903222117689438164234161376953125	0.489787554655606915954280111691332422196865081787109375	-0.9347002838184884	1.0827655901836017	NRIP1;BCL2L1
regulation of vasodilation (GO:0042312)	1/39	0.21247191431509637737917728372849524021148681640625	0.57167567044680633880915365807595662772655487060546875	0.1780583056755931925518865455160266719758510589599609375	0.456484382710777847336203194572590291500091552734375	-0.6915065716156996	1.071105969699559	ADRB2
modification by symbiont of host morphology or physiology (GO:0044003)	1/32	0.1779467962057094398975465310286381281912326812744140625	0.5479551486561080597681439030566252768039703369140625	0.149330101860047970152578500346862711012363433837890625	0.428289764437657372031509339649346657097339630126953125	-0.6191630898099698	1.0688430825601745	BCL2L1
blood vessel remodeling (GO:0001974)	1/36	0.1978551491423365671362688544832053594291210174560546875	0.56600028448663441960064801605767570436000823974609375	0.16586524525020729381452611050917766988277435302734375	0.449614767049813790489309894837788306176662445068359375	-0.6590722192520332	1.0678420477591835	ITGA4
positive regulation of bone mineralization (GO:0030501)	1/34	0.1879614807850280844281343206603196449577808380126953125	0.55745921693936473229058492506737820804119110107421875	0.157637665074976396351047469579498283565044403076171875	0.43601053927862432058049080296768806874752044677734375	-0.6377100845711242	1.0659440296384848	ADRB2
positive regulation of alpha-beta T cell differentiation (GO:0046638)	1/35	0.1929233509353731335078663278181920759379863739013671875	0.56221898784651636038489641578053124248981475830078125	0.161761405436111893596518029880826361477375030517578125	0.4435690752021319571696267303195782005786895751953125	-0.6467656449026365	1.0642284949184069	IKZF1
protein-lipid complex subunit organization (GO:0071825)	1/33	0.1829693568589444152561185319427750073373317718505859375	0.55745921693936473229058492506737820804119110107421875	0.153493929063166001380835723466589115560054779052734375	0.43601053927862432058049080296768806874752044677734375	-0.6264013959574258	1.0639030503073397	FECH
regulation of cytokine production (GO:0001817)	4/482	0.339138503691990111921228390201576985418796539306640625	0.6279159771747575558009657470392994582653045654296875	0.213104332219369918544060737986001186072826385498046875	0.473827943635963588775439347955398261547088623046875	-0.9797230122704512	1.0594202360227554	RGCC;RNF216;ZFPM1;ASB1
regulation of ARF GTPase activity (GO:0032312)	1/34	0.1879614807850280844281343206603196449577808380126953125	0.55745921693936473229058492506737820804119110107421875	0.157637665074976396351047469579498283565044403076171875	0.43601053927862432058049080296768806874752044677734375	-0.6336034859355862	1.0590797751699088	AGFG1
Golgi to plasma membrane transport (GO:0006893)	1/32	0.1779467962057094398975465310286381281912326812744140625	0.5479551486561080597681439030566252768039703369140625	0.149330101860047970152578500346862711012363433837890625	0.428289764437657372031509339649346657097339630126953125	-0.6105340638771019	1.0539470481721929	RAB10
negative regulation of blood pressure (GO:0045776)	1/39	0.21247191431509637737917728372849524021148681640625	0.57167567044680633880915365807595662772655487060546875	0.1780583056755931925518865455160266719758510589599609375	0.456484382710777847336203194572590291500091552734375	-0.6787947029493783	1.051415978348182	ADRB2
regulation of DNA biosynthetic process (GO:2000278)	1/34	0.1879614807850280844281343206603196449577808380126953125	0.55745921693936473229058492506737820804119110107421875	0.157637665074976396351047469579498283565044403076171875	0.43601053927862432058049080296768806874752044677734375	-0.6284240283018936	1.0504222173313604	RGCC
meiotic cell cycle (GO:0051321)	1/34	0.1879614807850280844281343206603196449577808380126953125	0.55745921693936473229058492506737820804119110107421875	0.157637665074976396351047469579498283565044403076171875	0.43601053927862432058049080296768806874752044677734375	-0.6263025397625518	1.0468761105703568	REC114
positive regulation of GTPase activity (GO:0043547)	4/482	0.339138503691990111921228390201576985418796539306640625	0.6279159771747575558009657470392994582653045654296875	0.213104332219369918544060737986001186072826385498046875	0.473827943635963588775439347955398261547088623046875	-0.9675063586770059	1.0462097981017533	NPRL3;RANBP10;TBC1D2B;AGFG1
genitalia development (GO:0048806)	1/38	0.207629251687484972510588931982056237757205963134765625	0.56993180955630340367434882864472456276416778564453125	0.1740136013787567381694287860227632336318492889404296875	0.456484382710777847336203194572590291500091552734375	-0.6652269780655501	1.0457376300992423	ASB1
regulation of peptidyl-lysine acetylation (GO:2000756)	1/40	0.217285221576025922018970959470607340335845947265625	0.57188628535869290292481537107960321009159088134765625	0.182083485375842790698897033507819287478923797607421875	0.45922215453257797523889394142315723001956939697265625	-0.6841939565855745	1.0444524552293328	NFE2
positive regulation of organelle organization (GO:0010638)	3/340	0.343556897831860885705879127272055484354496002197265625	0.6279159771747575558009657470392994582653045654296875	0.2349194695972912361181528240194893442094326019287109375	0.4897943332280443318182960865669883787631988525390625	-0.9773672790728846	1.044221683088153	RGCC;TAL1;ANK1
positive regulation of GTP catabolic process (GO:0033126)	4/483	0.3405250161328725599929612144478596746921539306640625	0.6279159771747575558009657470392994582653045654296875	0.2141306165101328484734466428562882356345653533935546875	0.474052912722025265868097676502657122910022735595703125	-0.9641209059905126	1.0386153345263318	NPRL3;RANBP10;TBC1D2B;AGFG1
negative regulation of fat cell differentiation (GO:0045599)	1/39	0.21247191431509637737917728372849524021148681640625	0.57167567044680633880915365807595662772655487060546875	0.1780583056755931925518865455160266719758510589599609375	0.456484382710777847336203194572590291500091552734375	-0.6693017627687919	1.0367119316842877	ZFPM1
anion homeostasis (GO:0055081)	1/38	0.207629251687484972510588931982056237757205963134765625	0.56993180955630340367434882864472456276416778564453125	0.1740136013787567381694287860227632336318492889404296875	0.456484382710777847336203194572590291500091552734375	-0.6551466331780704	1.0298913155016745	TBXAS1
transcription initiation from RNA polymerase II promoter (GO:0006367)	2/187	0.316228096766001998130235506323515437543392181396484375	0.6279159771747575558009657470392994582653045654296875	0.23566001497540678411013459481182508170604705810546875	0.4897943332280443318182960865669883787631988525390625	-0.8937732575655583	1.0289935548781353	TFDP2;HIST1H4F
regulation of interferon-beta production (GO:0032648)	1/35	0.1929233509353731335078663278181920759379863739013671875	0.56221898784651636038489641578053124248981475830078125	0.161761405436111893596518029880826361477375030517578125	0.4435690752021319571696267303195782005786895751953125	-0.6235477394714011	1.0260243065126338	RNF216
neuron apoptotic process (GO:0051402)	1/38	0.207629251687484972510588931982056237757205963134765625	0.56993180955630340367434882864472456276416778564453125	0.1740136013787567381694287860227632336318492889404296875	0.456484382710777847336203194572590291500091552734375	-0.6482433980018452	1.019039421289272	BCL2L1
positive regulation of biomineral tissue development (GO:0070169)	1/36	0.1978551491423365671362688544832053594291210174560546875	0.56600028448663441960064801605767570436000823974609375	0.16586524525020729381452611050917766988277435302734375	0.449614767049813790489309894837788306176662445068359375	-0.6285865306240943	1.018448522708542	ADRB2
bicarbonate transport (GO:0015701)	1/31	0.1728936148347511025935574480172363109886646270751953125	0.5479551486561080597681439030566252768039703369140625	0.1451460874638535736291800049002631567418575286865234375	0.42641566776542927375004410350811667740345001220703125	-0.5745647160285743	1.0084063619773882	SLC4A1
embryonic axis specification (GO:0000578)	1/34	0.1879614807850280844281343206603196449577808380126953125	0.55745921693936473229058492506737820804119110107421875	0.157637665074976396351047469579498283565044403076171875	0.43601053927862432058049080296768806874752044677734375	-0.6003340095562852	1.003469239012927	C2CD3
cell differentiation in spinal cord (GO:0021515)	1/38	0.207629251687484972510588931982056237757205963134765625	0.56993180955630340367434882864472456276416778564453125	0.1740136013787567381694287860227632336318492889404296875	0.456484382710777847336203194572590291500091552734375	-0.6326439649465855	0.9945170932839703	TAL1
outflow tract morphogenesis (GO:0003151)	1/40	0.217285221576025922018970959470607340335845947265625	0.57188628535869290292481537107960321009159088134765625	0.182083485375842790698897033507819287478923797607421875	0.45922215453257797523889394142315723001956939697265625	-0.6500184662449657	0.992282051718248	ZFPM1
epidermal growth factor receptor signaling pathway (GO:0007173)	2/193	0.329649642314125246311817818423151038587093353271484375	0.6279159771747575558009657470392994582653045654296875	0.2465103354060071139119969529929221607744693756103515625	0.4983432915958043718518410969409160315990447998046875	-0.8935665435405487	0.9916130239361217	PRKAR2B;FOXO3
regulation of antigen receptor-mediated signaling pathway (GO:0050854)	1/35	0.1929233509353731335078663278181920759379863739013671875	0.56221898784651636038489641578053124248981475830078125	0.161761405436111893596518029880826361477375030517578125	0.4435690752021319571696267303195782005786895751953125	-0.5964996522335735	0.9815176982869165	KCNN4
regulation of actin filament depolymerization (GO:0030834)	1/39	0.21247191431509637737917728372849524021148681640625	0.57167567044680633880915365807595662772655487060546875	0.1780583056755931925518865455160266719758510589599609375	0.456484382710777847336203194572590291500091552734375	-0.6280100814159828	0.9727533690164188	ADD1
cellular metabolic compound salvage (GO:0043094)	1/37	0.2027570561689522599113644218959962017834186553955078125	0.56950108541511912374488701971131376922130584716796875	0.1699492791571843575137990001167054288089275360107421875	0.455011986314924621321864606215967796742916107177734375	-0.6093162076663551	0.9723143789928096	GMPR
blood circulation (GO:0008015)	1/40	0.217285221576025922018970959470607340335845947265625	0.57188628535869290292481537107960321009159088134765625	0.182083485375842790698897033507819287478923797607421875	0.45922215453257797523889394142315723001956939697265625	-0.6333825996539008	0.9668866626788357	NFE2
positive regulation of stress fiber assembly (GO:0051496)	1/39	0.21247191431509637737917728372849524021148681640625	0.57167567044680633880915365807595662772655487060546875	0.1780583056755931925518865455160266719758510589599609375	0.456484382710777847336203194572590291500091552734375	-0.6234164045226837	0.9656380140143871	RGCC
ERBB signaling pathway (GO:0038127)	2/196	0.3363346658340125028274769647396169602870941162109375	0.6279159771747575558009657470392994582653045654296875	0.25194399152743629510808887062012217938899993896484375	0.5015808036452806817351302015595138072967529296875	-0.8807947715513837	0.9597567769006987	PRKAR2B;FOXO3
positive regulation of mitosis (GO:0045840)	1/42	0.2268244749444205676791597170449676923453807830810546875	0.57472774886849686826195693356567062437534332275390625	0.190075642100956232471986595555790700018405914306640625	0.462219738173913652357072123777470551431179046630859375	-0.6446941243698472	0.9564545345833817	RGCC
cell-cell adhesion via plasma-membrane adhesion molecules (GO:0098742)	2/190	0.32294690939348436042877210638835094869136810302734375	0.6279159771747575558009657470392994582653045654296875	0.2410819025441165164291845712796202860772609710693359375	0.494445335972555966019825746116111986339092254638671875	-0.8428407169336773	0.9526353321988494	ITGA4;NPTN
regulation of protein acetylation (GO:1901983)	1/42	0.2268244749444205676791597170449676923453807830810546875	0.57472774886849686826195693356567062437534332275390625	0.190075642100956232471986595555790700018405914306640625	0.462219738173913652357072123777470551431179046630859375	-0.6346540772429545	0.9415593335276352	NFE2
DNA recombination (GO:0006310)	2/196	0.3363346658340125028274769647396169602870941162109375	0.6279159771747575558009657470392994582653045654296875	0.25194399152743629510808887062012217938899993896484375	0.5015808036452806817351302015595138072967529296875	-0.8623550993421109	0.9396640141615358	REC114;AP5S1
cell-cell adhesion (GO:0098609)	2/191	0.3251830221189455638608478693640790879726409912109375	0.6279159771747575558009657470392994582653045654296875	0.2428907189522683529592228524052188731729984283447265625	0.494636709233659654927350857178680598735809326171875	-0.831148175341796	0.933684523863147	ITGA4;NPTN
negative regulation of response to DNA damage stimulus (GO:2001021)	1/42	0.2268244749444205676791597170449676923453807830810546875	0.57472774886849686826195693356567062437534332275390625	0.190075642100956232471986595555790700018405914306640625	0.462219738173913652357072123777470551431179046630859375	-0.625624758323646	0.9281636274119427	BCL2L1
negative regulation of myeloid leukocyte differentiation (GO:0002762)	1/40	0.217285221576025922018970959470607340335845947265625	0.57188628535869290292481537107960321009159088134765625	0.182083485375842790698897033507819287478923797607421875	0.45922215453257797523889394142315723001956939697265625	-0.607073148178388	0.9267241167737704	ZFPM1
coenzyme metabolic process (GO:0006732)	2/196	0.3363346658340125028274769647396169602870941162109375	0.6279159771747575558009657470392994582653045654296875	0.25194399152743629510808887062012217938899993896484375	0.5015808036452806817351302015595138072967529296875	-0.8496053019725726	0.9257712154929288	NADK2;MOCS1
regulation of cytoskeleton organization (GO:0051493)	3/350	0.36022362534537888389962745350203476846218109130859375	0.6345370773825254051558886203565634787082672119140625	0.2479596686541376271417647103589843027293682098388671875	0.49913362930934745964606236157123930752277374267578125	-0.9066734619969911	0.9257410396137248	RGCC;ADD1;SSH1
glycolipid biosynthetic process (GO:0009247)	1/41	0.2220693499743841281546252730549895204603672027587890625	0.5733714570597518989103491549030877649784088134765625	0.18608923336447358298784138241899199783802032470703125	0.461824193304070262922067513500223867595195770263671875	-0.6109921492103904	0.9193999427193751	ST3GAL5
regulation of cilium assembly (GO:1902017)	1/38	0.207629251687484972510588931982056237757205963134765625	0.56993180955630340367434882864472456276416778564453125	0.1740136013787567381694287860227632336318492889404296875	0.456484382710777847336203194572590291500091552734375	-0.5838257579357619	0.9177748116440299	TBC1D2B
cardiac septum morphogenesis (GO:0060411)	1/43	0.2315507708731827651860157857299782335758209228515625	0.57994398142661218731319650032673962414264678955078125	0.1940428036003260803266101675035315565764904022216796875	0.467681879187482107962381405741325579583644866943359375	-0.6158968484163795	0.901030061754289	ZFPM1
substrate adhesion-dependent cell spreading (GO:0034446)	1/37	0.2027570561689522599113644218959962017834186553955078125	0.56950108541511912374488701971131376922130584716796875	0.1699492791571843575137990001167054288089275360107421875	0.455011986314924621321864606215967796742916107177734375	-0.5605670411498829	0.8945230532878556	ITGA4
regulation of vasculature development (GO:1901342)	2/197	0.33855879911162123363510545459575951099395751953125	0.6279159771747575558009657470392994582653045654296875	0.25375614766253562493147910572588443756103515625	0.5042649588833203466720078722573816776275634765625	-0.8246442462573688	0.8931371331069604	RGCC;ADD1
regulation of alpha-beta T cell differentiation (GO:0046637)	1/42	0.2268244749444205676791597170449676923453807830810546875	0.57472774886849686826195693356567062437534332275390625	0.190075642100956232471986595555790700018405914306640625	0.462219738173913652357072123777470551431179046630859375	-0.5997737348886392	0.889811597118195	IKZF1
negative regulation of actin filament polymerization (GO:0030837)	1/40	0.217285221576025922018970959470607340335845947265625	0.57188628535869290292481537107960321009159088134765625	0.182083485375842790698897033507819287478923797607421875	0.45922215453257797523889394142315723001956939697265625	-0.5817828052839464	0.8881172853695422	ADD1
purine nucleobase metabolic process (GO:0006144)	1/40	0.217285221576025922018970959470607340335845947265625	0.57188628535869290292481537107960321009159088134765625	0.182083485375842790698897033507819287478923797607421875	0.45922215453257797523889394142315723001956939697265625	-0.5815681920538665	0.8877896687442794	GMPR
positive regulation of stem cell differentiation (GO:2000738)	1/39	0.21247191431509637737917728372849524021148681640625	0.57167567044680633880915365807595662772655487060546875	0.1780583056755931925518865455160266719758510589599609375	0.456484382710777847336203194572590291500091552734375	-0.5723173580998802	0.8864883776753748	RGCC
regulation of release of cytochrome c from mitochondria (GO:0090199)	1/41	0.2220693499743841281546252730549895204603672027587890625	0.5733714570597518989103491549030877649784088134765625	0.18608923336447358298784138241899199783802032470703125	0.461824193304070262922067513500223867595195770263671875	-0.5886786349441494	0.8858233349597462	BCL2L1
regulation of Ras GTPase activity (GO:0032318)	3/349	0.358559062979471321330748878608574159443378448486328125	0.6345370773825254051558886203565634787082672119140625	0.2466501296030752243826356107092578895390033721923828125	0.4983432915958043718518410969409160315990447998046875	-0.8608105053819343	0.882900523185549	RANBP10;TBC1D2B;AGFG1
learning or memory (GO:0007611)	2/198	0.34078073368274797161348033114336431026458740234375	0.6279159771747575558009657470392994582653045654296875	0.25556869424742856278243152701179496943950653076171875	0.50509667390355428295833917218260467052459716796875	-0.8147034110878089	0.8770412721557227	BTG2;PRKAR2B
positive regulation of actin filament bundle assembly (GO:0032233)	1/43	0.2315507708731827651860157857299782335758209228515625	0.57994398142661218731319650032673962414264678955078125	0.1940428036003260803266101675035315565764904022216796875	0.467681879187482107962381405741325579583644866943359375	-0.595121115521996	0.8706360762339059	RGCC
water transport (GO:0006833)	1/41	0.2220693499743841281546252730549895204603672027587890625	0.5733714570597518989103491549030877649784088134765625	0.18608923336447358298784138241899199783802032470703125	0.461824193304070262922067513500223867595195770263671875	-0.5776182920572164	0.8691801119169551	PRKAR2B
regulation of blood circulation (GO:1903522)	2/204	0.354063100982444811659632932787644676864147186279296875	0.63273046385386522150184873680700547993183135986328125	0.266449609168410095350054689333774149417877197265625	0.51171506213085116154815068512107245624065399169921875	-0.8279299675295849	0.8596232346241874	TBXAS1;ADRB2
thymus development (GO:0048538)	1/41	0.2220693499743841281546252730549895204603672027587890625	0.5733714570597518989103491549030877649784088134765625	0.18608923336447358298784138241899199783802032470703125	0.461824193304070262922067513500223867595195770263671875	-0.5704029319660583	0.8583226865587348	IKZF1
artery morphogenesis (GO:0048844)	1/46	0.24555841266680389356480418427963741123676300048828125	0.58407438636502362339086857900838367640972137451171875	0.20582971846378128599752699301461689174175262451171875	0.473827943635963588775439347955398261547088623046875	-0.6040919595892938	0.8482782691877672	NPRL3
ovarian follicle development (GO:0001541)	1/41	0.2220693499743841281546252730549895204603672027587890625	0.5733714570597518989103491549030877649784088134765625	0.18608923336447358298784138241899199783802032470703125	0.461824193304070262922067513500223867595195770263671875	-0.5630114104099146	0.8472001794952481	BCL2L1
negative regulation of protein secretion (GO:0050709)	1/45	0.2409175679322351493194531713015749119222164154052734375	0.58194976964964351129339092949521727859973907470703125	0.2019197508466165358331778634237707592546939849853515625	0.473031830108345208163456163674709387123584747314453125	-0.5902650553600252	0.8401245164199604	RGCC
negative regulation of cell-cell adhesion (GO:0022408)	1/41	0.2220693499743841281546252730549895204603672027587890625	0.5733714570597518989103491549030877649784088134765625	0.18608923336447358298784138241899199783802032470703125	0.461824193304070262922067513500223867595195770263671875	-0.5555352623455343	0.8359503293768205	RGCC
cellular response to glucagon stimulus (GO:0071377)	1/38	0.207629251687484972510588931982056237757205963134765625	0.56993180955630340367434882864472456276416778564453125	0.1740136013787567381694287860227632336318492889404296875	0.456484382710777847336203194572590291500091552734375	-0.5248060358891181	0.8249957357838631	PRKAR2B
nucleotide-binding domain, leucine rich repeat containing receptor signaling pathway (GO:0035872)	1/46	0.24555841266680389356480418427963741123676300048828125	0.58407438636502362339086857900838367640972137451171875	0.20582971846378128599752699301461689174175262451171875	0.473827943635963588775439347955398261547088623046875	-0.5855601161628251	0.8222554761061455	BCL2L1
protein K48-linked ubiquitination (GO:0070936)	1/44	0.236248411113963607821375489947968162596225738525390625	0.58194976964964351129339092949521727859973907470703125	0.1979908094645355387530827329101157374680042266845703125	0.4699039517204151028550995761179365217685699462890625	-0.5650819685439316	0.8153406325829187	RNF216
negative regulation of mitosis (GO:0045839)	1/44	0.236248411113963607821375489947968162596225738525390625	0.58194976964964351129339092949521727859973907470703125	0.1979908094645355387530827329101157374680042266845703125	0.4699039517204151028550995761179365217685699462890625	-0.5625300128760693	0.8116584886385281	RGCC
protein processing (GO:0016485)	2/201	0.347432791895912640445232000274700112640857696533203125	0.630989842756843888338380565983243286609649658203125	0.261008215599738857548572923406027257442474365234375	0.5108954455875192035563259196351282298564910888671875	-0.7640756137953288	0.8077685421934397	C2CD3;IFT57
negative regulation of epithelial cell migration (GO:0010633)	1/42	0.2268244749444205676791597170449676923453807830810546875	0.57472774886849686826195693356567062437534332275390625	0.190075642100956232471986595555790700018405914306640625	0.462219738173913652357072123777470551431179046630859375	-0.5432369309909414	0.8059347935073979	RGCC
response to gamma radiation (GO:0010332)	1/44	0.236248411113963607821375489947968162596225738525390625	0.58194976964964351129339092949521727859973907470703125	0.1979908094645355387530827329101157374680042266845703125	0.4699039517204151028550995761179365217685699462890625	-0.5444247155814147	0.7855348722942245	BCL2L1
positive regulation of neuron apoptotic process (GO:0043525)	1/47	0.250171115569364721498146764133707620203495025634765625	0.5860689711721971395519403813523240387439727783203125	0.2097208026447723028251601817828486673533916473388671875	0.473827943635963588775439347955398261547088623046875	-0.5643016665383286	0.7819021072129546	FOXO3
regulation of establishment of protein localization to plasma membrane (GO:0090003)	1/43	0.2315507708731827651860157857299782335758209228515625	0.57994398142661218731319650032673962414264678955078125	0.1940428036003260803266101675035315565764904022216796875	0.467681879187482107962381405741325579583644866943359375	-0.5339872392421282	0.7811998979820424	BCL2L1
neuron death (GO:0070997)	1/47	0.250171115569364721498146764133707620203495025634765625	0.5860689711721971395519403813523240387439727783203125	0.2097208026447723028251601817828486673533916473388671875	0.473827943635963588775439347955398261547088623046875	-0.5580895576006687	0.7732945461217581	BCL2L1
regulation of blood vessel endothelial cell migration (GO:0043535)	1/45	0.2409175679322351493194531713015749119222164154052734375	0.58194976964964351129339092949521727859973907470703125	0.2019197508466165358331778634237707592546939849853515625	0.473031830108345208163456163674709387123584747314453125	-0.5398187032313724	0.7683242009474723	RGCC
anatomical structure homeostasis (GO:0060249)	2/208	0.36286726124206547527961674859398044645786285400390625	0.63721601449131692884719768699142150580883026123046875	0.273705655212233889272965825512073934078216552734375	0.5148949684490189415697614094824530184268951416015625	-0.7512469719420383	0.7615527154571188	ADRB2;ADD1
response to inorganic substance (GO:0010035)	3/370	0.393359199972307782555702715399092994630336761474609375	0.66291697731767218471077285357750952243804931640625	0.274365087592299217167379765669465996325016021728515625	0.5148949684490189415697614094824530184268951416015625	-0.8096397470519101	0.7554198651052073	FECH;CPOX;ABCG2
regulation of neuronal synaptic plasticity (GO:0048168)	1/47	0.250171115569364721498146764133707620203495025634765625	0.5860689711721971395519403813523240387439727783203125	0.2097208026447723028251601817828486673533916473388671875	0.473827943635963588775439347955398261547088623046875	-0.5427220217410134	0.7520011327156876	NPTN
tissue morphogenesis (GO:0048729)	3/358	0.373517239909425924349051229000906459987163543701171875	0.644970190587750291655311229988001286983489990234375	0.2584756771281038201237834073253907263278961181640625	0.50928870504726575507703500989009626209735870361328125	-0.7634285002419147	0.7518176060768206	C2CD3;IFT57;ZFPM1
cellular response to amino acid stimulus (GO:0071230)	1/45	0.2409175679322351493194531713015749119222164154052734375	0.58194976964964351129339092949521727859973907470703125	0.2019197508466165358331778634237707592546939849853515625	0.473031830108345208163456163674709387123584747314453125	-0.5250712843002605	0.7473341930087744	BCL2L1
positive regulation of myeloid leukocyte differentiation (GO:0002763)	1/47	0.250171115569364721498146764133707620203495025634765625	0.5860689711721971395519403813523240387439727783203125	0.2097208026447723028251601817828486673533916473388671875	0.473827943635963588775439347955398261547088623046875	-0.5359313435719639	0.7425919002348473	IKZF1
fluid transport (GO:0042044)	1/46	0.24555841266680389356480418427963741123676300048828125	0.58407438636502362339086857900838367640972137451171875	0.20582971846378128599752699301461689174175262451171875	0.473827943635963588775439347955398261547088623046875	-0.5261232626423399	0.7387930323010622	PRKAR2B
adenylate cyclase-activating G-protein coupled receptor signaling pathway (GO:0007189)	1/47	0.250171115569364721498146764133707620203495025634765625	0.5860689711721971395519403813523240387439727783203125	0.2097208026447723028251601817828486673533916473388671875	0.473827943635963588775439347955398261547088623046875	-0.5292038367561532	0.7332701986211686	ADRB2
multicellular organismal homeostasis (GO:0048871)	1/44	0.236248411113963607821375489947968162596225738525390625	0.58194976964964351129339092949521727859973907470703125	0.1979908094645355387530827329101157374680042266845703125	0.4699039517204151028550995761179365217685699462890625	-0.5048710672795832	0.7284640428878701	ADRB2
cellular response to ionizing radiation (GO:0071479)	1/45	0.2409175679322351493194531713015749119222164154052734375	0.58194976964964351129339092949521727859973907470703125	0.2019197508466165358331778634237707592546939849853515625	0.473031830108345208163456163674709387123584747314453125	-0.5062715938132504	0.7205765851581607	BCL2L1
positive regulation of cell cycle process (GO:0090068)	2/220	0.38900195213243538017167111320304684340953826904296875	0.65761294240739853744770471166702918708324432373046875	0.295454203053272745904678231454454362392425537109375	0.52441902783690164113750142860226333141326904296875	-0.7590849741838255	0.7167059561871659	RBM38;RGCC
lysosomal transport (GO:0007041)	1/48	0.254755845878109121738219755570753477513790130615234375	0.58793971224947905174218476531677879393100738525390625	0.213593093267361699982842537792748771607875823974609375	0.473827943635963588775439347955398261547088623046875	-0.5216785661444412	0.7133691777119651	ADRB2
cell projection assembly (GO:0030031)	2/213	0.37380977007385707278075415160856209695339202880859375	0.644970190587750291655311229988001286983489990234375	0.2827732562470826049860761486343108117580413818359375	0.51831147017685541555920281098224222660064697265625	-0.7232431871700856	0.7116772608581328	C2CD3;IFT57
androgen receptor signaling pathway (GO:0030521)	1/42	0.2268244749444205676791597170449676923453807830810546875	0.57472774886849686826195693356567062437534332275390625	0.190075642100956232471986595555790700018405914306640625	0.462219738173913652357072123777470551431179046630859375	-0.47500941844897326	0.7047139024097869	NRIP1
regulation of protein ubiquitination (GO:0031396)	2/212	0.371627093312950129710969804364140145480632781982421875	0.64463219612920041878822985381702892482280731201171875	0.280960175455916172371217953696032054722309112548828125	0.51831147017685541555920281098224222660064697265625	-0.7044952689062806	0.6973547618718631	RNF139;ADRB2
positive regulation of cyclase activity (GO:0031281)	1/47	0.250171115569364721498146764133707620203495025634765625	0.5860689711721971395519403813523240387439727783203125	0.2097208026447723028251601817828486673533916473388671875	0.473827943635963588775439347955398261547088623046875	-0.5023104699144679	0.6960064770153838	ADRB2
phospholipid transport (GO:0015914)	1/48	0.254755845878109121738219755570753477513790130615234375	0.58793971224947905174218476531677879393100738525390625	0.213593093267361699982842537792748771607875823974609375	0.473827943635963588775439347955398261547088623046875	-0.5070133896768112	0.6933152871428488	KCNN4
positive regulation of alpha-beta T cell activation (GO:0046635)	1/48	0.254755845878109121738219755570753477513790130615234375	0.58793971224947905174218476531677879393100738525390625	0.213593093267361699982842537792748771607875823974609375	0.473827943635963588775439347955398261547088623046875	-0.5044893351788826	0.6898637696787617	IKZF1
natural killer cell activation (GO:0030101)	1/48	0.254755845878109121738219755570753477513790130615234375	0.58793971224947905174218476531677879393100738525390625	0.213593093267361699982842537792748771607875823974609375	0.473827943635963588775439347955398261547088623046875	-0.5033284455057162	0.688276311490319	IKZF1
positive regulation of interferon-gamma production (GO:0032729)	1/52	0.272818391019061967650571887133992277085781097412109375	0.60031091303182260165982597754918970167636871337890625	0.2288961031000168733218202987700351513922214508056640625	0.4859571563861686538388084954931400716304779052734375	-0.5229180417776071	0.6792438358261114	ZFPM1
positive regulation of intrinsic apoptotic signaling pathway (GO:2001244)	1/48	0.254755845878109121738219755570753477513790130615234375	0.58793971224947905174218476531677879393100738525390625	0.213593093267361699982842537792748771607875823974609375	0.473827943635963588775439347955398261547088623046875	-0.48788184704968957	0.6671538656891401	BCL2L1
negative regulation of protein polymerization (GO:0032272)	1/50	0.26384206068889126672871725531877018511295318603515625	0.59625014546533228187996655833558179438114166259765625	0.2212816512603048846319353515355032868683338165283203125	0.481066309839902839229353048722259700298309326171875	-0.5002086437047271	0.6664803027480148	ADD1
leukocyte cell-cell adhesion (GO:0007159)	1/46	0.24555841266680389356480418427963741123676300048828125	0.58407438636502362339086857900838367640972137451171875	0.20582971846378128599752699301461689174175262451171875	0.473827943635963588775439347955398261547088623046875	-0.47123904472605105	0.6617234924061649	ITGA4
DNA-templated transcription, initiation (GO:0006352)	2/220	0.38900195213243538017167111320304684340953826904296875	0.65761294240739853744770471166702918708324432373046875	0.295454203053272745904678231454454362392425537109375	0.52441902783690164113750142860226333141326904296875	-0.6985068600846904	0.6595098626455729	TFDP2;HIST1H4F
vacuolar transport (GO:0007034)	1/50	0.26384206068889126672871725531877018511295318603515625	0.59625014546533228187996655833558179438114166259765625	0.2212816512603048846319353515355032868683338165283203125	0.481066309839902839229353048722259700298309326171875	-0.49185145036902206	0.6553451398222973	ADRB2
establishment of cell polarity (GO:0030010)	1/49	0.2593127718470153997287752645206637680530548095703125	0.5921701323481212142496588057838380336761474609375	0.2174466797945398266467265102619421668350696563720703125	0.479441259506419414915256993481307290494441986083984375	-0.4836796871889106	0.6528323082413169	RAB10
histone H3 acetylation (GO:0043966)	1/46	0.24555841266680389356480418427963741123676300048828125	0.58407438636502362339086857900838367640972137451171875	0.20582971846378128599752699301461689174175262451171875	0.473827943635963588775439347955398261547088623046875	-0.4619810680446801	0.6487232524413865	BRPF3
cellular process involved in reproduction in multicellular organism (GO:0022412)	2/228	0.406165681541352741046324581475346349179744720458984375	0.66695240659345988998296661520726047456264495849609375	0.309911802554466431214308386188349686563014984130859375	0.5321482456713779729540192420245148241519927978515625	-0.7170471377682508	0.6460552548986918	FOXO3;BCL2L1
positive regulation of protein transport (GO:0051222)	2/231	0.41254359305861132423132175972568802535533905029296875	0.6703750532192731537151075826841406524181365966796875	0.315320213156133843934725291546783410012722015380859375	0.5363897835691979754102476363186724483966827392578125	-0.7227830510553864	0.6399617977208911	RGCC;KCNN4
circadian regulation of gene expression (GO:0032922)	1/51	0.26834387868389641962352243353961966931819915771484375	0.59772499206843321406523728001047857105731964111328125	0.2250980962897518866672186277355649508535861968994140625	0.48356053491494133123040910504641942679882049560546875	-0.4831467336730525	0.6355727600152543	NRIP1
regulation of protein localization to plasma membrane (GO:1903076)	1/48	0.254755845878109121738219755570753477513790130615234375	0.58793971224947905174218476531677879393100738525390625	0.213593093267361699982842537792748771607875823974609375	0.473827943635963588775439347955398261547088623046875	-0.46431808366836963	0.6349316054736854	BCL2L1
negative regulation of protein depolymerization (GO:1901880)	1/52	0.272818391019061967650571887133992277085781097412109375	0.60031091303182260165982597754918970167636871337890625	0.2288961031000168733218202987700351513922214508056640625	0.4859571563861686538388084954931400716304779052734375	-0.48620332617618456	0.6315532949306395	ADD1
skeletal muscle cell differentiation (GO:0035914)	1/47	0.250171115569364721498146764133707620203495025634765625	0.5860689711721971395519403813523240387439727783203125	0.2097208026447723028251601817828486673533916473388671875	0.473827943635963588775439347955398261547088623046875	-0.4507084498316385	0.6245061951063828	BTG2
nicotinamide nucleotide metabolic process (GO:0046496)	1/53	0.27726576199789676469009691572864539921283721923828125	0.603983734051530607445101850316859781742095947265625	0.2326757594821950159147405656767659820616245269775390625	0.489204159685001915836011221472290344536304473876953125	-0.4862102108092324	0.6237001523050186	NADK2
digestive system process (GO:0022600)	1/51	0.26834387868389641962352243353961966931819915771484375	0.59772499206843321406523728001047857105731964111328125	0.2250980962897518866672186277355649508535861968994140625	0.48356053491494133123040910504641942679882049560546875	-0.4679484531109205	0.6155796348399589	KCNN4
pyridine nucleotide metabolic process (GO:0019362)	1/53	0.27726576199789676469009691572864539921283721923828125	0.603983734051530607445101850316859781742095947265625	0.2326757594821950159147405656767659820616245269775390625	0.489204159685001915836011221472290344536304473876953125	-0.4787810472089537	0.6141701787133889	NADK2
cardiac muscle tissue morphogenesis (GO:0055008)	1/50	0.26384206068889126672871725531877018511295318603515625	0.59625014546533228187996655833558179438114166259765625	0.2212816512603048846319353515355032868683338165283203125	0.481066309839902839229353048722259700298309326171875	-0.4585806161542753	0.6110149269417439	ZFPM1
cognition (GO:0050890)	2/227	0.404032450957925615142585229477845132350921630859375	0.66695240659345988998296661520726047456264495849609375	0.30810723702021569625486563381855376064777374267578125	0.53160724863646746651824059881619177758693695068359375	-0.6595423087182315	0.5977168655240481	BTG2;PRKAR2B
regulation of mRNA stability (GO:0043488)	1/48	0.254755845878109121738219755570753477513790130615234375	0.58793971224947905174218476531677879393100738525390625	0.213593093267361699982842537792748771607875823974609375	0.473827943635963588775439347955398261547088623046875	-0.4369599918885405	0.5975207921811541	RBM38
positive regulation of lyase activity (GO:0051349)	1/50	0.26384206068889126672871725531877018511295318603515625	0.59625014546533228187996655833558179438114166259765625	0.2212816512603048846319353515355032868683338165283203125	0.481066309839902839229353048722259700298309326171875	-0.4446505391858976	0.5924544281738178	ADRB2
pattern specification process (GO:0007389)	3/385	0.417936986999990767177592942971386946737766265869140625	0.6703750532192731537151075826841406524181365966796875	0.294375436022482228626273581539862789213657379150390625	0.52441902783690164113750142860226333141326904296875	-0.6740334026513223	0.5880433261601723	BTG2;C2CD3;IFT57
negative regulation of protein complex disassembly (GO:0043242)	1/56	0.290446654676504489867028269145521335303783416748046875	0.61303983229778713504032339187688194215297698974609375	0.2439054978373887683229526146533316932618618011474609375	0.494636709233659654927350857178680598735809326171875	-0.47455686186524115	0.5867114250175591	ADD1
regulation of vasoconstriction (GO:0019229)	1/52	0.272818391019061967650571887133992277085781097412109375	0.60031091303182260165982597754918970167636871337890625	0.2288961031000168733218202987700351513922214508056640625	0.4859571563861686538388084954931400716304779052734375	-0.4513729580295386	0.5863104251632485	TBXAS1
positive regulation of nuclear division (GO:0051785)	1/55	0.286079732013644949528696770357782952487468719482421875	0.60974248764476879358653604867868125438690185546875	0.24018037007976145158494318820885382592678070068359375	0.49352752793327170355297539572347886860370635986328125	-0.4683095309015173	0.5860822239100701	RGCC
positive regulation of protein binding (GO:0032092)	1/53	0.27726576199789676469009691572864539921283721923828125	0.603983734051530607445101850316859781742095947265625	0.2326757594821950159147405656767659820616245269775390625	0.489204159685001915836011221472290344536304473876953125	-0.45306884030498457	0.581187104714567	ADD1
regulation of myotube differentiation (GO:0010830)	1/57	0.294787083290563856063926095885108225047588348388671875	0.6209952704202381656983789071091450750827789306640625	0.2476126222472855020750870380652486346662044525146484375	0.49913362930934745964606236157123930752277374267578125	-0.4744830121518317	0.5795819173673948	RBM38
regulation of protein modification by small protein conjugation or removal (GO:1903320)	2/228	0.406165681541352741046324581475346349179744720458984375	0.66695240659345988998296661520726047456264495849609375	0.309911802554466431214308386188349686563014984130859375	0.5321482456713779729540192420245148241519927978515625	-0.6413950118732435	0.577893134301087	RNF139;ADRB2
forebrain development (GO:0030900)	1/53	0.27726576199789676469009691572864539921283721923828125	0.603983734051530607445101850316859781742095947265625	0.2326757594821950159147405656767659820616245269775390625	0.489204159685001915836011221472290344536304473876953125	-0.4482685036645215	0.5750293346241587	IKZF1
regulation of smooth muscle contraction (GO:0006940)	1/51	0.26834387868389641962352243353961966931819915771484375	0.59772499206843321406523728001047857105731964111328125	0.2250980962897518866672186277355649508535861968994140625	0.48356053491494133123040910504641942679882049560546875	-0.4357229227463192	0.5731874010747089	ADRB2
mitochondrial membrane organization (GO:0007006)	1/51	0.26834387868389641962352243353961966931819915771484375	0.59772499206843321406523728001047857105731964111328125	0.2250980962897518866672186277355649508535861968994140625	0.48356053491494133123040910504641942679882049560546875	-0.4347894950889672	0.5719594900673269	BCL2L1
positive regulation of cytokine biosynthetic process (GO:0042108)	1/59	0.303389095032095490456214292862568981945514678955078125	0.6279159771747575558009657470392994582653045654296875	0.254973203617338384230350811776588670909404754638671875	0.5048376545210324639612053942983038723468780517578125	-0.47949517164522204	0.5719126659783327	ZFPM1
embryonic digit morphogenesis (GO:0042733)	1/55	0.286079732013644949528696770357782952487468719482421875	0.60974248764476879358653604867868125438690185546875	0.24018037007976145158494318820885382592678070068359375	0.49352752793327170355297539572347886860370635986328125	-0.45593083713861005	0.5705904777658046	C2CD3
apoptotic mitochondrial changes (GO:0008637)	1/61	0.311887031198419706345958957172115333378314971923828125	0.6279159771747575558009657470392994582653045654296875	0.262262795434991480281183839906589128077030181884765625	0.5108954455875192035563259196351282298564910888671875	-0.4889704700449699	0.5697064557462056	BCL2L1
positive regulation of neuron death (GO:1901216)	1/55	0.286079732013644949528696770357782952487468719482421875	0.60974248764476879358653604867868125438690185546875	0.24018037007976145158494318820885382592678070068359375	0.49352752793327170355297539572347886860370635986328125	-0.45513440178219616	0.5695937510837977	FOXO3
iron ion transport (GO:0006826)	1/56	0.290446654676504489867028269145521335303783416748046875	0.61303983229778713504032339187688194215297698974609375	0.2439054978373887683229526146533316932618618011474609375	0.494636709233659654927350857178680598735809326171875	-0.4586101095875746	0.5669958914217378	SLC25A37
regulation of epithelial to mesenchymal transition (GO:0010717)	1/52	0.272818391019061967650571887133992277085781097412109375	0.60031091303182260165982597754918970167636871337890625	0.2288961031000168733218202987700351513922214508056640625	0.4859571563861686538388084954931400716304779052734375	-0.4306773159152918	0.5594278427861349	RGCC
negative regulation of nuclear division (GO:0051784)	1/54	0.281686154889868423101262351337936706840991973876953125	0.609182751656346166413413811824284493923187255859375	0.23643715281854194021349258036934770643711090087890625	0.490471727316326544521274399812682531774044036865234375	-0.44099286718380065	0.558721096388906	RGCC
regulation of cell division (GO:0051302)	2/234	0.418888106790969161341564586109598167240619659423828125	0.6703750532192731537151075826841406524181365966796875	0.32071998547264579659810124212526716291904449462890625	0.540894951761056841377239834400825202465057373046875	-0.6400901912321103	0.5569754035221578	RGCC;TAL1
regulation of cell projection organization (GO:0031344)	3/391	0.427682316672175211191841981417383067309856414794921875	0.672779563274463754396492731757462024688720703125	0.302412763312602417276053756722831167280673980712890625	0.52679915660384424302975503451307304203510284423828125	-0.6546109154721876	0.5560098908808776	NPTN;TBC1D2B;SSH1
pyridine-containing compound metabolic process (GO:0072524)	1/61	0.311887031198419706345958957172115333378314971923828125	0.6279159771747575558009657470392994582653045654296875	0.262262795434991480281183839906589128077030181884765625	0.5108954455875192035563259196351282298564910888671875	-0.4732857334155224	0.5514319458076945	NADK2
cellular component disassembly involved in execution phase of apoptosis (GO:0006921)	1/53	0.27726576199789676469009691572864539921283721923828125	0.603983734051530607445101850316859781742095947265625	0.2326757594821950159147405656767659820616245269775390625	0.489204159685001915836011221472290344536304473876953125	-0.4282192652235133	0.5493105965325749	ADD1
regulation of RNA stability (GO:0043487)	1/51	0.26834387868389641962352243353961966931819915771484375	0.59772499206843321406523728001047857105731964111328125	0.2250980962897518866672186277355649508535861968994140625	0.48356053491494133123040910504641942679882049560546875	-0.4137112566777444	0.5442313627105847	RBM38
exocytosis (GO:0006887)	2/233	0.4167770360773961346723126553115434944629669189453125	0.6703750532192731537151075826841406524181365966796875	0.3189210766182013490066537997336126863956451416015625	0.5391402959315472198653651503263972699642181396484375	-0.6218323092027528	0.54423005335785	BRPF3;ANK1
mesoderm development (GO:0007498)	1/52	0.272818391019061967650571887133992277085781097412109375	0.60031091303182260165982597754918970167636871337890625	0.2288961031000168733218202987700351513922214508056640625	0.4859571563861686538388084954931400716304779052734375	-0.4187698786799433	0.5439606898168049	IKZF1
response to glucagon (GO:0033762)	1/49	0.2593127718470153997287752645206637680530548095703125	0.5921701323481212142496588057838380336761474609375	0.2174466797945398266467265102619421668350696563720703125	0.479441259506419414915256993481307290494441986083984375	-0.39776204218456246	0.536867515853954	PRKAR2B
regulation of stress fiber assembly (GO:0051492)	1/56	0.290446654676504489867028269145521335303783416748046875	0.61303983229778713504032339187688194215297698974609375	0.2439054978373887683229526146533316932618618011474609375	0.494636709233659654927350857178680598735809326171875	-0.42811195634899085	0.5292899463919205	RGCC
regulation of protein complex assembly (GO:0043254)	2/244	0.43978407043803080522792470219428651034832000732421875	0.6809761888406544727558866725303232669830322265625	0.338645625460225196956542959014768712222576141357421875	0.5560540708085570660301755196996964514255523681640625	-0.6436561808131899	0.5287451578298314	TAL1;ADD1
chromatin assembly or disassembly (GO:0006333)	1/58	0.29910117725336060612306710027041845023632049560546875	0.62403642931747216326954230680712498724460601806640625	0.25130182905377507207589360405108891427516937255859375	0.5015808036452806817351302015595138072967529296875	-0.43631325693050915	0.526618485307916	HIST1H1D
JNK cascade (GO:0007254)	1/55	0.286079732013644949528696770357782952487468719482421875	0.60974248764476879358653604867868125438690185546875	0.24018037007976145158494318820885382592678070068359375	0.49352752793327170355297539572347886860370635986328125	-0.4110883495974064	0.5144707896330105	STRADB
regulation of chemokine production (GO:0032642)	1/56	0.290446654676504489867028269145521335303783416748046875	0.61303983229778713504032339187688194215297698974609375	0.2439054978373887683229526146533316932618618011474609375	0.494636709233659654927350857178680598735809326171875	-0.40824518873896737	0.5047279592590076	ZFPM1
microtubule cytoskeleton organization (GO:0000226)	2/245	0.441851535304169595885781518518342636525630950927734375	0.68223383363015954738983737115631811320781707763671875	0.340431167181105942542984621468349359929561614990234375	0.556054636205384422709130376460961997509002685546875	-0.6163405934577362	0.503415499707518	RANBP10;SPIRE1
double-strand break repair via homologous recombination (GO:0000724)	1/61	0.311887031198419706345958957172115333378314971923828125	0.6279159771747575558009657470392994582653045654296875	0.262262795434991480281183839906589128077030181884765625	0.5108954455875192035563259196351282298564910888671875	-0.43129967337925146	0.5025133895361645	AP5S1
activation of phospholipase C activity (GO:0007202)	1/59	0.303389095032095490456214292862568981945514678955078125	0.6279159771747575558009657470392994582653045654296875	0.254973203617338384230350811776588670909404754638671875	0.5048376545210324639612053942983038723468780517578125	-0.4187684045656471	0.49948147311030117	PRKAR2B
muscle tissue morphogenesis (GO:0060415)	1/56	0.290446654676504489867028269145521335303783416748046875	0.61303983229778713504032339187688194215297698974609375	0.2439054978373887683229526146533316932618618011474609375	0.494636709233659654927350857178680598735809326171875	-0.40042924596827445	0.49506483289976616	ZFPM1
recombinational repair (GO:0000725)	1/62	0.316097361817955668783497458207421004772186279296875	0.6279159771747575558009657470392994582653045654296875	0.265881181381252551521043869797722436487674713134765625	0.5115271578078257608268586409394629299640655517578125	-0.42343836254310097	0.48767608180202443	AP5S1
stem cell differentiation (GO:0048863)	1/62	0.316097361817955668783497458207421004772186279296875	0.6279159771747575558009657470392994582653045654296875	0.265881181381252551521043869797722436487674713134765625	0.5115271578078257608268586409394629299640655517578125	-0.4217579459524295	0.4857407376026656	TAL1
positive regulation of cellular component biogenesis (GO:0044089)	2/249	0.4500797617133540651224166140309534966945648193359375	0.68424713424114103066386860518832691013813018798828125	0.3475590900751568401716440348536707460880279541015625	0.556564626235793724617906264029443264007568359375	-0.607978221918419	0.48536753580690695	RGCC;TAL1
secretion by tissue (GO:0032941)	1/61	0.311887031198419706345958957172115333378314971923828125	0.6279159771747575558009657470392994582653045654296875	0.262262795434991480281183839906589128077030181884765625	0.5108954455875192035563259196351282298564910888671875	-0.4162499771126936	0.4849787741650378	KCNN4
cellular response to retinoic acid (GO:0071300)	1/62	0.316097361817955668783497458207421004772186279296875	0.6279159771747575558009657470392994582653045654296875	0.265881181381252551521043869797722436487674713134765625	0.5115271578078257608268586409394629299640655517578125	-0.4189491791220967	0.4825058667839576	ADD1
regionalization (GO:0003002)	2/247	0.44597402776135985913441572847659699618816375732421875	0.68265938772244483256912417346029542386531829833984375	0.343998034457116463880055334811913780868053436279296875	0.55632456198531643476457020369707606732845306396484375	-0.5922955265046801	0.4782754169725417	BTG2;IFT57
regulation of adenylate cyclase activity (GO:0045761)	1/62	0.316097361817955668783497458207421004772186279296875	0.6279159771747575558009657470392994582653045654296875	0.265881181381252551521043869797722436487674713134765625	0.5115271578078257608268586409394629299640655517578125	-0.41384470684992786	0.47662702051597217	ADRB2
glycosphingolipid metabolic process (GO:0006687)	1/61	0.311887031198419706345958957172115333378314971923828125	0.6279159771747575558009657470392994582653045654296875	0.262262795434991480281183839906589128077030181884765625	0.5108954455875192035563259196351282298564910888671875	-0.40729991955243566	0.47455093468648984	ST3GAL5
cell part morphogenesis (GO:0032990)	2/248	0.4480290024651403246735981156234629452228546142578125	0.68265938772244483256912417346029542386531829833984375	0.34577930283077062956209601907175965607166290283203125	0.556564626235793724617906264029443264007568359375	-0.5884552146870178	0.4724691095262206	RAB10;BCL2L1
regulation of actin filament bundle assembly (GO:0032231)	1/62	0.316097361817955668783497458207421004772186279296875	0.6279159771747575558009657470392994582653045654296875	0.265881181381252551521043869797722436487674713134765625	0.5115271578078257608268586409394629299640655517578125	-0.40982163428715623	0.4719936277066043	RGCC
embryonic pattern specification (GO:0009880)	1/58	0.29910117725336060612306710027041845023632049560546875	0.62403642931747216326954230680712498724460601806640625	0.25130182905377507207589360405108891427516937255859375	0.5015808036452806817351302015595138072967529296875	-0.390183271850747	0.47094082141825294	C2CD3
positive regulation of secretion by cell (GO:1903532)	2/247	0.44597402776135985913441572847659699618816375732421875	0.68265938772244483256912417346029542386531829833984375	0.343998034457116463880055334811913780868053436279296875	0.55632456198531643476457020369707606732845306396484375	-0.5792077869806327	0.4677071384730715	RGCC;KCNN4
arachidonic acid metabolic process (GO:0019369)	1/55	0.286079732013644949528696770357782952487468719482421875	0.60974248764476879358653604867868125438690185546875	0.24018037007976145158494318820885382592678070068359375	0.49352752793327170355297539572347886860370635986328125	-0.3709220991234158	0.46420334075446995	TBXAS1
regulation of cell morphogenesis (GO:0022604)	3/408	0.454976495582159856656545571240712888538837432861328125	0.684838135303115880248014946118928492069244384765625	0.3252438289984951325095607899129390716552734375	0.54390775710979111234877336755744181573390960693359375	-0.5862217498511775	0.46165520850277836	RGCC;TBC1D2B;SSH1
regulation of metal ion transport (GO:0010959)	2/250	0.452126280204636243897908798317075707018375396728515625	0.68448644370813316317736507699009962379932403564453125	0.34933736836867790298555291883531026542186737060546875	0.55760604907012167874569286141195334494113922119140625	-0.5796214411097624	0.4600998814839645	STOM;ADRB2
regulation of cell morphogenesis involved in differentiation (GO:0010769)	2/248	0.4480290024651403246735981156234629452228546142578125	0.68265938772244483256912417346029542386531829833984375	0.34577930283077062956209601907175965607166290283203125	0.556564626235793724617906264029443264007568359375	-0.5694463485623639	0.45720694202925116	RGCC;SSH1
modification of morphology or physiology of other organism involved in symbiotic interaction (GO:0051817)	1/63	0.32028214074217908891029082951718010008335113525390625	0.6279159771747575558009657470392994582653045654296875	0.2694820725118056703450974964653141796588897705078125	0.5121101622733090774630682062706910073757171630859375	-0.39809844516578097	0.4532561718050707	BCL2L1
regulation of alpha-beta T cell activation (GO:0046634)	1/63	0.32028214074217908891029082951718010008335113525390625	0.6279159771747575558009657470392994582653045654296875	0.2694820725118056703450974964653141796588897705078125	0.5121101622733090774630682062706910073757171630859375	-0.3967858448497025	0.4517617068012496	IKZF1
ceramide metabolic process (GO:0006672)	1/64	0.32444152172355433805250868317671120166778564453125	0.6279159771747575558009657470392994582653045654296875	0.27306555218310946120396920377970673143863677978515625	0.5148949684490189415697614094824530184268951416015625	-0.39936023520417824	0.4495398365702709	ST3GAL5
regulation of cation channel activity (GO:2001257)	1/62	0.316097361817955668783497458207421004772186279296875	0.6279159771747575558009657470392994582653045654296875	0.265881181381252551521043869797722436487674713134765625	0.5115271578078257608268586409394629299640655517578125	-0.38367270346018706	0.4418777731760397	STOM
positive regulation of T cell differentiation (GO:0045582)	1/63	0.32028214074217908891029082951718010008335113525390625	0.6279159771747575558009657470392994582653045654296875	0.2694820725118056703450974964653141796588897705078125	0.5121101622733090774630682062706910073757171630859375	-0.3849816022481596	0.4383219511890276	IKZF1
response to virus (GO:0009615)	2/250	0.452126280204636243897908798317075707018375396728515625	0.68448644370813316317736507699009962379932403564453125	0.34933736836867790298555291883531026542186737060546875	0.55760604907012167874569286141195334494113922119140625	-0.5482530283517455	0.4351998312638234	GYPA;BCL2L1
retina development in camera-type eye (GO:0060041)	1/58	0.29910117725336060612306710027041845023632049560546875	0.62403642931747216326954230680712498724460601806640625	0.25130182905377507207589360405108891427516937255859375	0.5015808036452806817351302015595138072967529296875	-0.35189716439604624	0.42473050899737264	IKZF1
ER to Golgi vesicle-mediated transport (GO:0006888)	1/60	0.307650994157413204543871643181773833930492401123046875	0.6279159771747575558009657470392994582653045654296875	0.258626830897967507905121919975499622523784637451171875	0.50928870504726575507703500989009626209735870361328125	-0.351053307586446	0.413817873706218	ANK1
cellular iron ion homeostasis (GO:0006879)	1/67	0.3367688014195857615362683645798824727535247802734375	0.6279159771747575558009657470392994582653045654296875	0.283712350280799385782160015878616832196712493896484375	0.51831147017685541555920281098224222660064697265625	-0.3790028272518874	0.412490999073049	ABCG2
negative regulation of angiogenesis (GO:0016525)	1/64	0.32444152172355433805250868317671120166778564453125	0.6279159771747575558009657470392994582653045654296875	0.27306555218310946120396920377970673143863677978515625	0.5148949684490189415697614094824530184268951416015625	-0.3594090424920857	0.4045687777130981	RGCC
positive regulation of cAMP biosynthetic process (GO:0030819)	1/65	0.3285756576859253375033631527912802994251251220703125	0.6279159771747575558009657470392994582653045654296875	0.276631703380153692872767123844823800027370452880859375	0.5148949684490189415697614094824530184268951416015625	-0.3620593760630095	0.4029677969593925	ADRB2
DNA damage response, signal transduction by p53 class mediator resulting in cell cycle arrest (GO:0006977)	1/67	0.3367688014195857615362683645798824727535247802734375	0.6279159771747575558009657470392994582653045654296875	0.283712350280799385782160015878616832196712493896484375	0.51831147017685541555920281098224222660064697265625	-0.3699809940971331	0.4026720090711573	RBM38
negative regulation of G-protein coupled receptor protein signaling pathway (GO:0045744)	1/62	0.316097361817955668783497458207421004772186279296875	0.6279159771747575558009657470392994582653045654296875	0.265881181381252551521043869797722436487674713134765625	0.5115271578078257608268586409394629299640655517578125	-0.3471124857370812	0.3997711874100456	ADRB2
regulation of epithelial cell proliferation (GO:0050678)	2/258	0.46834287998218204762679306440986692905426025390625	0.68616972310878632246300412589334882795810699462890625	0.363506029738542457696581777781830169260501861572265625	0.56050981001938404713058616835041902959346771240234375	-0.5269831851549821	0.39974552016345366	RGCC;IFT57
activation of signaling protein activity involved in unfolded protein response (GO:0006987)	1/64	0.32444152172355433805250868317671120166778564453125	0.6279159771747575558009657470392994582653045654296875	0.27306555218310946120396920377970673143863677978515625	0.5148949684490189415697614094824530184268951416015625	-0.35241107026705293	0.3966915104915477	ADD1
regulation of smoothened signaling pathway (GO:0008589)	1/63	0.32028214074217908891029082951718010008335113525390625	0.6279159771747575558009657470392994582653045654296875	0.2694820725118056703450974964653141796588897705078125	0.5121101622733090774630682062706910073757171630859375	-0.34719973818545047	0.3953052972013644	C2CD3
oxidoreduction coenzyme metabolic process (GO:0006733)	1/65	0.3285756576859253375033631527912802994251251220703125	0.6279159771747575558009657470392994582653045654296875	0.276631703380153692872767123844823800027370452880859375	0.5148949684490189415697614094824530184268951416015625	-0.3546595385416799	0.3947318654493391	NADK2
regulation of protein depolymerization (GO:1901879)	1/67	0.3367688014195857615362683645798824727535247802734375	0.6279159771747575558009657470392994582653045654296875	0.283712350280799385782160015878616832196712493896484375	0.51831147017685541555920281098224222660064697265625	-0.3607572310221091	0.39263324689722473	ADD1
negative regulation of blood vessel morphogenesis (GO:2000181)	1/66	0.33268470054650889355940535097033716738224029541015625	0.6279159771747575558009657470392994582653045654296875	0.280180608681082354838309811384533531963825225830078125	0.51795292795295322374471425064257346093654632568359375	-0.3562804506746572	0.3921080422761554	RGCC
associative learning (GO:0008306)	1/65	0.3285756576859253375033631527912802994251251220703125	0.6279159771747575558009657470392994582653045654296875	0.276631703380153692872767123844823800027370452880859375	0.5148949684490189415697614094824530184268951416015625	-0.35069135301463344	0.3903153219609534	BTG2
regulation of protein serine/threonine kinase activity (GO:0071900)	3/416	0.4676389310338293636704065647791139781475067138671875	0.68616972310878632246300412589334882795810699462890625	0.3360002277321278985056096644257195293903350830078125	0.555753912170413588711426200461573898792266845703125	-0.5125836102669132	0.3895936815254057	RGCC;PRKAR2B;PIM1
cell redox homeostasis (GO:0045454)	1/63	0.32028214074217908891029082951718010008335113525390625	0.6279159771747575558009657470392994582653045654296875	0.2694820725118056703450974964653141796588897705078125	0.5121101622733090774630682062706910073757171630859375	-0.34072188497821865	0.38792991811641875	TXNDC9
regulation of neural precursor cell proliferation (GO:2000177)	1/65	0.3285756576859253375033631527912802994251251220703125	0.6279159771747575558009657470392994582653045654296875	0.276631703380153692872767123844823800027370452880859375	0.5148949684490189415697614094824530184268951416015625	-0.34543553992331777	0.38446566424550394	BTG2
negative regulation of ossification (GO:0030279)	1/65	0.3285756576859253375033631527912802994251251220703125	0.6279159771747575558009657470392994582653045654296875	0.276631703380153692872767123844823800027370452880859375	0.5148949684490189415697614094824530184268951416015625	-0.34086343812622744	0.3793769691019567	NFE2
epithelium development (GO:0060429)	2/256	0.464314978539634604093322423068457283079624176025390625	0.6859878551090170528681255746050737798213958740234375	0.35997382867506022563475198694504797458648681640625	0.560432671297829809731183559051714837551116943359375	-0.49337900316987215	0.3785164853785352	C2CD3;FLOT2
intracellular signal transduction involved in G1 DNA damage checkpoint (GO:1902400)	1/68	0.340828110419755303528432932580471970140933990478515625	0.6279159771747575558009657470392994582653045654296875	0.287227009989551362867388206723262555897235870361328125	0.52148137868025268293337148861610330641269683837890625	-0.35087975197872295	0.3776788961298295	RBM38
signal transduction involved in mitotic G1 DNA damage checkpoint (GO:0072431)	1/68	0.340828110419755303528432932580471970140933990478515625	0.6279159771747575558009657470392994582653045654296875	0.287227009989551362867388206723262555897235870361328125	0.52148137868025268293337148861610330641269683837890625	-0.3477657522740602	0.3743270584578827	RBM38
positive regulation of protein serine/threonine kinase activity (GO:0071902)	2/257	0.46633114257762120491435098301735706627368927001953125	0.68616972310878632246300412589334882795810699462890625	0.361740789735259415937917992778238840401172637939453125	0.56050981001938404713058616835041902959346771240234375	-0.4872948976677278	0.3717374400588671	RGCC;PIM1
negative regulation of cell division (GO:0051782)	1/66	0.33268470054650889355940535097033716738224029541015625	0.6279159771747575558009657470392994582653045654296875	0.280180608681082354838309811384533531963825225830078125	0.51795292795295322374471425064257346093654632568359375	-0.3354595635403833	0.36919340500876285	RGCC
sphingolipid biosynthetic process (GO:0030148)	1/63	0.32028214074217908891029082951718010008335113525390625	0.6279159771747575558009657470392994582653045654296875	0.2694820725118056703450974964653141796588897705078125	0.5121101622733090774630682062706910073757171630859375	-0.3237583780419798	0.36861606671188357	ST3GAL5
positive regulation of phospholipase C activity (GO:0010863)	1/67	0.3367688014195857615362683645798824727535247802734375	0.6279159771747575558009657470392994582653045654296875	0.283712350280799385782160015878616832196712493896484375	0.51831147017685541555920281098224222660064697265625	-0.3369703468609829	0.3667445861618872	PRKAR2B
macromolecule glycosylation (GO:0043413)	2/264	0.480319180520489552588259130061487667262554168701171875	0.696613460924253136141715003759600222110748291015625	0.3740599347948754260784198777400888502597808837890625	0.5647265960028189368813400506041944026947021484375	-0.49851165486629295	0.36556080823521997	ST3GAL5;TRAK2
DNA catabolic process, endonucleolytic (GO:0000737)	1/65	0.3285756576859253375033631527912802994251251220703125	0.6279159771747575558009657470392994582653045654296875	0.276631703380153692872767123844823800027370452880859375	0.5148949684490189415697614094824530184268951416015625	-0.32834718832852683	0.3654465313322824	TATDN1
protein glycosylation (GO:0006486)	2/264	0.480319180520489552588259130061487667262554168701171875	0.696613460924253136141715003759600222110748291015625	0.3740599347948754260784198777400888502597808837890625	0.5647265960028189368813400506041944026947021484375	-0.4960036933594316	0.36372170893529093	ST3GAL5;TRAK2
positive regulation of blood circulation (GO:1903524)	1/72	0.35682039957904265747856697998940944671630859375	0.63273046385386522150184873680700547993183135986328125	0.3011164528283682972897850049776025116443634033203125	0.5253829602318400571192569259437732398509979248046875	-0.351968774351242	0.3627118138432393	TBXAS1
nucleobase metabolic process (GO:0009112)	1/67	0.3367688014195857615362683645798824727535247802734375	0.6279159771747575558009657470392994582653045654296875	0.283712350280799385782160015878616832196712493896484375	0.51831147017685541555920281098224222660064697265625	-0.3324858579470365	0.3618638539365934	GMPR
positive regulation of nuclease activity (GO:0032075)	1/66	0.33268470054650889355940535097033716738224029541015625	0.6279159771747575558009657470392994582653045654296875	0.280180608681082354838309811384533531963825225830078125	0.51795292795295322374471425064257346093654632568359375	-0.3285419791226492	0.361580187729562	ADD1
signal transduction involved in mitotic cell cycle checkpoint (GO:0072413)	1/69	0.344862776792392133895504002794041298329830169677734375	0.6279159771747575558009657470392994582653045654296875	0.29072466925504425461213031667284667491912841796875	0.52148137868025268293337148861610330641269683837890625	-0.3357810387874752	0.3574754116629908	RBM38
signal transduction involved in mitotic DNA damage checkpoint (GO:1902402)	1/69	0.344862776792392133895504002794041298329830169677734375	0.6279159771747575558009657470392994582653045654296875	0.29072466925504425461213031667284667491912841796875	0.52148137868025268293337148861610330641269683837890625	-0.33291333992070826	0.3544224345305571	RBM38
microtubule-based process (GO:0007017)	3/437	0.50024598235987294270188385780784301459789276123046875	0.70301957352204247353455457414384000003337860107421875	0.364198352882353137971449541510082781314849853515625	0.560562363186182466279205982573330402374267578125	-0.5082147588931849	0.35201766499559783	RANBP10;SPIRE1;IFT57
cellular response to alcohol (GO:0097306)	1/70	0.34887294893915654636629142260062508285045623779296875	0.630989842756843888338380565983243286609649658203125	0.294205409096234549171100525200017727911472320556640625	0.52441902783690164113750142860226333141326904296875	-0.3342093568204637	0.35193831638472794	FECH
positive regulation of cytokine secretion (GO:0050715)	1/69	0.344862776792392133895504002794041298329830169677734375	0.6279159771747575558009657470392994582653045654296875	0.29072466925504425461213031667284667491912841796875	0.52148137868025268293337148861610330641269683837890625	-0.33034600032355865	0.35168922248653034	RGCC
signal transduction involved in mitotic DNA integrity checkpoint (GO:1902403)	1/69	0.344862776792392133895504002794041298329830169677734375	0.6279159771747575558009657470392994582653045654296875	0.29072466925504425461213031667284667491912841796875	0.52148137868025268293337148861610330641269683837890625	-0.3295876541910625	0.35088188060422504	RBM38
negative regulation of myeloid cell differentiation (GO:0045638)	1/69	0.344862776792392133895504002794041298329830169677734375	0.6279159771747575558009657470392994582653045654296875	0.29072466925504425461213031667284667491912841796875	0.52148137868025268293337148861610330641269683837890625	-0.32858563624126225	0.3498151235878312	ZFPM1
regulation of membrane potential (GO:0042391)	2/266	0.4842749500756047265070947105414234101772308349609375	0.696613460924253136141715003759600222110748291015625	0.3775630236443110465671679776278324425220489501953125	0.56843629737031309279160495862015523016452789306640625	-0.4816096710703392	0.3492163547930746	KCNN4;BCL2L1
signal transduction involved in DNA damage checkpoint (GO:0072422)	1/71	0.352858774347126147308273402813938446342945098876953125	0.63273046385386522150184873680700547993183135986328125	0.29766931018893127980362578455242328345775604248046875	0.52441902783690164113750142860226333141326904296875	-0.32796065793635404	0.3416324767936589	RBM38
centrosome organization (GO:0051297)	1/64	0.32444152172355433805250868317671120166778564453125	0.6279159771747575558009657470392994582653045654296875	0.27306555218310946120396920377970673143863677978515625	0.5148949684490189415697614094824530184268951416015625	-0.30299916632386253	0.341071002325803	C2CD3
signal transduction involved in DNA integrity checkpoint (GO:0072401)	1/71	0.352858774347126147308273402813938446342945098876953125	0.63273046385386522150184873680700547993183135986328125	0.29766931018893127980362578455242328345775604248046875	0.52441902783690164113750142860226333141326904296875	-0.32486016116630095	0.33840272845277847	RBM38
negative regulation of intrinsic apoptotic signaling pathway (GO:2001243)	1/75	0.36856152730104330128568790314602665603160858154296875	0.64100220828197451705676712663262151181697845458984375	0.31135812718214939120997541976976208388805389404296875	0.5321482456713779729540192420245148241519927978515625	-0.3354321584867325	0.33481080878473884	BCL2L1
regulation of establishment of protein localization (GO:0070201)	3/442	0.5078638379104221112214645472704432904720306396484375	0.7050421351323483687423276933259330689907073974609375	0.370893066940944204912256054740282706916332244873046875	0.56386120806266626370728545225574634969234466552734375	-0.49343943014599967	0.33432589048725536	RGCC;KCNN4;BCL2L1
body fluid secretion (GO:0007589)	1/71	0.352858774347126147308273402813938446342945098876953125	0.63273046385386522150184873680700547993183135986328125	0.29766931018893127980362578455242328345775604248046875	0.52441902783690164113750142860226333141326904296875	-0.32092286235828127	0.33430129399376624	KCNN4
signal transduction involved in cell cycle checkpoint (GO:0072395)	1/72	0.35682039957904265747856697998940944671630859375	0.63273046385386522150184873680700547993183135986328125	0.3011164528283682972897850049776025116443634033203125	0.5253829602318400571192569259437732398509979248046875	-0.3230872464175531	0.33294874351774945	RBM38
blood vessel morphogenesis (GO:0048514)	1/74	0.3646716316418670000842894296511076390743255615234375	0.638322163598565861519773534382693469524383544921875	0.307960781981624520664553301685373298823833465576171875	0.53160724863646746651824059881619177758693695068359375	-0.3286772274643503	0.3315557726488833	NPRL3
regulation of phospholipase C activity (GO:1900274)	1/69	0.344862776792392133895504002794041298329830169677734375	0.6279159771747575558009657470392994582653045654296875	0.29072466925504425461213031667284667491912841796875	0.52148137868025268293337148861610330641269683837890625	-0.3100178780520951	0.33004772687508094	PRKAR2B
cytokine production (GO:0001816)	1/68	0.340828110419755303528432932580471970140933990478515625	0.6279159771747575558009657470392994582653045654296875	0.287227009989551362867388206723262555897235870361328125	0.52148137868025268293337148861610330641269683837890625	-0.30458153976902663	0.3278445651901433	RGCC
regulation of interferon-gamma production (GO:0032649)	1/79	0.383886303945746132360028468610835261642932891845703125	0.65405080311759566935592147274292074143886566162109375	0.32478387959352106317822972414433024823665618896484375	0.54390775710979111234877336755744181573390960693359375	-0.33484552032166975	0.32058406578123083	ZFPM1
glycosylation (GO:0070085)	2/273	0.49797423009799735016400745735154487192630767822265625	0.70301957352204247353455457414384000003337860107421875	0.38976160635492751449504567062831483781337738037109375	0.57276954364549770293280062105623073875904083251953125	-0.4553570567874071	0.3174781047635985	ST3GAL5;TRAK2
organelle assembly (GO:0070925)	2/278	0.50761818686481507967300785821862518787384033203125	0.7050421351323483687423276933259330689907073974609375	0.39841256117150003479565611996804364025592803955078125	0.5751320770164947138169964091503061354160308837890625	-0.4661984782253728	0.3160945563706948	C2CD3;IFT57
neurotrophin TRK receptor signaling pathway (GO:0048011)	2/274	0.49991251954209869889922401853254996240139007568359375	0.70301957352204247353455457414384000003337860107421875	0.391496064833380563730003132150159217417240142822265625	0.57276954364549770293280062105623073875904083251953125	-0.45523106618047765	0.3156217846389619	PRKAR2B;FOXO3
tissue remodeling (GO:0048771)	1/71	0.352858774347126147308273402813938446342945098876953125	0.63273046385386522150184873680700547993183135986328125	0.29766931018893127980362578455242328345775604248046875	0.52441902783690164113750142860226333141326904296875	-0.300722449264575	0.3132587787089079	ITGA4
positive regulation of chromosome organization (GO:2001252)	1/72	0.35682039957904265747856697998940944671630859375	0.63273046385386522150184873680700547993183135986328125	0.3011164528283682972897850049776025116443634033203125	0.5253829602318400571192569259437732398509979248046875	-0.30269483488515353	0.3119339003993848	TAL1
positive regulation of cAMP metabolic process (GO:0030816)	1/72	0.35682039957904265747856697998940944671630859375	0.63273046385386522150184873680700547993183135986328125	0.3011164528283682972897850049776025116443634033203125	0.5253829602318400571192569259437732398509979248046875	-0.30230280859618036	0.3115299084071696	ADRB2
negative regulation of vasculature development (GO:1901343)	1/70	0.34887294893915654636629142260062508285045623779296875	0.630989842756843888338380565983243286609649658203125	0.294205409096234549171100525200017727911472320556640625	0.52441902783690164113750142860226333141326904296875	-0.2942769421783997	0.3098875883261042	RGCC
positive regulation of secretion (GO:0051047)	2/273	0.49797423009799735016400745735154487192630767822265625	0.70301957352204247353455457414384000003337860107421875	0.38976160635492751449504567062831483781337738037109375	0.57276954364549770293280062105623073875904083251953125	-0.44442971457924774	0.30985948583008455	RGCC;KCNN4
regulation of translational initiation (GO:0006446)	1/66	0.33268470054650889355940535097033716738224029541015625	0.6279159771747575558009657470392994582653045654296875	0.280180608681082354838309811384533531963825225830078125	0.51795292795295322374471425064257346093654632568359375	-0.28054334277125664	0.3087548045348607	EIF5B
organophosphate ester transport (GO:0015748)	1/71	0.352858774347126147308273402813938446342945098876953125	0.63273046385386522150184873680700547993183135986328125	0.29766931018893127980362578455242328345775604248046875	0.52441902783690164113750142860226333141326904296875	-0.2897298250399014	0.30180790083847137	KCNN4
regulation of mRNA processing (GO:0050684)	1/69	0.344862776792392133895504002794041298329830169677734375	0.6279159771747575558009657470392994582653045654296875	0.29072466925504425461213031667284667491912841796875	0.52148137868025268293337148861610330641269683837890625	-0.2820003936582263	0.30022006953139524	BTG2
response to vitamin (GO:0033273)	1/75	0.36856152730104330128568790314602665603160858154296875	0.64100220828197451705676712663262151181697845458984375	0.31135812718214939120997541976976208388805389404296875	0.5321482456713779729540192420245148241519927978515625	-0.29758225558146784	0.2970310184947844	ABCG2
protein targeting (GO:0006605)	2/273	0.49797423009799735016400745735154487192630767822265625	0.70301957352204247353455457414384000003337860107421875	0.38976160635492751449504567062831483781337738037109375	0.57276954364549770293280062105623073875904083251953125	-0.4248694094807886	0.2962219051696056	ANK1;TRAK2
regulation of protein complex disassembly (GO:0043244)	1/80	0.387659501622171109858072668430395424365997314453125	0.65738826562137286924070167515310458838939666748046875	0.328099799930470947817440219296258874237537384033203125	0.5461630666530197242281019498477689921855926513671875	-0.3098669929800629	0.29363860715230994	ADD1
regulation of nuclease activity (GO:0032069)	1/72	0.35682039957904265747856697998940944671630859375	0.63273046385386522150184873680700547993183135986328125	0.3011164528283682972897850049776025116443634033203125	0.5253829602318400571192569259437732398509979248046875	-0.2835156307951684	0.2921692950977621	ADD1
neurotrophin signaling pathway (GO:0038179)	2/278	0.50761818686481507967300785821862518787384033203125	0.7050421351323483687423276933259330689907073974609375	0.39841256117150003479565611996804364025592803955078125	0.5751320770164947138169964091503061354160308837890625	-0.42974398316642365	0.29137747130589614	PRKAR2B;FOXO3
positive regulation of lymphocyte differentiation (GO:0045621)	1/75	0.36856152730104330128568790314602665603160858154296875	0.64100220828197451705676712663262151181697845458984375	0.31135812718214939120997541976976208388805389404296875	0.5321482456713779729540192420245148241519927978515625	-0.29175709446508435	0.2912166478230025	IKZF1
regulation of fat cell differentiation (GO:0045598)	1/87	0.41343781346969687984227448396268300712108612060546875	0.6703750532192731537151075826841406524181365966796875	0.35086603190069520774585498656961135566234588623046875	0.5577659384402233744282284533255733549594879150390625	-0.3260913948957761	0.28801962664327413	ZFPM1
negative regulation of leukocyte differentiation (GO:1902106)	1/74	0.3646716316418670000842894296511076390743255615234375	0.638322163598565861519773534382693469524383544921875	0.307960781981624520664553301685373298823833465576171875	0.53160724863646746651824059881619177758693695068359375	-0.28488514387373415	0.2873801593190366	ZFPM1
regulation of striated muscle cell differentiation (GO:0051153)	1/85	0.406184446333827497976898257547873072326183319091796875	0.66695240659345988998296661520726047456264495849609375	0.344440138193300826596754404818057082593441009521484375	0.55632456198531643476457020369707606732845306396484375	-0.3188082521389481	0.28722963203528623	RBM38
smoothened signaling pathway (GO:0007224)	1/72	0.35682039957904265747856697998940944671630859375	0.63273046385386522150184873680700547993183135986328125	0.3011164528283682972897850049776025116443634033203125	0.5253829602318400571192569259437732398509979248046875	-0.27854901900736756	0.2870510888775401	IFT57
palate development (GO:0060021)	1/78	0.38009004783289024320680482560419477522373199462890625	0.6506423338493727559495027890079654753208160400390625	0.321451829657444954069234199778293259441852569580078125	0.540894951761056841377239834400825202465057373046875	-0.2955449474878687	0.2858945438387085	NPRL3
regulation of cyclase activity (GO:0031279)	1/73	0.360757970397792726569008436854346655309200286865234375	0.6345370773825254051558886203565634787082672119140625	0.304546916922506849534357797892880626022815704345703125	0.5279784668178069129140794757404364645481109619140625	-0.28005716695468097	0.28553172098368845	ADRB2
regulation of neuron projection development (GO:0010975)	2/275	0.50184607454031759932178147209924645721912384033203125	0.70301957352204247353455457414384000003337860107421875	0.39322841016219900467376646702177822589874267578125	0.57276954364549770293280062105623073875904083251953125	-0.4122207220931387	0.284210453719576	NPTN;SSH1
modification of morphology or physiology of other organism (GO:0035821)	1/76	0.372427800523585872394249918215791694819927215576171875	0.64463219612920041878822985381702892482280731201171875	0.314739031322067208673587401790427975356578826904296875	0.53624032452521486202812184274080209434032440185546875	-0.28604354397707554	0.28252866494967166	BCL2L1
complement activation (GO:0006956)	1/175	0.65886218757152226199735878253704868257045745849609375	0.77213880052684402688356612998177297413349151611328125	0.57975457643192662704478834712062962353229522705078125	0.673537560340689456239715582341887056827545166015625	-0.6731503571662648	0.2808658540691112	RGCC
mRNA export from nucleus (GO:0006406)	1/69	0.344862776792392133895504002794041298329830169677734375	0.6279159771747575558009657470392994582653045654296875	0.29072466925504425461213031667284667491912841796875	0.52148137868025268293337148861610330641269683837890625	-0.26182331046728063	0.27873937143751953	AGFG1
fatty acid metabolic process (GO:0006631)	2/280	0.51144232855460869391350797741324640810489654541015625	0.70730001417157717380490566938533447682857513427734375	0.40185772248591422606267542505520395934581756591796875	0.57780336553199573845773784341872669756412506103515625	-0.40670991535602363	0.27270731529968595	PRKAR2B;TBXAS1
anion transport (GO:0006820)	3/443	0.50938032046991488233089739878778345882892608642578125	0.70534574312203501822438056478858925402164459228515625	0.372230736677502560549868348971358500421047210693359375	0.56450047404968994868568188394419848918914794921875	-0.39970333017894955	0.2696240182805927	SLC16A10;SLC4A1;KCNN4
positive regulation of synaptic transmission (GO:0050806)	1/85	0.406184446333827497976898257547873072326183319091796875	0.66695240659345988998296661520726047456264495849609375	0.344440138193300826596754404818057082593441009521484375	0.55632456198531643476457020369707606732845306396484375	-0.29840741806868765	0.2688495429883441	NPTN
positive regulation of phospholipase activity (GO:0010518)	1/80	0.387659501622171109858072668430395424365997314453125	0.65738826562137286924070167515310458838939666748046875	0.328099799930470947817440219296258874237537384033203125	0.5461630666530197242281019498477689921855926513671875	-0.2821765023156809	0.2673983256952387	PRKAR2B
intrinsic apoptotic signaling pathway in response to DNA damage (GO:0008630)	1/79	0.383886303945746132360028468610835261642932891845703125	0.65405080311759566935592147274292074143886566162109375	0.32478387959352106317822972414433024823665618896484375	0.54390775710979111234877336755744181573390960693359375	-0.27410056578704756	0.2624263084915481	BCL2L1
neural tube closure (GO:0001843)	1/76	0.372427800523585872394249918215791694819927215576171875	0.64463219612920041878822985381702892482280731201171875	0.314739031322067208673587401790427975356578826904296875	0.53624032452521486202812184274080209434032440185546875	-0.2656451471374556	0.2623809218960011	IFT57
multicellular organism growth (GO:0035264)	1/79	0.383886303945746132360028468610835261642932891845703125	0.65405080311759566935592147274292074143886566162109375	0.32478387959352106317822972414433024823665618896484375	0.54390775710979111234877336755744181573390960693359375	-0.2737110998866668	0.26205343039030526	ADD1
striated muscle tissue development (GO:0014706)	1/85	0.406184446333827497976898257547873072326183319091796875	0.66695240659345988998296661520726047456264495849609375	0.344440138193300826596754404818057082593441009521484375	0.55632456198531643476457020369707606732845306396484375	-0.28938843285782306	0.26072390701101916	NPRL3
intracellular steroid hormone receptor signaling pathway (GO:0030518)	1/73	0.360757970397792726569008436854346655309200286865234375	0.6345370773825254051558886203565634787082672119140625	0.304546916922506849534357797892880626022815704345703125	0.5279784668178069129140794757404364645481109619140625	-0.2550975273510378	0.2600841706543869	NRIP1
tube closure (GO:0060606)	1/77	0.376270593541096209921903437134460546076297760009765625	0.6461392340903184816625071107409894466400146484375	0.318103572789677213616954531971714459359645843505859375	0.538595924645450363499321611016057431697845458984375	-0.2657366491678668	0.25974341897034603	IFT57
regulation of lyase activity (GO:0051339)	1/77	0.376270593541096209921903437134460546076297760009765625	0.6461392340903184816625071107409894466400146484375	0.318103572789677213616954531971714459359645843505859375	0.538595924645450363499321611016057431697845458984375	-0.2639340818393203	0.2579815054280964	ADRB2
positive regulation of ossification (GO:0045778)	1/83	0.39884212898539406211284585879184305667877197265625	0.66596220308313880398287665229872800409793853759765625	0.337951551007031614215492254515993408858776092529296875	0.555753912170413588711426200461573898792266845703125	-0.2782417646750223	0.2557569383482937	ADRB2
integrin-mediated signaling pathway (GO:0007229)	1/84	0.402524473732981336038250219644396565854549407958984375	0.66695240659345988998296661520726047456264495849609375	0.341203718812319589659409757587127387523651123046875	0.556054636205384422709130376460961997509002685546875	-0.2792851716900984	0.25414933298803655	ITGA4
microtubule organizing center organization (GO:0031023)	1/70	0.34887294893915654636629142260062508285045623779296875	0.630989842756843888338380565983243286609649658203125	0.294205409096234549171100525200017727911472320556640625	0.52441902783690164113750142860226333141326904296875	-0.24126765883164095	0.25406629681199133	C2CD3
regulation of organelle assembly (GO:1902115)	1/80	0.387659501622171109858072668430395424365997314453125	0.65738826562137286924070167515310458838939666748046875	0.328099799930470947817440219296258874237537384033203125	0.5461630666530197242281019498477689921855926513671875	-0.26762695716123136	0.25361077080672206	TBC1D2B
cellular response to organic cyclic compound (GO:0071407)	2/291	0.53212808939191369450583124489639885723590850830078125	0.7124088463358082545795468831784091889858245849609375	0.420642364940552848651122985756956040859222412109375	0.59066168797739126983259438929962925612926483154296875	-0.3974949770539475	0.2507680731808976	FECH;SSH1
positive regulation of cyclic nucleotide biosynthetic process (GO:0030804)	1/82	0.3951372764491558609023513781721703708171844482421875	0.66385505332338856643303870441741310060024261474609375	0.334683559223374837987563523711287416517734527587890625	0.55457473913995192216219720648950897157192230224609375	-0.26946945074918327	0.25020832389640435	ADRB2
axis specification (GO:0009798)	1/78	0.38009004783289024320680482560419477522373199462890625	0.6506423338493727559495027890079654753208160400390625	0.321451829657444954069234199778293259441852569580078125	0.540894951761056841377239834400825202465057373046875	-0.2579654276143699	0.2495421047825388	C2CD3
nuclear import (GO:0051170)	1/75	0.36856152730104330128568790314602665603160858154296875	0.64100220828197451705676712663262151181697845458984375	0.31135812718214939120997541976976208388805389404296875	0.5321482456713779729540192420245148241519927978515625	-0.24888293510221132	0.24842190793578	HNRNPA1
activation of cysteine-type endopeptidase activity involved in apoptotic process (GO:0006919)	1/83	0.39884212898539406211284585879184305667877197265625	0.66596220308313880398287665229872800409793853759765625	0.337951551007031614215492254515993408858776092529296875	0.555753912170413588711426200461573898792266845703125	-0.26841120408655794	0.24672078922348636	IFT57
positive regulation of nucleotide biosynthetic process (GO:0030810)	1/84	0.402524473732981336038250219644396565854549407958984375	0.66695240659345988998296661520726047456264495849609375	0.341203718812319589659409757587127387523651123046875	0.556054636205384422709130376460961997509002685546875	-0.26849300690050326	0.2443284697242465	ADRB2
negative regulation of protein complex assembly (GO:0031333)	1/91	0.427681959788002108435733816804713569581508636474609375	0.672779563274463754396492731757462024688720703125	0.363532121493712778725893031150917522609233856201171875	0.56050981001938404713058616835041902959346771240234375	-0.2855711353052819	0.2425571099097678	ADD1
positive regulation of purine nucleotide biosynthetic process (GO:1900373)	1/84	0.402524473732981336038250219644396565854549407958984375	0.66695240659345988998296661520726047456264495849609375	0.341203718812319589659409757587127387523651123046875	0.556054636205384422709130376460961997509002685546875	-0.2652800194978424	0.2414046531809489	ADRB2
male gonad development (GO:0008584)	1/82	0.3951372764491558609023513781721703708171844482421875	0.66385505332338856643303870441741310060024261474609375	0.334683559223374837987563523711287416517734527587890625	0.55457473913995192216219720648950897157192230224609375	-0.25863189466129727	0.24014541421835264	BCL2L1
positive regulation of Rab GTPase activity (GO:0032851)	1/88	0.417031475254492300930309056639089249074459075927734375	0.6703750532192731537151075826841406524181365966796875	0.354055655495633947449363176929182372987270355224609375	0.5577659384402233744282284533255733549594879150390625	-0.27454313039460126	0.2401136592227468	TBC1D2B
regulation of defense response to virus (GO:0050688)	1/77	0.376270593541096209921903437134460546076297760009765625	0.6461392340903184816625071107409894466400146484375	0.318103572789677213616954531971714459359645843505859375	0.538595924645450363499321611016057431697845458984375	-0.2437052854008253	0.23820893448222472	RNF216
endoplasmic reticulum unfolded protein response (GO:0030968)	1/83	0.39884212898539406211284585879184305667877197265625	0.66596220308313880398287665229872800409793853759765625	0.337951551007031614215492254515993408858776092529296875	0.555753912170413588711426200461573898792266845703125	-0.2569861433440156	0.23621899212854355	ADD1
regulation of Rab GTPase activity (GO:0032313)	1/88	0.417031475254492300930309056639089249074459075927734375	0.6703750532192731537151075826841406524181365966796875	0.354055655495633947449363176929182372987270355224609375	0.5577659384402233744282284533255733549594879150390625	-0.2684607271021672	0.2347940283533978	TBC1D2B
regulation of RNA splicing (GO:0043484)	1/73	0.360757970397792726569008436854346655309200286865234375	0.6345370773825254051558886203565634787082672119140625	0.304546916922506849534357797892880626022815704345703125	0.5279784668178069129140794757404364645481109619140625	-0.22653751760924562	0.2309658701960935	RBM38
regulation of mitochondrion organization (GO:0010821)	1/97	0.448407362312627066902592787300818599760532379150390625	0.68265938772244483256912417346029542386531829833984375	0.38207580011137032283130565701867453753948211669921875	0.57048955318826866101034056555363349616527557373046875	-0.28541529615738825	0.228918242719944	BCL2L1
blood vessel development (GO:0001568)	1/85	0.406184446333827497976898257547873072326183319091796875	0.66695240659345988998296661520726047456264495849609375	0.344440138193300826596754404818057082593441009521484375	0.55632456198531643476457020369707606732845306396484375	-0.2506813414432986	0.22585083346427642	NFE2
protein O-linked glycosylation (GO:0006493)	1/83	0.39884212898539406211284585879184305667877197265625	0.66596220308313880398287665229872800409793853759765625	0.337951551007031614215492254515993408858776092529296875	0.555753912170413588711426200461573898792266845703125	-0.243902365939041	0.22419251991638223	TRAK2
platelet degranulation (GO:0002576)	1/81	0.391409779759762044282211945755989290773868560791015625	0.66065594813487782399619163697934709489345550537109375	0.331399667612991333243144254083745181560516357421875	0.5508125973934581143254263224662281572818756103515625	-0.2364738299000522	0.2218125086609894	BRPF3
positive regulation of lipase activity (GO:0060193)	1/90	0.424153417189707615531091278171516023576259613037109375	0.6720914934186765776757965795695781707763671875	0.36038862671313987018351099322899244725704193115234375	0.560432671297829809731183559051714837551116943359375	-0.2582151727665707	0.2214608395870202	PRKAR2B
central nervous system neuron differentiation (GO:0021953)	1/87	0.41343781346969687984227448396268300712108612060546875	0.6703750532192731537151075826841406524181365966796875	0.35086603190069520774585498656961135566234588623046875	0.5577659384402233744282284533255733549594879150390625	-0.2498789843909785	0.22070515480266784	TAL1
positive regulation of endocytosis (GO:0045807)	1/90	0.424153417189707615531091278171516023576259613037109375	0.6720914934186765776757965795695781707763671875	0.36038862671313987018351099322899244725704193115234375	0.560432671297829809731183559051714837551116943359375	-0.25630492072308325	0.21982249271204402	ADD1
activation of cysteine-type endopeptidase activity (GO:0097202)	1/88	0.417031475254492300930309056639089249074459075927734375	0.6703750532192731537151075826841406524181365966796875	0.354055655495633947449363176929182372987270355224609375	0.5577659384402233744282284533255733549594879150390625	-0.24862260463678443	0.21744373380978427	IFT57
regulation of endothelial cell proliferation (GO:0001936)	1/88	0.417031475254492300930309056639089249074459075927734375	0.6703750532192731537151075826841406524181365966796875	0.354055655495633947449363176929182372987270355224609375	0.5577659384402233744282284533255733549594879150390625	-0.24709751003257224	0.21610989586034468	RGCC
positive regulation of Ras GTPase activity (GO:0032320)	2/292	0.53397918050209358664659475834923796355724334716796875	0.713065564134859553035994395031593739986419677734375	0.422335809551352248103484043895150534808635711669921875	0.59066168797739126983259438929962925612926483154296875	-0.34240287513641304	0.21482302581068732	RANBP10;TBC1D2B
cellular response to unfolded protein (GO:0034620)	1/86	0.409822181584974465362591899975086562335491180419921875	0.669889791553183844285968007170595228672027587890625	0.34766088428160435430669394918368197977542877197265625	0.556564626235793724617906264029443264007568359375	-0.23892361679457813	0.21312749186082988	ADD1
muscle tissue development (GO:0060537)	1/97	0.448407362312627066902592787300818599760532379150390625	0.68265938772244483256912417346029542386531829833984375	0.38207580011137032283130565701867453753948211669921875	0.57048955318826866101034056555363349616527557373046875	-0.26469333946089024	0.21229813168684333	NPRL3
membrane lipid biosynthetic process (GO:0046467)	1/88	0.417031475254492300930309056639089249074459075927734375	0.6703750532192731537151075826841406524181365966796875	0.354055655495633947449363176929182372987270355224609375	0.5577659384402233744282284533255733549594879150390625	-0.24013416838700252	0.21001980196313907	ST3GAL5
regulation of phospholipase activity (GO:0010517)	1/89	0.42060329925993034105857759641367010772228240966796875	0.6703750532192731537151075826841406524181365966796875	0.357229829176381408206708556463127024471759796142578125	0.55952280160623424354326971297268755733966827392578125	-0.24122763714222903	0.20891885494888496	PRKAR2B
regulation of autophagy (GO:0010506)	1/89	0.42060329925993034105857759641367010772228240966796875	0.6703750532192731537151075826841406524181365966796875	0.357229829176381408206708556463127024471759796142578125	0.55952280160623424354326971297268755733966827392578125	-0.23759885287152996	0.20577609127689334	BCL2L1
regulation of endothelial cell migration (GO:0010594)	1/92	0.431189057112833673546248292041127569973468780517578125	0.6734231394851295515735500885057263076305389404296875	0.366660386591881992668362499898648820817470550537109375	0.560562363186182466279205982573330402374267578125	-0.24396455334590694	0.20522508950926727	RGCC
stress-activated protein kinase signaling cascade (GO:0031098)	1/91	0.427681959788002108435733816804713569581508636474609375	0.672779563274463754396492731757462024688720703125	0.363532121493712778725893031150917522609233856201171875	0.56050981001938404713058616835041902959346771240234375	-0.23993518520166085	0.20379505451755411	STRADB
positive regulation of binding (GO:0051099)	1/93	0.43467483845285259658197674070834182202816009521484375	0.67595357567703973078465651269652880728244781494140625	0.36977349471827569704629468105849809944629669189453125	0.562946482855414043200426021940074861049652099609375	-0.2441961637716514	0.2034537493778259	ADD1
positive regulation of cyclic nucleotide metabolic process (GO:0030801)	1/91	0.427681959788002108435733816804713569581508636474609375	0.672779563274463754396492731757462024688720703125	0.363532121493712778725893031150917522609233856201171875	0.56050981001938404713058616835041902959346771240234375	-0.23869633024196582	0.2027428015358241	ADRB2
stress-activated MAPK cascade (GO:0051403)	1/89	0.42060329925993034105857759641367010772228240966796875	0.6703750532192731537151075826841406524181365966796875	0.357229829176381408206708556463127024471759796142578125	0.55952280160623424354326971297268755733966827392578125	-0.23193178453932922	0.20086804076946996	STRADB
chloride transmembrane transport (GO:1902476)	1/84	0.402524473732981336038250219644396565854549407958984375	0.66695240659345988998296661520726047456264495849609375	0.341203718812319589659409757587127387523651123046875	0.556054636205384422709130376460961997509002685546875	-0.2194867952479691	0.19973284752063605	SLC4A1
cellular transition metal ion homeostasis (GO:0046916)	1/89	0.42060329925993034105857759641367010772228240966796875	0.6703750532192731537151075826841406524181365966796875	0.357229829176381408206708556463127024471759796142578125	0.55952280160623424354326971297268755733966827392578125	-0.2296204906198204	0.19886630960452303	ABCG2
cell-type specific apoptotic process (GO:0097285)	1/86	0.409822181584974465362591899975086562335491180419921875	0.669889791553183844285968007170595228672027587890625	0.34766088428160435430669394918368197977542877197265625	0.556564626235793724617906264029443264007568359375	-0.22239679526598183	0.19838503957387277	BCL2L1
meiotic cell cycle process (GO:1903046)	1/93	0.43467483845285259658197674070834182202816009521484375	0.67595357567703973078465651269652880728244781494140625	0.36977349471827569704629468105849809944629669189453125	0.562946482855414043200426021940074861049652099609375	-0.2367246272244215	0.1972287862143225	SPIRE1
chromatin modification (GO:0016568)	3/475	0.55658417316298958166242982770199887454509735107421875	0.72455927691996369066629313238081522285938262939453125	0.41472279917409771154979125640238635241985321044921875	0.58698396185188050910852552988217212259769439697265625	-0.3365652196935363	0.19720596974364046	BRPF3;TLK1;IKZF1
homeostasis of number of cells (GO:0048872)	1/96	0.4450055676488897660192378680221736431121826171875	0.68265938772244483256912417346029542386531829833984375	0.3790225994422022903762581336195580661296844482421875	0.56905741104098606086836298345588147640228271484375	-0.2400882120488117	0.19439185899361916	ADD1
fatty acid derivative metabolic process (GO:1901568)	1/88	0.417031475254492300930309056639089249074459075927734375	0.6703750532192731537151075826841406524181365966796875	0.354055655495633947449363176929182372987270355224609375	0.5577659384402233744282284533255733549594879150390625	-0.22225649269130973	0.19438410157784625	TBXAS1
microtubule-based transport (GO:0010970)	1/95	0.441582966403762877671823616765323095023632049560546875	0.68223383363015954738983737115631811320781707763671875	0.37595452929034001154917632447904907166957855224609375	0.56679968562912563800892939980258233845233917236328125	-0.2361442531883779	0.19302179932447555	IFT57
icosanoid metabolic process (GO:0006690)	1/88	0.417031475254492300930309056639089249074459075927734375	0.6703750532192731537151075826841406524181365966796875	0.354055655495633947449363176929182372987270355224609375	0.5577659384402233744282284533255733549594879150390625	-0.2194579759462061	0.1919365367996012	TBXAS1
protein activation cascade (GO:0072376)	1/196	0.70035727098258038214595444514998234808444976806640625	0.79218351046624857492162163907778449356555938720703125	0.62132460371066822180097233285778202116489410400390625	0.69626788065308897746064076272887177765369415283203125	-0.5319300204267028	0.18945468924392775	RGCC
protein stabilization (GO:0050821)	1/91	0.427681959788002108435733816804713569581508636474609375	0.672779563274463754396492731757462024688720703125	0.363532121493712778725893031150917522609233856201171875	0.56050981001938404713058616835041902959346771240234375	-0.22051560917510668	0.18730054350320208	FLOT2
negative regulation of cell cycle G1/S phase transition (GO:1902807)	1/99	0.45514903283275376377758902890491299331188201904296875	0.684838135303115880248014946118928492069244384765625	0.388137876791652847163760498006013222038745880126953125	0.57276954364549770293280062105623073875904083251953125	-0.23609192933407586	0.18583512744871913	RBM38
cellular response to topologically incorrect protein (GO:0035967)	1/92	0.431189057112833673546248292041127569973468780517578125	0.6734231394851295515735500885057263076305389404296875	0.366660386591881992668362499898648820817470550537109375	0.560562363186182466279205982573330402374267578125	-0.21841937450152032	0.18373626441984392	ADD1
negative regulation of G1/S transition of mitotic cell cycle (GO:2000134)	1/99	0.45514903283275376377758902890491299331188201904296875	0.684838135303115880248014946118928492069244384765625	0.388137876791652847163760498006013222038745880126953125	0.57276954364549770293280062105623073875904083251953125	-0.23304199044744767	0.1834344279275367	RBM38
long-chain fatty acid metabolic process (GO:0001676)	1/86	0.409822181584974465362591899975086562335491180419921875	0.669889791553183844285968007170595228672027587890625	0.34766088428160435430669394918368197977542877197265625	0.556564626235793724617906264029443264007568359375	-0.20186213960059315	0.18006747131960973	TBXAS1
regulation of cAMP biosynthetic process (GO:0030817)	1/98	0.45178847578630598746940449927933514118194580078125	0.68448644370813316317736507699009962379932403564453125	0.385114202333577904102668298946809954941272735595703125	0.57276954364549770293280062105623073875904083251953125	-0.2252475391775144	0.17896844615763924	ADRB2
morphogenesis of an epithelium (GO:0002009)	2/296	0.54133397012484085752959117598948068916797637939453125	0.715915457390784215618850794271565973758697509765625	0.42908492150678678722641734566423110663890838623046875	0.59560527162689969049580440696445293724536895751953125	-0.28517509189435014	0.17501733531789232	C2CD3;IFT57
glycolipid metabolic process (GO:0006664)	1/92	0.431189057112833673546248292041127569973468780517578125	0.6734231394851295515735500885057263076305389404296875	0.366660386591881992668362499898648820817470550537109375	0.560562363186182466279205982573330402374267578125	-0.20794533399524223	0.1749254110768303	ST3GAL5
cell-matrix adhesion (GO:0007160)	1/100	0.4584891573533076414292963818297721445560455322265625	0.684838135303115880248014946118928492069244384765625	0.391146893836614661932316039383294992148876190185546875	0.57276954364549770293280062105623073875904083251953125	-0.2229345843077645	0.17384854337399763	ITGA4
ER-nucleus signaling pathway (GO:0006984)	1/94	0.438139432296596631477569872004096396267414093017578125	0.67939737932439447920529573821113444864749908447265625	0.37287151827753206578819344940711744129657745361328125	0.56450047404968994868568188394419848918914794921875	-0.20934208757104783	0.17275287571259096	ADD1
post-Golgi vesicle-mediated transport (GO:0006892)	1/90	0.424153417189707615531091278171516023576259613037109375	0.6720914934186765776757965795695781707763671875	0.36038862671313987018351099322899244725704193115234375	0.560432671297829809731183559051714837551116943359375	-0.19886276828251437	0.17055665302153877	RAB10
interaction with host (GO:0051701)	1/92	0.431189057112833673546248292041127569973468780517578125	0.6734231394851295515735500885057263076305389404296875	0.366660386591881992668362499898648820817470550537109375	0.560562363186182466279205982573330402374267578125	-0.20058522564514011	0.16873402436006424	BCL2L1
regulation of actin filament polymerization (GO:0030833)	1/104	0.471647783506173812195783057177322916686534881591796875	0.689087554665606116799381197779439389705657958984375	0.403037783557028406189459701636224053800106048583984375	0.577971069560013095411932226852513849735260009765625	-0.2199754404783899	0.1653165574953023	ADD1
regulation of cell-cell adhesion (GO:0022407)	1/94	0.438139432296596631477569872004096396267414093017578125	0.67939737932439447920529573821113444864749908447265625	0.37287151827753206578819344940711744129657745361328125	0.56450047404968994868568188394419848918914794921875	-0.2000775961851098	0.16510764991253704	RGCC
protein alkylation (GO:0008213)	1/101	0.46180897256410669005077807014458812773227691650390625	0.684838135303115880248014946118928492069244384765625	0.394141323502145646262562195261125452816486358642578125	0.57276954364549770293280062105623073875904083251953125	-0.2133192280100424	0.16481127874853888	BTG2
protein methylation (GO:0006479)	1/101	0.46180897256410669005077807014458812773227691650390625	0.684838135303115880248014946118928492069244384765625	0.394141323502145646262562195261125452816486358642578125	0.57276954364549770293280062105623073875904083251953125	-0.21049990816389172	0.1626330610914632	BTG2
regulation of vesicle-mediated transport (GO:0060627)	2/306	0.559371163126616277594393977778963744640350341796875	0.72558049441364180776048442567116580903530120849609375	0.445779511198921729597799412658787332475185394287109375	0.60344001080103104595053764569456689059734344482421875	-0.27855235781040355	0.16182277755350793	RNF139;ADD1
regulation of cell cycle process (GO:0010564)	3/481	0.56513442597533636302387094474397599697113037109375	0.72910490480744771790710956338443793356418609619140625	0.422603815247779512898063103421009145677089691162109375	0.59066168797739126983259438929962925612926483154296875	-0.283456113766096	0.1617660384170124	RBM38;RGCC;BCL2L1
maintenance of protein location in cell (GO:0032507)	1/93	0.43467483845285259658197674070834182202816009521484375	0.67595357567703973078465651269652880728244781494140625	0.36977349471827569704629468105849809944629669189453125	0.562946482855414043200426021940074861049652099609375	-0.1919341638612696	0.15991129700050832	GYPA
cellular response to decreased oxygen levels (GO:0036294)	1/101	0.46180897256410669005077807014458812773227691650390625	0.684838135303115880248014946118928492069244384765625	0.394141323502145646262562195261125452816486358642578125	0.57276954364549770293280062105623073875904083251953125	-0.2048755045813052	0.15828762465194865	RGCC
regulation of cytokine secretion (GO:0050707)	1/106	0.47810767021473987714585973662906326353549957275390625	0.6957202644222519882788446921040304005146026611328125	0.408897089122185308784906965229311026632785797119140625	0.58406193939003336890181117269094102084636688232421875	-0.21342184331592645	0.1574881015698202	RGCC
cellular response to hypoxia (GO:0071456)	1/99	0.45514903283275376377758902890491299331188201904296875	0.684838135303115880248014946118928492069244384765625	0.388137876791652847163760498006013222038745880126953125	0.57276954364549770293280062105623073875904083251953125	-0.19931670663500647	0.1568882328364678	RGCC
negative regulation of cytoskeleton organization (GO:0051494)	1/101	0.46180897256410669005077807014458812773227691650390625	0.684838135303115880248014946118928492069244384765625	0.394141323502145646262562195261125452816486358642578125	0.57276954364549770293280062105623073875904083251953125	-0.19955922162041667	0.15418024342266792	ADD1
cellular response to lipid (GO:0071396)	2/315	0.575173297861763188620898290537297725677490234375	0.7303894565137110106434192857705056667327880859375	0.460577449970218044672520818494376726448535919189453125	0.6083203986848444433377380846650339663028717041015625	-0.2756462779437175	0.1524555173250021	FECH;ADD1
regulation of T cell differentiation (GO:0045580)	1/97	0.448407362312627066902592787300818599760532379150390625	0.68265938772244483256912417346029542386531829833984375	0.38207580011137032283130565701867453753948211669921875	0.57048955318826866101034056555363349616527557373046875	-0.18914332419613036	0.15170300253743427	IKZF1
chloride transport (GO:0006821)	1/92	0.431189057112833673546248292041127569973468780517578125	0.6734231394851295515735500885057263076305389404296875	0.366660386591881992668362499898648820817470550537109375	0.560562363186182466279205982573330402374267578125	-0.17533787127861913	0.14749573179386924	SLC4A1
T cell differentiation (GO:0030217)	1/97	0.448407362312627066902592787300818599760532379150390625	0.68265938772244483256912417346029542386531829833984375	0.38207580011137032283130565701867453753948211669921875	0.57048955318826866101034056555363349616527557373046875	-0.1822958163159814	0.14621093714346786	IKZF1
fat cell differentiation (GO:0045444)	1/96	0.4450055676488897660192378680221736431121826171875	0.68265938772244483256912417346029542386531829833984375	0.3790225994422022903762581336195580661296844482421875	0.56905741104098606086836298345588147640228271484375	-0.17961970393414545	0.1454324136186379	ADRB2
water-soluble vitamin metabolic process (GO:0006767)	1/90	0.424153417189707615531091278171516023576259613037109375	0.6720914934186765776757965795695781707763671875	0.36038862671313987018351099322899244725704193115234375	0.560432671297829809731183559051714837551116943359375	-0.16933452735157975	0.14523146024518616	MOCS1
RNA splicing (GO:0008380)	2/313	0.57169722192965910512185701009002514183521270751953125	0.72982658493445640157659681790391914546489715576171875	0.457308156292605072490431439291569404304027557373046875	0.6071639807320547976843272408586926758289337158203125	-0.25957810499191747	0.14514199680517342	RBM38;HNRNPA1
response to ketone (GO:1901654)	1/105	0.47488757894542332760323688489734195172786712646484375	0.692889662166007003207823800039477646350860595703125	0.405974557419586490336627093711285851895809173583984375	0.5814154728789071580052905119373463094234466552734375	-0.18730875077128578	0.13948455210090674	FECH
lymphocyte activation (GO:0046649)	2/304	0.555803922953001627860203370801173150539398193359375	0.7244111082133246615200050655403174459934234619140625	0.442461441395673393817133955963072367012500762939453125	0.60327279742352291069806824452825821936130523681640625	-0.23575291053076067	0.13846704456777084	ITGA4;IKZF1
positive regulation of angiogenesis (GO:0045766)	1/101	0.46180897256410669005077807014458812773227691650390625	0.684838135303115880248014946118928492069244384765625	0.394141323502145646262562195261125452816486358642578125	0.57276954364549770293280062105623073875904083251953125	-0.17645409429292228	0.13632913072169334	ADD1
cellular response to oxygen levels (GO:0071453)	1/109	0.487650903696316861957171795438625849783420562744140625	0.6983880531197581564839538259548135101795196533203125	0.417579910397092801677132456461549736559391021728515625	0.58872809675958481800961408225703053176403045654296875	-0.18721771582660035	0.1344514305210201	RGCC
cytoskeleton-dependent intracellular transport (GO:0030705)	1/104	0.471647783506173812195783057177322916686534881591796875	0.689087554665606116799381197779439389705657958984375	0.403037783557028406189459701636224053800106048583984375	0.577971069560013095411932226852513849735260009765625	-0.1763689982524787	0.13254532222591042	IFT57
liposaccharide metabolic process (GO:1903509)	1/100	0.4584891573533076414292963818297721445560455322265625	0.684838135303115880248014946118928492069244384765625	0.391146893836614661932316039383294992148876190185546875	0.57276954364549770293280062105623073875904083251953125	-0.16946000916561932	0.1321480731447065	ST3GAL5
zymogen activation (GO:0031638)	1/102	0.465108600934080573807705150102265179157257080078125	0.6859878551090170528681255746050737798213958740234375	0.397121235481675494138897875018301419913768768310546875	0.574794651089988395398222564836032688617706298828125	-0.16539568612641883	0.12660780933153845	IFT57
unsaturated fatty acid metabolic process (GO:0033559)	1/100	0.4584891573533076414292963818297721445560455322265625	0.684838135303115880248014946118928492069244384765625	0.391146893836614661932316039383294992148876190185546875	0.57276954364549770293280062105623073875904083251953125	-0.1595944690957475	0.12445474114747236	TBXAS1
response to retinoic acid (GO:0032526)	1/111	0.49391669845936225780036465948796831071376800537109375	0.70273226600173666067661315537407062947750091552734375	0.4232984866001727741746663014055229723453521728515625	0.59066168797739126983259438929962925612926483154296875	-0.17513356725934237	0.12353718725311692	ADD1
behavior (GO:0007610)	3/494	0.5833170404586331958540768027887679636478424072265625	0.7344212761320838556144963149563409388065338134765625	0.43956156859050554697176949048298411071300506591796875	0.60327279742352291069806824452825821936130523681640625	-0.22658466406749542	0.12213466979566727	BTG2;TAL1;PRKAR2B
DNA catabolic process (GO:0006308)	1/102	0.465108600934080573807705150102265179157257080078125	0.6859878551090170528681255746050737798213958740234375	0.397121235481675494138897875018301419913768768310546875	0.574794651089988395398222564836032688617706298828125	-0.159000791594858	0.12171261764601704	TATDN1
regulation of response to biotic stimulus (GO:0002831)	1/107	0.48130817609505971432781734620220959186553955078125	0.696613460924253136141715003759600222110748291015625	0.411805446727525226169319694236037321388721466064453125	0.58667433891588449679233008282608352601528167724609375	-0.16140171476224008	0.11802460288405661	RNF216
regulation of type I interferon production (GO:0032479)	1/108	0.484489214773445586725841849329299293458461761474609375	0.696613460924253136141715003759600222110748291015625	0.414699698014780515631372281859512440860271453857421875	0.58698396185188050910852552988217212259769439697265625	-0.16088722712281806	0.11658855545159966	RNF216
fertilization (GO:0009566)	1/100	0.4584891573533076414292963818297721445560455322265625	0.684838135303115880248014946118928492069244384765625	0.391146893836614661932316039383294992148876190185546875	0.57276954364549770293280062105623073875904083251953125	-0.146551922514304	0.11428392026693436	BCL2L1
gonad development (GO:0008406)	1/112	0.497021035668893162995374268575687892735004425048828125	0.70301957352204247353455457414384000003337860107421875	0.426136983708597816278285108637646771967411041259765625	0.59309974557137745687640517644467763602733612060546875	-0.15927153615604422	0.11135038278278128	BCL2L1
maintenance of location in cell (GO:0051651)	1/103	0.468388164256411665409274291960173286497592926025390625	0.68616972310878632246300412589334882795810699462890625	0.400086699150790703338742559935781173408031463623046875	0.57601886354557552127886310699977912008762359619140625	-0.14571580725563493	0.1105193075039218	GYPA
mitotic cell cycle checkpoint (GO:0007093)	1/103	0.468388164256411665409274291960173286497592926025390625	0.68616972310878632246300412589334882795810699462890625	0.400086699150790703338742559935781173408031463623046875	0.57601886354557552127886310699977912008762359619140625	-0.14548810171249488	0.11034660243220303	BCL2L1
regulation of cAMP metabolic process (GO:0030814)	1/113	0.50010648588895245669760925011360086500644683837890625	0.70301957352204247353455457414384000003337860107421875	0.428961708498687588342335175184416584670543670654296875	0.59560527162689969049580440696445293724536895751953125	-0.15865180429173412	0.10993526607620834	ADRB2
response to ethanol (GO:0045471)	1/109	0.487650903696316861957171795438625849783420562744140625	0.6983880531197581564839538259548135101795196533203125	0.417579910397092801677132456461549736559391021728515625	0.58872809675958481800961408225703053176403045654296875	-0.15266147546596914	0.1096346767784507	FECH
cholesterol metabolic process (GO:0008203)	1/107	0.48130817609505971432781734620220959186553955078125	0.696613460924253136141715003759600222110748291015625	0.411805446727525226169319694236037321388721466064453125	0.58667433891588449679233008282608352601528167724609375	-0.14938707246008628	0.10923892555346214	FECH
axonogenesis (GO:0007409)	1/109	0.487650903696316861957171795438625849783420562744140625	0.6983880531197581564839538259548135101795196533203125	0.417579910397092801677132456461549736559391021728515625	0.58872809675958481800961408225703053176403045654296875	-0.15208161926147326	0.10921824986154947	RAB10
regulation of muscle contraction (GO:0006937)	1/114	0.5031731630176163871936978466692380607128143310546875	0.70301957352204247353455457414384000003337860107421875	0.431772726809564855177114850448560900986194610595703125	0.59560527162689969049580440696445293724536895751953125	-0.15884607557611694	0.10909880580447076	ADRB2
positive regulation of cysteine-type endopeptidase activity involved in apoptotic process (GO:0043280)	1/111	0.49391669845936225780036465948796831071376800537109375	0.70273226600173666067661315537407062947750091552734375	0.4232984866001727741746663014055229723453521728515625	0.59066168797739126983259438929962925612926483154296875	-0.14936187436534928	0.10535813396997076	IFT57
histone acetylation (GO:0016573)	1/101	0.46180897256410669005077807014458812773227691650390625	0.684838135303115880248014946118928492069244384765625	0.394141323502145646262562195261125452816486358642578125	0.57276954364549770293280062105623073875904083251953125	-0.13586289514221347	0.10496820981281968	BRPF3
mitochondrial transport (GO:0006839)	1/111	0.49391669845936225780036465948796831071376800537109375	0.70273226600173666067661315537407062947750091552734375	0.4232984866001727741746663014055229723453521728515625	0.59066168797739126983259438929962925612926483154296875	-0.1468977807981636	0.10361999094472281	SLC25A37
endocytosis (GO:0006897)	2/323	0.58887393930142850617670546853332780301570892333984375	0.7348718247605312559045387388323433697223663330078125	0.47354248961119882466164199286140501499176025390625	0.61424902888707999526474168305867351591587066650390625	-0.19148777434193961	0.10140103790792653	ADRB2;BCL2L1
transition metal ion transport (GO:0000041)	1/101	0.46180897256410669005077807014458812773227691650390625	0.684838135303115880248014946118928492069244384765625	0.394141323502145646262562195261125452816486358642578125	0.57276954364549770293280062105623073875904083251953125	-0.13109326875826122	0.10128317761565209	SLC25A37
positive regulation of protein complex assembly (GO:0031334)	1/122	0.52704420356108394596361677031381987035274505615234375	0.710790383710791839888543108827434480190277099609375	0.45377524173048866540369772337726317346096038818359375	0.60521924878655364299362418023520149290561676025390625	-0.15799241147160523	0.10118953505358246	TAL1
peptidyl-tyrosine dephosphorylation (GO:0035335)	1/102	0.465108600934080573807705150102265179157257080078125	0.6859878551090170528681255746050737798213958740234375	0.397121235481675494138897875018301419913768768310546875	0.574794651089988395398222564836032688617706298828125	-0.13168687869977963	0.10080424478026334	SSH1
regulation of mitosis (GO:0007088)	1/112	0.497021035668893162995374268575687892735004425048828125	0.70301957352204247353455457414384000003337860107421875	0.426136983708597816278285108637646771967411041259765625	0.59309974557137745687640517644467763602733612060546875	-0.14283174523571068	0.09985694801076686	RGCC
tube formation (GO:0035148)	1/114	0.5031731630176163871936978466692380607128143310546875	0.70301957352204247353455457414384000003337860107421875	0.431772726809564855177114850448560900986194610595703125	0.59560527162689969049580440696445293724536895751953125	-0.14427861224267755	0.099093567415581	IFT57
single-organism cellular localization (GO:1902580)	3/496	0.58607200568832862330737043521367013454437255859375	0.7348718247605312559045387388323433697223663330078125	0.442155029699268065090933532701455987989902496337890625	0.60327279742352291069806824452825821936130523681640625	-0.18507912586209416	0.09889011271194276	RAB10;ITGA4;ANK1
negative regulation of cell adhesion (GO:0007162)	1/115	0.5062211804677050341894073426374234259128570556640625	0.7050421351323483687423276933259330689907073974609375	0.43457010420335129285973607693449594080448150634765625	0.5979464598342314474166414584033191204071044921875	-0.1451700042047202	0.09882906623242474	RGCC
regulation of protein polymerization (GO:0032271)	1/127	0.5413822502071983233662422207999043166637420654296875	0.715915457390784215618850794271565973758697509765625	0.467098083461781887759656228809035383164882659912109375	0.6117296587023577369990334773319773375988006591796875	-0.15441604620135777	0.09475427014895389	ADD1
response to alkaloid (GO:0043279)	1/111	0.49391669845936225780036465948796831071376800537109375	0.70273226600173666067661315537407062947750091552734375	0.4232984866001727741746663014055229723453521728515625	0.59066168797739126983259438929962925612926483154296875	-0.13386728265727987	0.09442842867586328	BCL2L1
regulation of cyclic nucleotide biosynthetic process (GO:0030802)	1/116	0.5092506507132192883346988310222513973712921142578125	0.70534574312203501822438056478858925402164459228515625	0.43735390591405021165627431400935165584087371826171875	0.60101605022575543824103760925936512649059295654296875	-0.13914932891168705	0.09390004688781414	ADRB2
ATP catabolic process (GO:0006200)	2/327	0.59560182215825496765404523102915845811367034912109375	0.73737947686335214569908202975057065486907958984375	0.479956459745784547177294143693870864808559417724609375	0.6175967393434358410075901701929979026317596435546875	-0.1800668784979666	0.09330758068129608	ABCB10;ABCG2
negative regulation of protein transport (GO:0051224)	1/122	0.52704420356108394596361677031381987035274505615234375	0.710790383710791839888543108827434480190277099609375	0.45377524173048866540369772337726317346096038818359375	0.60521924878655364299362418023520149290561676025390625	-0.14515814557853038	0.092969561787919	RGCC
maintenance of protein location (GO:0045185)	1/108	0.484489214773445586725841849329299293458461761474609375	0.696613460924253136141715003759600222110748291015625	0.414699698014780515631372281859512440860271453857421875	0.58698396185188050910852552988217212259769439697265625	-0.1280270884962989	0.09277612383152714	GYPA
positive regulation of cytokine production (GO:0001819)	2/327	0.59560182215825496765404523102915845811367034912109375	0.73737947686335214569908202975057065486907958984375	0.479956459745784547177294143693870864808559417724609375	0.6175967393434358410075901701929979026317596435546875	-0.17747711193634216	0.0919656078853539	RGCC;ZFPM1
response to organophosphorus (GO:0046683)	1/118	0.515254396813072279570633327239193022251129150390625	0.708963961184569058104898431338369846343994140625	0.442881041714784984275610213444451801478862762451171875	0.60327279742352291069806824452825821936130523681640625	-0.13849444907929048	0.09183491105052824	SSH1
peptidyl-lysine acetylation (GO:0018394)	1/108	0.484489214773445586725841849329299293458461761474609375	0.696613460924253136141715003759600222110748291015625	0.414699698014780515631372281859512440860271453857421875	0.58698396185188050910852552988217212259769439697265625	-0.1262750239654779	0.09150647255864848	BRPF3
regulation of nucleotide biosynthetic process (GO:0030808)	1/119	0.5182288945161064308564391467371024191379547119140625	0.7094644941297325591023081869934685528278350830078125	0.445624504754433992115281171209062449634075164794921875	0.60344001080103104595053764569456689059734344482421875	-0.13888869772667017	0.09129685392762531	ADRB2
double-strand break repair (GO:0006302)	1/114	0.5031731630176163871936978466692380607128143310546875	0.70301957352204247353455457414384000003337860107421875	0.431772726809564855177114850448560900986194610595703125	0.59560527162689969049580440696445293724536895751953125	-0.13289281420922416	0.09127356327587896	AP5S1
internal peptidyl-lysine acetylation (GO:0018393)	1/106	0.47810767021473987714585973662906326353549957275390625	0.6957202644222519882788446921040304005146026611328125	0.408897089122185308784906965229311026632785797119140625	0.58406193939003336890181117269094102084636688232421875	-0.12338811005635725	0.09105047031338068	BRPF3
cellular response to steroid hormone stimulus (GO:0071383)	1/123	0.52994694061849478838865934449131600558757781982421875	0.7124088463358082545795468831784091889858245849609375	0.456465814757679833046921658024075441062450408935546875	0.6071639807320547976843272408586926758289337158203125	-0.14264979451746138	0.09057953678350464	FECH
apoptotic signaling pathway (GO:0097190)	2/327	0.59560182215825496765404523102915845811367034912109375	0.73737947686335214569908202975057065486907958984375	0.479956459745784547177294143693870864808559417724609375	0.6175967393434358410075901701929979026317596435546875	-0.17462372728124387	0.09048703269628401	FOXO3;BCL2L1
positive regulation of leukocyte differentiation (GO:1902107)	1/118	0.515254396813072279570633327239193022251129150390625	0.708963961184569058104898431338369846343994140625	0.442881041714784984275610213444451801478862762451171875	0.60327279742352291069806824452825821936130523681640625	-0.13616400803881668	0.09028960835368235	IKZF1
regulation of muscle cell differentiation (GO:0051147)	1/122	0.52704420356108394596361677031381987035274505615234375	0.710790383710791839888543108827434480190277099609375	0.45377524173048866540369772337726317346096038818359375	0.60521924878655364299362418023520149290561676025390625	-0.14068777318543588	0.09010641855363206	RBM38
internal protein amino acid acetylation (GO:0006475)	1/111	0.49391669845936225780036465948796831071376800537109375	0.70273226600173666067661315537407062947750091552734375	0.4232984866001727741746663014055229723453521728515625	0.59066168797739126983259438929962925612926483154296875	-0.12752367312219112	0.0899537200791016	BRPF3
regulation of purine nucleotide biosynthetic process (GO:1900371)	1/119	0.5182288945161064308564391467371024191379547119140625	0.7094644941297325591023081869934685528278350830078125	0.445624504754433992115281171209062449634075164794921875	0.60344001080103104595053764569456689059734344482421875	-0.13616641820099357	0.08950739545998977	ADRB2
purine ribonucleoside monophosphate catabolic process (GO:0009169)	2/332	0.603896742991599122518664444214664399623870849609375	0.7424654353584918542452442125068046152591705322265625	0.4879083165034903135648391980794258415699005126953125	0.6224839671822699482817142779822461307048797607421875	-0.16910628387407936	0.08528910110444435	ABCB10;ABCG2
germ cell development (GO:0007281)	1/121	0.524123688968757495132422263850457966327667236328125	0.710790383710791839888543108827434480190277099609375	0.4510715411954020481744009885005652904510498046875	0.60521924878655364299362418023520149290561676025390625	-0.13153608347325718	0.08497593701355505	BCL2L1
response to UV (GO:0009411)	1/117	0.5122616857752595453945332337752915918827056884765625	0.707532976413859149289464767207391560077667236328125	0.440124196878597440107938609799020923674106597900390625	0.60327279742352291069806824452825821936130523681640625	-0.12681190791210412	0.08482698079513067	FECH
inorganic anion transmembrane transport (GO:0098661)	1/108	0.484489214773445586725841849329299293458461761474609375	0.696613460924253136141715003759600222110748291015625	0.414699698014780515631372281859512440860271453857421875	0.58698396185188050910852552988217212259769439697265625	-0.11659444898073357	0.08449134604055236	SLC4A1
ribonucleoside monophosphate catabolic process (GO:0009158)	2/332	0.603896742991599122518664444214664399623870849609375	0.7424654353584918542452442125068046152591705322265625	0.4879083165034903135648391980794258415699005126953125	0.6224839671822699482817142779822461307048797607421875	-0.16665357607916914	0.08405207289764202	ABCB10;ABCG2
neuron development (GO:0048666)	1/121	0.524123688968757495132422263850457966327667236328125	0.710790383710791839888543108827434480190277099609375	0.4510715411954020481744009885005652904510498046875	0.60521924878655364299362418023520149290561676025390625	-0.12979809265864622	0.08385314702245314	BTG2
purine nucleoside monophosphate catabolic process (GO:0009128)	2/333	0.60554040020627641904837901165592484176158905029296875	0.7424654353584918542452442125068046152591705322265625	0.4894898427356066950011381777585484087467193603515625	0.623311025379229111109680161462165415287017822265625	-0.16646667751756483	0.08350534467003938	ABCB10;ABCG2
regulation of lipase activity (GO:0060191)	1/122	0.52704420356108394596361677031381987035274505615234375	0.710790383710791839888543108827434480190277099609375	0.45377524173048866540369772337726317346096038818359375	0.60521924878655364299362418023520149290561676025390625	-0.1292834458480663	0.08280227925910218	PRKAR2B
nucleoside monophosphate catabolic process (GO:0009125)	2/335	0.60881239025628819394597712744143791496753692626953125	0.7424654353584918542452442125068046152591705322265625	0.492643975725931382303457439775229431688785552978515625	0.62358885944336706064206055089016444981098175048828125	-0.16406188561151155	0.08141491022913185	ABCB10;ABCG2
humoral immune response (GO:0006959)	1/263	0.80207744949695169989212217842577956616878509521484375	0.84857924215399993528308186796493828296661376953125	0.72867400803035253797901305006234906613826751708984375	0.77117197947406534996872551346314139664173126220703125	-0.36505079320083383	0.08051199089240148	RGCC
circadian rhythm (GO:0007623)	1/127	0.5413822502071983233662422207999043166637420654296875	0.715915457390784215618850794271565973758697509765625	0.467098083461781887759656228809035383164882659912109375	0.6117296587023577369990334773319773375988006591796875	-0.1300136673151335	0.0797802460229425	NRIP1
regulation of intrinsic apoptotic signaling pathway (GO:2001242)	1/126	0.53854955648582703009452643527765758335590362548828125	0.715915457390784215618850794271565973758697509765625	0.464459395329668456309235580192762427031993865966796875	0.61121956746168237817329327299376018345355987548828125	-0.12431876953478477	0.07693787294324335	BCL2L1
positive regulation of DNA metabolic process (GO:0051054)	1/124	0.5328320074250341153998533627600409090518951416015625	0.7124088463358082545795468831784091889858245849609375	0.45914332305588689830955217985319904983043670654296875	0.6071639807320547976843272408586926758289337158203125	-0.1204279266344045	0.07581529132996101	RGCC
regulation of axonogenesis (GO:0050770)	1/114	0.5031731630176163871936978466692380607128143310546875	0.70301957352204247353455457414384000003337860107421875	0.431772726809564855177114850448560900986194610595703125	0.59560527162689969049580440696445293724536895751953125	-0.1094591094438395	0.07517880489922069	SSH1
positive regulation of cysteine-type endopeptidase activity (GO:2001056)	1/119	0.5182288945161064308564391467371024191379547119140625	0.7094644941297325591023081869934685528278350830078125	0.445624504754433992115281171209062449634075164794921875	0.60344001080103104595053764569456689059734344482421875	-0.11301998964779789	0.07429236255122103	IFT57
negative regulation of protein serine/threonine kinase activity (GO:0071901)	1/118	0.515254396813072279570633327239193022251129150390625	0.708963961184569058104898431338369846343994140625	0.442881041714784984275610213444451801478862762451171875	0.60327279742352291069806824452825821936130523681640625	-0.11139595876227742	0.0738660504614534	PRKAR2B
positive regulation of cell morphogenesis involved in differentiation (GO:0010770)	1/123	0.52994694061849478838865934449131600558757781982421875	0.7124088463358082545795468831784091889858245849609375	0.456465814757679833046921658024075441062450408935546875	0.6071639807320547976843272408586926758289337158203125	-0.11540580495286719	0.07328019216654828	RGCC
regulation of response to DNA damage stimulus (GO:2001020)	1/124	0.5328320074250341153998533627600409090518951416015625	0.7124088463358082545795468831784091889858245849609375	0.45914332305588689830955217985319904983043670654296875	0.6071639807320547976843272408586926758289337158203125	-0.1157683518663407	0.07288186028628837	BCL2L1
sterol metabolic process (GO:0016125)	1/119	0.5182288945161064308564391467371024191379547119140625	0.7094644941297325591023081869934685528278350830078125	0.445624504754433992115281171209062449634075164794921875	0.60344001080103104595053764569456689059734344482421875	-0.10904354083560602	0.07167849063579844	FECH
regulation of cell cycle G1/S phase transition (GO:1902806)	1/131	0.552541590128658111069626102107577025890350341796875	0.72275897529464661062093000509776175022125244140625	0.47752528427121820886469549805042333900928497314453125	0.6175967393434358410075901701929979026317596435546875	-0.12077558474804287	0.07164728614219613	RBM38
regulation of G1/S transition of mitotic cell cycle (GO:2000045)	1/129	0.54699599975326640421968704686150886118412017822265625	0.7172311842361889233643523766659200191497802734375	0.472337071940961028548855438202735967934131622314453125	0.6134174399042109371293918229639530181884765625	-0.11611224966968446	0.0700521213732624	RBM38
response to purine-containing compound (GO:0014074)	1/132	0.55528908247765951244900861638598144054412841796875	0.7244111082133246615200050655403174459934234619140625	0.4801005011455412585519297863356769084930419921875	0.6175967393434358410075901701929979026317596435546875	-0.11624816960142058	0.06838489590122118	SSH1
adenylate cyclase-modulating G-protein coupled receptor signaling pathway (GO:0007188)	1/122	0.52704420356108394596361677031381987035274505615234375	0.710790383710791839888543108827434480190277099609375	0.45377524173048866540369772337726317346096038818359375	0.60521924878655364299362418023520149290561676025390625	-0.09864966815371462	0.06318223742954027	ADRB2
translational elongation (GO:0006414)	1/114	0.5031731630176163871936978466692380607128143310546875	0.70301957352204247353455457414384000003337860107421875	0.431772726809564855177114850448560900986194610595703125	0.59560527162689969049580440696445293724536895751953125	-0.08995902833095233	0.06178574148994012	EEF2K
Notch signaling pathway (GO:0007219)	1/131	0.552541590128658111069626102107577025890350341796875	0.72275897529464661062093000509776175022125244140625	0.47752528427121820886469549805042333900928497314453125	0.6175967393434358410075901701929979026317596435546875	-0.10332598826776249	0.0612957218364082	TFDP2
Fc-epsilon receptor signaling pathway (GO:0038095)	1/295	0.83772306091124548732551602370222099125385284423828125	0.86972776237872373439330431210692040622234344482421875	0.76873987336105298329158586057019419968128204345703125	0.79810911398611705802608184967539273202419281005859375	-0.3448685486783079	0.061065083944404644	FOXO3
regulation of epithelial cell migration (GO:0010632)	1/129	0.54699599975326640421968704686150886118412017822265625	0.7172311842361889233643523766659200191497802734375	0.472337071940961028548855438202735967934131622314453125	0.6134174399042109371293918229639530181884765625	-0.1000179077474457	0.0603421829561979	RGCC
negative regulation of sequence-specific DNA binding transcription factor activity (GO:0043433)	1/126	0.53854955648582703009452643527765758335590362548828125	0.715915457390784215618850794271565973758697509765625	0.464459395329668456309235580192762427031993865966796875	0.61121956746168237817329327299376018345355987548828125	-0.0958560874101915	0.05932300891972877	PIM1
regulation of apoptotic signaling pathway (GO:2001233)	2/356	0.641937728810297425496855794335715472698211669921875	0.7651165693166592784990598374861292541027069091796875	0.525028546888263836223131875158287584781646728515625	0.6419640387711391671388128088437952101230621337890625	-0.13377412595832905	0.059297250907265224	STRADB;BCL2L1
cellular response to radiation (GO:0071478)	1/126	0.53854955648582703009452643527765758335590362548828125	0.715915457390784215618850794271565973758697509765625	0.464459395329668456309235580192762427031993865966796875	0.61121956746168237817329327299376018345355987548828125	-0.09086012408213781	0.05623112831954838	BCL2L1
regulation of lymphocyte differentiation (GO:0045619)	1/124	0.5328320074250341153998533627600409090518951416015625	0.7124088463358082545795468831784091889858245849609375	0.45914332305588689830955217985319904983043670654296875	0.6071639807320547976843272408586926758289337158203125	-0.08908083650515428	0.056080759341292745	IKZF1
establishment of protein localization to endoplasmic reticulum (GO:0072599)	1/115	0.5062211804677050341894073426374234259128570556640625	0.7050421351323483687423276933259330689907073974609375	0.43457010420335129285973607693449594080448150634765625	0.5979464598342314474166414584033191204071044921875	-0.08187203566509463	0.05573697458821171	RAB10
detection of light stimulus (GO:0009583)	1/121	0.524123688968757495132422263850457966327667236328125	0.710790383710791839888543108827434480190277099609375	0.4510715411954020481744009885005652904510498046875	0.60521924878655364299362418023520149290561676025390625	-0.0858325951940336	0.05545022331762723	FECH
regulation of blood pressure (GO:0008217)	1/133	0.5580198420949729065654310034005902707576751708984375	0.724692435313304184063554203021340072154998779296875	0.48266320554203667736459237858070991933345794677734375	0.61942727795064211893105721173924393951892852783203125	-0.0913012754061823	0.05326158122029218	ADRB2
positive regulation of endopeptidase activity (GO:0010950)	1/128	0.54419769655661542895330740066128782927989959716796875	0.717021692311564873278939558076672255992889404296875	0.469723955209445265257528490110416896641254425048828125	0.61295310841856787131831652004620991647243499755859375	-0.08636213695433882	0.05254641052164373	IFT57
regulation of synaptic plasticity (GO:0048167)	1/120	0.5211852888048034149193199482397176325321197509765625	0.710790383710791839888543108827434480190277099609375	0.4483546499981805322221362075651995837688446044921875	0.60521924878655364299362418023520149290561676025390625	-0.08049676726040413	0.05245569099651799	NPTN
regulation of sequence-specific DNA binding transcription factor activity (GO:0051090)	2/338	0.61368207645306560582554311622516252100467681884765625	0.7461660146582576036422551624127663671970367431640625	0.49735274381057481551948740161606110632419586181640625	0.62409096375907646692127173082553781569004058837890625	-0.10733545027539881	0.05240956858495941	RGCC;PIM1
protein acetylation (GO:0006473)	1/122	0.52704420356108394596361677031381987035274505615234375	0.710790383710791839888543108827434480190277099609375	0.45377524173048866540369772337726317346096038818359375	0.60521924878655364299362418023520149290561676025390625	-0.07975957720903291	0.05108368470787511	BRPF3
amino acid transport (GO:0006865)	1/128	0.54419769655661542895330740066128782927989959716796875	0.717021692311564873278939558076672255992889404296875	0.469723955209445265257528490110416896641254425048828125	0.61295310841856787131831652004620991647243499755859375	-0.0823186612005513	0.050086187275834415	SLC16A10
inositol lipid-mediated signaling (GO:0048017)	1/136	0.566112731975608074463934826781041920185089111328125	0.72910490480744771790710956338443793356418609619140625	0.49027684148964201238385385295259766280651092529296875	0.623311025379229111109680161462165415287017822265625	-0.08792778456517837	0.05002757233917827	FOXO3
epidermis development (GO:0008544)	1/120	0.5211852888048034149193199482397176325321197509765625	0.710790383710791839888543108827434480190277099609375	0.4483546499981805322221362075651995837688446044921875	0.60521924878655364299362418023520149290561676025390625	-0.07579001925303734	0.04938854025897085	FLOT2
phosphatidylinositol-mediated signaling (GO:0048015)	1/136	0.566112731975608074463934826781041920185089111328125	0.72910490480744771790710956338443793356418609619140625	0.49027684148964201238385385295259766280651092529296875	0.623311025379229111109680161462165415287017822265625	-0.08525474089474226	0.04850671193936463	FOXO3
cellular component disassembly (GO:0022411)	2/350	0.63270204851712519289463898530812002718448638916015625	0.759941576506204530261356921982951462268829345703125	0.515914468718754459786168808932416141033172607421875	0.63510648640689260080449685119674541056156158447265625	-0.1010176634215123	0.04624140770596606	NFE2;ADD1
mucopolysaccharide metabolic process (GO:1903510)	1/124	0.5328320074250341153998533627600409090518951416015625	0.7124088463358082545795468831784091889858245849609375	0.45914332305588689830955217985319904983043670654296875	0.6071639807320547976843272408586926758289337158203125	-0.07327926857246375	0.04613289666718065	PIM1
vitamin metabolic process (GO:0006766)	1/122	0.52704420356108394596361677031381987035274505615234375	0.710790383710791839888543108827434480190277099609375	0.45377524173048866540369772337726317346096038818359375	0.60521924878655364299362418023520149290561676025390625	-0.0716082419799259	0.045862992054244295	MOCS1
positive regulation of cell development (GO:0010720)	2/358	0.64497583311466055722149803841602988541126251220703125	0.765751601644870216745175639516673982143402099609375	0.52804151520188702395586233251378871500492095947265625	0.64326962739029702742499239320750348269939422607421875	-0.10394923624649725	0.045586150756605784	RGCC;NPTN
regulation of cyclic nucleotide metabolic process (GO:0030799)	1/133	0.5580198420949729065654310034005902707576751708984375	0.724692435313304184063554203021340072154998779296875	0.48266320554203667736459237858070991933345794677734375	0.61942727795064211893105721173924393951892852783203125	-0.07306777986952087	0.042624875444438715	ADRB2
sphingolipid metabolic process (GO:0006665)	1/128	0.54419769655661542895330740066128782927989959716796875	0.717021692311564873278939558076672255992889404296875	0.469723955209445265257528490110416896641254425048828125	0.61295310841856787131831652004620991647243499755859375	-0.06488000811518116	0.03947576636356736	ST3GAL5
regulation of ion transmembrane transporter activity (GO:0032412)	1/137	0.5687775651971087587099873417173512279987335205078125	0.72982658493445640157659681790391914546489715576171875	0.4927900922372145942063070833683013916015625	0.62358885944336706064206055089016444981098175048828125	-0.06881089771493613	0.038827639248734794	STOM
response to drug (GO:0042493)	2/354	0.63887941791959945714296509322593919932842254638671875	0.76290308326124234294951520496397279202938079833984375	0.52200301768540768865278778321226127445697784423828125	0.63970381085009930810514333643368445336818695068359375	-0.08608284827396555	0.03856852032470834	FECH;ABCG2
protein complex disassembly (GO:0043241)	1/132	0.55528908247765951244900861638598144054412841796875	0.7244111082133246615200050655403174459934234619140625	0.4801005011455412585519297863356769084930419921875	0.6175967393434358410075901701929979026317596435546875	-0.06024611083244685	0.035440764631875676	NFE2
negative regulation of secretion by cell (GO:1903531)	1/135	0.5634315667198830368533890577964484691619873046875	0.72824032464270260778249621580471284687519073486328125	0.487751316201726847765485217678360641002655029296875	0.6224839671822699482817142779822461307048797607421875	-0.06099823236827787	0.03499525905777375	RGCC
response to unfolded protein (GO:0006986)	1/135	0.5634315667198830368533890577964484691619873046875	0.72824032464270260778249621580471284687519073486328125	0.487751316201726847765485217678360641002655029296875	0.6224839671822699482817142779822461307048797607421875	-0.059809715976554156	0.0343133960363723	ADD1
cellular metal ion homeostasis (GO:0006875)	2/361	0.64949517886163221636053322072257287800312042236328125	0.76655945648490142474429376306943595409393310546875	0.53253731716786700811638866071007214486598968505859375	0.644619224678698810038213196094147861003875732421875	-0.07526373177421694	0.03248080597993853	NPTN;ABCG2
transforming growth factor beta receptor signaling pathway (GO:0007179)	1/134	0.56073397003795510951107416985905729234218597412109375	0.72648131755811340415363019928918220102787017822265625	0.48521345732717013898849245379096828401088714599609375	0.6219658350408419078547694880398921668529510498046875	-0.05592031692269758	0.032350389434794305	TFDP2
regulation of transmembrane transporter activity (GO:0022898)	1/141	0.57927554143271908770884692785330116748809814453125	0.733884048411848066706397730740718543529510498046875	0.50272152193178865076106376363895833492279052734375	0.62883578174896925805370528905768878757953643798828125	-0.05688431993304389	0.03105753163369268	STOM
regulation of protein stability (GO:0031647)	1/138	0.5714261649767369277697071083821356296539306640625	0.72982658493445640157659681790391914546489715576171875	0.495291127283381593660038788584643043577671051025390625	0.62409096375907646692127173082553781569004058837890625	-0.05513279631687012	0.0308534154326703	FLOT2
ribonucleoprotein complex assembly (GO:0022618)	1/138	0.5714261649767369277697071083821356296539306640625	0.72982658493445640157659681790391914546489715576171875	0.495291127283381593660038788584643043577671051025390625	0.62409096375907646692127173082553781569004058837890625	-0.05352937008833244	0.029956106047882663	ERAL1
response to ionizing radiation (GO:0010212)	1/127	0.5413822502071983233662422207999043166637420654296875	0.715915457390784215618850794271565973758697509765625	0.467098083461781887759656228809035383164882659912109375	0.6117296587023577369990334773319773375988006591796875	-0.0472630981132275	0.029002040117368927	BCL2L1
Fc receptor signaling pathway (GO:0038093)	1/352	0.8861597148799107426242471774457953870296478271484375	0.90702034846936252510118947611772455275058746337890625	0.82617790486960374085612102135200984776020050048828125	0.8456265372817883818612472168751992285251617431640625	-0.23570129635137088	0.028486406017725813	FOXO3
regulation of nuclear division (GO:0051783)	1/138	0.5714261649767369277697071083821356296539306640625	0.72982658493445640157659681790391914546489715576171875	0.495291127283381593660038788584643043577671051025390625	0.62409096375907646692127173082553781569004058837890625	-0.05010038980827653	0.028037180106180944	RGCC
single-organism behavior (GO:0044708)	2/362	0.6509915631851033168686626595444977283477783203125	0.76666070333933611369303662286256439983844757080078125	0.53402958944555412035271046988782472908496856689453125	0.644989070808130282586034809355624020099639892578125	-0.06286920461055237	0.0269871465426626	BTG2;PRKAR2B
inorganic anion transport (GO:0015698)	1/127	0.5413822502071983233662422207999043166637420654296875	0.715915457390784215618850794271565973758697509765625	0.467098083461781887759656228809035383164882659912109375	0.6117296587023577369990334773319773375988006591796875	-0.04306169311696787	0.026423933283176142	SLC4A1
positive regulation of cytoskeleton organization (GO:0051495)	1/142	0.581860182365074418697759028873406350612640380859375	0.7344212761320838556144963149563409388065338134765625	0.50517427653695856637483529993914999067783355712890625	0.62972986077485548772614265544689260423183441162109375	-0.04598673967234546	0.02490297364330466	RGCC
regulation of protein transport (GO:0051223)	2/379	0.6756659162983285060732896454283036291599273681640625	0.779669693223230542145074650761671364307403564453125	0.55890907102592579658306704004644416272640228271484375	0.66163096111301289425909999408759176731109619140625	-0.06183002089173292	0.02424086354938766	RGCC;KCNN4
regulation of system process (GO:0044057)	2/371	0.6642335734781845690832824402605183422565460205078125	0.77304271345908637247390515767619945108890533447265625	0.54731669001868710200398027154733426868915557861328125	0.65593521725503067809626145390211604535579681396484375	-0.05767755086720816	0.02359712174794394	TBXAS1;ADRB2
cellular potassium ion transport (GO:0071804)	1/129	0.54699599975326640421968704686150886118412017822265625	0.7172311842361889233643523766659200191497802734375	0.472337071940961028548855438202735967934131622314453125	0.6134174399042109371293918229639530181884765625	-0.036471531005856324	0.02200377758556173	KCNN4
negative regulation of cellular catabolic process (GO:0031330)	1/145	0.58951999189621273611550122950575314462184906005859375	0.7348718247605312559045387388323433697223663330078125	0.51246121346992890011051713372580707073211669921875	0.633006067092968915943629326648078858852386474609375	-0.04036468677116081	0.021330583351951274	BCL2L1
potassium ion transmembrane transport (GO:0071805)	1/129	0.54699599975326640421968704686150886118412017822265625	0.7172311842361889233643523766659200191497802734375	0.472337071940961028548855438202735967934131622314453125	0.6134174399042109371293918229639530181884765625	-0.03384376185957006	0.020418408223584577	KCNN4
anterior/posterior pattern specification (GO:0009952)	1/150	0.60197827264472347774670879516634158790111541748046875	0.7424654353584918542452442125068046152591705322265625	0.52437174875447822852692070227931253612041473388671875	0.64188298524337594752608993076137267053127288818359375	-0.03977906536809063	0.020189225229893797	BTG2
purine-containing compound biosynthetic process (GO:0072522)	1/146	0.592042206014246286116531337029300630092620849609375	0.73632709146165409297424275791854597628116607666015625	0.51486660640969394986399265690124593675136566162109375	0.634535148715801966545768664218485355377197265625	-0.037610375789912706	0.019714507215474728	GMPR
ATP metabolic process (GO:0046034)	2/377	0.67283749752001675847878914282773621380329132080078125	0.77888643216640918165438733922201208770275115966796875	0.55603035960423274897124201743281446397304534912109375	0.66005167260495134495812408204074017703533172607421875	-0.04939970634813374	0.019574704694264637	ABCB10;ABCG2
carbohydrate homeostasis (GO:0033500)	1/143	0.5844290743829370082806917707785032689571380615234375	0.7344212761320838556144963149563409388065338134765625	0.50761510528447484347225326928310096263885498046875	0.63060299365054184317358476619119755923748016357421875	-0.036173442008970026	0.019429473728360614	FOXO3
positive regulation of peptidase activity (GO:0010952)	1/139	0.5740586293642688797689288549008779227733612060546875	0.72982658493445640157659681790391914546489715576171875	0.497780005132584413285457003439660184085369110107421875	0.62409096375907646692127173082553781569004058837890625	-0.03354073763913268	0.018615905852404274	IFT57
glucose homeostasis (GO:0042593)	1/143	0.5844290743829370082806917707785032689571380615234375	0.7344212761320838556144963149563409388065338134765625	0.50761510528447484347225326928310096263885498046875	0.63060299365054184317358476619119755923748016357421875	-0.03360256145273259	0.01804860275086884	FOXO3
regulation of muscle system process (GO:0090257)	1/144	0.5869823127014763830544552547507919371128082275390625	0.7348718247605312559045387388323433697223663330078125	0.51004406529183821117356956165167503058910369873046875	0.6321754834346957618862461458775214850902557373046875	-0.0320509803029847	0.017075499217707513	ADRB2
regulation of G-protein coupled receptor protein signaling pathway (GO:0008277)	1/137	0.5687775651971087587099873417173512279987335205078125	0.72982658493445640157659681790391914546489715576171875	0.4927900922372145942063070833683013916015625	0.62358885944336706064206055089016444981098175048828125	-0.029579515817268205	0.016690710446229797	ADRB2
cell cycle G2/M phase transition (GO:0044839)	1/139	0.5740586293642688797689288549008779227733612060546875	0.72982658493445640157659681790391914546489715576171875	0.497780005132584413285457003439660184085369110107421875	0.62409096375907646692127173082553781569004058837890625	-0.029687315715576472	0.016477165180976156	PRKAR2B
G2/M transition of mitotic cell cycle (GO:0000086)	1/139	0.5740586293642688797689288549008779227733612060546875	0.72982658493445640157659681790391914546489715576171875	0.497780005132584413285457003439660184085369110107421875	0.62409096375907646692127173082553781569004058837890625	-0.027186966910828732	0.015089412220735683	PRKAR2B
monovalent inorganic cation transport (GO:0015672)	2/384	0.68265094912718904396342622931115329265594482421875	0.783402554740863621418611728586256504058837890625	0.566049067580916887010289428872056305408477783203125	0.66566716746118093084305655793286859989166259765625	-0.038974446542319546	0.014879337029754722	KCNN4;ANK1
response to topologically incorrect protein (GO:0035966)	1/143	0.5844290743829370082806917707785032689571380615234375	0.7344212761320838556144963149563409388065338134765625	0.50761510528447484347225326928310096263885498046875	0.63060299365054184317358476619119755923748016357421875	-0.026429979714726323	0.014196066727104375	ADD1
generation of precursor metabolites and energy (GO:0006091)	2/375	0.669989335744621161694567490485496819019317626953125	0.7764162131710055092526090447790920734405517578125	0.55313870705209133848967439917032606899738311767578125	0.65887579309503629954036796334548853337764739990234375	-0.03456034713170522	0.013841193814536315	FECH;PRKAR2B
DNA repair (GO:0006281)	2/403	0.7080883278960949933633628461393527686595916748046875	0.7945991365630933334074370577582158148288726806640625	0.59243648518928904156410908399266190826892852783203125	0.6793021723636678554925083517446182668209075927734375	-0.036937913912608505	0.012750466862476	BTG2;AP5S1
cell-substrate adhesion (GO:0031589)	1/140	0.5766750558728486186765849197399802505970001220703125	0.73144199035447654555497365436167456209659576416015625	0.50025678403237117120028187855496071279048919677734375	0.62647364544146011411385188694112002849578857421875	-0.02311980859199959	0.012726907442007523	ITGA4
response to steroid hormone (GO:0048545)	2/369	0.661325872392356739482011107611469924449920654296875	0.77213880052684402688356612998177297413349151611328125	0.5443863857309605425172094328445382416248321533203125	0.6531434892820684456893332026083953678607940673828125	-0.030617662595718825	0.012660665617484463	FECH;ABCG2
response to endoplasmic reticulum stress (GO:0034976)	1/145	0.58951999189621273611550122950575314462184906005859375	0.7348718247605312559045387388323433697223663330078125	0.51246121346992890011051713372580707073211669921875	0.633006067092968915943629326648078858852386474609375	-0.022128411599793826	0.011693684897188996	ADD1
neuron projection development (GO:0031175)	1/137	0.5687775651971087587099873417173512279987335205078125	0.72982658493445640157659681790391914546489715576171875	0.4927900922372145942063070833683013916015625	0.62358885944336706064206055089016444981098175048828125	-0.020175264553462854	0.011384212673330753	BTG2
macromolecular complex disassembly (GO:0032984)	1/142	0.581860182365074418697759028873406350612640380859375	0.7344212761320838556144963149563409388065338134765625	0.50517427653695856637483529993914999067783355712890625	0.62972986077485548772614265544689260423183441162109375	-0.01997340854694006	0.010816101992777685	NFE2
cellular response to oxidative stress (GO:0034599)	1/148	0.59704061225957205660819226977764628827571868896484375	0.73748084718881223853514939037268050014972686767578125	0.51964235172263129047820484629482962191104888916015625	0.63752961210214464937706679847906343638896942138671875	-0.01972111049116855	0.01017155993215559	FOXO3
translational initiation (GO:0006413)	1/139	0.5740586293642688797689288549008779227733612060546875	0.72982658493445640157659681790391914546489715576171875	0.497780005132584413285457003439660184085369110107421875	0.62409096375907646692127173082553781569004058837890625	-0.017370617557209783	0.009641105229178257	EIF5B
immune response-regulating cell surface receptor signaling pathway (GO:0002768)	1/444	0.9359011668694268148982473576324991881847381591796875	0.9402260336294518960897903525619767606258392333984375	0.8906299620197526412113120386493392288684844970703125	0.89474562727862394506672671923297457396984100341796875	-0.13667526899925597	0.009054107732542614	FOXO3
ribonucleoprotein complex subunit organization (GO:0071826)	1/145	0.58951999189621273611550122950575314462184906005859375	0.7348718247605312559045387388323433697223663330078125	0.51246121346992890011051713372580707073211669921875	0.633006067092968915943629326648078858852386474609375	-0.012907430393185832	0.0068208883032400604	ERAL1
mRNA processing (GO:0006397)	2/397	0.70024274633862082506396973258233629167079925537109375	0.79218351046624857492162163907778449356555938720703125	0.5842314285357128600395526518695987761020660400390625	0.6741608947115922401138732311665080487728118896484375	-0.013498104402980195	0.0048097555634688096	RBM38;HNRNPA1
activation of immune response (GO:0002253)	1/487	0.951038202509149943608690591645427048206329345703125	0.9519139282941491142508994016679935157299041748046875	0.91201725356192475668848373970831744372844696044921875	0.9128570484547073871084421625710092484951019287109375	-0.09093748769315144	0.004565157035653871	RGCC
homophilic cell adhesion via plasma membrane adhesion molecules (GO:0007156)	1/142	0.581860182365074418697759028873406350612640380859375	0.7344212761320838556144963149563409388065338134765625	0.50517427653695856637483529993914999067783355712890625	0.62972986077485548772614265544689260423183441162109375	-0.005961678269584685	0.0032283984008244317	NPTN
positive regulation of apoptotic signaling pathway (GO:2001235)	1/168	0.6438016251973588399692971506738103926181793212890625	0.7656590444086750490981785333133302628993988037109375	0.564922442467047147829362074844539165496826171875	0.665298694433023030114782159216701984405517578125	-0.002240488541595195	0.0009866319204953193	BCL2L1
positive regulation of cytosolic calcium ion concentration (GO:0007204)	1/152	0.60685591936353022735062268111505545675754547119140625	0.7424654353584918542452442125068046152591705322265625	0.5290552409263344912915272288955748081207275390625	0.64326962739029702742499239320750348269939422607421875	-0.001813944334846539	0.0009059996778220092	NPTN
cell morphogenesis involved in differentiation (GO:0000904)	1/147	0.59454904847365097619871221468201838433742523193359375	0.73737947686335214569908202975057065486907958984375	0.517260300468239453408614281215704977512359619140625	0.6360429260282536301218669905210845172405242919921875	-0.0004907704654799903	0.00025517711574736285	ITGA4
negative regulation of secretion (GO:0051048)	1/152	0.60685591936353022735062268111505545675754547119140625	0.7424654353584918542452442125068046152591705322265625	0.5290552409263344912915272288955748081207275390625	0.64326962739029702742499239320750348269939422607421875	0.0012077208507191232	-0.000603212943545491	RGCC
regulation of transporter activity (GO:0032409)	1/153	0.60927246397403378441737231696606613695621490478515625	0.7424654353584918542452442125068046152591705322265625	0.53137991006162399454382239127880893647670745849609375	0.6439352979230605900085038229008205235004425048828125	0.0013916934494489234	-0.0006895697915196271	STOM
cellular cation homeostasis (GO:0030003)	2/389	0.689513827186960082116229386883787810802459716796875	0.7856410169310541480314213913516141474246978759765625	0.57310767023505337913746870981412939727306365966796875	0.6688315563985318679129932206706143915653228759765625	0.007118080384842502	-0.0026462782669769507	NPTN;ABCG2
macromolecule methylation (GO:0043414)	1/169	0.64599284149801838861293390436912886798381805419921875	0.765751601644870216745175639516673982143402099609375	0.56707249040391316530218546176911331713199615478515625	0.66566716746118093084305655793286859989166259765625	0.0072976568432452146	-0.003188834170851954	BTG2
purine ribonucleoside monophosphate metabolic process (GO:0009167)	2/402	0.70679260918958963788583105269935913383960723876953125	0.7945991365630933334074370577582158148288726806640625	0.59107718970163369842651945873512886464595794677734375	0.6793021723636678554925083517446182668209075927734375	0.01163854026417264	-0.004038782910834423	ABCB10;ABCG2
receptor-mediated endocytosis (GO:0006898)	1/152	0.60685591936353022735062268111505545675754547119140625	0.7424654353584918542452442125068046152591705322265625	0.5290552409263344912915272288955748081207275390625	0.64326962739029702742499239320750348269939422607421875	0.008700140798293746	-0.004345406090384302	ADRB2
leukocyte activation (GO:0045321)	2/373	0.66712137810150184957791452688979916274547576904296875	0.77398907437007069543000170597224496304988861083984375	0.5502341408022985991266295968671329319477081298828125	0.65798076023333174067175832533393986523151397705078125	0.01257829942717555	-0.005091485216666959	ITGA4;IKZF1
purine nucleoside monophosphate metabolic process (GO:0009126)	2/403	0.7080883278960949933633628461393527686595916748046875	0.7945991365630933334074370577582158148288726806640625	0.59243648518928904156410908399266190826892852783203125	0.6793021723636678554925083517446182668209075927734375	0.015714410829001695	-0.00542440147033118	ABCB10;ABCG2
positive regulation of protein ubiquitination (GO:0031398)	1/146	0.592042206014246286116531337029300630092620849609375	0.73632709146165409297424275791854597628116607666015625	0.51486660640969394986399265690124593675136566162109375	0.634535148715801966545768664218485355377197265625	0.011037436883138761	-0.005785574445957724	ADRB2
membrane lipid metabolic process (GO:0006643)	1/162	0.63036896813731380095902068205759860575199127197265625	0.7596575037308870292918072664178907871246337890625	0.55179935509405886318035072690690867602825164794921875	0.6584038408202437242522364613250829279422760009765625	0.014425771446564912	-0.0066567717625917585	ST3GAL5
regulation of cellular response to stress (GO:0080135)	2/404	0.70937931580133140041510841911076568067073822021484375	0.7945991365630933334074370577582158148288726806640625	0.59379249292345936961368124684668146073818206787109375	0.6794236208503161567051620295387692749500274658203125	0.023461624193773026	-0.008055898113321844	FECH;BCL2L1
positive regulation of neuron projection development (GO:0010976)	1/144	0.5869823127014763830544552547507919371128082275390625	0.7348718247605312559045387388323433697223663330078125	0.51004406529183821117356956165167503058910369873046875	0.6321754834346957618862461458775214850902557373046875	0.015350236906460563	-0.008178001290758756	NPTN
cell cycle checkpoint (GO:0000075)	1/156	0.61643405683710439380007528598071075975894927978515625	0.7470053732240049537693948877858929336071014404296875	0.53828626307796068051203519644332118332386016845703125	0.6479702856763491780611730064265429973602294921875	0.018143714525825347	-0.008778000317397993	BCL2L1
tube development (GO:0035295)	1/164	0.6349014263212302555672295056865550577640533447265625	0.761741556745228809433001515571959316730499267578125	0.55621649687776952841744559918879531323909759521484375	0.66005167260495134495812408204074017703533172607421875	0.02146409250288508	-0.009750826558780864	C2CD3
peptidyl-lysine modification (GO:0018205)	1/153	0.60927246397403378441737231696606613695621490478515625	0.7424654353584918542452442125068046152591705322265625	0.53137991006162399454382239127880893647670745849609375	0.6439352979230605900085038229008205235004425048828125	0.02270479104268953	-0.011249990457312077	BRPF3
negative regulation of cell migration (GO:0030336)	1/166	0.63937875699263269080319105341914109885692596435546875	0.76290308326124234294951520496397279202938079833984375	0.56059072234138451751306320147705264389514923095703125	0.66163096111301289425909999408759176731109619140625	0.03128565170343405	-0.013992766339510729	RGCC
protein acylation (GO:0043543)	1/154	0.61167427580316469093446585247875191271305084228515625	0.7445576011176260333712662031757645308971405029296875	0.5336932673439689356342796600074507296085357666015625	0.644989070808130282586034809355624020099639892578125	0.029822944227032855	-0.014659628301511629	BRPF3
G-protein coupled receptor signaling pathway, coupled to cyclic nucleotide second messenger (GO:0007187)	1/153	0.60927246397403378441737231696606613695621490478515625	0.7424654353584918542452442125068046152591705322265625	0.53137991006162399454382239127880893647670745849609375	0.6439352979230605900085038229008205235004425048828125	0.03060429842320988	-0.015164115122948862	ADRB2
positive regulation of MAPK cascade (GO:0043410)	2/395	0.69758938064866760075943830088363029062747955322265625	0.79218351046624857492162163907778449356555938720703125	0.5814701463123366220742127552512101829051971435546875	0.673537560340689456239715582341887056827545166015625	0.04352346641814158	-0.01567387220521136	KSR1;ADRB2
lipid biosynthetic process (GO:0008610)	1/491	0.95225134299256819492285330852610059082508087158203125	0.95225134299256819492285330852610059082508087158203125	0.913783222660754734789634312619455158710479736328125	0.913783222660754734789634312619455158710479736328125	0.3226452731340642	-0.0157858275820828	ST3GAL5
developmental growth (GO:0048589)	1/163	0.6326421300459987850928200714406557381153106689453125	0.759941576506204530261356921982951462268829345703125	0.5540133163650995395954623745637945830821990966796875	0.65887579309503629954036796334548853337764739990234375	0.034510410318760724	-0.015800604205393535	FOXO3
cellular response to transforming growth factor beta stimulus (GO:0071560)	1/166	0.63937875699263269080319105341914109885692596435546875	0.76290308326124234294951520496397279202938079833984375	0.56059072234138451751306320147705264389514923095703125	0.66163096111301289425909999408759176731109619140625	0.03550552164814541	-0.015880138054800545	TFDP2
energy reserve metabolic process (GO:0006112)	1/158	0.62113596879043730947245194329298101365566253662109375	0.7510286964129091469288823645911179482936859130859375	0.54283465905043459809320438580471090972423553466796875	0.65200140816333973514673516547190956771373748779296875	0.03473546128748011	-0.016541209709226144	PRKAR2B
response to nutrient (GO:0007584)	1/163	0.6326421300459987850928200714406557381153106689453125	0.759941576506204530261356921982951462268829345703125	0.5540133163650995395954623745637945830821990966796875	0.65887579309503629954036796334548853337764739990234375	0.03613765058837152	-0.016545636768313273	ABCG2
embryonic morphogenesis (GO:0048598)	2/403	0.7080883278960949933633628461393527686595916748046875	0.7945991365630933334074370577582158148288726806640625	0.59243648518928904156410908399266190826892852783203125	0.6793021723636678554925083517446182668209075927734375	0.04806263527657948	-0.016590569783317254	C2CD3;IFT57
ribonucleoside monophosphate metabolic process (GO:0009161)	2/416	0.72450549531651697865441974499844945967197418212890625	0.80279049277171654619422724863397888839244842529296875	0.609807941240247064484947259188629686832427978515625	0.68698370960857946254662920182454399764537811279296875	0.05155942859017376	-0.016615847322035637	ABCB10;ABCG2
regulation of endocytosis (GO:0030100)	1/165	0.63714694084606227075795459313667379319667816162109375	0.76290308326124234294951520496397279202938079833984375	0.55840894838389354415397747288807295262813568115234375	0.66163096111301289425909999408759176731109619140625	0.03853931439591151	-0.01737178764479584	ADD1
xenobiotic metabolic process (GO:0006805)	1/156	0.61643405683710439380007528598071075975894927978515625	0.7470053732240049537693948877858929336071014404296875	0.53828626307796068051203519644332118332386016845703125	0.6479702856763491780611730064265429973602294921875	0.035974916066089165	-0.01740480562549701	TBXAS1
response to transforming growth factor beta (GO:0071559)	1/166	0.63937875699263269080319105341914109885692596435546875	0.76290308326124234294951520496397279202938079833984375	0.56059072234138451751306320147705264389514923095703125	0.66163096111301289425909999408759176731109619140625	0.040568896130210134	-0.01814477414704458	TFDP2
nucleoside monophosphate metabolic process (GO:0009123)	2/427	0.737787725920761250364421357517130672931671142578125	0.81336233070574792680673681388725526630878448486328125	0.624072499607871034044137559249065816402435302734375	0.69758337536014269897322037650155834853649139404296875	0.05974500119893778	-0.01816840288704587	ABCB10;ABCG2
organic hydroxy compound metabolic process (GO:1901615)	1/476	0.947542168276952256888989722938276827335357666015625	0.94928878978529684928844289970584213733673095703125	0.9069749041439465475633596724946983158588409423828125	0.90864674728522565327892834829981438815593719482421875	0.3589725107388863	-0.019342816700570815	FECH
negative regulation of cell motility (GO:2000146)	1/170	0.6481706879811295340942933762562461197376251220703125	0.76582775851683460022201188621693290770053863525390625	0.56921206435882065743925295464578084647655487060546875	0.6660210053369624016994521298329345881938934326171875	0.04592078009515689	-0.019911305810520516	RGCC
regulation of neuron differentiation (GO:0045664)	2/405	0.710665581966221093779267903300933539867401123046875	0.7945991365630933334074370577582158148288726806640625	0.5951452121048010912574000030872412025928497314453125	0.67991217456273000951938456637435592710971832275390625	0.058797614339130895	-0.020082519719998672	NPTN;SSH1
negative regulation of phosphate metabolic process (GO:0045936)	1/458	0.9412797617301225105990170050063170492649078369140625	0.94388477952088856159917895638500340282917022705078125	0.89810265115637288868555287990602664649486541748046875	0.90058817509868760442515167596866376698017120361328125	0.3328918245464035	-0.02014490914827297	PRKAR2B
intrinsic apoptotic signaling pathway (GO:0097193)	1/170	0.6481706879811295340942933762562461197376251220703125	0.76582775851683460022201188621693290770053863525390625	0.56921206435882065743925295464578084647655487060546875	0.6660210053369624016994521298329345881938934326171875	0.04675375223570886	-0.020272483538507836	BCL2L1
negative regulation of phosphorus metabolic process (GO:0010563)	1/458	0.9412797617301225105990170050063170492649078369140625	0.94388477952088856159917895638500340282917022705078125	0.89810265115637288868555287990602664649486541748046875	0.90058817509868760442515167596866376698017120361328125	0.33543385088512967	-0.020298739569659656	PRKAR2B
potassium ion transport (GO:0006813)	1/151	0.6044245523021469779223480145446956157684326171875	0.7424654353584918542452442125068046152591705322265625	0.526719205403524792785674435435794293880462646484375	0.64326962739029702742499239320750348269939422607421875	0.04049789043018592	-0.02038981416267683	KCNN4
secretion by cell (GO:0032940)	2/415	0.72327055990383770645024696932523511350154876708984375	0.80248730582254468313152528935461305081844329833984375	0.6084914233855174270360066657303832471370697021484375	0.68684338236766084850870583977666683495044708251953125	0.06530485499151327	-0.021156938501000977	BRPF3;ANK1
positive regulation of protein modification by small protein conjugation or removal (GO:1903322)	1/158	0.62113596879043730947245194329298101365566253662109375	0.7510286964129091469288823645911179482936859130859375	0.54283465905043459809320438580471090972423553466796875	0.65200140816333973514673516547190956771373748779296875	0.04559639138673814	-0.021713241855919607	ADRB2
mitotic cell cycle (GO:0000278)	2/404	0.70937931580133140041510841911076568067073822021484375	0.7945991365630933334074370577582158148288726806640625	0.59379249292345936961368124684668146073818206787109375	0.6794236208503161567051620295387692749500274658203125	0.06340998848949557	-0.021772764000450813	TFDP2;PRKAR2B
organophosphate biosynthetic process (GO:0090407)	2/436	0.74824945902646178286232725440640933811664581298828125	0.8207337658544540115457266438170336186885833740234375	0.6354478915854546716701634068158455193042755126953125	0.70624024187029743604426812453311868011951446533203125	0.0789690824793181	-0.02290252289957902	NADK2;MOCS1
synaptic transmission (GO:0007268)	1/434	0.9317628687303807222264140364131890237331390380859375	0.9369345405272191396051084666396491229534149169921875	0.884964133883565207128185647889040410518646240234375	0.88987605322056928525142893704469315707683563232421875	0.327589681799797	-0.023153032800533064	KCNN4
proteolysis involved in cellular protein catabolic process (GO:0051603)	1/391	0.91073196217610241642859136845800094306468963623046875	0.9200424190384974831857789467903785407543182373046875	0.85711934826652191876661390779190696775913238525390625	0.86588172078597513969810961498296819627285003662109375	0.24771149756638292	-0.023162671994502917	RNF216
mitochondrion organization (GO:0007005)	1/179	0.66718285435580149123069304550881497561931610107421875	0.77398907437007069543000170597224496304988861083984375	0.5880051209476191420577606550068594515323638916015625	0.677077930582692832928159987204708158969879150390625	0.05778458567022349	-0.02338490905048291	BCL2L1
Ras protein signal transduction (GO:0007265)	1/148	0.59704061225957205660819226977764628827571868896484375	0.73748084718881223853514939037268050014972686767578125	0.51964235172263129047820484629482962191104888916015625	0.63752961210214464937706679847906343638896942138671875	0.04846009159151831	-0.02499426825693276	KSR1
regulation of cell activation (GO:0050865)	1/420	0.9255205844900731282365313745685853064060211181640625	0.9315193290191754460494166778516955673694610595703125	0.87654304328760079823013029454159550368785858154296875	0.88222434079039080412343309944844804704189300537109375	0.32575791636798407	-0.025213306261579006	IKZF1
small GTPase mediated signal transduction (GO:0007264)	2/439	0.75165702193873851211236569724860601127147674560546875	0.82115696768583801290475321366102434694766998291015625	0.63918073014070042603407273418270051479339599609375	0.70752490189708894252618165410240180790424346923828125	0.08967405684259526	-0.02559971455200004	RAB10;KSR1
modification-dependent macromolecule catabolic process (GO:0043632)	1/368	0.896961776703876889627053969888947904109954833984375	0.90951254783312884821810939683928154408931732177734375	0.83959863946205304241487965555279515683650970458984375	0.85134675475303323022302492972812615334987640380859375	0.2406485982039616	-0.026168617133851928	RNF216
modification-dependent protein catabolic process (GO:0019941)	1/364	0.89436056199868552152310030578519217669963836669921875	0.90951254783312884821810939683928154408931732177734375	0.8363424531136260942076887658913619816303253173828125	0.85122120462032924148587653689901344478130340576171875	0.23524454086361685	-0.026264175976930114	RNF216
protein targeting to membrane (GO:0006612)	1/156	0.61643405683710439380007528598071075975894927978515625	0.7470053732240049537693948877858929336071014404296875	0.53828626307796068051203519644332118332386016845703125	0.6479702856763491780611730064265429973602294921875	0.05480697345458967	-0.026515828922199534	ANK1
glycosaminoglycan metabolic process (GO:0030203)	1/162	0.63036896813731380095902068205759860575199127197265625	0.7596575037308870292918072664178907871246337890625	0.55179935509405886318035072690690867602825164794921875	0.6584038408202437242522364613250829279422760009765625	0.057548143528950636	-0.02655558895079521	PIM1
regulation of intracellular transport (GO:0032386)	1/394	0.91238788013144367372575516128563322126865386962890625	0.920859448192088425599877155036665499210357666015625	0.85926083951278264816409091508830897510051727294921875	0.86723912028820304698228937922976911067962646484375	0.2932409726620661	-0.026887285944706157	RNF139
ubiquitin-dependent protein catabolic process (GO:0006511)	1/355	0.88826728111343544735944988133269362151622772216796875	0.90746854752848149505695118932635523378849029541015625	0.8287759142208479534730258819763548672199249267578125	0.84669118304329116231343732579261995851993560791015625	0.228217310719606	-0.02703977783647808	RNF216
negative regulation of protein modification process (GO:0031400)	1/407	0.91921849137699773724108354144846089184284210205078125	0.92603382773567799457481442004791460931301116943359375	0.86818082974433352649867856598575599491596221923828125	0.87461775897320725992045709062949754297733306884765625	0.3257281890922632	-0.027436553058923178	PRKAR2B
protein localization to organelle (GO:0033365)	1/396	0.91347486304188774131063155437004752457141876220703125	0.9211012765552244463407305374857969582080841064453125	0.86067089128539542297602338294382207095623016357421875	0.86785645531282451514698550454340875148773193359375	0.31114001350461595	-0.028157990990645275	C2CD3
inorganic cation transmembrane transport (GO:0098662)	2/440	0.752784114494193801192523096688091754913330078125	0.8214112866481546593178109105792827904224395751953125	0.64041847228099324507155643004807643592357635498046875	0.708173834556907078052745418972335755825042724609375	0.10073727788008571	-0.02860704909057141	SLC25A37;KCNN4
regulation of insulin secretion (GO:0050796)	1/169	0.64599284149801838861293390436912886798381805419921875	0.765751601644870216745175639516673982143402099609375	0.56707249040391316530218546176911331713199615478515625	0.66566716746118093084305655793286859989166259765625	0.06592911070414362	-0.028808836258428894	PRKAR2B
locomotory behavior (GO:0007626)	1/183	0.67530219555221238092457269885926507413387298583984375	0.779669693223230542145074650761671364307403564453125	0.596095954331445909701869823038578033447265625	0.67991217456273000951938456637435592710971832275390625	0.0737037724355972	-0.02893573188940914	TAL1
regulation of leukocyte activation (GO:0002694)	1/390	0.91017312074305556368614134044037200510501861572265625	0.9200424190384974831857789467903785407543182373046875	0.8563984050114472612591498545953072607517242431640625	0.86588172078597513969810961498296819627285003662109375	0.31525167853505986	-0.02967163142016896	IKZF1
carbohydrate derivative biosynthetic process (GO:1901137)	1/377	0.90258453767968183090175671168253757059574127197265625	0.91350967640392377600022655315115116536617279052734375	0.84669338128425908340801697704591788351535797119140625	0.85694199763127532065709601738490164279937744140625	0.2944315844624281	-0.030177153598100834	ST3GAL5
regulation of peptidase activity (GO:0052547)	1/372	0.89949945256724694875316572506562806665897369384765625	0.91123569891947575616342192006413824856281280517578125	0.84279094688058620032933276888797990977764129638671875	0.8537872872872294127688519438379444181919097900390625	0.28500287977036787	-0.030186602759871155	IFT57
regulation of endopeptidase activity (GO:0052548)	1/354	0.8875690946674594794529866703669540584087371826171875	0.90746854752848149505695118932635523378849029541015625	0.82791419257219189820062865692307241261005401611328125	0.84660651676949438826369487287593074142932891845703125	0.26515257321502883	-0.03162445773255373	IFT57
cytosolic calcium ion homeostasis (GO:0051480)	1/176	0.660961497233521821925705808098427951335906982421875	0.77213880052684402688356612998177297413349151611328125	0.58183235433294144822724547339021228253841400146484375	0.673537560340689456239715582341887056827545166015625	0.07744200380321509	-0.032065612095134144	NPTN
response to radiation (GO:0009314)	2/442	0.7550252213812467250164672805112786591053009033203125	0.82141336578452850414322483629803173243999481201171875	0.642884161388915575940927737974561750888824462890625	0.70983911573460878319252742585376836359500885009765625	0.11538339049493902	-0.03242320862649867	FECH;BCL2L1
axon guidance (GO:0007411)	1/367	0.89631749074274391642092041365685872733592987060546875	0.90951254783312884821810939683928154408931732177734375	0.838790630289464989033376696170307695865631103515625	0.85132158274943836584469636363792233169078826904296875	0.2963920355060285	-0.032443246018135134	ANK1
neuron projection guidance (GO:0097485)	1/367	0.89631749074274391642092041365685872733592987060546875	0.90951254783312884821810939683928154408931732177734375	0.838790630289464989033376696170307695865631103515625	0.85132158274943836584469636363792233169078826904296875	0.2989923470739581	-0.032727877647247945	ANK1
methylation (GO:0032259)	1/269	0.8093063402081350776740009678178466856479644775390625	0.8524379765564369382246923123602755367755889892578125	0.73667462375062575663520192392752505838871002197265625	0.7759353837373355045059497570036910474300384521484375	0.15518756228645936	-0.0328342381001226	BTG2
negative regulation of catabolic process (GO:0009895)	1/190	0.6890410716742938479484337221947498619556427001953125	0.7856410169310541480314213913516141474246978759765625	0.60987974220080876097682676117983646690845489501953125	0.68698370960857946254662920182454399764537811279296875	0.0885440364695916	-0.032978615904905535	BCL2L1
extracellular structure organization (GO:0043062)	1/360	0.8916942308714068676778197186649776995182037353515625	0.90909366029728067015724946031696163117885589599609375	0.83302112859993882043596613584668375551700592041015625	0.849431488544215351765842569875530898571014404296875	0.2901140592446133	-0.033256353583462246	ITGA4
extracellular matrix organization (GO:0030198)	1/359	0.89101728510093047841422730925842188298702239990234375	0.90909366029728067015724946031696163117885589599609375	0.83218046972610648648327469345531426370143890380859375	0.8493710521993218520719892694614827632904052734375	0.2892233973254973	-0.03337390777992965	ITGA4
neuron projection morphogenesis (GO:0048812)	1/175	0.65886218757152226199735878253704868257045745849609375	0.77213880052684402688356612998177297413349151611328125	0.57975457643192662704478834712062962353229522705078125	0.673537560340689456239715582341887056827545166015625	0.08200217370597597	-0.03421465993185808	RAB10
establishment of organelle localization (GO:0051656)	1/168	0.6438016251973588399692971506738103926181793212890625	0.7656590444086750490981785333133302628993988037109375	0.564922442467047147829362074844539165496826171875	0.665298694433023030114782159216701984405517578125	0.078528274468563	-0.03458107498150305	SPIRE1
protein oligomerization (GO:0051259)	1/366	0.8956692094007225879437328330823220312595367431640625	0.90951254783312884821810939683928154408931732177734375	0.837978609276160302243852129322476685047149658203125	0.85132158274943836584469636363792233169078826904296875	0.3139133048243715	-0.03458826128283464	STOM
negative regulation of intracellular signal transduction (GO:1902532)	1/345	0.88108748614587517611340672374353744089603424072265625	0.9026786969279607664162767832749523222446441650390625	0.81996381528426776075235693497234024107456207275390625	0.8400571792780386903842781975981779396533966064453125	0.2752840368658565	-0.03485050615503225	BCL2L1
regulation of lymphocyte activation (GO:0051249)	1/344	0.8803448156308146810289372297120280563831329345703125	0.9026786969279607664162767832749523222446441650390625	0.8190583958599122471611053697415627539157867431640625	0.8399212040563439618523489116341806948184967041015625	0.27434187277923505	-0.03496257059207248	IKZF1
nucleic acid phosphodiester bond hydrolysis (GO:0090305)	1/230	0.75718140985841542178746976787806488573551177978515625	0.82141336578452850414322483629803173243999481201171875	0.68019518820242286238908491213805973529815673828125	0.73496239520480488582876432701596058905124664306640625	0.12629785368072113	-0.03513005251964187	TATDN1
negative regulation of transport (GO:0051051)	1/361	0.89236700601398200038971708636381663382053375244140625	0.90909366029728067015724946031696163117885589599609375	0.83385763625110154162456410631421022117137908935546875	0.849487582572584276618954390869475901126861572265625	0.3107429951897924	-0.03538672533309408	RGCC
detection of external stimulus (GO:0009581)	1/175	0.65886218757152226199735878253704868257045745849609375	0.77213880052684402688356612998177297413349151611328125	0.57975457643192662704478834712062962353229522705078125	0.673537560340689456239715582341887056827545166015625	0.08550757543267765	-0.035677256867808635	FECH
transcription from RNA polymerase II promoter (GO:0006366)	2/470	0.78461733043638215434611993259750306606292724609375	0.83779866226360255598848425506730563938617706298828125	0.67604238773141489549090010768850333988666534423828125	0.7344269348761953697390936213196255266666412353515625	0.14866821598189334	-0.03606083717195429	TAL1;MED13L
nucleotide biosynthetic process (GO:0009165)	1/208	0.72177862896585176510910741853876970708370208740234375	0.80222225939251623483272624071105383336544036865234375	0.64323047745960415522148423406179063022136688232421875	0.70983911573460878319252742585376836359500885009765625	0.11244563166834577	-0.03666141338155604	NADK2
protein dephosphorylation (GO:0006470)	1/161	0.628081856205251032321257298463024199008941650390625	0.758583308550119905788733376539312303066253662109375	0.54957456108940572203636065751197747886180877685546875	0.6579158016565902489247719131526537239551544189453125	0.07934496725534677	-0.036902136380771756	SSH1
regulation of cellular response to growth factor stimulus (GO:0090287)	1/176	0.660961497233521821925705808098427951335906982421875	0.77213880052684402688356612998177297413349151611328125	0.58183235433294144822724547339021228253841400146484375	0.673537560340689456239715582341887056827545166015625	0.08952145630373158	-0.03706722645402137	NPTN
nucleoside phosphate biosynthetic process (GO:1901293)	1/209	0.723493615184998883904654576326720416545867919921875	0.80248730582254468313152528935461305081844329833984375	0.64499853881223823126589422827237285673618316650390625	0.7110683688528427470743054072954691946506500244140625	0.11464228582813747	-0.037105530111115066	NADK2
negative regulation of protein kinase activity (GO:0006469)	1/189	0.68711426030889921623412419648957438766956329345703125	0.7845516816762325706946512582362629473209381103515625	0.60793939700824306537896291047218255698680877685546875	0.68684338236766084850870583977666683495044708251953125	0.09898234380910857	-0.03714358803064268	PRKAR2B
gene expression (GO:0010467)	3/672	0.781942593737994684488512575626373291015625	0.83576361788908581917922901993733830749988555908203125	0.64676132021501009372599355629063211381435394287109375	0.71228931618410940007635190340806730091571807861328125	0.1515931960386613	-0.03728797732487381	EIF5B;TFDP2;HNRNPA1
alcohol metabolic process (GO:0006066)	1/340	0.87732784884438885786295259094913490116596221923828125	0.90052443030580808791540903257555328309535980224609375	0.8153916177008191379371737639303319156169891357421875	0.83695060287137901244847171255969442427158355712890625	0.2849693226728053	-0.037295225183730685	FECH
MAPK cascade (GO:0000165)	1/170	0.6481706879811295340942933762562461197376251220703125	0.76582775851683460022201188621693290770053863525390625	0.56921206435882065743925295464578084647655487060546875	0.6660210053369624016994521298329345881938934326171875	0.0860799764496018	-0.03732438193991377	STRADB
brain development (GO:0007420)	1/187	0.6832250431410660240771903772838413715362548828125	0.783402554740863621418611728586256504058837890625	0.6040301241966055112442290919716469943523406982421875	0.6853661221312215001688628035481087863445281982421875	0.09852621098234919	-0.037531686255754454	C2CD3
detection of abiotic stimulus (GO:0009582)	1/178	0.66512175326703515398918398204841651022434234619140625	0.7732484981831735382229453534819185733795166015625	0.58595757808545501088559603886096738278865814208984375	0.6754357236255457141993474579066969454288482666015625	0.09337239678859087	-0.03807587846106019	FECH
negative regulation of cellular component movement (GO:0051271)	1/183	0.67530219555221238092457269885926507413387298583984375	0.779669693223230542145074650761671364307403564453125	0.596095954331445909701869823038578033447265625	0.67991217456273000951938456637435592710971832275390625	0.09741759683844428	-0.038245660571728575	RGCC
covalent chromatin modification (GO:0016569)	1/296	0.838727769694309177594959692214615643024444580078125	0.869939967230643151907543142442591488361358642578125	0.769893043959254175234718786668963730335235595703125	0.7985436438775852519000864049303345382213592529296875	0.21774210773126462	-0.038294107460079094	BRPF3
histone modification (GO:0016570)	1/293	0.83569498253446139468536557615152560174465179443359375	0.86845166923036287709436464865575544536113739013671875	0.76641641611842670211984795969328843057155609130859375	0.79645759495289658591588022318319417536258697509765625	0.21360921075017397	-0.038341056000464196	BRPF3
regulation of cell adhesion (GO:0030155)	1/336	0.8742354518502490900999646328273229300975799560546875	0.898198427373554597608062977087683975696563720703125	0.81165161506018979054033479769714176654815673828125	0.8338991546034275614829311962239444255828857421875	0.28532668397113065	-0.03834948814759362	RGCC
regulation of cysteine-type endopeptidase activity involved in apoptotic process (GO:0043281)	1/186	0.68126249265714433622775914045632816851139068603515625	0.783402554740863621418611728586256504058837890625	0.60206110441493565499371243276982568204402923583984375	0.684561109308614135215975693427026271820068359375	0.10035954758819722	-0.03851875662797876	IFT57
regulation of transmembrane transport (GO:0034762)	1/327	0.86699200657565034244811386088258586823940277099609375	0.89159915908016262875435131718404591083526611328125	0.8029613746367074700316379676223732531070709228515625	0.8257511960549679397303179939626716077327728271484375	0.2701101142635552	-0.03855160702333894	STOM
negative regulation of phosphorylation (GO:0042326)	1/325	0.865326991860666083766773226670920848846435546875	0.89072958347778785626047692858264781534671783447265625	0.8009771823492204401162553040194325149059295654296875	0.82449071705833587575540377656579948961734771728515625	0.2685056275717728	-0.03883875320572968	PRKAR2B
response to light stimulus (GO:0009416)	1/322	0.8627906341680702251295542737352661788463592529296875	0.88896058705278890865741914240061305463314056396484375	0.7979639099742461549880090387887321412563323974609375	0.82216755463697210881690580208669416606426239013671875	0.26426549005649624	-0.03900115187441424	FECH
aminoglycan metabolic process (GO:0006022)	1/171	0.6503352455177588975487878997228108346462249755859375	0.76666070333933611369303662286256439983844757080078125	0.57134121465554021934707407126552425324916839599609375	0.66779344121566908132336948256124742329120635986328125	0.09077122854955695	-0.039055890219997315	PIM1
response to mechanical stimulus (GO:0009612)	1/176	0.660961497233521821925705808098427951335906982421875	0.77213880052684402688356612998177297413349151611328125	0.58183235433294144822724547339021228253841400146484375	0.673537560340689456239715582341887056827545166015625	0.09454953625151363	-0.03914915167897543	BTG2
anion transmembrane transport (GO:0098656)	1/172	0.65248659456034385772937866931897588074207305908203125	0.7675897492284564638254096280434168875217437744140625	0.5734599913187043984663660012301988899707794189453125	0.6688315563985318679129932206706143915653228759765625	0.09194636447716978	-0.039257850521196846	SLC4A1
cellular protein complex assembly (GO:0043623)	1/256	0.79329963272965742238085340432007797062397003173828125	0.84540853017366435206980668226606212556362152099609375	0.7190367538270281411172391017316840589046478271484375	0.7662675994215486507954437911394052207469940185546875	0.16986771667569522	-0.03933359710859109	ADRB2
response to other organism (GO:0051707)	2/462	0.7764956198670740494804931586259044706821441650390625	0.83239717829931902937090626437566243112087249755859375	0.66682640754319322251575385962496511638164520263671875	0.7289042534836462916558730285032652318477630615234375	0.15553272544396596	-0.03934422348468682	GYPA;BCL2L1
monocarboxylic acid metabolic process (GO:0032787)	2/473	0.78759617582215446507376555018709041178226470947265625	0.84015411493491842787051382401841692626476287841796875	0.67944572079655862761882190170581452548503875732421875	0.73496239520480488582876432701596058905124664306640625	0.16964604968684924	-0.04050635126977892	PRKAR2B;TBXAS1
microtubule-based movement (GO:0007018)	1/187	0.6832250431410660240771903772838413715362548828125	0.783402554740863621418611728586256504058837890625	0.6040301241966055112442290919716469943523406982421875	0.6853661221312215001688628035481087863445281982421875	0.10729022578251905	-0.04087017101571027	IFT57
positive regulation of nervous system development (GO:0051962)	1/313	0.85489381909217143640233871337841264903545379638671875	0.882497228255641363858785553020425140857696533203125	0.78865167641223077321654955085250549018383026123046875	0.81411621297254976870050313664251007139682769775390625	0.26138353030497313	-0.04097918867034177	NPTN
mRNA splicing, via spliceosome (GO:0000398)	1/177	0.6630479932639108398007010691799223423004150390625	0.772489998582927217540827768971212208271026611328125	0.58390000533324137865776037870091386139392852783203125	0.6741608947115922401138732311665080487728118896484375	0.10057731269760367	-0.04132801268878353	HNRNPA1
negative regulation of immune system process (GO:0002683)	1/311	0.85307866112363084365455279112211428582668304443359375	0.8822992432363336856582236578105948865413665771484375	0.7865255254961709407979242314468137919902801513671875	0.81346645691183427917536619133898057043552398681640625	0.26112411379930756	-0.04149354050421727	ZFPM1
regulation of multi-organism process (GO:0043900)	1/306	0.84844164434277191677580276518710888922214508056640625	0.878339111810088724041634122841060161590576171875	0.78111747059312619523296916668186895549297332763671875	0.808642562414026766504093757248483598232269287109375	0.25246778937723674	-0.04149408392439115	RNF216
response to extracellular stimulus (GO:0009991)	1/313	0.85489381909217143640233871337841264903545379638671875	0.882497228255641363858785553020425140857696533203125	0.78865167641223077321654955085250549018383026123046875	0.81411621297254976870050313664251007139682769775390625	0.2656507449363118	-0.04164819407121933	ABCG2
positive regulation of T cell activation (GO:0050870)	1/189	0.68711426030889921623412419648957438766956329345703125	0.7845516816762325706946512582362629473209381103515625	0.60793939700824306537896291047218255698680877685546875	0.68684338236766084850870583977666683495044708251953125	0.1116192187548163	-0.04188563453020157	IKZF1
positive regulation of growth (GO:0045927)	1/189	0.68711426030889921623412419648957438766956329345703125	0.7845516816762325706946512582362629473209381103515625	0.60793939700824306537896291047218255698680877685546875	0.68684338236766084850870583977666683495044708251953125	0.111719103807476	-0.04192311686395562	IKZF1
response to oxygen levels (GO:0070482)	1/259	0.797107858952311953970593094709329307079315185546875	0.8469757992973245830370387920993380248546600341796875	0.72320763686741418307946105414885096251964569091796875	0.7684522984114166010982671650708653032779693603515625	0.1853756664310764	-0.04203676456345747	RGCC
epithelial cell differentiation (GO:0030855)	1/303	0.84559006521768631525759474243386648595333099365234375	0.87622154517790751260264414668199606239795684814453125	0.7778080488385203938861423011985607445240020751953125	0.8059841268708023420686004101298749446868896484375	0.251648603704	-0.042206653114242355	RAB10
regulation of ion transmembrane transport (GO:0034765)	1/314	0.85579303955657248792476821108721196651458740234375	0.88258731878367580048205809362116269767284393310546875	0.7897069105406242517375403622281737625598907470703125	0.8144320794664692275688366862596012651920318603515625	0.27105190071636326	-0.04221002027483143	STOM
RNA splicing, via transesterification reactions with bulged adenosine as nucleophile (GO:0000377)	1/177	0.6630479932639108398007010691799223423004150390625	0.772489998582927217540827768971212208271026611328125	0.58390000533324137865776037870091386139392852783203125	0.6741608947115922401138732311665080487728118896484375	0.10311711874594306	-0.04237163906711408	HNRNPA1
dephosphorylation (GO:0016311)	1/278	0.8196614922244684908747558438335545361042022705078125	0.85835456844701074619052860725787468254566192626953125	0.74824143354818073436973691059392876923084259033203125	0.78356304264631260192430772804073058068752288818359375	0.2174876916337663	-0.043250437144679035	SSH1
response to alcohol (GO:0097305)	1/274	0.81512991804644230331433618630398996174335479736328125	0.85525696999660494324047022018930874764919281005859375	0.74316380478566890221969742924557067453861236572265625	0.7797481233610252804311357976985163986682891845703125	0.21464643887058	-0.04387539986494876	FECH
regulation of DNA metabolic process (GO:0051052)	1/265	0.8045167797308787616117342622601427137851715087890625	0.849038582104335137756834228639490902423858642578125	0.7313671487651511871064258230035193264484405517578125	0.77184086476477598015577541445964016020298004150390625	0.2025945891388027	-0.04406704913422324	RGCC
translation (GO:0006412)	1/264	0.8033008649277515456077480848762206733226776123046875	0.84857924215399993528308186796493828296661376953125	0.7300238885729652960066005107364617288112640380859375	0.77117197947406534996872551346314139664173126220703125	0.20150665038728105	-0.04413518736302422	EIF5B
response to nutrient levels (GO:0031667)	1/291	0.8336417682313983501529719433165155351161956787109375	0.867977588187289317289696555235423147678375244140625	0.76406995206592898117747836295166052877902984619140625	0.79554026618358697486854680391843430697917938232421875	0.24412604699542825	-0.044419101268570245	ABCG2
response to oxidative stress (GO:0006979)	1/290	0.83260563876579130049293553383904509246349334716796875	0.867977588187289317289696555235423147678375244140625	0.7628880223881575606270644129836000502109527587890625	0.79554026618358697486854680391843430697917938232421875	0.24257602514716928	-0.044438756593019255	FOXO3
regulation of peptide secretion (GO:0002791)	1/192	0.69285945870070964058839990684646181762218475341796875	0.78862642053159304200704582399339415132999420166015625	0.6137320787673257171945806476287543773651123046875	0.6906074219669597891169132708455435931682586669921875	0.12142899821651187	-0.04455571180168076	PRKAR2B
regulation of T cell activation (GO:0050863)	1/259	0.797107858952311953970593094709329307079315185546875	0.8469757992973245830370387920993380248546600341796875	0.72320763686741418307946105414885096251964569091796875	0.7684522984114166010982671650708653032779693603515625	0.19683273932707274	-0.04463483088568664	IKZF1
negative regulation of transferase activity (GO:0051348)	1/284	0.8262530790741584585390455686138011515140533447265625	0.86276378189587921152536864610738120973110198974609375	0.7556728883225425352776483123307116329669952392578125	0.7890647738776213060418740496970713138580322265625	0.23440532802568817	-0.04473723227484138	PRKAR2B
positive regulation of neurogenesis (GO:0050769)	1/283	0.82517131725286751997572309846873395144939422607421875	0.86246271332102597551028111411142162978649139404296875	0.754449505068728765166952143772505223751068115234375	0.78854481924010400017976962772081606090068817138671875	0.2334171603335349	-0.04485443516998052	NPTN
lipid transport (GO:0006869)	1/193	0.69475117646307271712657893658615648746490478515625	0.7899524359993306266147783389897085726261138916015625	0.61564416097749530276672658146708272397518157958984375	0.69204260908225168069662913694628514349460601806640625	0.12382846020372171	-0.04509851305387202	KCNN4
antigen processing and presentation (GO:0019882)	1/225	0.74954974012084962797786147348233498632907867431640625	0.82115696768583801290475321366102434694766998291015625	0.67214063472957985556632820589584298431873321533203125	0.7328153158987495974230341744259931147098541259765625	0.15646292806468914	-0.04510553958678847	RAB10
regulation of peptide hormone secretion (GO:0090276)	1/189	0.68711426030889921623412419648957438766956329345703125	0.7845516816762325706946512582362629473209381103515625	0.60793939700824306537896291047218255698680877685546875	0.68684338236766084850870583977666683495044708251953125	0.12033979750710225	-0.045158072543877686	PRKAR2B
regulation of cysteine-type endopeptidase activity (GO:2000116)	1/197	0.70220318158835370869752523503848351538181304931640625	0.79344579873860754393177785459556616842746734619140625	0.6231996321994710541503081913106143474578857421875	0.69758337536014269897322037650155834853649139404296875	0.12775803394392743	-0.045166615138650654	IFT57
protein polyubiquitination (GO:0000209)	1/186	0.68126249265714433622775914045632816851139068603515625	0.783402554740863621418611728586256504058837890625	0.60206110441493565499371243276982568204402923583984375	0.684561109308614135215975693427026271820068359375	0.11818152186705887	-0.04535896571993667	RNF216
establishment of protein localization to organelle (GO:0072594)	1/292	0.83467153654372072679734628763981163501739501953125	0.86821814375409045450027178958407603204250335693359375	0.7652460739401034661710809814394451677799224853515625	0.79600237547645213975755495994235388934612274169921875	0.253317657861524	-0.04577880741135685	RAB10
transmembrane receptor protein serine/threonine kinase signaling pathway (GO:0007178)	1/196	0.70035727098258038214595444514998234808444976806640625	0.79218351046624857492162163907778449356555938720703125	0.62132460371066822180097233285778202116489410400390625	0.69626788065308897746064076272887177765369415283203125	0.12896117155135536	-0.0459314153038323	TFDP2
response to hypoxia (GO:0001666)	1/241	0.773168737470129041611244247178547084331512451171875	0.83046879212453583729569572824402712285518646240234375	0.69723494100833693920549194444902241230010986328125	0.7459590362953367748133359782514162361621856689453125	0.17913121625363282	-0.046082932183186334	RGCC
chromosome organization (GO:0051276)	1/204	0.714812546606648613334300534916110336780548095703125	0.7969243468322328993735936819575726985931396484375	0.63607101820701117400602697671274654567241668701171875	0.70624024187029743604426812453311868011951446533203125	0.13745340806528084	-0.04614791215487036	ZFPM1
response to decreased oxygen levels (GO:0036293)	1/245	0.77871967210472148313016305110068060457706451416015625	0.833138074387630211958821746520698070526123046875	0.70320666547319599093412989532225765287876129150390625	0.75013311616228073308576540512149222195148468017578125	0.18502108357429428	-0.04627454157333795	RGCC
negative regulation of kinase activity (GO:0033673)	1/202	0.711264912489319112154362301225773990154266357421875	0.7945991365630933334074370577582158148288726806640625	0.6324383675436691110149922678829170763492584228515625	0.70436527204914789468404023864422924816608428955078125	0.13654666518402392	-0.04652285896859252	PRKAR2B
regulation of immune effector process (GO:0002697)	1/264	0.8033008649277515456077480848762206733226776123046875	0.84857924215399993528308186796493828296661376953125	0.7300238885729652960066005107364617288112640380859375	0.77117197947406534996872551346314139664173126220703125	0.21280950163820522	-0.04661080519864985	RNF216
negative regulation of protein phosphorylation (GO:0001933)	1/260	0.79836173882134142676392229986959137022495269775390625	0.84747969736210759794658997634542174637317657470703125	0.72458432194097344147820649595814757049083709716796875	0.76916324018538884121909404711914248764514923095703125	0.21031838364382335	-0.04736232818465826	PRKAR2B
divalent inorganic cation homeostasis (GO:0072507)	1/291	0.8336417682313983501529719433165155351161956787109375	0.867977588187289317289696555235423147678375244140625	0.76406995206592898117747836295166052877902984619140625	0.79554026618358697486854680391843430697917938232421875	0.2607324090037691	-0.04744065380190087	NPTN
RNA splicing, via transesterification reactions (GO:0000375)	1/184	0.67730114251291084759287741690059192478656768798828125	0.78072782811403396152627465198747813701629638671875	0.59809406621027882966501465489272959530353546142578125	0.68147615300898645163130140645080246031284332275390625	0.12191138675096108	-0.04750146567657868	HNRNPA1
cell cycle phase transition (GO:0044770)	1/280	0.82188579020403185193544004505383782088756561279296875	0.85985548984772142144805684438324533402919769287109375	0.75074301137317955845418282478931359946727752685546875	0.78542603788512621587614148666034452617168426513671875	0.24366377851215393	-0.04779558459035667	PRKAR2B
mitotic cell cycle phase transition (GO:0044772)	1/277	0.81853903425806329163805230564321391284465789794921875	0.85800571864851959968945038781384937465190887451171875	0.746981380657221194496742100454866886138916015625	0.7829978406696234127792877188767306506633758544921875	0.24122314179749346	-0.048301121207105786	PRKAR2B
cellular response to abiotic stimulus (GO:0071214)	1/232	0.76016908905113245165097168865031562745571136474609375	0.823011752787431216660252175643108785152435302734375	0.68336211291806014944683056455687619745731353759765625	0.73691926264080487296581623013480566442012786865234375	0.17649186460894517	-0.04839660808555046	BCL2L1
cell projection morphogenesis (GO:0048858)	1/228	0.75415682067604261629156781054916791617870330810546875	0.8214112866481546593178109105792827904224395751953125	0.6769970457644414185693904073559679090976715087890625	0.7344269348761953697390936213196255266666412353515625	0.17158486880514637	-0.04841351966985526	RAB10
calcium ion transport (GO:0006816)	1/215	0.73356555441830340047459912966587580740451812744140625	0.81035137972834936359589619314647279679775238037109375	0.6554269678245934205307321462896652519702911376953125	0.71964556972255866451604333633440546691417694091796875	0.15735921792549332	-0.04875591466672618	KCNN4
energy derivation by oxidation of organic compounds (GO:0015980)	1/198	0.7040378133148144090824871454969979822635650634765625	0.79386836418382078495170617316034622490406036376953125	0.6250655083723817284635515534318983554840087890625	0.69758337536014269897322037650155834853649139404296875	0.13893902843492922	-0.04875693015439091	PRKAR2B
calcium ion homeostasis (GO:0055074)	1/274	0.81512991804644230331433618630398996174335479736328125	0.85525696999660494324047022018930874764919281005859375	0.74316380478566890221969742924557067453861236572265625	0.7797481233610252804311357976985163986682891845703125	0.24064157503942468	-0.049189007674857683	NPTN
protein catabolic process (GO:0030163)	1/269	0.8093063402081350776740009678178466856479644775390625	0.8524379765564369382246923123602755367755889892578125	0.73667462375062575663520192392752505838871002197265625	0.7759353837373355045059497570036910474300384521484375	0.23328055836880748	-0.049356979932916295	RNF216
divalent inorganic cation transport (GO:0072511)	1/238	0.76891510727897038890432668267749249935150146484375	0.829177303186746872398771301959641277790069580078125	0.69267856978730468764382521840161643922328948974609375	0.74401344403043501163352857474819757044315338134765625	0.18789641362231257	-0.049374425454165614	KCNN4
divalent metal ion transport (GO:0070838)	1/234	0.763120304948211813922398505383171141147613525390625	0.82538484724249372437299143712152726948261260986328125	0.68649812022002276723497971033793874084949493408203125	0.73956735052444477762634278406039811670780181884765625	0.18333735322189645	-0.04956334426699886	KCNN4
positive regulation of cell activation (GO:0050867)	1/272	0.81282196118152416630664447438903152942657470703125	0.85448498240262737990491359596489928662776947021484375	0.74058726923309892153923783553182147443294525146484375	0.77854773854582060010898203472606837749481201171875	0.24092025276295706	-0.04992908011674403	IKZF1
positive regulation of leukocyte activation (GO:0002696)	1/262	0.80084648745204123354568537251907400786876678466796875	0.8484601675052327873771673694136552512645721435546875	0.72731747495470699949038362319697625935077667236328125	0.7705595470524040369042495512985624372959136962890625	0.22812803066576903	-0.05066404213833003	IKZF1
positive regulation of cell projection organization (GO:0031346)	1/195	0.69850001281037232825354976739617995917797088623046875	0.79218351046624857492162163907778449356555938720703125	0.61944037868630752452503429594798944890499114990234375	0.69559059052894245400722184058395214378833770751953125	0.1443929072883203	-0.051811074825513635	NPTN
cellular calcium ion homeostasis (GO:0006874)	1/261	0.7996079327140552805985862505622208118438720703125	0.84797446132700304843865524162538349628448486328125	0.725954257080455800377194464090280234813690185546875	0.76986563653312722887989139053388498723506927490234375	0.23250949808731355	-0.05199697225880155	NPTN
cellular divalent inorganic cation homeostasis (GO:0072503)	1/271	0.8116572893601199378821320351562462747097015380859375	0.8540866152318009607569138097460381686687469482421875	0.7392894639703209147540974299772642552852630615234375	0.77793576702394862110168105573393404483795166015625	0.2503667564107826	-0.05224580499634663	NPTN
carboxylic acid transport (GO:0046942)	1/224	0.74799509817337728190267398531432263553142547607421875	0.8207337658544540115457266438170336186885833740234375	0.670505891843998114154601353220641613006591796875	0.73176697232372089896301758926711045205593109130859375	0.1804317275506002	-0.05238994968614096	SLC16A10
negative regulation of locomotion (GO:0040013)	1/204	0.714812546606648613334300534916110336780548095703125	0.7969243468322328993735936819575726985931396484375	0.63607101820701117400602697671274654567241668701171875	0.70624024187029743604426812453311868011951446533203125	0.1576900565119226	-0.052942062172460974	RGCC
positive regulation of neuron differentiation (GO:0045666)	1/217	0.73684132911770483520541574762319214642047882080078125	0.813143679950198094985580610227771103382110595703125	0.65883554782899877988455727972905151546001434326171875	0.72265816396581394887022042894386686384677886962890625	0.17364574580167927	-0.05302840719861299	NPTN
positive regulation of lymphocyte activation (GO:0051251)	1/243	0.77596125492405210177793151160585694015026092529296875	0.83239717829931902937090626437566243112087249755859375	0.70023546106851686232630527229048311710357666015625	0.74843259211551405041262796657974831759929656982421875	0.209270724734624	-0.05308208211379267	IKZF1
regulation of peptide transport (GO:0090087)	1/231	0.7586798351961541175825232130591757595539093017578125	0.82221832588057786050939057531650178134441375732421875	0.68178253393714605135045303541119210422039031982421875	0.73594599244257974390848175971768796443939208984375	0.19227811998322977	-0.05310248959918737	PRKAR2B
organic acid transport (GO:0015849)	1/226	0.75109486937834224473675703848130069673061370849609375	0.82115696768583801290475321366102434694766998291015625	0.67376738233282951195945997824310325086116790771484375	0.7331182628586443428275742917321622371673583984375	0.1858899897047837	-0.05320604835808273	SLC16A10
proteasome-mediated ubiquitin-dependent protein catabolic process (GO:0043161)	1/205	0.71657011730044850583709603597526438534259796142578125	0.797248431428441595159029020578600466251373291015625	0.63787404947695203194513169364654459059238433837890625	0.7067982586966838898234755106386728584766387939453125	0.1597847577727836	-0.053252932351945774	RNF216
positive regulation of protein maturation (GO:1903319)	1/240	0.77175956064135931011804814261267893016338348388671875	0.82977511613962173786518405904644168913364410400390625	0.69572359862123611673467848959262482821941375732421875	0.7450754203953533494342309495550580322742462158203125	0.20610335615367917	-0.053397716589877325	IFT57
neuron differentiation (GO:0030182)	1/222	0.744857043975760912957184700644575059413909912109375	0.8186649209319030173759301760583184659481048583984375	0.6672122651483238797709418577142059803009033203125	0.7289042534836462916558730285032652318477630615234375	0.1823692866146931	-0.0537192380265377	TAL1
gland development (GO:0048732)	1/220	0.74168023780896608077028986372170038521289825439453125	0.81682514538839523510205253842286765575408935546875	0.6638861902911588064313264112570323050022125244140625	0.7274640008533161950055045963381417095661163330078125	0.17988221151852635	-0.053755473943348245	IKZF1
positive regulation of protein processing (GO:0010954)	1/240	0.77175956064135931011804814261267893016338348388671875	0.82977511613962173786518405904644168913364410400390625	0.69572359862123611673467848959262482821941375732421875	0.7450754203953533494342309495550580322742462158203125	0.2084904120771642	-0.054016160355496556	IFT57
single organism cell adhesion (GO:0098602)	1/259	0.797107858952311953970593094709329307079315185546875	0.8469757992973245830370387920993380248546600341796875	0.72320763686741418307946105414885096251964569091796875	0.7684522984114166010982671650708653032779693603515625	0.23868001187156943	-0.054124339284729386	ITGA4
regulation of synaptic transmission (GO:0050804)	1/245	0.77871967210472148313016305110068060457706451416015625	0.833138074387630211958821746520698070526123046875	0.70320666547319599093412989532225765287876129150390625	0.75013311616228073308576540512149222195148468017578125	0.2202324115414511	-0.055081040964605234	NPTN
positive regulation of proteolysis (GO:0045862)	1/228	0.75415682067604261629156781054916791617870330810546875	0.8214112866481546593178109105792827904224395751953125	0.6769970457644414185693904073559679090976715087890625	0.7344269348761953697390936213196255266666412353515625	0.19594535453705103	-0.05528695124550373	IFT57
proteasomal protein catabolic process (GO:0010498)	1/212	0.7285759163176355190927324656513519585132598876953125	0.806478636494164735637468766071833670139312744140625	0.65025106392475839900413348004803992807865142822265625	0.715407800087259460042332648299634456634521484375	0.17578262083281293	-0.055663931108880405	RNF216
angiogenesis (GO:0001525)	1/236	0.76603549905230605698847057283273898065090179443359375	0.82689234108228071296053940386627800762653350830078125	0.68960350761305500011388858183636330068111419677734375	0.7414431382545902948777438723482191562652587890625	0.21023995517231894	-0.05603457552634022	TAL1
steroid metabolic process (GO:0008202)	1/240	0.77175956064135931011804814261267893016338348388671875	0.82977511613962173786518405904644168913364410400390625	0.69572359862123611673467848959262482821941375732421875	0.7450754203953533494342309495550580322742462158203125	0.21840525279389705	-0.056584919372846626	FECH
protein homooligomerization (GO:0051260)	1/230	0.75718140985841542178746976787806488573551177978515625	0.82141336578452850414322483629803173243999481201171875	0.68019518820242286238908491213805973529815673828125	0.73496239520480488582876432701596058905124664306640625	0.20556348007011735	-0.057177977618204805	STOM
regulation of hormone secretion (GO:0046883)	1/230	0.75718140985841542178746976787806488573551177978515625	0.82141336578452850414322483629803173243999481201171875	0.68019518820242286238908491213805973529815673828125	0.73496239520480488582876432701596058905124664306640625	0.2057777397717785	-0.05723757447082612	PRKAR2B
T cell activation (GO:0042110)	1/198	0.7040378133148144090824871454969979822635650634765625	0.79386836418382078495170617316034622490406036376953125	0.6250655083723817284635515534318983554840087890625	0.69758337536014269897322037650155834853649139404296875	0.1718033340019407	-0.06028977782975658	IKZF1
single organismal cell-cell adhesion (GO:0016337)	1/235	0.76458237732011957721312001012847758829593658447265625	0.82614417907253479000928564346395432949066162109375	0.68805462290772523292758933166624046862125396728515625	0.740510272376928124771211514598689973354339599609375	0.22604339454941164	-0.060675812609534745	ITGA4
negative regulation of growth (GO:0045926)	1/221	0.743273514416980862762329707038588821887969970703125	0.8177513260842694808872010980849154293537139892578125	0.66555330334480233833716056324192322790622711181640625	0.7285563350813697436336724422289989888668060302734375	0.20491654703381898	-0.06079693220508299	ADRB2
leukocyte migration (GO:0050900)	1/226	0.75109486937834224473675703848130069673061370849609375	0.82115696768583801290475321366102434694766998291015625	0.67376738233282951195945997824310325086116790771484375	0.7331182628586443428275742917321622371673583984375	0.22017278397554513	-0.06301858324883804	ITGA4
platelet activation (GO:0030168)	1/205	0.71657011730044850583709603597526438534259796142578125	0.797248431428441595159029020578600466251373291015625	0.63787404947695203194513169364654459059238433837890625	0.7067982586966838898234755106386728584766387939453125	0.18928825758636028	-0.06308583444860409	BRPF3
signal transduction by phosphorylation (GO:0023014)	1/202	0.711264912489319112154362301225773990154266357421875	0.7945991365630933334074370577582158148288726806640625	0.6324383675436691110149922678829170763492584228515625	0.70436527204914789468404023864422924816608428955078125	0.19304880987895431	-0.0657737231733143	STRADB
positive regulation of sequence-specific DNA binding transcription factor activity (GO:0051091)	1/214	0.73191253355799379409774019222822971642017364501953125	0.80934783721011116508492477805702947080135345458984375	0.65371011166683157256329650408588349819183349609375	0.71848624002208894001597627720911987125873565673828125	0.22222647157612266	-0.06935560660678157	RGCC

## Sheet: HCD_Total
Term	Overlap	P-value	Adjusted P-value	Old P-value	Old Adjusted P-value	Z-score	Combined Score	Genes
porphyrin-containing compound biosynthetic process (GO:0006779)	6/27	0.00000083359603659481021969090107359701136147123179398477077484130859375	0.001654419130397035038460007427829623338766396045684814453125	0.00000237620156880360766521995997957450441617766045965254306793212890625	0.0038483393043443514698609408952734156628139317035675048828125	-2.5657453159422725	35.91406347365557	SPTA1;FECH;SLC11A2;CPOX;ANK1;SPTB
tetrapyrrole biosynthetic process (GO:0033014)	6/30	0.0000016206223410217296087274842231185090213330113328993320465087890625	0.001654419130397035038460007427829623338766396045684814453125	0.0000040555284076481104270383605536753890419277013279497623443603515625	0.0038483393043443514698609408952734156628139317035675048828125	-2.519219957334489	33.58800473474631	SPTA1;FECH;SLC11A2;CPOX;ANK1;SPTB
myeloid cell development (GO:0061515)	6/32	0.00000242228276778482424117324746382085010054652229882776737213134765625	0.001654419130397035038460007427829623338766396045684814453125	0.0000056344645744426819034618610093634316626776126213371753692626953125	0.0038483393043443514698609408952734156628139317035675048828125	-2.5451225468531953	32.91047106137601	TAL1;SLC11A2;RHAG;ANK1;ZFPM1;GATA1
porphyrin-containing compound metabolic process (GO:0006778)	6/38	0.00000693227250226114712593206146351576535380445420742034912109375	0.003551056589283272703350124999133186065591871738433837890625	0.0000135704659505828868532213704600764003771473653614521026611328125	0.006951471183186084222549450117867309018038213253021240234375	-2.403773098715789	28.55519676055964	SPTA1;FECH;SLC11A2;CPOX;ANK1;SPTB
positive regulation of mRNA catabolic process (GO:0061014)	4/15	0.00002873803780971069643632338774796863845040206797420978546142578125	0.00900378314183980510421179133118130266666412353515625	0.000068569904916850057887030278624962420508381910622119903564453125	0.020071390739232253253021553973667323589324951171875	-2.6774654196617917	27.999029556376982	BTG2;AGO2;PABPC1;GTPBP1
erythrocyte development (GO:0048821)	4/16	0.000037943350410381279451919878109578121438971720635890960693359375	0.009718240623858905025134191646429826505482196807861328125	0.000084908963689223006417183814420468479511328041553497314453125	0.021747308324902243914511501543529448099434375762939453125	-2.6506689466163973	26.98226265253833	SLC11A2;RHAG;ANK1;GATA1
regulation of mRNA catabolic process (GO:0061013)	4/17	0.000049134067008880114653564252780171273116138763725757598876953125	0.011186189255688372412578246439807116985321044921875	0.000103904737714068489394005079251570577980601228773593902587890625	0.023655645286236259838830164881073869764804840087890625	-2.6966056689396956	26.752911407890803	BTG2;AGO2;PABPC1;GTPBP1
erythrocyte differentiation (GO:0030218)	6/48	0.00002777061362902631807560681342916808489462709985673427581787109375	0.00900378314183980510421179133118130266666412353515625	0.00004494385644266657539765141837762030263547785580158233642578125	0.01534832697517063589132124690195269067771732807159423828125	-2.2655100325642183	23.768671365580722	FECH;TAL1;EXOC6;ZFPM1;GATA1;ADD1
cofactor biosynthetic process (GO:0051188)	9/127	0.000030759630059970052731559142511486015791888348758220672607421875	0.00900378314183980510421179133118130266666412353515625	0.0000393552671191222571268723828818991705702501349151134490966796875	0.01534832697517063589132124690195269067771732807159423828125	-2.233086018435215	23.200217185618747	SPTA1;NADK2;FECH;SLC11A2;PNPO;CPOX;ANK1;MOCS1;SPTB
positive regulation of mRNA metabolic process (GO:1903313)	4/26	0.0002826146381705267195301456428779829366249032318592071533203125	0.0332612145417807425484824079831014387309551239013671875	0.0004371898975572591932760302402272145627648569643497467041015625	0.059720140006321607850647836812640889547765254974365234375	-2.685754168357677	21.946442222099744	BTG2;AGO2;PABPC1;GTPBP1
iron ion homeostasis (GO:0055072)	7/92	0.00015184947022348421687316932793265777945634908974170684814453125	0.0259282970406599332091612808426361880265176296234130859375	0.0001919050386589312806422114032756098822574131190776824951171875	0.035746674928377290825221024306301842443645000457763671875	-2.2596249526093173	19.868025483453874	SLC25A37;STEAP3;FECH;SLC11A2;RHAG;ABCG2;PICALM
positive regulation of nuclear-transcribed mRNA poly(A) tail shortening (GO:0060213)	3/11	0.0002921922214504896566679426062052016277448274195194244384765625	0.0332612145417807425484824079831014387309551239013671875	0.000567907375824793468621631831183549365960061550140380859375	0.064646789614722310890471135280677117407321929931640625	-2.4248643697563974	19.733785525813065	BTG2;AGO2;PABPC1
regulation of nuclear-transcribed mRNA poly(A) tail shortening (GO:0060211)	3/11	0.0002921922214504896566679426062052016277448274195194244384765625	0.0332612145417807425484824079831014387309551239013671875	0.000567907375824793468621631831183549365960061550140380859375	0.064646789614722310890471135280677117407321929931640625	-2.401856969037006	19.54654902839671	BTG2;AGO2;PABPC1
iron ion import (GO:0097286)	3/8	0.000101954613819378741321024228749791973314131610095500946044921875	0.0189913639741733676624679816313800984062254428863525390625	0.0002643807861420189816471781885098835118697024881839752197265625	0.041670479292692068351566803130481275729835033416748046875	-2.1130046517688097	19.42058942395522	STEAP3;SLC11A2;PICALM
tetrapyrrole metabolic process (GO:0033013)	6/59	0.000090963794785136795582880520072421859367750585079193115234375	0.0186384815514745276476826774114670115523040294647216796875	0.00012884702375255156965062897089779880843707360327243804931640625	0.0264007551668978164560730448329195496626198291778564453125	-2.077646135486003	19.33259907482765	SPTA1;FECH;SLC11A2;CPOX;ANK1;SPTB
hemopoiesis (GO:0030097)	7/95	0.00018558548538514965491053043677993628080002963542938232421875	0.0292511276580132047187010613242819090373814105987548828125	0.00023097167435524268929401825456437791217467747628688812255859375	0.039438413396157688539656049897530465386807918548583984375	-2.1918620479340687	18.83246763470255	SPTA1;TAL1;HIPK1;ZFPM1;GATA1;SPTB;PICALM
granulocyte differentiation (GO:0030851)	3/15	0.000776576136682095613701648506577157604624517261981964111328125	0.069182804524417995661877966995234601199626922607421875	0.00122876880156887907137586157801933950395323336124420166015625	0.109467272800636228335946498191333375871181488037109375	-2.6183447767111305	18.74896115883635	TAL1;ZFPM1;GATA1
positive regulation of mRNA 3'-end processing (GO:0031442)	3/16	0.0009470298566284086720645785106853509205393493175506591796875	0.08085267400965039097382458521678927354514598846435546875	0.001446306094729628288764189392168191261589527130126953125	0.11853924752404033926556081723902025260031223297119140625	-2.6630191908054446	18.54041878389438	BTG2;AGO2;PABPC1
positive regulation of nuclear-transcribed mRNA catabolic process, deadenylation-dependent decay (GO:1900153)	3/12	0.0003860119714350518263339118174570785413379780948162078857421875	0.039546926473521058775784098315853043459355831146240234375	0.000703615238011041747856477712730338680557906627655029296875	0.07208538113423122728473657616632408462464809417724609375	-2.354604871128568	18.506351750346894	BTG2;AGO2;PABPC1
regulation of nuclear-transcribed mRNA catabolic process, deadenylation-dependent decay (GO:1900151)	3/12	0.0003860119714350518263339118174570785413379780948162078857421875	0.039546926473521058775784098315853043459355831146240234375	0.000703615238011041747856477712730338680557906627655029296875	0.07208538113423122728473657616632408462464809417724609375	-2.353118206849773	18.49466710108136	BTG2;AGO2;PABPC1
multicellular organismal homeostasis (GO:0048871)	5/44	0.000209934279242477502165631353392427627113647758960723876953125	0.030725381297702601679500133968758746050298213958740234375	0.0002980022001235411760640403588951130586792714893817901611328125	0.043614750575223994177864739185679354704916477203369140625	-2.1687036297712856	18.36613519856902	GPX1;SLC11A2;RHAG;AMPD3;ADRB2
response to lead ion (GO:0010288)	3/11	0.0002921922214504896566679426062052016277448274195194244384765625	0.0332612145417807425484824079831014387309551239013671875	0.000567907375824793468621631831183549365960061550140380859375	0.064646789614722310890471135280677117407321929931640625	-2.218963432479068	18.058143380020436	FECH;SLC11A2;CPOX
regulation of mRNA 3'-end processing (GO:0031440)	3/18	0.00135481207850457886603112722667674461263231933116912841796875	0.10676961341753392342734940712034585885703563690185546875	0.00195032729878082578163500659940154946525581181049346923828125	0.142722165542925438774801705221761949360370635986328125	-2.5863686370597363	17.08061777441467	BTG2;AGO2;PABPC1
regulation of erythrocyte differentiation (GO:0045646)	4/36	0.0010100968029126693344121878936903158319182693958282470703125	0.08278753396672237918618719731966848485171794891357421875	0.00132760565963705758074642204746851348318159580230712890625	0.11334433319151378249944883691568975336849689483642578125	-2.3959124885894125	16.52630739512214	TAL1;FOXO3;ZFPM1;GATA1
iron ion transport (GO:0006826)	5/56	0.000654119780673933256913421541156594685162417590618133544921875	0.0638234014571852081854075322553399018943309783935546875	0.0008276618147821704872535431007918305112980306148529052734375	0.08075614564231749226141943154289037920534610748291015625	-2.2304591525342428	16.35421736887892	SLC25A37;STEAP3;CLTC;SLC11A2;PICALM
positive regulation of mRNA processing (GO:0050685)	3/22	0.002464707155593573624507985897480466519482433795928955078125	0.144290998908892353913557826672331430017948150634765625	0.0032557345112534490094713390817560139112174510955810546875	0.1773387206912350466669892057325341738760471343994140625	-2.705286298728227	16.247089985303383	BTG2;AGO2;PABPC1
platelet formation (GO:0030220)	3/19	0.0015941271076346731801198775002603724715299904346466064453125	0.11327722019157819566270717359657282941043376922607421875	0.00223840974327261209297912358806570409797132015228271484375	0.1528833854655194113281169165929895825684070587158203125	-2.5217316255684503	16.243555123524505	TAL1;ZFPM1;GATA1
labyrinthine layer blood vessel development (GO:0060716)	3/19	0.0015941271076346731801198775002603724715299904346466064453125	0.11327722019157819566270717359657282941043376922607421875	0.00223840974327261209297912358806570409797132015228271484375	0.1528833854655194113281169165929895825684070587158203125	-2.4938006969380244	16.063640030951053	NFE2;HS6ST1;JUNB
positive regulation of erythrocyte differentiation (GO:0045648)	3/21	0.0021482195132447395001518142265695132664404809474945068359375	0.1375531807074522328004917426369502209126949310302734375	0.0028904270559526705486330655503479647450149059295654296875	0.172057622797516407420204131994978524744510650634765625	-2.572809338031145	15.805065986369067	TAL1;FOXO3;GATA1
transition metal ion homeostasis (GO:0055076)	7/120	0.00076855276848663395782013108004093737690709531307220458984375	0.069182804524417995661877966995234601199626922607421875	0.0008693890565565597083885762685895315371453762054443359375	0.08097173531292685411120402250162442214787006378173828125	-2.2038491934144795	15.80380550388082	SLC25A37;STEAP3;FECH;SLC11A2;RHAG;ABCG2;PICALM
heme biosynthetic process (GO:0006783)	3/20	0.001858303839784085538522351299661750090308487415313720703125	0.12282788928121261828874111188270035199820995330810546875	0.0025515415316809835800937467098492561490274965763092041015625	0.168648664464978559340835317925666458904743194580078125	-2.4457500490832773	15.379099168799804	FECH;SLC11A2;CPOX
embryonic hemopoiesis (GO:0035162)	3/24	0.003180516485961859714237665031077995081432163715362548828125	0.1663981525469286071317043251838185824453830718994140625	0.00406811265328251014938842899937299080193042755126953125	0.2033064104042893449619811008233227767050266265869140625	-2.5932787654386704	14.91319848177855	TAL1;ZFPM1;GATA1
actin filament capping (GO:0051693)	3/25	0.0035812937032133978186576594993084654561243951320648193359375	0.1747159713781964718304351436017896048724651336669921875	0.004516347141184044906847550038264671457000076770782470703125	0.21520919284386297309907831731834448873996734619140625	-2.601705141223341	14.652884461537642	SPTA1;SPTB;ADD1
hematopoietic or lymphoid organ development (GO:0048534)	8/175	0.00160873276624688287157749488898161871475167572498321533203125	0.11327722019157819566270717359657282941043376922607421875	0.00169612224029159867899618774345071869902312755584716796875	0.13366747962913405611828920882544480264186859130859375	-2.202417902031521	14.166631417388151	SPTA1;TAL1;IKZF1;HIPK1;ZFPM1;GATA1;SPTB;PICALM
transition metal ion transport (GO:0000041)	6/101	0.001658524453756635326506785332867366378195583820343017578125	0.11327722019157819566270717359657282941043376922607421875	0.0018606670673838011063894182228750651120208203792572021484375	0.1412039563359040184042925147878122515976428985595703125	-2.1177648361568537	13.557564012849403	SLC25A37;STEAP3;CLTC;SLC11A2;SLC39A8;PICALM
actin filament bundle assembly (GO:0051017)	4/45	0.002341108293674280804719245452361064963042736053466796875	0.1410862027570176646662503117113374173641204833984375	0.00282996072350293580155433659228947362862527370452880859375	0.172057622797516407420204131994978524744510650634765625	-2.193024624458801	13.283437068066492	SPIRE1;ACTN4;ADD1;RHOA
actin filament bundle organization (GO:0061572)	4/45	0.002341108293674280804719245452361064963042736053466796875	0.1410862027570176646662503117113374173641204833984375	0.00282996072350293580155433659228947362862527370452880859375	0.172057622797516407420204131994978524744510650634765625	-2.188725257321793	13.257395238822987	SPIRE1;ACTN4;ADD1;RHOA
epidermal growth factor receptor signaling pathway (GO:0007173)	8/193	0.0029567371199924852125107133105075263301841914653778076171875	0.163739306996340594491101683161105029284954071044921875	0.003037760326190131789092507830218892195262014865875244140625	0.172899191898988335847064945482998155057430267333984375	-2.272461391477969	13.23406282966988	PHLPP2;PRKAR2B;GAREM;AGO2;ADAM10;FRS2;FOXO3;AP2A2
ERBB signaling pathway (GO:0038127)	8/196	0.0032483777949620031184896351561519622919149696826934814453125	0.1663981525469286071317043251838185824453830718994140625	0.00332501639216025053624736784740889561362564563751220703125	0.1773387206912350466669892057325341738760471343994140625	-2.2731582902133467	13.024286710465857	PHLPP2;PRKAR2B;GAREM;AGO2;ADAM10;FRS2;FOXO3;AP2A2
response to iron ion (GO:0010039)	3/25	0.0035812937032133978186576594993084654561243951320648193359375	0.1747159713781964718304351436017896048724651336669921875	0.004516347141184044906847550038264671457000076770782470703125	0.21520919284386297309907831731834448873996734619140625	-2.2426798212284194	12.630842666986505	SLC11A2;CPOX;ABCG2
myeloid cell differentiation (GO:0030099)	7/154	0.003215430012119535434222949987770334701053798198699951171875	0.1663981525469286071317043251838185824453830718994140625	0.003375407568061574749285203012050260440446436405181884765625	0.1773387206912350466669892057325341738760471343994140625	-2.1923223114268637	12.583478840328153	FECH;TAL1;EXOC6;JUNB;ZFPM1;GATA1;ADD1
negative regulation of actin filament depolymerization (GO:0030835)	3/30	0.006039487382813465456143919851683676824904978275299072265625	0.2209805294175855305827127494922024197876453399658203125	0.007198351739433864367179172205624126945622265338897705078125	0.2519725836448276634627063685911707580089569091796875	-2.4549498951598987	12.543409718753272	SPTA1;SPTB;ADD1
regulation of mRNA metabolic process (GO:1903311)	5/76	0.0025874985716602513959039288948815737967379391193389892578125	0.1472717937036626401070549263749853707849979400634765625	0.00293900282963058777363496432144529535435140132904052734375	0.172057622797516407420204131994978524744510650634765625	-2.0886851958781025	12.442430703457996	BTG2;MBNL1;AGO2;PABPC1;GTPBP1
heme metabolic process (GO:0042168)	3/28	0.004963016400247891903030339477709276252426207065582275390625	0.2033844120821586276548487148829735815525054931640625	0.006035531654056273780095676073642607661895453929901123046875	0.2313968638370753894140108286592294462025165557861328125	-2.2914172939790904	12.15766800893675	FECH;SLC11A2;CPOX
embryonic organ development (GO:0048568)	6/119	0.0037759559435655673693965628245905463700182735919952392578125	0.1756226930488259119211846837060875259339809417724609375	0.004045836691976291941974519517088992870412766933441162109375	0.2033064104042893449619811008233227767050266265869140625	-2.1531790131102593	12.012804688690217	NFE2;TAL1;HS6ST1;JUNB;ZFPM1;GATA1
cofactor metabolic process (GO:0051186)	9/255	0.004810639099742125383840640751031969557516276836395263671875	0.201163255415747255216984967773896642029285430908203125	0.0047543842789391256575814992402229108847677707672119140625	0.2214030315351424860192963706140290014445781707763671875	-2.207020469810506	11.77870345958066	SPTA1;NADK2;FECH;SLC11A2;PNPO;CPOX;ANK1;MOCS1;SPTB
blood coagulation (GO:0007596)	13/472	0.00646576875049241495130303292171447537839412689208984375	0.2258862387152180406513224397713202051818370819091796875	0.005927978777815523341032655224580594222061336040496826171875	0.2313968638370753894140108286592294462025165557861328125	-2.2407524744961673	11.296156135430222	NFE2;SLC16A1;CBX5;ITGA4;BRPF3;H3F3A;ACTN4;GATA1;YWHAZ;RHOA;PRKAR2B;CD47;ZFPM1
coagulation (GO:0050817)	13/472	0.00646576875049241495130303292171447537839412689208984375	0.2258862387152180406513224397713202051818370819091796875	0.005927978777815523341032655224580594222061336040496826171875	0.2313968638370753894140108286592294462025165557861328125	-2.238155745926098	11.283065420724919	NFE2;SLC16A1;CBX5;ITGA4;BRPF3;H3F3A;ACTN4;GATA1;YWHAZ;RHOA;PRKAR2B;CD47;ZFPM1
placenta blood vessel development (GO:0060674)	3/30	0.006039487382813465456143919851683676824904978275299072265625	0.2209805294175855305827127494922024197876453399658203125	0.007198351739433864367179172205624126945622265338897705078125	0.2519725836448276634627063685911707580089569091796875	-2.193246109356507	11.206250937324466	NFE2;HS6ST1;JUNB
circulatory system process (GO:0003013)	6/130	0.005799248249111425834723121397473732940852642059326171875	0.2200492530079502240258904066649847663938999176025390625	0.00608536024289744841009319742397565278224647045135498046875	0.2313968638370753894140108286592294462025165557861328125	-2.173525687649631	11.193715937579427	NFE2;KEL;GPX1;EPB41;CHD7;ADRB2
hemostasis (GO:0007599)	13/478	0.007155023783209825925799574264374314225278794765472412109375	0.2403384218327365984269050613875151611864566802978515625	0.00654981199382220942439847277682929416187107563018798828125	0.2440102686425764944022631652842392213642597198486328125	-2.229812702632332	11.015142170756944	NFE2;SLC16A1;CBX5;ITGA4;BRPF3;H3F3A;ACTN4;GATA1;YWHAZ;RHOA;PRKAR2B;CD47;ZFPM1
regulation of protein binding (GO:0043393)	6/128	0.00538306476266776912087408391016651876270771026611328125	0.208111315069929414534044553874991834163665771484375	0.005668307367985524029829758063669942202977836132049560546875	0.2313968638370753894140108286592294462025165557861328125	-2.0793887091359036	10.863760922173414	SPTA1;ITGA4;EPB41;ADRB2;ZFPM1;ADD1
chordate embryonic development (GO:0043009)	8/226	0.007551247907169556135287269427180945058353245258331298828125	0.24478580000236138669578167537110857665538787841796875	0.0075013799913784713624398392539660562761127948760986328125	0.2519725836448276634627063685911707580089569091796875	-2.208680561877132	10.79170696982193	MBNL1;C2CD3;CHD7;ADAM10;GATA1;ADD1;BCL2L1;LIMS1
regulation of anatomical structure size (GO:0090066)	8/232	0.00877359737650195044278422784600479644723236560821533203125	0.25638463539487121867210817072191275656223297119140625	0.00867490602815248514068091623130385414697229862213134765625	0.269238718386346442823509050867869518697261810302734375	-2.278406400783944	10.790551774213014	SPTA1;KEL;GPX1;ADRB2;SPTB;ADD1;RHOA;SSH1
posttranscriptional regulation of gene expression (GO:0010608)	12/438	0.00907890587021565297065617272664894699119031429290771484375	0.25638463539487121867210817072191275656223297119140625	0.0084046116034362343405472728363747592084109783172607421875	0.264939218083705296802321527138701640069484710693359375	-2.293138261478403	10.781881129652009	RBM38;EIF5B;BTG2;RNF139;USP4;AGO2;FLOT2;PABPC1;PUM1;FOXO3;BTRC;RHOA
negative regulation of extrinsic apoptotic signaling pathway (GO:2001237)	5/97	0.0073179875861100161793526552855837508104741573333740234375	0.2418476865151519827890069791465066373348236083984375	0.007810964340182324251726786457084017456509172916412353515625	0.258139773113444881413869325115229003131389617919921875	-2.1655439038606357	10.648888706087586	GPX1;STRADB;RFFL;GATA1;BCL2L1
cellular component morphogenesis (GO:0032989)	12/437	0.00892585232727112660999768678493637708015739917755126953125	0.25638463539487121867210817072191275656223297119140625	0.00826519151356724067480907791605204693041741847991943359375	0.264750825802497924410516816351446323096752166748046875	-2.2549933873531263	10.64087059180425	RAB10;AFG3L2;ITGA4;STRADB;SLC11A2;PACSIN2;ADD1;RHOA;BCL2L1;SSH1;PICALM;LIMS1
embryo development ending in birth or egg hatching (GO:0009792)	8/230	0.008350790197879043308404334311489947140216827392578125	0.255384613663494963731181996990926563739776611328125	0.00826942550090769591675243788131410838104784488677978515625	0.264750825802497924410516816351446323096752166748046875	-2.2050633205409067	10.55210805187559	MBNL1;C2CD3;CHD7;ADAM10;GATA1;ADD1;BCL2L1;LIMS1
negative regulation of extrinsic apoptotic signaling pathway in absence of ligand (GO:2001240)	3/35	0.00930267950922697949012185603123725741170346736907958984375	0.25638463539487121867210817072191275656223297119140625	0.01065288283210102764086979476587657700292766094207763671875	0.29901036880787679184123817321960814297199249267578125	-2.2341390944450965	10.450080165246623	STRADB;GATA1;BCL2L1
negative regulation of signal transduction in absence of ligand (GO:1901099)	3/35	0.00930267950922697949012185603123725741170346736907958984375	0.25638463539487121867210817072191275656223297119140625	0.01065288283210102764086979476587657700292766094207763671875	0.29901036880787679184123817321960814297199249267578125	-2.2291932346987435	10.426946139722446	STRADB;GATA1;BCL2L1
establishment of protein localization to plasma membrane (GO:0090002)	4/60	0.00662819511015226743577688495179245364852249622344970703125	0.226352863011699934059350880488636903464794158935546875	0.007382906725257841473730735515346168540418148040771484375	0.2519725836448276634627063685911707580089569091796875	-2.0477450133437762	10.272354655967378	RAB10;FLOT2;TSPAN33;ANK1
cellular response to organonitrogen compound (GO:0071417)	11/411	0.014340291959640205643466970286681316792964935302734375	0.307733296850582871417856267726165242493152618408203125	0.013369521820818915103235013930316199548542499542236328125	0.327402048314677784901505219750106334686279296875	-2.320356561845318	9.849175927044804	RAB10;PRKAA1;EEF2K;PRKAR2B;STRADB;PDE4D;AQP9;FRS2;KLF3;BCL2L1;SSH1
response to transition metal nanoparticle (GO:1990267)	5/106	0.01052263047190399834762697395262875943444669246673583984375	0.2800112965835233058697895103250630199909210205078125	0.01102911263946246799017014694754834636114537715911865234375	0.30538718646295404113288896041922271251678466796875	-2.1016366997443643	9.571330724210368	FECH;AQP9;SLC11A2;CPOX;ABCG2
regulation of bone mineralization (GO:0030500)	4/66	0.0092470163711060905653571495577125460840761661529541015625	0.25638463539487121867210817072191275656223297119140625	0.010078998551785615933606976568626123480498790740966796875	0.29790274243226544381712983522447757422924041748046875	-1.9942163008040394	9.339820976863738	NFE2;BMP2K;ADRB2;GATA1
regulation of actin filament depolymerization (GO:0030834)	3/39	0.01252627660959682552588301263085668324492871761322021484375	0.299796242404774038181614059794810600578784942626953125	0.01399881138617540578261699835138642811216413974761962890625	0.333529820119458253468991415502387098968029022216796875	-2.120576826817817	9.287971089236775	SPTA1;SPTB;ADD1
negative regulation of cellular component organization (GO:0051129)	12/474	0.01608867649188720772013283522028359584510326385498046875	0.322259284606192075717245870691840536892414093017578125	0.01477567078376998584154922156130851362831890583038330078125	0.334522772102154253293093688625958748161792755126953125	-2.2489086063458474	9.28718198790192	SPTA1;NFE2;GPX1;RGCC;BCL11A;CLTC;PACSIN2;SPTB;ADD1;RHOA;BCL2L1;PICALM
response to tumor necrosis factor (GO:0034612)	5/111	0.01266402731550285258588228742837600293569266796112060546875	0.299796242404774038181614059794810600578784942626953125	0.01315990350427813891653894273758851340971887111663818359375	0.327402048314677784901505219750106334686279296875	-2.10699686398369	9.205447806248626	ZFAND6;SLC11A2;ADAM10;TNFRSF14;TNFRSF21
blood circulation (GO:0008015)	3/40	0.01341970128795478243988181787926805554889142513275146484375	0.301239443682822571890511653691646642982959747314453125	0.0149179815371292372183642527261326904408633708953857421875	0.334522772102154253293093688625958748161792755126953125	-2.1144693079064014	9.115543594270349	NFE2;EPB41;CHD7
leukocyte differentiation (GO:0002521)	8/251	0.0136285908118968686342231677599556860513985157012939453125	0.301239443682822571890511653691646642982959747314453125	0.01330626869965185164745857804291517823003232479095458984375	0.327402048314677784901505219750106334686279296875	-2.120517361107952	9.108863474770576	ITGA4;TAL1;BCL11A;CHD7;IKZF1;JUNB;ZFPM1;GATA1
regulation of cyclin-dependent protein serine/threonine kinase activity involved in G1/S transition of mitotic cell cycle (GO:0031657)	2/9	0.005246326000344731128877118209175023366697132587432861328125	0.206725422590506802134058261799509637057781219482421875	0.0073947348116283062591236330263200215995311737060546875	0.2519725836448276634627063685911707580089569091796875	-1.7116722806364537	8.986668462536807	RGCC;PIM1
response to cold (GO:0009409)	3/36	0.0100565506648962708913241925756665295921266078948974609375	0.271129898847006056694652897931518964469432830810546875	0.011440117411238577560528284493557293899357318878173828125	0.31254400767503798252988644890137948095798492431640625	-1.9451843465677205	8.94693579876514	PRKAA1;GMPR;ADRB2
regulation of translation (GO:0006417)	8/264	0.0179254628814572332384802422211578232236206531524658203125	0.33696581141381531931955350955831818282604217529296875	0.017379724102148434716763603091749246232211589813232421875	0.35298083789944134647242890423513017594814300537109375	-2.206043555917781	8.87167711309372	EIF5B;BTG2;RNF139;AGO2;PABPC1;PUM1;FOXO3;RHOA
regulation of mRNA processing (GO:0050684)	4/69	0.010776875381986850133131383699947036802768707275390625	0.283100226380654518276713815794209949672222137451171875	0.01163780801266488078293814822927743080072104930877685546875	0.313761429183557094546586085925810039043426513671875	-1.9418944576961052	8.797466622369518	BTG2;MBNL1;AGO2;PABPC1
purine nucleobase metabolic process (GO:0006144)	3/40	0.01341970128795478243988181787926805554889142513275146484375	0.301239443682822571890511653691646642982959747314453125	0.0149179815371292372183642527261326904408633708953857421875	0.334522772102154253293093688625958748161792755126953125	-2.0352175003120254	8.773886562716388	GPX1;GMPR;AMPD3
regulation of biomineral tissue development (GO:0070167)	4/72	0.0124612963048500065277313098022204940207302570343017578125	0.299796242404774038181614059794810600578784942626953125	0.01334371640544231886471582271269653574563562870025634765625	0.327402048314677784901505219750106334686279296875	-1.9813272739515095	8.68837317859438	NFE2;BMP2K;ADRB2;GATA1
regulation of multicellular organism growth (GO:0040014)	4/72	0.0124612963048500065277313098022204940207302570343017578125	0.299796242404774038181614059794810600578784942626953125	0.01334371640544231886471582271269653574563562870025634765625	0.327402048314677784901505219750106334686279296875	-1.9800577688696825	8.682806236651954	AFG3L2;CHD7;IKZF1;ADRB2
Golgi vesicle transport (GO:0048193)	7/202	0.01350744677117226601181787515315591008402407169342041015625	0.301239443682822571890511653691646642982959747314453125	0.0134220459045548724807961349370089010335505008697509765625	0.327402048314677784901505219750106334686279296875	-2.009153726637672	8.648430611562286	CYTH3;RAB10;AP1G1;CLTC;SPIRE1;PUM1;ANK1
negative regulation of actin filament polymerization (GO:0030837)	3/40	0.01341970128795478243988181787926805554889142513275146484375	0.301239443682822571890511653691646642982959747314453125	0.0149179815371292372183642527261326904408633708953857421875	0.334522772102154253293093688625958748161792755126953125	-1.9969111979041547	8.608746889972693	SPTA1;SPTB;ADD1
cellular response to nitrogen compound (GO:1901699)	11/438	0.0218266156271602236593754042814907734282314777374267578125	0.35115325207758052439288576351827941834926605224609375	0.0202305144392084836069134468061747611500322818756103515625	0.363616877946826122514067947122384794056415557861328125	-2.22949035165661	8.526964878545982	RAB10;PRKAA1;EEF2K;PRKAR2B;STRADB;PDE4D;AQP9;FRS2;KLF3;BCL2L1;SSH1
reproductive structure development (GO:0048608)	8/265	0.018292017323050281663032734513762989081442356109619140625	0.33911408672386211815563683558139018714427947998046875	0.0177264520810519431159857361990361823700368404388427734375	0.35298083789944134647242890423513017594814300537109375	-2.1074544201739713	8.432537405751923	NFE2;CHD7;NCOA4;HS6ST1;JUNB;GATA1;BCL2L1;ASB1
positive regulation of myeloid cell differentiation (GO:0045639)	4/74	0.01367265410566251802870763043529223068617284297943115234375	0.301239443682822571890511653691646642982959747314453125	0.01456491316071139956178637220318705658428370952606201171875	0.334522772102154253293093688625958748161792755126953125	-1.9587284874753537	8.407562897212758	TAL1;IKZF1;FOXO3;GATA1
protein dephosphorylation (GO:0006470)	6/161	0.01562257561513592796220706304666236974298954010009765625	0.322259284606192075717245870691840536892414093017578125	0.01574376935535937160892672181944362819194793701171875	0.3360310771784515981863705746945925056934356689453125	-1.942804319772346	8.080197489912806	PHLPP2;MTMR3;PTPN12;BTRC;ACP1;SSH1
regulation of neuron death (GO:1901214)	7/225	0.02293080718243308002701752457141992636024951934814453125	0.35115325207758052439288576351827941834926605224609375	0.022441293921214910955796995040145702660083770751953125	0.372223782747009568350193831065553240478038787841796875	-2.139963745894575	8.078949449531878	PRDX2;BTG2;GPX1;FOXO3;RHOA;BCL2L1;PICALM
response to peptide (GO:1901652)	10/384	0.0225691939925002742206583405959463561885058879852294921875	0.35115325207758052439288576351827941834926605224609375	0.021178242937920317701117056685689021833240985870361328125	0.364657309073938951105020578324911184608936309814453125	-2.1207941100415204	8.040289734206283	RAB10;BTG2;PRKAA1;EEF2K;PRKAR2B;STRADB;GCNT1;FRS2;JUNB;KLF3
regulation of actin polymerization or depolymerization (GO:0008064)	5/122	0.018370748475524008302972589490309474058449268341064453125	0.33911408672386211815563683558139018714427947998046875	0.0187884178215712328852138313095565536059439182281494140625	0.35298083789944134647242890423513017594814300537109375	-2.0056118874134485	8.016421961774762	SPTA1;SPTB;ADD1;RHOA;SSH1
regulation of binding (GO:0051098)	7/218	0.01968815963948937486360790671824361197650432586669921875	0.34508337232775243563764888676814734935760498046875	0.01934715809715036038962665543294860981404781341552734375	0.35298083789944134647242890423513017594814300537109375	-2.0340318872370085	7.989144046781016	SPTA1;ITGA4;EPB41;ADRB2;ZFPM1;GATA1;ADD1
adrenergic receptor signaling pathway (GO:0071875)	2/14	0.012729269443248092397169557443703524768352508544921875	0.299796242404774038181614059794810600578784942626953125	0.015509840580626967077026989727528416551649570465087890625	0.334522772102154253293093688625958748161792755126953125	-1.8189444475998973	7.937603013434814	PDE4D;ADRB2
regulation of actin filament length (GO:0030832)	5/123	0.0189610925865528641420798550143445027060806751251220703125	0.34381662575085680799702458898536860942840576171875	0.0193675255367313538246154536182075389660894870758056640625	0.35298083789944134647242890423513017594814300537109375	-2.000768137084851	7.933778260685982	SPTA1;SPTB;ADD1;RHOA;SSH1
face development (GO:0060324)	2/12	0.00938450349175956079206262216985123814083635807037353515625	0.25638463539487121867210817072191275656223297119140625	0.011948431818684331073843196691086632199585437774658203125	0.31387611277543836507675223401747643947601318359375	-1.690247709459425	7.891251900038513	ITGA4;CHD7
embryo development (GO:0009790)	8/276	0.022685570240984276324525126256048679351806640625	0.35115325207758052439288576351827941834926605224609375	0.0218753015616614011895624258841053233481943607330322265625	0.37043382561854720780303296123747713863849639892578125	-2.0688539477817565	7.832735309906468	MBNL1;C2CD3;CHD7;ADAM10;GATA1;ADD1;BCL2L1;LIMS1
in utero embryonic development (GO:0001701)	7/222	0.021498955164643514248457023541050148196518421173095703125	0.35115325207758052439288576351827941834926605224609375	0.0210759858708083787359743865863492828793823719024658203125	0.364657309073938951105020578324911184608936309814453125	-2.0375155296942453	7.823552174529394	MBNL1;C2CD3;CHD7;ADAM10;GATA1;ADD1;BCL2L1
regulation of amyloid precursor protein catabolic process (GO:1902991)	2/13	0.01100037502407194035802806553192567662335932254791259765625	0.285313524358524139845627587419585324823856353759765625	0.013678403600234360915077758136249030940234661102294921875	0.32972998796329655579739892345969565212726593017578125	-1.730511004597793	7.804303372421859	FLOT2;PICALM
plasma membrane organization (GO:0007009)	5/121	0.017792663993449676917979473955711000598967075347900390625	0.33696581141381531931955350955831818282604217529296875	0.018220847222709966872766784717896371148526668548583984375	0.35298083789944134647242890423513017594814300537109375	-1.9330570954903568	7.788227193829371	RAB10;SPTA1;PACSIN2;ANK1;SPTB
response to insecticide (GO:0017085)	2/10	0.00650428896251725903454588006979975034482777118682861328125	0.2258862387152180406513224397713202051818370819091796875	0.00880380387110064020761424075089962570928037166595458984375	0.269238718386346442823509050867869518697261810302734375	-1.5386894221352532	7.747752813933567	FECH;CPOX
response to gamma radiation (GO:0010332)	3/44	0.017349262018571058596716483179989154450595378875732421875	0.335364508264642424695267663992126472294330596923828125	0.018929608914357305693432209636739571578800678253173828125	0.35298083789944134647242890423513017594814300537109375	-1.9007308036344697	7.705952914022806	PRKAA1;GPX1;BCL2L1
protein maturation (GO:0051604)	7/222	0.021498955164643514248457023541050148196518421173095703125	0.35115325207758052439288576351827941834926605224609375	0.0210759858708083787359743865863492828793823719024658203125	0.364657309073938951105020578324911184608936309814453125	-1.9996432648838969	7.678132110047325	AFG3L2;C2CD3;SLC11A2;ANP32B;IFT57;TSPAN33;METAP2
androgen receptor signaling pathway (GO:0030521)	3/42	0.01531301214660132394007607814501170651055872440338134765625	0.32016695804475625575236108488752506673336029052734375	0.0168565984635148345682775783416218473576009273529052734375	0.35298083789944134647242890423513017594814300537109375	-1.8274977310684921	7.6372086783721045	NCOA4;NRIP1;RHOA
positive regulation of cyclin-dependent protein serine/threonine kinase activity involved in G1/S transition of mitotic cell cycle (GO:0031659)	2/8	0.004114148007000314154202325056530753499828279018402099609375	0.1756226930488259119211846837060875259339809417724609375	0.00609830680683361159299948894840781576931476593017578125	0.2313968638370753894140108286592294462025165557861328125	-1.3885850919152214	7.627947133797877	RGCC;PIM1
regulation of interleukin-5 production (GO:0032674)	2/15	0.01456814533650880282011907951300599961541593074798583984375	0.307733296850582871417856267726165242493152618408203125	0.0174400750895387750272202964652024093084037303924560546875	0.35298083789944134647242890423513017594814300537109375	-1.7887523046161686	7.5644867473137465	PDE4D;TNFRSF21
cellular response to thyroid hormone stimulus (GO:0097067)	2/11	0.0078847549049076877392128182009400916285812854766845703125	0.24478580000236138669578167537110857665538787841796875	0.01032264261234301823411119158890869584865868091583251953125	0.29790274243226544381712983522447757422924041748046875	-1.5458161890825055	7.486115960766031	GATA1;CTSB
response to folic acid (GO:0051593)	2/11	0.0078847549049076877392128182009400916285812854766845703125	0.24478580000236138669578167537110857665538787841796875	0.01032264261234301823411119158890869584865868091583251953125	0.29790274243226544381712983522447757422924041748046875	-1.5248450946912344	7.384556638547775	GPX1;ABCG2
definitive hemopoiesis (GO:0060216)	2/14	0.012729269443248092397169557443703524768352508544921875	0.299796242404774038181614059794810600578784942626953125	0.015509840580626967077026989727528416551649570465087890625	0.334522772102154253293093688625958748161792755126953125	-1.6890687319047049	7.370844708290069	TAL1;HIPK1
protein deubiquitination (GO:0016579)	4/80	0.0177460541639283923831538203330637770704925060272216796875	0.33696581141381531931955350955831818282604217529296875	0.0186442830782378617116012975429839571006596088409423828125	0.35298083789944134647242890423513017594814300537109375	-1.822488682177606	7.347530952260149	USP25;USP10;USP4;USP32
positive regulation of endopeptidase activity (GO:0010950)	5/128	0.022099904725183729115034481083057471551001071929931640625	0.35115325207758052439288576351827941834926605224609375	0.0224389923730088057529652445509782410226762294769287109375	0.372223782747009568350193831065553240478038787841796875	-1.92657790374005	7.344465570681292	SLC11A2;ANP32B;IFT57;RHOA;PICALM
cellular response to hormone stimulus (GO:0032870)	11/462	0.0306044755792622656664914160273838206194341182708740234375	0.404571422334892794037131125151063315570354461669921875	0.028264274935488463424970717596806935034692287445068359375	0.390300366962117284419520046867546625435352325439453125	-2.104921343764893	7.339037743474178	RAB10;PRKAA1;EEF2K;FECH;PRKAR2B;STRADB;FRS2;ADIPOR1;JUNB;GATA1;CTSB
protoporphyrinogen IX metabolic process (GO:0046501)	2/11	0.0078847549049076877392128182009400916285812854766845703125	0.24478580000236138669578167537110857665538787841796875	0.01032264261234301823411119158890869584865868091583251953125	0.29790274243226544381712983522447757422924041748046875	-1.5135735608268226	7.329970582223207	FECH;CPOX
[truncated: 1,943 more rows]

## Sheet: HCD_Only
Term	Overlap	P-value	Adjusted P-value	Old P-value	Old Adjusted P-value	Z-score	Combined Score	Genes
[truncated: 1,672 more rows]

[truncated: 4 more sheets: SE_Total, SE_Only, 27Ac_Only, 27Ac+Me3]
