# Supplementary material for: Hyperacetylated chromatin domains mark cell type-specific genes and suggest distinct modes of enhancer function
Source: Nat Commun. 2020 Sep 11;11:4544. doi: 10.1038/s41467-020-18303-0 (PMC7486385; doi:10.1038/s41467-020-18303-0)
Supplement: Supplementary file 8 — Supplementary Data 4 [file 41467_2020_18303_MOESM8_ESM.xlsx]

## Sheet: Both
chr16	87085560	87125078
chr12	60912346	60951175
chr12	60912346	60951175
chr12	60912346	60951175
chr12	60912346	60951175
chr4	79778913	79812317
chr4	79778913	79812317
chr4	79778913	79812317
chr4	79778913	79812317
chr4	79778913	79812317
chr4	79778913	79812317
chr4	79778913	79812317
chr4	79778913	79812317
chr4	79778913	79812317
chr4	79778913	79812317
chr4	79778913	79812317
chr4	79778913	79812317
chr1	177251358	177283081
chr1	177251358	177283081
chr1	177251358	177283081
chr10	51980064	52009963
chr10	51980064	52009963
chr7	43756620	43785807
chr7	43756620	43785807
chr2	127119350	127148453
chr2	127119350	127148453
chr2	127119350	127148453
chr17	22798063	22825488
chr5	109058785	109083856
chr5	109058785	109083856
chr5	109058785	109083856
chr4	47884631	47909260
chr4	145245484	145269576
chr4	145245484	145269576
chr4	145245484	145269576
chr12	118581634	118605190
chr4	38340169	38363542
chr4	38340169	38363542
chr2	159695116	159717220
chr2	159695116	159717220
chr2	159695116	159717220
chr2	159695116	159717220
chr6	76378054	76399723
chr6	76378054	76399723
chr6	76378054	76399723
chr10	17495970	17517458
chr10	17495970	17517458
chr10	17495970	17517458
chr9	134849495	134869735
chr9	134849495	134869735
chr12	107600154	107619904
chr12	107600154	107619904
chr12	107600154	107619904
chr6	108987005	109006753
chr6	108987005	109006753
chr2	182014753	182034238
chr2	182014753	182034238
chr11	56907526	56926904
chr11	56907526	56926904
chr11	56907526	56926904
chr11	56907526	56926904
chr16	68988048	69006925
chr16	68988048	69006925
chr16	68988048	69006925
chr12	52966070	52984795
chr12	52966070	52984795
chr12	52966070	52984795
chr5	14903932	14922615
chr17	45193388	45212014
chr16	73661089	73679251
chr1	55417646	55435702
chr11	33860050	33877333
chr10	112008341	112025186
chr10	112008341	112025186
chr2	220083087	220099103
chr2	220083087	220099103
chr4	79904649	79920550
chr4	79904649	79920550
chr19	12756424	12772301
chr13	43854872	43870385
chr13	43854872	43870385
chr13	43854872	43870385
chr8	6579369	6594149
chr8	6579369	6594149
chr8	6579369	6594149
chr8	6579369	6594149
chr11	3802658	3817392
chr17	22921418	22936120
chr13	23317650	23332324
chr13	23317650	23332324
chr16	73580530	73595183
chr10	111812555	111827016
chr10	111812555	111827016
chr10	111812555	111827016
chr10	111812555	111827016
chr10	111812555	111827016
chr10	111812555	111827016
chr10	111812555	111827016
chr6	42092838	42106854
chr6	42092838	42106854
chr6	42092838	42106854
chr3	153464062	153477882
chr3	153464062	153477882
chr3	153464062	153477882
chr3	153464062	153477882
chr3	153464062	153477882
chr1	43161024	43174827
chr1	43161024	43174827
chr2	218966868	218980578
chr2	218966868	218980578
chr2	218966868	218980578
chr2	218966868	218980578
chr2	218966868	218980578
chr1	90134412	90147420
chr1	90134412	90147420
chr16	87049018	87061899
chr4	47940239	47952427
chr14	73278007	73290152
chr14	73278007	73290152
chr14	73278007	73290152
chr14	73278007	73290152
chr10	103191981	103204107
chr10	103191981	103204107
chr10	103191981	103204107
chr3	99775757	99787259
chr1	43190867	43202247
chr1	43190867	43202247
chr1	43190867	43202247
chr2	74153378	74164726
chr3	143224030	143235137
chr3	143224030	143235137
chr3	143224030	143235137
chr3	143224030	143235137
chr3	143224030	143235137
chr19	10260330	10271429
chr8	41789032	41800019
chr8	41789032	41800019
chr3	151928367	151939130
chr6	36141795	36152551
chr6	36141795	36152551
chr6	36141795	36152551
chr6	36141795	36152551
chr5	95285528	95296259
chr5	95285528	95296259
chr3	153520796	153531481
chr3	153520796	153531481
chr3	153520796	153531481
chr9	4842491	4853116
chr9	4842491	4853116
chr9	4842491	4853116
chr2	74107089	74117395
chr4	88184898	88194893
chr4	88184898	88194893
chr4	88184898	88194893
chr4	88184898	88194893
chr10	100207629	100217413
chr10	100207629	100217413
chr10	100207629	100217413
chr10	100207629	100217413
chr1	228345998	228355598
chr1	228345998	228355598
chr5	126331501	126340745
chr9	70985532	70994028
chr9	70985532	70994028
chr9	70985532	70994028
chr9	70985532	70994028
chr9	70985532	70994028
chr9	70985532	70994028
chr3	12969784	12978191
chr3	12969784	12978191
chr3	12969784	12978191
chr1	61310127	61318466
chr1	61310127	61318466
chr6	27876550	27884855
chr6	27876550	27884855
chr11	56948832	56957094
chr11	56948832	56957094
chr11	56948832	56957094
chr11	56948832	56957094
chr11	56948832	56957094
chr5	95009363	95017374
chr5	95009363	95017374
chr5	95009363	95017374
chr5	95009363	95017374
chr5	95009363	95017374
chr5	95009363	95017374
chr13	31895829	31903813
chr13	31895829	31903813
chr13	31895829	31903813
chr13	31895829	31903813
chr13	31895829	31903813
chr11	5222571	5230329
chr11	5222571	5230329
chr6	53504932	53512653
chr6	53504932	53512653
chr17	37718220	37725806
chr17	37718220	37725806
chr17	37718220	37725806
chr22	31295350	31302886
chr22	31295350	31302886
chr22	31295350	31302886
chr10	17737686	17745137
chr10	17737686	17745137
chr10	17737686	17745137
chr10	17737686	17745137
chr10	17737686	17745137
chr10	17737686	17745137
chr10	17737686	17745137
chr10	17737686	17745137
chr10	17737686	17745137
chr10	17737686	17745137
chr10	17737686	17745137
chr10	17737686	17745137
chr10	17737686	17745137
chr10	17737686	17745137
chr10	17737686	17745137
chr10	17737686	17745137
chr10	17737686	17745137
chr10	17737686	17745137
chr16	67356428	67363875
chr16	67356428	67363875
chr16	67356428	67363875
chr16	67356428	67363875
chr3	153398547	153405876
chr1	47470515	47477772
chr1	47470515	47477772
chr1	47470515	47477772
chr6	135681642	135688725
chr6	135681642	135688725
chr6	135681642	135688725
chr2	8735289	8742280
chr2	8735289	8742280
chr2	8735289	8742280
chr2	202006513	202013449
chr10	82247376	82254075
chr10	82247376	82254075
chr4	145141059	145147332
chr4	145141059	145147332
chr11	94520313	94526522
chr8	128974320	128980489
chr8	128974320	128980489
chr9	20366638	20372731
chr9	20366638	20372731
chr6	139732712	139738326
chr6	139732712	139738326
chr6	139732712	139738326
chr20	29722286	29727660
chr20	29722286	29727660
chr20	29722286	29727660
chr20	29722286	29727660
chr20	29722286	29727660
chr20	29722286	29727660
chr20	29722286	29727660
chr20	29722286	29727660
chr20	29722286	29727660
chr20	29722286	29727660
chr20	29722286	29727660
chr20	29722286	29727660
chr20	29722286	29727660
chr20	29722286	29727660
chr20	29722286	29727660
chr20	29722286	29727660
chr20	29722286	29727660
chr20	29722286	29727660
chr6	26129345	26134717
chr18	53401546	53406850
chr18	53401546	53406850
chr3	194856404	194861519
chr3	194856404	194861519
chr3	194856404	194861519
chr3	194856404	194861519
chr3	194856404	194861519
chr3	194856404	194861519
chr3	194856404	194861519
chr3	194856404	194861519
chr4	88153011	88158032
chr4	88153011	88158032
chr4	88153011	88158032
chr4	88153011	88158032
chr1	26986052	26990912
chr1	26986052	26990912
chr7	1463285	1467847
chr11	76810086	76814424
chr11	76810086	76814424
chr11	65023014	65027335
chr11	65023014	65027335
chr11	65023014	65027335
chr11	65023014	65027335
chr4	144485478	144489329
chr4	144485478	144489329
chr8	129126267	129130076
chr8	129126267	129130076
chr11	65099232	65103041
chr17	35482760	35486565
chr17	35482760	35486565
chr17	35482760	35486565
chr17	35482760	35486565
chr1	232804066	232807562
chr1	232804066	232807562
chr2	227408347	227411430
chr2	227408347	227411430
chr1	117955409	117958322

## Sheet: HCD_Total
chr1	16036	25075
chr1	15816517	15828208
chr1	23723166	23731050
chr1	25468447	25475264
chr1	25476346	25485205
chr1	25626643	25635666
chr1	26890831	26901105
chr1	26982705	26991379
chr1	40611863	40626033
chr1	43054062	43067313
chr1	43160083	43168481
chr1	43170339	43204109
chr1	44267459	44275869
chr1	47461506	47480475
chr1	55427335	55437061
chr1	61314490	61325117
chr1	61406130	61414828
chr1	67160820	67173318
chr1	84922281	84931869
chr1	90131566	90145480
chr1	95349576	95361395
chr1	116843102	116854100
chr1	117949460	117961230
chr1	156912134	156926625
chr1	170684727	170694037
chr1	177257675	177270607
chr1	218141172	218151842
chr1	224249782	224258417
chr1	227752454	227760497
chr1	228341364	228353511
chr1	229178153	229191135
chr1	232801626	232816142
chr10	5969430	5979646
chr10	17503618	17514719
chr10	17736196	17748195
chr10	17749427	17751179
chr10	22994106	23003315
chr10	41847188	41866493
chr10	43217262	43219082
chr10	51239224	51250072
chr10	51752726	51762323
chr10	51979272	51990622
chr10	82246408	82255246
chr10	89246444	89258966
chr10	100205099	100218291
chr10	103194246	103207006
chr10	103861099	103871045
chr10	111818031	111829256
chr10	111957195	111964452
chr10	112606934	112619369
chr10	112620490	112628185
chr10	127490775	127504940
chr11	3485847	3495111
chr11	3809299	3819840
chr11	5219549	5237231
chr11	5249982	5270972
chr11	20433897	20446207
chr11	33845138	33873806
chr11	34414218	34426843
chr11	56910630	56922356
chr11	56943322	56952626
chr11	61350301	61360056
chr11	61488215	61498398
chr11	64940645	64950508
chr11	65020372	65030597
chr11	65092779	65103156
chr11	76809220	76817743
chr11	85529211	85541707
chr11	94519759	94527785
chr11	118460297	118471425
chr12	8359948	8369617
chr12	13036172	13046056
chr12	49697316	49706965
chr12	52971472	52985454
chr12	60934136	60943931
chr12	92287412	92299322
chr12	107545167	107553917
chr12	107601965	107622674
chr12	110325667	110335367
chr12	115116488	115124331
chr12	118586343	118595333
chr12	120719445	120729111
chr12	129879539	129886679
chr13	23316187	23324245
chr13	23330140	23340350
chr13	27067045	27074763
chr13	31894967	31902640
chr13	40929139	40938922
chr13	43852292	43861938
chr14	19991997	20001076
chr14	30562310	30573177
chr14	38705939	38715264
chr14	64376200	64389927
chr14	68326778	68334912
chr14	73276348	73284565
chr14	73286170	73297585
chr14	95065129	95082647
chr15	29375896	29384535
chr15	29403255	29411900
chr15	29436466	29447727
chr15	63853198	63876521
chr15	72463966	72472837
chr15	72499531	72514853
chr15	100313682	100321339
chr16	153835	172156
chr16	19435283	19445611
chr16	21425716	21440084
chr16	29519007	29534094
chr16	48852434	48860026
chr16	67358889	67368120
chr16	69005420	69014966
chr16	69016069	69017374
chr16	69018406	69031520
chr16	73653095	73668298
chr16	86443579	86457185
chr16	87046664	87056584
chr17	4787932	4794852
chr17	7076951	7087683
chr17	7423024	7432434
chr17	22920240	22932599
chr17	24210192	24219465
chr17	32150451	32161008
chr17	35477081	35487224
chr17	37716387	37726270
chr17	39693255	39702874
chr17	44427666	44437166
chr17	45186407	45201369
chr17	53761069	53772951
chr17	53790848	53800494
chr17	55048349	55058209
chr17	55065904	55075737
chr18	3432365	3444725
chr18	53398534	53408199
chr19	18369	32948
chr19	1802974	1816356
chr19	10257392	10266359
chr19	12753892	12766596
chr19	12852814	12863988
chr19	13065756	13077513
chr19	37850852	37858539
chr2	8733927	8743446
chr2	15610848	15620387
chr2	43298617	43309909
chr2	62383382	62388410
chr2	74153677	74164874
chr2	87575300	87583255
chr2	87590844	87601503
chr2	87611480	87625915
chr2	87651637	87665957
chr2	111845723	111856596
chr2	111878883	111893955
chr2	111903284	111914649
chr2	111917786	111929695
chr2	114046045	114061257
chr2	127124443	127144711
chr2	159692745	159706673
chr2	159709695	159721315
chr2	181876973	181887983
chr2	182026989	182038703
chr2	190146792	190158989
chr2	202004577	202026466
chr2	218858172	218868648
chr2	218965587	218981426
chr2	220080640	220089055
chr2	227549476	227558221
chr20	1046678	1055000
chr20	3767473	3777754
chr20	5046440	5052713
chr20	17891778	17901522
chr20	24964550	24974054
chr20	29721515	29734562
chr20	29756354	29775712
chr20	39090213	39100649
chr20	39104098	39118700
chr20	45409453	45425281
chr20	51634039	51646867
chr20	55417185	55425537
chr20	60483187	60498538
chr21	45648948	45659097
chr22	18387692	18396079
chr22	27926970	27935269
chr22	30349693	30358684
chr22	31295789	31304039
chr22	42769489	42778472
chr3	12968295	12981525
chr3	43686326	43695471
chr3	43702584	43713222
chr3	47326207	47337056
chr3	50618543	50626583
chr3	67141519	67153867
chr3	99779148	99797808
chr3	131376795	131386410
chr3	139398279	139408641
chr3	143223132	143231874
chr3	151925519	151943922
chr3	151950353	151952775
chr3	151954487	151965937
chr3	153396992	153406341
chr3	153465767	153477672
chr3	159878772	159887090
chr3	168921012	168937184
chr3	173901123	173912338
chr3	188938757	188948053
chr3	194853334	194866370
chr4	38339615	38355064
chr4	47889657	47898362
chr4	79787790	79801020
chr4	79804165	79812991
chr4	79900964	79913591
chr4	79914630	79926660
chr4	88145648	88161805
chr4	99819733	99829880
chr4	129424929	129432929
chr4	129442366	129450862
chr4	144476254	144493907
chr4	145017919	145032399
chr4	145039416	145053773
chr4	145137857	145163155
chr4	145257060	145274822
chr4	160289480	160296338
chr4	160329160	160338611
chr5	14912571	14925876
chr5	61743581	61754703
chr5	95007678	95018650
chr5	95181499	95190549
chr5	95284670	95290487
chr5	95291691	95306488
chr5	109052147	109061608
chr5	126334320	126342923
chr5	153554399	153565618
chr5	154112951	154122322
chr5	172128333	172138345
chr5	173212711	173226747
chr5	177909658	177918346
chr6	6621840	6635756
chr6	6644605	6660916
chr6	7079841	7093543
chr6	20508629	20519291
chr6	26128207	26143887
chr6	26301510	26315494
chr6	27202266	27225171
chr6	27880602	27896072
chr6	27905459	27916810
chr6	27936904	27950616
chr6	27963916	27972822
chr6	32250905	32259782
chr6	32260859	32272519
chr6	35799796	35809129
chr6	36139018	36149562
chr6	37244308	37254657
chr6	42119732	42127209
chr6	49707286	49716575
chr6	53509082	53518446
chr6	76367451	76378211
chr6	109002147	109010489
chr6	134314838	134324711
chr6	135542802	135561525
chr6	135680746	135689860
chr6	139732511	139740204
chr6	139805021	139813135
chr7	1460898	1470386
chr7	12718675	12730416
chr7	23471498	23482687
chr7	43769650	43778150
chr7	50314132	50326278
chr7	102573767	102582943
chr7	116298561	116308182
chr7	133978858	133984060
chr7	135271994	135280433
chr7	150280127	150291536
chr8	6573445	6583409
chr8	6584922	6595797
chr8	11753536	11763677
chr8	21868299	21880600
chr8	21967501	21976530
chr8	23439856	23449029
chr8	26295859	26307958
chr8	38055071	38070342
chr8	41740179	41757342
chr8	41766264	41777298
chr8	128971298	128982013
chr8	129125537	129133983
chr9	17565	30295
chr9	4781816	4791395
chr9	20364241	20374432
chr9	35098228	35106750
chr9	70542652	70557415
chr9	70575980	70586976
chr9	70988862	70988972
chr9	70990217	71000001
chr9	99730422	99747324
chr9	101877829	101882984
chr9	101884607	101890915
chr9	115196716	115204899
chr9	123165233	123175322
chr9	133134388	133143520
chr9	134842418	134852660
chr9	137978446	137994493
chrX	37421471	37436089
chrX	55060397	55075191
chrX	106863932	106865545
chrX	153674846	153687995

## Sheet: HCD_Only
chr1	16036	25075
chr1	15816517	15828208
chr1	23723166	23731050
chr1	25468447	25475264
chr1	25476346	25485205
chr1	25626643	25635666
chr1	26890831	26901105
chr1	40611863	40626033
chr1	43054062	43067313
chr1	44267459	44275869
chr1	61406130	61414828
chr1	67160820	67173318
chr1	84922281	84931869
chr1	95349576	95361395
chr1	116843102	116854100
chr1	156912134	156926625
chr1	170684727	170694037
chr1	218141172	218151842
chr1	224249782	224258417
chr1	227752454	227760497
chr1	229178153	229191135
chr10	5969430	5979646
chr10	17749427	17751179
chr10	22994106	23003315
chr10	41847188	41866493
chr10	43217262	43219082
chr10	51239224	51250072
chr10	51752726	51762323
chr10	89246444	89258966
chr10	103861099	103871045
chr10	111957195	111964452
chr10	112606934	112619369
chr10	112620490	112628185
chr10	127490775	127504940
chr11	3485847	3495111
chr11	20433897	20446207
chr11	34414218	34426843
chr11	61350301	61360056
chr11	61488215	61498398
chr11	64940645	64950508
chr11	118460297	118471425
chr12	13036172	13046056
chr12	49697316	49706965
chr12	92287412	92299322
chr12	107545167	107553917
chr12	110325667	110335367
chr12	115116488	115124331
chr12	120719445	120729111
chr12	129879539	129886679
chr13	27067045	27074763
chr13	40929139	40938922
chr14	19991997	20001076
chr14	30562310	30573177
chr14	38705939	38715264
chr14	68326778	68334912
chr14	95065129	95082647
chr15	29375896	29384535
chr15	29403255	29411900
chr15	29436466	29447727
chr15	63853198	63876521
chr15	72463966	72472837
chr15	72499531	72514853
chr15	100313682	100321339
chr16	153835	172156
chr16	19435283	19445611
chr16	21425716	21440084
chr16	29519007	29534094
chr16	48852434	48860026
chr16	69016069	69017374
chr16	69018406	69031520
chr16	86443579	86457185
chr17	4787932	4794852
chr17	7076951	7087683
chr17	7423024	7432434
chr17	24210192	24219465
chr17	32150451	32161008
chr17	39693255	39702874
chr17	44427666	44437166
chr17	53761069	53772951
chr17	53790848	53800494
chr17	55048349	55058209
chr17	55065904	55075737
chr18	3432365	3444725
chr19	18369	32948
chr19	1802974	1816356
chr19	12852814	12863988
chr19	13065756	13077513
chr19	37850852	37858539
chr2	15610848	15620387
chr2	43298617	43309909
chr2	87575300	87583255
chr2	87590844	87601503
chr2	87611480	87625915
chr2	87651637	87665957
chr2	111845723	111856596
chr2	111878883	111893955
chr2	111903284	111914649
chr2	111917786	111929695
chr2	114046045	114061257
chr2	181876973	181887983
chr2	190146792	190158989
chr2	218858172	218868648
chr2	227549476	227558221
chr20	1046678	1055000
chr20	3767473	3777754
chr20	5046440	5052713
chr20	17891778	17901522
chr20	24964550	24974054
chr20	29756354	29775712
chr20	39090213	39100649
chr20	39104098	39118700
chr20	45409453	45425281
chr20	51634039	51646867
chr20	55417185	55425537
chr20	60483187	60498538
chr21	45648948	45659097
chr22	18387692	18396079
chr22	27926970	27935269
chr22	30349693	30358684
chr22	42769489	42778472
chr3	43686326	43695471
chr3	43702584	43713222
chr3	47326207	47337056
chr3	50618543	50626583
chr3	67141519	67153867
chr3	131376795	131386410
chr3	139398279	139408641
chr3	151950353	151952775
chr3	151954487	151965937
chr3	159878772	159887090
chr3	168921012	168937184
chr3	173901123	173912338
chr3	188938757	188948053
chr4	129424929	129432929
chr4	129442366	129450862
chr4	145017919	145032399
chr4	145039416	145053773
chr4	160289480	160296338
chr4	160329160	160338611
chr5	61743581	61754703
chr5	95181499	95190549
chr5	153554399	153565618
chr5	154112951	154122322
chr5	172128333	172138345
chr5	177909658	177918346
chr6	6621840	6635756
chr6	7079841	7093543
chr6	20508629	20519291
chr6	26301510	26315494
chr6	27202266	27225171
chr6	27905459	27916810
chr6	27936904	27950616
chr6	27963916	27972822
chr6	32250905	32259782
chr6	32260859	32272519
chr6	35799796	35809129
chr6	37244308	37254657
chr6	42119732	42127209
chr6	49707286	49716575
chr6	134314838	134324711
chr6	135542802	135561525
chr6	139805021	139813135
chr7	23471498	23482687
chr7	50314132	50326278
chr7	102573767	102582943
chr7	116298561	116308182
chr7	133978858	133984060
chr7	135271994	135280433
chr7	150280127	150291536
chr8	11753536	11763677
chr8	21868299	21880600
chr8	21967501	21976530
chr8	23439856	23449029
chr8	26295859	26307958
chr8	41740179	41757342
chr8	41766264	41777298
chr9	17565	30295
chr9	4781816	4791395
chr9	35098228	35106750
chr9	70542652	70557415
chr9	70575980	70586976
chr9	99730422	99747324
chr9	101877829	101882984
chr9	101884607	101890915
chr9	115196716	115204899
chr9	123165233	123175322
chr9	133134388	133143520
chr9	137978446	137994493
chrX	37421471	37436089
chrX	55060397	55075191
chrX	106863932	106865545
chrX	153674846	153687995

## Sheet: SE_Total
chr9	78431029	78472556
chr16	87085560	87125078
chr12	60912346	60951175
chr8	125709687	125747625
chr4	79778913	79812317
chr1	177251358	177283081
chr5	173190909	173222032
chr10	51980064	52009963
chr17	23449179	23478650
chr7	43756620	43785807
chr2	127119350	127148453
chr6	135452203	135481230
chr3	101262735	101291680
chr6	15187579	15215511
chr3	109298899	109326596
chr11	43344822	43372398
chr17	22798063	22825488
chr1	229249256	229275992
chr17	15800250	15826201
chr18	2959863	2984958
chr5	109058785	109083856
chr4	47884631	47909260
chr13	94723872	94748193
chr4	145245484	145269576
chr2	74212675	74236748
chr6	154859742	154883439
chr12	118581634	118605190
chr4	38340169	38363542
chr6	139988227	140011575
chr4	170784613	170807958
chr19	54053791	54077052
chr17	38023450	38046028
chr5	67737816	67760085
chr12	75447495	75469631
chr2	159695116	159717220
chr11	5253652	5275745
chr8	23400481	23422525
chr7	139255269	139277185
chr11	85518516	85540391
chr17	63944255	63965942
chr6	76378054	76399723
chr10	17495970	17517458
chr1	204892029	204913477
chr5	67635411	67656845
chr4	129474989	129496291
chrX	65134801	65155987
chr22	38672567	38693742
chr9	32523402	32544485
chr1	214846070	214866915
chr18	50685416	50706146
chr9	134849495	134869735
chrX	10087164	10107280
chr3	184550082	184569915
chr12	107600154	107619904
chr6	108987005	109006753
chr2	190324193	190343830
chr5	118423425	118443015
chr2	182014753	182034238
chr11	56907526	56926904
chr10	73304650	73323910
chr20	49579091	49598133
chr19	507012	526014
chr1	153234071	153252972
chr16	68988048	69006925
chr12	52966070	52984795
chr5	14903932	14922615
chr17	45193388	45212014
chr18	53467946	53486502
chr11	11380433	11398879
chr3	36971402	36989844
chr7	12719873	12738225
chr16	73661089	73679251
chr1	55417646	55435702
chr2	62376739	62394784
chr2	144979664	144997570
chr10	102108835	102126662
chr1	35081833	35099547
chr12	6994648	7012312
chr18	3575793	3593326
chr8	141698214	141715648
chr14	80953272	80970640
chr5	75695268	75712569
chr11	33860050	33877333
chr1	117987257	118004300
chr10	112008341	112025186
chr5	150809104	150825629
chr1	247134105	247150560
chr14	64958666	64975071
chr5	96062684	96078980
chr4	111323749	111339816
chr11	111059039	111075105
chr2	220083087	220099103
chr4	79904649	79920550
chr19	12756424	12772301
chr2	145054789	145070519
chr10	73686918	73702632
chr1	65516029	65531671
chr8	68184622	68200206
chr13	43854872	43870385
chr9	33147072	33162567
chr1	59122215	59137556
chr18	3642762	3658012
chr16	95066	110231
chr7	106429307	106444335
chr6	36192816	36207823
chr6	2932468	2947299
chr8	6579369	6594149
chr3	171964704	171979457
chr11	3802658	3817392
chr14	54907486	54922201
chr17	22921418	22936120
chr2	33024915	33039612
chr13	23317650	23332324
chr9	115167083	115181757
chr16	73580530	73595183
chr3	129684762	129699398
chr12	67044957	67059540
chr1	67971986	67986478
chr10	111812555	111827016
chr3	178546213	178560636
chr2	33187281	33201614
chr2	48215505	48229807
chr6	42092838	42106854
chr11	36069476	36083356
chr2	6938085	6951917
chr3	153464062	153477882
chr1	43161024	43174827
chr12	117267631	117281413
chr7	20217638	20231413
chr2	218966868	218980578
chr17	38787387	38800939
chr1	201915092	201928507
chr5	10642056	10655383
chr8	131424577	131437832
chr1	87230310	87243418
chr9	113694339	113707400
chr6	37377842	37390884
chr3	197393132	197406165
chr1	90134412	90147420
chr19	61512876	61525881
chr3	173005155	173018156
chr22	25358600	25371542
chr16	87049018	87061899
chr14	69162684	69175547
chr4	91029410	91042262
chr2	43258708	43271549
chr12	103385338	103398162
chr4	99814624	99827367
chr6	166961500	166974219
chr2	144903562	144916160
chr13	112403501	112416089
chr11	113523725	113536184
chr1	202742545	202754976
chr11	116463462	116475864
chr20	51661373	51673768
chr8	12647710	12660007
chr12	100613062	100625332
chr20	23050285	23062528
chr4	47940239	47952427
chr6	53028697	53040853
chr14	73278007	73290152
chr10	103191981	103204107
chr1	22104114	22116231
chr22	25311188	25323228
chr1	196386242	196398206
chr3	49362188	49374066
chr1	201536156	201547903
chr19	43847389	43858989
chr15	38825215	38836803
chr8	38057963	38069542
chr5	141467474	141479025
chr14	100205653	100217172
chr3	99775757	99787259
chr2	9023232	9034710
chr1	232714873	232726274
chr1	43190867	43202247
chr2	74153378	74164726
chr3	57548811	57560153
chr7	1050313	1061578
chr7	66021769	66032981
chr6	26419924	26431064
chr16	11103490	11114627
chr3	143224030	143235137
chr19	10260330	10271429
chr7	120466059	120477074
chr10	11683701	11694696
chr8	41789032	41800019
chr11	898373	909337
chr13	51055922	51066837
chr3	154361703	154372612
chr19	3134791	3145658
chr13	59692311	59703122
chr22	30617239	30628028
chr3	151928367	151939130
chr6	36141795	36152551
chr5	95285528	95296259
chr1	172392342	172403034
chr3	153520796	153531481
chr15	41174179	41184812
chr17	68816056	68826686
chr9	4842491	4853116
chr17	32020703	32031265
chr1	196867817	196878217
chr2	74107089	74117395
chr2	144698630	144708883
chr14	70892428	70902667
chr1	181017647	181027755
chr4	88184898	88194893
chr19	53517208	53527200
chr20	57019841	57029787
chr12	70342293	70352218
chr5	130994172	131003988
chr2	201689619	201699428
chr10	100207629	100217413
chr7	6028919	6038661
chr3	5201992	5211674
chr17	23580653	23590314
chr11	113449373	113459009
chr1	228345998	228355598
chr5	72285281	72294759
chr7	142241112	142250565
chr6	28410885	28420311
chr13	94106038	94115426
chr7	104434137	104443474
chr20	42606347	42615630
chr5	126331501	126340745
chr4	48371695	48380852
chr6	74286536	74295681
chr15	40570622	40579759
chr15	64701594	64710700
chr18	9858665	9867629
chr1	65650795	65659749
chr17	8017290	8026164
chr14	54652896	54661745
chr4	170762353	170771150
chr20	23286683	23295338
chr7	127311422	127320032
chr2	24430451	24438998
chr9	70985532	70994028
chr3	12969784	12978191
chr1	61310127	61318466
chr13	40446860	40455167
chr6	27876550	27884855
chr11	56948832	56957094
chr15	67063336	67071471
chr5	95009363	95017374
chr13	31895829	31903813
chr11	5222571	5230329
chr6	53504932	53512653
chr2	171719224	171726907
chr18	42924554	42932204
chr12	8361575	8369195
chr4	174439788	174447400
chr17	37718220	37725806
chr22	31295350	31302886
chr10	17737686	17745137
chr6	6647167	6654615
chr16	67356428	67363875
chr3	153398547	153405876
chr4	39876310	39883578
chr3	128787691	128794958
chr1	47470515	47477772
chr9	130835478	130842620
chr6	15353549	15360662
chr6	135681642	135688725
chr14	74813636	74820695
chr2	8735289	8742280
chr17	55814197	55821153
chr2	202006513	202013449
chr1	26053631	26060560
chr5	158563834	158570762
chr4	54621165	54627870
chr10	82247376	82254075
chr1	157434483	157441005
chr22	16776810	16783317
chr22	29171290	29177736
chr1	154985868	154992294
chr1	44870149	44876545
chr12	9689264	9695594
chr4	145141059	145147332
chr7	148450174	148456444
chr6	17809062	17815315
chr11	94520313	94526522
chr8	128974320	128980489
chr9	132396968	132403105
chr9	20366638	20372731
chr22	28029645	28035546
chr15	88528439	88534296
chr6	139732712	139738326
chr3	158355423	158360802
chr20	29722286	29727660
chr6	26129345	26134717
chr6	34892465	34897821
chr18	53401546	53406850
chr3	194856404	194861519
chr1	62923773	62928798
chr4	88153011	88158032
chr6	89910906	89915900
chr13	40532391	40537377
chr1	26986052	26990912
chr14	36707760	36712454
chr19	1154538	1159223
chr7	1463285	1467847
chr8	43211852	43216346
chr22	40170360	40174706
chr11	76810086	76814424
chr11	65023014	65027335
chr6	26230293	26234497
chr15	78231030	78235225
chr1	26321533	26325716
chr11	8180664	8184836
chr3	151648101	151652008
chr20	39754881	39758773
chr4	144485478	144489329
chr8	129126267	129130076
chr11	65099232	65103041
chr17	35482760	35486565
chr9	129224466	129228199
chr14	51398871	51402594
chr3	107068559	107072173
chr19	4323434	4327033
chr14	64378248	64381829
chr6	105509205	105512718
chr1	232804066	232807562
chr2	227408347	227411430
chr1	117955409	117958322

## Sheet: SE_Only
chr9	78431029	78472556
chr8	125709687	125747625
chr5	173190909	173222032
chr17	23449179	23478650
chr6	135452203	135481230
chr3	101262735	101291680
chr6	15187579	15215511
chr3	109298899	109326596
chr11	43344822	43372398
chr1	229249256	229275992
chr17	15800250	15826201
chr18	2959863	2984958
chr13	94723872	94748193
chr2	74212675	74236748
chr6	154859742	154883439
chr6	139988227	140011575
chr4	170784613	170807958
chr19	54053791	54077052
chr17	38023450	38046028
chr5	67737816	67760085
chr12	75447495	75469631
chr11	5253652	5275745
chr8	23400481	23422525
chr7	139255269	139277185
chr11	85518516	85540391
chr17	63944255	63965942
chr1	204892029	204913477
chr5	67635411	67656845
chr4	129474989	129496291
chrX	65134801	65155987
chr22	38672567	38693742
chr9	32523402	32544485
chr1	214846070	214866915
chr18	50685416	50706146
chrX	10087164	10107280
chr3	184550082	184569915
chr2	190324193	190343830
chr5	118423425	118443015
chr10	73304650	73323910
chr20	49579091	49598133
chr19	507012	526014
chr1	153234071	153252972
chr18	53467946	53486502
chr11	11380433	11398879
chr3	36971402	36989844
chr7	12719873	12738225
chr2	62376739	62394784
chr2	144979664	144997570
chr10	102108835	102126662
chr1	35081833	35099547
chr12	6994648	7012312
chr18	3575793	3593326
chr8	141698214	141715648
chr14	80953272	80970640
chr5	75695268	75712569
chr1	117987257	118004300
chr5	150809104	150825629
chr1	247134105	247150560
chr14	64958666	64975071
chr5	96062684	96078980
chr4	111323749	111339816
chr11	111059039	111075105
chr2	145054789	145070519
chr10	73686918	73702632
chr1	65516029	65531671
chr8	68184622	68200206
chr9	33147072	33162567
chr1	59122215	59137556
chr18	3642762	3658012
chr16	95066	110231
chr7	106429307	106444335
chr6	36192816	36207823
chr6	2932468	2947299
chr3	171964704	171979457
chr14	54907486	54922201
chr2	33024915	33039612
chr9	115167083	115181757
chr3	129684762	129699398
chr12	67044957	67059540
chr1	67971986	67986478
chr3	178546213	178560636
chr2	33187281	33201614
chr2	48215505	48229807
chr11	36069476	36083356
chr2	6938085	6951917
chr12	117267631	117281413
chr7	20217638	20231413
chr17	38787387	38800939
chr1	201915092	201928507
chr5	10642056	10655383
chr8	131424577	131437832
chr1	87230310	87243418
chr9	113694339	113707400
chr6	37377842	37390884
chr3	197393132	197406165
chr19	61512876	61525881
chr3	173005155	173018156
chr22	25358600	25371542
chr14	69162684	69175547
chr4	91029410	91042262
chr2	43258708	43271549
chr12	103385338	103398162
chr4	99814624	99827367
chr6	166961500	166974219
chr2	144903562	144916160
chr13	112403501	112416089
chr11	113523725	113536184
chr1	202742545	202754976
chr11	116463462	116475864
chr20	51661373	51673768
chr8	12647710	12660007
chr12	100613062	100625332
chr20	23050285	23062528
chr6	53028697	53040853
chr1	22104114	22116231
chr22	25311188	25323228
chr1	196386242	196398206
chr3	49362188	49374066
chr1	201536156	201547903
chr19	43847389	43858989
chr15	38825215	38836803
chr8	38057963	38069542
chr5	141467474	141479025
chr14	100205653	100217172
chr2	9023232	9034710
chr1	232714873	232726274
chr3	57548811	57560153
chr7	1050313	1061578
chr7	66021769	66032981
chr6	26419924	26431064
chr16	11103490	11114627
chr7	120466059	120477074
chr10	11683701	11694696
chr11	898373	909337
chr13	51055922	51066837
chr3	154361703	154372612
chr19	3134791	3145658
chr13	59692311	59703122
chr22	30617239	30628028
chr1	172392342	172403034
chr15	41174179	41184812
chr17	68816056	68826686
chr17	32020703	32031265
chr1	196867817	196878217
chr2	144698630	144708883
chr14	70892428	70902667
chr1	181017647	181027755
chr19	53517208	53527200
chr20	57019841	57029787
chr12	70342293	70352218
chr5	130994172	131003988
chr2	201689619	201699428
chr7	6028919	6038661
chr3	5201992	5211674
chr17	23580653	23590314
chr11	113449373	113459009
chr5	72285281	72294759
chr7	142241112	142250565
chr6	28410885	28420311
chr13	94106038	94115426
chr7	104434137	104443474
chr20	42606347	42615630
chr4	48371695	48380852
chr6	74286536	74295681
chr15	40570622	40579759
chr15	64701594	64710700
chr18	9858665	9867629
chr1	65650795	65659749
chr17	8017290	8026164
chr14	54652896	54661745
chr4	170762353	170771150
chr20	23286683	23295338
chr7	127311422	127320032
chr2	24430451	24438998
chr13	40446860	40455167
chr15	67063336	67071471
chr2	171719224	171726907
chr18	42924554	42932204
chr12	8361575	8369195
chr4	174439788	174447400
chr6	6647167	6654615
chr4	39876310	39883578
chr3	128787691	128794958
chr9	130835478	130842620
chr6	15353549	15360662
chr14	74813636	74820695
chr17	55814197	55821153
chr1	26053631	26060560
chr5	158563834	158570762
chr4	54621165	54627870
chr1	157434483	157441005
chr22	16776810	16783317
chr22	29171290	29177736
chr1	154985868	154992294
chr1	44870149	44876545
chr12	9689264	9695594
chr7	148450174	148456444
chr6	17809062	17815315
chr9	132396968	132403105
chr22	28029645	28035546
chr15	88528439	88534296
chr3	158355423	158360802
chr6	34892465	34897821
chr1	62923773	62928798
chr6	89910906	89915900
chr13	40532391	40537377
chr14	36707760	36712454
chr19	1154538	1159223
chr8	43211852	43216346
chr22	40170360	40174706
chr6	26230293	26234497
chr15	78231030	78235225
chr1	26321533	26325716
chr11	8180664	8184836
chr3	151648101	151652008
chr20	39754881	39758773
chr9	129224466	129228199
chr14	51398871	51402594
chr3	107068559	107072173
chr19	4323434	4327033
chr14	64378248	64381829
chr6	105509205	105512718
