# Supplementary material for: Hyperacetylated chromatin domains mark cell type-specific genes and suggest distinct modes of enhancer function
Source: Nat Commun. 2020 Sep 11;11:4544. doi: 10.1038/s41467-020-18303-0 (PMC7486385; doi:10.1038/s41467-020-18303-0)
Supplement: Supplementary file 9 — Supplementary Data 5 [file 41467_2020_18303_MOESM9_ESM.xlsx]

## Sheet: Both
Term	Overlap	P-value	Adjusted P-value	Old P-value	Old Adjusted P-value	Z-score	Combined Score	Genes
CD71+_EarlyErythroid	29/553	0.00000000000000000531370851577963724272932801189310411605449656024494249628720154987604473717510700225830078125	0.000000000000000223175757662744750327936176911412230871247668918810891369730597943998873233795166015625	0.00000000000000000937610470282449481568812516655139775479518027549892533745179434845340438187122344970703125	0.00000000000000039379639751862876993294961291684924614313873902742002552912481405655853450298309326171875	-1.964112659431209	78.12501982865633	GYPA;USP15;FECH;GYPC;SGMS1;GYPB;SLC2A1;CPOX;FOXO3;TRAK2;FAM117A;PRDX2;OPA1;MXI1;BTRC;NFE2;KLF3;PRKAB1;ANK1;ELL2;RCL1;GFI1B;GCLC;NFIA;TFDP2;TAL1;EHBP1L1;BMP2K;BCL2L1
CD105+_Endothelial	9/370	0.005316161130957868484470107972583718947134912014007568359375	0.11163938375011524251068095736627583391964435577392578125	0.00659829731427583922320767584324130439199507236480712890625	0.138564243599792635830425524545717053115367889404296875	-2.0338765094012006	10.651419065467387	RCL1;PRDX2;CDH1;GYPB;LMO2;BMP2K;PRKAB1;ANK1;BLVRA
CD33+_Myeloid	8/679	0.1914520728548214367759072729313629679381847381591796875	1	0.213860856594695059040844853370799683034420013427734375	1	-2.0605943577509245	3.4064051577678733	USP15;CITED2;SLC11A1;EHBP1L1;LRRC8D;MAPK14;JUNB;BLVRA
CD14+_Monocytes	7/383	0.1753072513827950429377011687392950989305973052978515625	1	0.1925102676868311879498918415265507064759731292724609375	1	-1.8284109473268966	3.1836567913554332	PAK1;CTDSP1;SLC11A1;EHBP1L1;MAPK14;JUNB;BLVRA
BDCA4+_DendriticCells	7/495	0.31220382533259127821878564645885489881038665771484375	1	0.336803496275180525021397670570877380669116973876953125	1	-1.7639135439437326	2.053370024604383	USP24;ITGA4;IQSEC1;MAN2A1;N4BP2L1;ST3GAL2;CORO1C
CardiacMyocytes	2/273	0.462539374673783532099236026624566875398159027099609375	1	0.482510291598449991834485217623296193778514862060546875	1	-1.4171367759108644	1.0926458862178072	SENP6;GALNT2
Placenta	3/405	0.407266158112807141744582395403995178639888763427734375	1	0.431139870032436756108751296778791584074497222900390625	1	-1.1897579192297123	1.068745685463805	PRG2;SLC2A1;AFF1
Colorectaladenocarcinoma	2/292	0.4977473789814965687838821395416744053363800048828125	1	0.5180763907267083023810982922441326081752777099609375	1	-1.3122974765897761	0.915540871832857	MICALL2;BCL2L1
Caudatenucleus	1/69	0.326386765910228249243374420984764583408832550048828125	1	0.338580747845113549931994612052221782505512237548828125	1	-0.6435689494594654	0.7205862629939992	THRA
MedullaOblongata	1/19	0.1029636355243849499263575353324995376169681549072265625	1	0.11120122499604324917132913697059848345816135406494140625	1	-0.31633964408836857	0.719160032251506	OPA1
pineal_day	4/694	0.56171490526608736093550078294356353580951690673828125	1	0.59185162993985496182602901171776466071605682373046875	1	-1.2221193865817694	0.7048706086352591	TANC1;AHI1;IQSEC1;FAM20B
Spinalcord	1/105	0.452165882896718496208876558739575557410717010498046875	1	0.465701988384670750864557930981391109526157379150390625	1	-0.7560878172628833	0.6001115648052402	TJP2
PancreaticIslet	2/123	0.5060224566823177116958731858176179230213165283203125	1	0.5198876911610899043125755270011723041534423828125	1	-0.7559493611343132	0.5149332239022515	STAT3;ELL2
WholeBlood	6/514	0.56427653764512719636314841409330256283283233642578125	1	0.59003367124511230112915427525877021253108978271484375	1	-0.8940994914683634	0.5116134145079048	PAK1;CTDSP1;SLC11A1;EHBP1L1;RHOG;MAPK14
CerebellumPeduncles	1/137	0.54425260744624937014890520003973506391048431396484375	1	0.55824774832019408155048267872189171612262725830078125	1	-0.7737932555006919	0.4707307725788777	ANKH
Fetalliver	2/126	0.51447351354527626199342194013297557830810546875	1	0.52837523106692640961767892804346047341823577880859375	1	-0.6383483815149887	0.42425348706310595	GYPB;CPOX
CD8+_Tcells	6/602	0.671214573969335592806828572065569460391998291015625	1	0.6961156801766179569312953390181064605712890625	1	-0.9800817003160958	0.39072565371788104	USP24;MBNL1;ITGA4;MLLT3;HNRNPA1;ADD3
Testis	2/384	0.6463433480909730466379414792754687368869781494140625	1	0.66663128132703075579001961159519851207733154296875	1	-0.8820594297622434	0.38495227310079255	FAM46C;PIGV
Thyroid	3/388	0.6519544714130827145481816842220723628997802734375	1	0.672186183027644101883879557135514914989471435546875	1	-0.8311184525325824	0.35553630758817983	CDH1;CITED2;RHBDD1
TrigeminalGanglion	1/196	0.6756427692826256770075588065083138644695281982421875	1	0.689291713087844204466136943665333092212677001953125	1	-0.5186448209898342	0.20335585781105855	KSR1
CD56+_NKCells	5/752	0.80725671160640388723805926929344423115253448486328125	1	0.82779473414435711386971661340794526040554046630859375	1	-0.7231924390495855	0.15484530423124485	CCND3;ID2;EHBP1L1;ADD3;KLF3
CD4+_Tcells	5/533	0.811299038456035237487640188192017376422882080078125	1	0.82776360836826423650336437276564538478851318359375	1	-0.633162680591947	0.13240607103193386	USP24;MBNL1;MALAT1;HNRNPA1;ADD3
BronchialEpithelialCells	2/280	0.80048534664046899766987053226330317556858062744140625	1	0.8122461446955810959735799769987352192401885986328125	1	-0.401738293483405	0.08940165549587352	GCLC;ELL2
SuperiorCervicalGanglion	3/602	0.86153197460428410092703188638552092015743255615234375	1	0.8756591117680250224708515816018916666507720947265625	1	-0.4736867856867398	0.07059975107275927	USP24;NFIA;THRA
Lung	1/299	0.8213049372652487800650078497710637748241424560546875	1	0.83253945572329024482627346515073440968990325927734375	1	-0.23857049126828495	0.046965181758595445	STAT3
Fetalbrain	1/325	0.8463467398391755214248632910312153398990631103515625	1	0.85684136555367473864208704981137998402118682861328125	1	-0.21122025682356924	0.035237061271800166	ZNRF1
Amygdala	2/345	0.8632133977503613220250144877354614436626434326171875	1	0.87313416163747670228900688016437925398349761962890625	1	-0.1739541300144031	0.025587494709361714	THRA;ICAM5
CD34+	5/645	0.88637071432540837090385821284144185483455657958984375	1	0.89904077545896965428795510888448916375637054443359375	1	-0.1985892624755529	0.023953837321922182	LMO2;IRF2BP2;MLLT3;HNRNPA1;MAPK14
Lymphoma_burkitts(Raji)	2/355	0.87094491384425243296618646127171814441680908203125	1	0.8805797044936538586767937886179424822330474853515625	1	-0.080649120047666	0.0111438170763774	SENP6;PGAP2
Kidney	1/142	1.0000000000967947944019442729768343269824981689453125	1	1.00000000001870148480520583689212799072265625	1	1.2585338853923622	0.00000000012181952867853805	MIPEP
Uterus	1/201	1.0000000000751392281728158195619471371173858642578125	1	0.9999999999769906278146436306997202336788177490234375	1	1.1369447463396751	0.00000000008542915071189152	RHBDD1
Bonemarrow	1/52	0.999999999992426058526007182081229984760284423828125	1	1.0000000000388429288733505018171854317188262939453125	1	0.9780660454947687	-0.000000000007407814986305027	PRG2
CiliaryGanglion	1/278	0.99999999997816735319844383411691524088382720947265625	1	0.99999999996068567043039365671575069427490234375	1	0.5560972727987367	-0.00000000001214107534445598	SPATA9
DorsalRootGanglion	1/69	0.99999999998713218207768704814952798187732696533203125	1	1.000000000020431656366781680844724178314208984375	1	1.1475696073741617	-0.000000000014766716760965883	RHBDD1
721_B_lymphoblasts	5/1543	0.9794920666930853059284345363266766071319580078125	1	0.98497665879909124253543950544553808867931365966796875	1	0.2603726909910355	-0.005395219235752131	AGPAT5;MIPEP;PGAP2;SLC43A3;ST3GAL2
pineal_night	3/674	0.9007417398169772493332629892393015325069427490234375	1	0.91245515300408996939296457640011794865131378173828125	1	0.17619867556044724	-0.01841922804079699	AHI1;SGMS1;FAM20B
CD19+_BCells(neg._sel.)	1/412	0.9074240328736873362203141368809156119823455810546875	1	0.91547725578532446188972926393034867942333221435546875	1	0.198905148745604	-0.01932272554355391	RHBDD1
SkeletalMuscle	2/441	0.92184935792451339064967896774760447442531585693359375	1	0.9291480499142281690438949226518161594867706298828125	1	0.24084543305580278	-0.01959842500234709	ANK1;BLVRA
Liver	3/618	0.87130023184072502573371821199543774127960205078125	1	0.8848816301108737292224759585224092006683349609375	1	0.14532542408223467	-0.020021289471478073	TEC;BTRC;AFF1
PrefrontalCortex	1/521	0.95108701868408529467302514603943563997745513916015625	1	0.95653997975780902240927616730914451181888580322265625	1	0.4407670391012498	-0.022104342858403892	ADD3
SmoothMuscle	1/363	0.87681691232808300906498288895818404853343963623046875	1	0.886224065367428703865471106837503612041473388671875	1	0.23487223894962114	-0.030875617361689547	GALNT2
Heart	1/415	0.909031071528026313188775020535103976726531982421875	1	0.9170043886234682251057392932125367224216461181640625	1	0.33682581447049775	-0.03212509998903248	PRDX2

## Sheet: HCD_Total
Term	Overlap	P-value	Adjusted P-value	Old P-value	Old Adjusted P-value	Z-score	Combined Score	Genes
CD71+_EarlyErythroid	81/553	0.000000000000000000000000000000000000000001190086412966334291346893890393271686675941791461843364389304464477308751320756914686854015842673976837391507620222963481637634686194360256195068359375	0.000000000000000000000000000000000000000073785357603912730842783154601739675660549584373769705365450542375449500803544488869073653521420269393187897633001881558811874128878116607666015625	0.0000000000000000000000000000000000000000000086374772459193674974639626761230026708077812636075329154145751278956998554618625451304904213872542459263753923388688693574266608266043476760387420654296875	0.0000000000000000000000000000000000000000005355235892470007624399106856195160198714518447352197746307958505333317118746156645551746035986293749852339110724408488550807305728085339069366455078125	-1.964112659431209	189.60472777044595	ALAS2;ZMYND8;SLC2A1;CPOX;ICAM4;SLC4A1;NUDT4;ALAD;HEBP1;LYL1;OPA1;SOX15;PIM1;PIP4K2A;BTRC;ERMAP;BNIP3L;KLF13;GLRX5;H2AFX;NCOA4;SLC11A2;BPGM;ARMC8;PRKAB1;ANK1;MINPP1;TFDP2;TAL1;CAT;HMBS;EHBP1L1;BMP2K;TOP1;HEMGN;GYPA;USP15;NFIX;FECH;GYPC;SGMS1;GYPB;GYPE;FOXO3;RNF5;TRAK2;RHD;FAM117A;SPTA1;LARP1;PDCD10;MXI1;E2F2;STOM;PIP5K1B;PSMF1;HBQ1;RBM38;MPP1;NFE2;DENND4A;SIAH2;UROS;XPO7;KLF3;ELL2;UBAC1;KLF1;RCL1;…
CD105+_Endothelial	27/370	0.0000037251685074886411658322098172657632630944135598838329315185546875	0.00011548022373214787868189734609813967836089432239532470703125	0.00000084707882303456302481962925110536843931186012923717498779296875	0.00002625944351407145376940850678426642161866766400635242462158203125	-2.0338765094012006	25.424266806788463	KLHL18;NBAS;LDB1;GYPB;BCCIP;HEBP1;PNN;ARV1;CDH1;SSSCA1;ACSS1;SNX5;KCNH2;FBXO18;UROS;LMO2;ARMC8;PARVB;PRKAB1;ANK1;KLF1;RCL1;MINPP1;TMEM56;BMP2K;SSX2IP;BLVRA
CD34+	20/645	0.37212479929733877082043136397260241210460662841796875	1	0.2260505433551005527448296561487950384616851806640625	1	-2.3497900140600656	2.32282852106168	ANKRD27;ZMYND8;PHF23;LMO2;SLC40A1;IRF2BP2;TRMT1;MLLT3;MAPK14;KLF16;OSGEP;MED13L;PNN;ARV1;LARP1;MYB;E2F3;ACSS1;SSX2IP;RREB1
Leukemia_chronicMyelogenousK-562	4/124	0.220812542172966697062719276800635270774364471435546875	1	0.1714788304457923739931857198826037347316741943359375	1	-1.3249884555040463	2.0013171035246313	CISH;HIST1H2BK;HIST1H2BF;HIST1H3H
WholeBlood	18/514	0.5412809666524005525189977561240084469318389892578125	1	0.393536210522764051678024088687379844486713409423828125	1	-1.4048837251653257	0.8623412158173178	SELPLG;FAM89B;SLC11A1;SETD1B;NCOA4;RHOG;PBX2;GLRX;ABHD5;MAPK14;PISD;PAK1;BCL6;CTDSP1;CAPZA2;EHBP1L1;HIST1H3H;GPSM3
Fetalliver	4/126	0.443325687029691273277620666704024188220500946044921875	1	0.37284518474164751733468392558279447257518768310546875	1	-1.0182108583598808	0.8282642274326258	GYPB;SETD1B;GATA5;CPOX
Caudatenucleus	2/69	0.3881460688781148693493605605908669531345367431640625	1	0.33833043850906341365458729342208243906497955322265625	1	-0.6990365524033698	0.6615496995001333	THRA;KLF16
CD14+_Monocytes	15/383	0.6160909746944127629575405080686323344707489013671875	1	0.490357914383106052724770052009262144565582275390625	1	-1.3296729288437992	0.6440412310194291	FAM89B;SLC11A1;GLRX;IKZF1;MAPK14;PISD;PAK1;MAPKAPK3;CTDSP1;CAPZA2;EHBP1L1;CD68;JUNB;BLVRA;GPSM3
CD33+_Myeloid	20/679	0.66993052268632113932511629172950051724910736083984375	1	0.5044984414690592000596325306105427443981170654296875	1	-1.4438649216731592	0.5783852432485314	MTPN;USP15;CITED2;DUSP1;SLC11A1;ABHD5;MAPK14;NEAT1;ADCY7;MED13L;MAVS;MAPKAPK3;BCL6;FTH1;EHBP1L1;LRRC8D;E2F3;JUNB;SH2B3;BLVRA
OccipitalLobe	2/35	0.496545528236481403805413492591469548642635345458984375	1	0.459192461506342242127942654406069777905941009521484375	1	-0.7093232450695744	0.49658308929073824	LANCL3;SSX2IP
MedullaOblongata	1/19	0.310915657480688334413088114160927943885326385498046875	1	0.28914912560766115046106961017358116805553436279296875	1	-0.2485018917894721	0.2903082599986784	OPA1
Fetallung	1/41	0.55247768827900756161142226119409315288066864013671875	1	0.5119319137975637534765382952173240482807159423828125	1	-0.4246733055217306	0.25197660595456634	ICAM1
Leukemialymphoblastic(MOLT-4)	2/118	0.67045415951601317061658846796490252017974853515625	1	0.60532343273207123157675368929631076753139495849609375	1	-0.5728624007780803	0.22903035701668512	STAT5A;H2AFX
CardiacMyocytes	5/273	0.7788528060758732607382626156322658061981201171875	1	0.6927207470300864589063394305412657558917999267578125	1	-0.873981488928544	0.2184369932148275	SENP6;GALNT2;CAT;STOM;HIST1H3I
CD4+_Tcells	12/533	0.8151551644061090229342880775220692157745361328125	1	0.7000732684564514585190408979542553424835205078125	1	-0.9353401052643128	0.1911618158371935	KCNH2;USP24;EIF4A1;MBNL1;FAM78A;TSC22D3;PDCD4;TRMT1;MALAT1;IKZF1;ADD3;ZFP36L2
CD8+_Tcells	14/602	0.829455155111874287143791661947034299373626708984375	1	0.71088417384313673519358189878403209149837493896484375	1	-0.9021385840050435	0.1686874957977517	KCNH2;USP24;EIF4A1;MBNL1;TTC13;ITGA4;FAM78A;DENND4A;TRMT1;IKZF1;MLLT3;ADD3;PDCD4;STX2
Bonemarrow	2/52	0.6394150598752759151466307230293750762939453125	1	0.59567449018561247076064546490670181810855865478515625	1	-0.3720016849907793	0.16635970762348715	SLC25A37;PRG2
BDCA4+_DendriticCells	13/495	0.84865254535704914840010815169080160558223724365234375	1	0.7497836428758883897671694285236299037933349609375	1	-0.5623965470016237	0.09229232609517436	USP24;TMEM55B;SELPLG;FBXO18;ITGA4;IQSEC1;PBX2;N4BP2L1;KLF16;CORO1C;MAN2A1;SH2B3;ST3GAL2
TestisSeminiferousTubule	1/69	0.7418155016007055291282767939264886081218719482421875	1	0.69782424408462684350951121814432553946971893310546875	1	-0.29266744372725906	0.0874065125425961	WDR78
FetalThyroid	1/66	0.7261320951400922485419187069055624306201934814453125	1	0.681880888385455019573555546230636537075042724609375	1	-0.24534726317358826	0.07851684853014448	CTSB
Thyroid	8/388	0.87484308674599653432579771106247790157794952392578125	1	0.798529264605909450125409421161748468875885009765625	1	-0.4124050765413098	0.055142987196656695	CDH1;CITED2;RHBDD1;DNASE2;SNX5;EMID1;ZFP36L2;CTSB
Thalamus	1/79	0.787904175603031386998509333352558314800262451171875	1	0.745440253276276276750422766781412065029144287109375	1	-0.21042927995980257	0.05016187946965528	KLF16
colon	5/258	0.87986185064586119874974201593431644141674041748046875	1	0.821553844971460112134309383691288530826568603515625	1	-0.045089735732665594	0.0057710520379111565	MAVS;PGRMC2;MIER1;GDE1;PDCD4
Skin	1/111	0.88702895020371996803731917680124752223491668701171875	1	0.85306938355454386968546032221638597548007965087890625	1	-0.04693841162666953	0.0056268668968593874	EMID1
DorsalRootGanglion	1/69	1.0000000000919386788922338382690213620662689208984375	1	1.000000000019845014520569748128764331340789794921875	1	2.4382679509841063	0.0000000002241711341884477	RHBDD1
Leukemia_promyelocytic-HL-60	1/62	1.0000000000843851655218941232305951416492462158203125	1	0.99999999999366251390853221892029978334903717041015625	1	2.411291167482289	0.00000000020347720428088907	PRMT3
ParietalLobe	1/26	1.000000000022044588376957108266651630401611328125	1	0.9999999999823498963991141863516531884670257568359375	1	1.7597079583548003	0.00000000003879203760515958	PIP4K2A
Kidney	1/142	0.99999999999683886198198479178245179355144500732421875	1	1.0000000000708528791193430151906795799732208251953125	1	2.389702024725347	-0.000000000007554177922099153	MIPEP
721_B_lymphoblasts	19/1543	0.99996467114843934353984877816401422023773193359375	1	0.99966394139861847190076105107436887919902801513671875	1	1.9802282706517598	-0.00006996042644810877	AGPAT5;MIPEP;EIF4A1;PCNA;SLC43A3;DENND4A;H2AFX;BCCIP;PARVB;FADS2;LARP1;HNRNPF;APEX1;ANO10;IGF2BP3;DNASE2;ST3GAL2;SNX5;EMID1
pineal_night	6/674	0.99920430490523737265817771913134492933750152587890625	1	0.99723725894443548956047607134678401052951812744140625	1	2.0443529329423606	-0.0016273291154967184	KLHL18;AHI1;SGMS1;DENND4A;FAM20B;E2F3
Fetalbrain	1/325	0.99837072113681724072620227161678485572338104248046875	1	0.996401456711540678412575289257802069187164306640625	1	2.0493455973680637	-0.0033416784680199416	ZNRF1
pineal_day	6/694	0.99779422087227109816609527115360833704471588134765625	1	0.99289537739302125007867516615078784525394439697265625	1	1.6420036002987517	-0.0036258977056964447	TANC1;ERP44;AHI1;IQSEC1;FAM20B;SERPINI1
TestisGermCell	2/314	0.99797177199037390149527482208213768899440765380859375	1	0.995639152320196618717318415292538702487945556640625	1	1.8773000759722114	-0.0038114591586010764	STX2;SSX2IP
SuperiorCervicalGanglion	7/602	0.99752349450065036506885007838718593120574951171875	1	0.99272843121825982137806931859813630580902099609375	1	1.5464508401531674	-0.0038345441071251	USP24;HIST1H2BM;NFIA;THRA;ZMYND8;SLC11A2;PARVB
CD19+_BCells(neg._sel.)	2/412	0.99732427518180966075078686117194592952728271484375	1	0.99357913211283521714989319661981426179409027099609375	1	1.448376184554766	-0.003880650197507908	TMEM55B;RHBDD1
PrefrontalCortex	3/521	0.99782920561921029101171143338433466851711273193359375	1	0.9940412991031328804325539749697782099246978759765625	1	1.809171917286392	-0.003931609135040779	AGPAT1;ADD3;SSX2IP
TrigeminalGanglion	2/196	0.89629297237527760788822206450277008116245269775390625	1	0.85147513851735079359883684446685947477817535400390625	1	0.04344190920093853	-0.00475636520696273	IPO11;KSR1
TestisIntersitial	5/568	0.99582420056579368239368932336219586431980133056640625	1	0.98867265098486256658105730821262113749980926513671875	1	1.307177007515089	-0.005469937654722798	C1ORF105;TBPL1;WDR78;STX2;SSX2IP
CiliaryGanglion	2/278	0.99585000000086321136905098683200776576995849609375	1	0.99183089246125899496320243997615762054920196533203125	1	1.5568835362395872	-0.006474510595136328	SPATA9;PBX2
AtrioventricularNode	1/269	0.995037604446115775402859071618877351284027099609375	1	0.99044546737293803762014476887998171150684356689453125	1	1.470400405480272	-0.007314873129850432	EMID1
SmoothMuscle	3/363	0.99364779089055754734971515063080005347728729248046875	1	0.98644622091752498516115110760438255965709686279296875	1	1.3954297758573246	-0.008892334714821015	TGIF1;GALNT2;ICAM1
Liver	7/618	0.9933731684201612122109281699522398412227630615234375	1	0.98208610275654262267153171706013381481170654296875	1	1.3438811997496312	-0.008935313591445867	GCDH;COL18A1;TEC;BTRC;RNF5;AFF1;MPDU1
CD56+_NKCells	15/752	0.921728746492952222268968398566357791423797607421875	1	0.83623549109679362612013164834934286773204803466796875	1	0.11377077980974824	-0.009272807758825488	MTPN;KLF13;TTC13;FAM89B;FAM78A;ARMC8;IKZF1;ADD3;ADCY7;KLF3;GALNT10;CCND3;ID2;MIER1;EHBP1L1
Amygdala	4/345	0.99130784089219947663451648622867651283740997314453125	1	0.9822373790394063330921881060930900275707244873046875	1	1.1196108099584743	-0.009774377330189418	THRA;GDE1;ICAM5;SSX2IP
Spinalcord	1/105	0.8728564199401247503118383974651806056499481201171875	1	0.83710498911817643463706417605862952768802642822265625	1	0.09244689994563295	-0.012571318109816975	TJP2
SkeletalMuscle	5/441	0.9732988320737347986977283653686754405498504638671875	1	0.9460483234664056606533222293364815413951873779296875	1	0.6904766887599804	-0.018687143627438636	BCL6;AP4S1;ANK1;BLVRA;ZFP36L1
Testis	3/384	0.98061016275017376386813339195214211940765380859375	1	0.96145663328940933478605757045443169772624969482421875	1	0.9596861797057614	-0.018790929879114664	FAM46C;TBPL1;PIGV
retina	2/218	0.9863543117723698738785742534673772752285003662109375	1	0.97683313316249387181500196675187908113002777099609375	1	1.3881132909079616	-0.01907218572365443	PIP5K1B;BEST1
Lymphoma_burkitts(Raji)	5/355	0.96990272737560534466183526092208921909332275390625	1	0.944099646731864527993138835881836712360382080078125	1	0.688682506981585	-0.021045788643370276	SENP6;PNKD;BCL6;PRMT3;PARVB
AdrenalCortex	1/106	0.8753360233210203400489035630016587674617767333984375	1	0.83988085429458436692584655247628688812255859375	1	0.17508571946021387	-0.02331221527263495	KBTBD8
Heart	6/415	0.96183424721945842694736938938149251043796539306640625	1	0.92734909472050131018505680913222022354602813720703125	1	0.616867413053698	-0.024004250071785336	HIST1H2BN;GFM1;MAPKAPK3;ZMYND8;CD68;RNF5
Placenta	8/405	0.89657974355479852501815685172914527356624603271484375	1	0.82726237525209167511519581239554099738597869873046875	1	0.22043478808759773	-0.024064433769253282	CISH;PRG2;SLC2A1;SLC40A1;IGF2BP3;GLRX;BPGM;AFF1
BronchialEpithelialCells	5/280	0.9735997368597988366190065789851360023021697998046875	1	0.95383558880876340158039283778634853661060333251953125	1	1.1380150204493542	-0.030447600503203737	SLC7A5;GCLC;SOX15;TMBIM1;ELL2
Colorectaladenocarcinoma	4/292	0.92474260046048850636424276672187261283397674560546875	1	0.87921596134306023717641664916300214827060699462890625	1	0.3974077718665962	-0.03109312444631342	RNF43;MICALL2;BCL2L1;ZFP36L1
Uterus	4/201	0.90413398815632672889108789604506455361843109130859375	1	0.861079969819489310367544021573849022388458251953125	1	0.3342088742728719	-0.03368080587513731	RHBDD1;RREB1;STRN3;ZFP36L1
PancreaticIslet	2/123	0.91082036429652590836525405393331311643123626708984375	1	0.88047437508225201430178685768623836338520050048828125	1	0.36600053696475615	-0.03418795876199969	STAT3;ELL2
Adipocyte	1/181	0.971621404631950458252731550601311028003692626953125	1	0.956044974595879892831362667493522167205810546875	1	1.2040153031844543	-0.03466245893682725	FKBP5
Appendix	1/127	0.9175827811888950247265483994851820170879364013671875	1	0.888426932458524110103326165699400007724761962890625	1	0.4041985282687968	-0.03476611717975881	HIST1H2AL
Lung	5/299	0.93182629012508211285847892213496379554271697998046875	1	0.88881016446105132189359210315160453319549560546875	1	0.6421949018174605	-0.04534465354621743	CISH;DUSP1;TSC22D3;STAT3;AGER
CerebellumPeduncles	1/137	0.93233436798119095900716502001159824430942535400390625	1	0.90607827419277475744507910349057056009769439697265625	1	0.6489074164963503	-0.04546489654707832	ANKH
Pancreas	1/96	0.8482054988923162230918251225375570356845855712890625	1	0.80986443422241405354355947565636597573757171630859375	1	0.3168290678616103	-0.052160310489040296	RNF43
small_intestine	3/220	0.9291547297808022687348739054868929088115692138671875	1	0.89262436965533620281121329753659665584564208984375	1	0.744626452121642	-0.05471515083595242	PGRMC2;ANO10;HIST1H3B

## Sheet: HCD_Only
Term	Overlap	P-value	Adjusted P-value	Old P-value	Old Adjusted P-value	Z-score	Combined Score	Genes
CD71+_EarlyErythroid	57/553	0.000000000000000000000000000003680796008708076921165994983638358684202422422169857794102140829879420097397774332137476704929213155992329120635986328125	0.000000000000000000000000000202443780478944228562182027612884121245538858284467981755224832828594447721275162432874594742315821349620819091796875	0.0000000000000000000000000000000041702070118840286528218964448397375838265004122617716707410721425643536444182880970794891073438748207991011440753936767578125	0.00000000000000000000000000000022936138565362158137902643073500225040627620740063232970428217829617918386905382928386831764555608970113098621368408203125	-1.964112659431209	133.11660368150984	ALAS2;ZMYND8;SLC4A1;NUDT4;ALAD;HEBP1;LYL1;SOX15;PIM1;PIP4K2A;ERMAP;BNIP3L;KLF13;GLRX5;H2AFX;NCOA4;SLC11A2;BPGM;ARMC8;ANK1;MINPP1;CAT;HMBS;TOP1;HEMGN;NFIX;SGMS1;GYPE;RNF5;RHD;SPTA1;LARP1;PDCD10;MXI1;E2F2;STOM;PIP5K1B;PSMF1;HBQ1;RBM38;MPP1;DENND4A;SIAH2;UROS;XPO7;UBAC1;KLF1;RCL1;SLC25A37;ABCB10;XK;NFIA;SLC6A9;TMEM56;TMEM57;RHAG;BCL2L1
CD105+_Endothelial	20/370	0.00014512870139144203409688194117421744522289372980594635009765625	0.003991039288264656113847106411185450269840657711029052734375	0.0000333660613843951851971436628474521057796664535999298095703125	0.000917566688070867620026505040442543759127147495746612548828125	-2.0338765094012006	17.975176077417565	KCNH2;KLHL18;NBAS;FBXO18;LDB1;UROS;BCCIP;ARMC8;PARVB;ANK1;KLF1;HEBP1;RCL1;PNN;MINPP1;ARV1;TMEM56;ACSS1;SSX2IP;SNX5
CD34+	16/645	0.1560305950691354970327751061631715856492519378662109375	1	0.07184763836974174255889380447115399874746799468994140625	1	-2.515266994951182	4.672619466707714	ANKRD27;ZMYND8;PHF23;SLC40A1;TRMT1;KLF16;OSGEP;MED13L;PNN;ARV1;LARP1;MYB;E2F3;ACSS1;SSX2IP;RREB1
Leukemia_chronicMyelogenousK-562	3/124	0.230145267900824179729823981688241474330425262451171875	1	0.1762390786390100050340379311819560825824737548828125	1	-1.2653184583604362	1.8588092104046086	CISH;HIST1H2BK;HIST1H2BF
WholeBlood	10/514	0.53208552024030553173616908679832704365253448486328125	1	0.382337659654851724777557819834328256547451019287109375	1	-1.4778529014077488	0.9324528402262523	SELPLG;BCL6;SETD1B;CAPZA2;NCOA4;PBX2;GLRX;ABHD5;GPSM3;PISD
OccipitalLobe	2/35	0.375497493539768856241067851442494429647922515869140625	1	0.33816241035767802269873527620802633464336395263671875	1	-0.8456266127336125	0.8282942123160215	LANCL3;SSX2IP
Fetalliver	2/126	0.5032751520398424105451340437866747379302978515625	1	0.429371760197997998087515725273988209664821624755859375	1	-1.081521271167363	0.7425922279422438	SETD1B;GATA5
CD4+_Tcells	8/533	0.71908392529206821564002893865108489990234375	1	0.58059745126582795737846254269243218004703521728515625	1	-1.31306188610477	0.4330178762301213	KCNH2;EIF4A1;FAM78A;TSC22D3;PDCD4;TRMT1;IKZF1;ZFP36L2
Bonemarrow	1/52	0.50330249373813951141443112646811641752719879150390625	1	0.455573837901998734967179416344151832163333892822265625	1	-0.6130852082917699	0.4209221780360838	SLC25A37
colon	5/258	0.67233432135948678620707141817547380924224853515625	1	0.5737565133628315106051331895287148654460906982421875	1	-1.019433159959169	0.4047145161051393	MAVS;PGRMC2;MIER1;GDE1;PDCD4
FetalThyroid	1/66	0.58872310235254443622210374087444506585597991943359375	1	0.53653963635025603284844919471652247011661529541015625	1	-0.5607501684220222	0.2970850583239214	CTSB
TestisSeminiferousTubule	1/69	0.605029718909130043158484113519079983234405517578125	1	0.55226725753164107590720277585205622017383575439453125	1	-0.5559385896180848	0.27934674384914693	WDR78
Caudatenucleus	1/69	0.605029718909130043158484113519079983234405517578125	1	0.55226725753164107590720277585205622017383575439453125	1	-0.47716614062775203	0.23976534485759785	KLF16
Thalamus	1/79	0.6548730568345730862489517676294781267642974853515625	1	0.60096092781862886500476861328934319317340850830078125	1	-0.5320677471675164	0.22523165635181222	KLF16
CD56+_NKCells	10/752	0.790272548665169605186520129791460931301116943359375	1	0.64106489970815605516918367356993257999420166015625	1	-0.9514551351021312	0.22395103088280266	MTPN;CCND3;KLF13;TTC13;FAM78A;MIER1;ARMC8;IKZF1;ADCY7;GALNT10
Uterus	4/201	0.751924660249145393464687003870494663715362548828125	1	0.67567344509034843458294972151634283363819122314453125	1	-0.6874549629030595	0.19600657186085546	RHBDD1;RREB1;STRN3;ZFP36L1
CD8+_Tcells	9/602	0.81811079164670685859306331622065044939517974853515625	1	0.69640581684168989529126747584086842834949493408203125	1	-0.746252351382939	0.14981576347734973	KCNH2;EIF4A1;TTC13;FAM78A;DENND4A;PDCD4;TRMT1;IKZF1;STX2
Skin	1/111	0.77597012790567954088061242146068252623081207275390625	1	0.7240993377684177279007826655288226902484893798828125	1	-0.5523985030456183	0.14011104930015597	EMID1
Heart	6/415	0.8076628073641558547279828417231328785419464111328125	1	0.7070342098911759354251671538804657757282257080078125	1	-0.573309380924903	0.1224649752814384	HIST1H2BN;GFM1;MAPKAPK3;ZMYND8;CD68;RNF5
SkeletalMuscle	4/441	0.8432962851787555447202748837298713624477386474609375	1	0.75046031211246344572174393761088140308856964111328125	1	-0.5834785357351894	0.09944628306496646	BCL6;AP4S1;ANK1;ZFP36L1
AdrenalCortex	1/106	0.76031003236597005656705050569144077599048614501953125	1	0.707706528800287504310517761041410267353057861328125	1	-0.3094660782723936	0.08480267735160738	KBTBD8
Leukemialymphoblastic(MOLT-4)	1/118	0.7961963511455210085188127777655608952045440673828125	1	0.74552563954393347156468507819226942956447601318359375	1	-0.20584669444281728	0.04691440717476367	H2AFX
Pancreas	1/96	0.7256433822293590907293037162162363529205322265625	1	0.6719623497838382863989181714714504778385162353515625	1	-0.10596647877803866	0.03398308881068675	RNF43
CD33+_Myeloid	12/679	0.89386409627389740162328735095798037946224212646484375	1	0.7983082243737393834948079529567621648311614990234375	1	-0.2874972290273498	0.03225762981723707	MTPN;MAVS;MAPKAPK3;BCL6;DUSP1;FTH1;E2F3;ABHD5;NEAT1;SH2B3;ADCY7;MED13L
CardiacMyocytes	3/273	0.882021341810062864396968507207930088043212890625	1	0.82418482707298934553108438194612972438335418701171875	1	-0.25323258952017774	0.031790572691613735	CAT;STOM;HIST1H3I
CD14+_Monocytes	7/383	0.88853036404441942952558974866406060755252838134765625	1	0.81992985596761525091125122344237752258777618408203125	1	-0.26094860352287624	0.030840591032125303	MAPKAPK3;CAPZA2;GLRX;IKZF1;CD68;GPSM3;PISD
Appendix	1/127	0.819550603041252490044143996783532202243804931640625	1	0.770661397450746132875565308495424687862396240234375	1	-0.1495858665552516	0.029767457907184443	HIST1H2AL
Thyroid	6/388	0.8936267839298082105159437560359947383403778076171875	1	0.82661813168617859215459020560956560075283050537109375	1	-0.20304838854567356	0.0228362550157467	RHBDD1;DNASE2;SNX5;EMID1;ZFP36L2;CTSB
BDCA4+_DendriticCells	7/495	0.8998442339331622630282936370349489152431488037109375	1	0.8247774621331112054889445062144659459590911865234375	1	-0.03673286083945093	0.0038765511912469837	TMEM55B;SELPLG;FBXO18;PBX2;SH2B3;KLF16;ST3GAL2
Leukemia_promyelocytic-HL-60	1/62	1.0000000000276141332022916685673408210277557373046875	1	1.0000000000081563644727111750398762524127960205078125	1	2.0809342973059035	0.000000000057463196870229035	PRMT3
DorsalRootGanglion	1/69	1.0000000000035778047191570294671691954135894775390625	1	1.0000000000497057950354928834713064134120941162109375	1	1.989329396684995	0.000000000007117432103404649	RHBDD1
ParietalLobe	1/26	0.999999999971219022398827291908673942089080810546875	1	0.99999999996338229113490569943678565323352813720703125	1	1.4442985073026857	-0.00000000004156832298868396	PIP4K2A
SmoothMuscle	1/363	0.99999999973162456701203382181120105087757110595703125	1	1.0000000000797755195236504732747562229633331298828125	1	1.7367702278890023	-0.0000000004661064619728655	TGIF1
pineal_day	2/694	0.99992468775480303211367072435677982866764068603515625	1	0.99971708622668653543286154672387056052684783935546875	1	1.491260285199777	-0.00011231438962897995	ERP44;SERPINI1
721_B_lymphoblasts	16/1543	0.999029637918631419069015464629046618938446044921875	1	0.99420757969139950116499448995455168187618255615234375	1	1.3250451926857696	-0.001286397847917213	EIF4A1;PCNA;DENND4A;H2AFX;BCCIP;PARVB;FADS2;LARP1;HNRNPF;APEX1;ANO10;IGF2BP3;DNASE2;ST3GAL2;SNX5;EMID1
SuperiorCervicalGanglion	4/602	0.99745821924598543350981572075397707521915435791015625	1	0.99299599309622454956780757129308767616748809814453125	1	1.3133580371716396	-0.0033425179577812035	NFIA;ZMYND8;SLC11A2;PARVB
Testis	1/384	0.9945455604732738041917627924703992903232574462890625	1	0.98857991354623797608525137547985650599002838134765625	1	1.2430316580854543	-0.006798599184396254	TBPL1
pineal_night	4/674	0.99455028138513312807589272779296152293682098388671875	1	0.98500619376085485345839742876705713570117950439453125	1	1.3718174002848718	-0.0074964642370051165	KLHL18;SGMS1;DENND4A;E2F3
PrefrontalCortex	2/521	0.99317005704600169746498750100727193057537078857421875	1	0.9838240662111938927836263246717862784862518310546875	1	1.2009919714263289	-0.008230846866200433	AGPAT1;SSX2IP
Colorectaladenocarcinoma	3/292	0.903867680317791410971040022559463977813720703125	1	0.8516251764667526202856606687419116497039794921875	1	0.1000677286567923	-0.010114075554477376	RNF43;BCL2L1;ZFP36L1
Amygdala	2/345	0.990696693150389773308006624574773013591766357421875	1	0.98192773811132927352929300468531437218189239501953125	1	1.1196108099584743	-0.010464837546748075	GDE1;SSX2IP
Liver	4/618	0.98988941827552512364718495518900454044342041015625	1	0.9749110964672371704153874816256575286388397216796875	1	1.2028746379064081	-0.012223661152330706	GCDH;COL18A1;RNF5;MPDU1
TestisGermCell	2/314	0.9857888990886853886053131645894609391689300537109375	1	0.973995890731119917660407736548222601413726806640625	1	0.9835745695161963	-0.014077947653813016	STX2;SSX2IP
TestisIntersitial	5/568	0.947507901913260841553210411802865564823150634765625	1	0.8954385724153850478757021846831776201725006103515625	1	0.2680782116622201	-0.014454777792137921	C1ORF105;TBPL1;WDR78;STX2;SSX2IP
CD19+_BCells(neg._sel.)	2/412	0.97513352083781246193439073977060616016387939453125	1	0.95198966648791838451870717108249664306640625	1	0.6848105515602781	-0.01724412746714739	TMEM55B;RHBDD1
CiliaryGanglion	1/278	0.97677646970149745175859834489529021084308624267578125	1	0.9603637371822133506071850206353701651096343994140625	1	0.8062938386589493	-0.01894584564615184	PBX2
AtrioventricularNode	1/269	0.97374620326567373762571833140100352466106414794921875	1	0.9559671086641543524820008315145969390869140625	1	0.7134749887663879	-0.018981703051695907	EMID1
Placenta	5/405	0.9730304578230610790257060216390527784824371337890625	1	0.94860776866507723337207380609470419585704803466796875	1	0.8248030912235877	-0.022550029317426515	CISH;SLC40A1;IGF2BP3;GLRX;BPGM
Lung	4/299	0.91092099683973593027275228450889699161052703857421875	1	0.8607175291377264780834366320050321519374847412109375	1	0.2752093213650666	-0.025676783878538445	CISH;DUSP1;TSC22D3;AGER
BronchialEpithelialCells	3/280	0.9774010376665296373488445169641636312007904052734375	1	0.9612799108888629984193130439962260425090789794921875	1	1.1380150204493542	-0.026013011910673595	SLC7A5;SOX15;TMBIM1
Lymphoma_burkitts(Raji)	4/355	0.95220075036144657953940395600511692464351654052734375	1	0.91705050694917600306865779202780686318874359130859375	1	0.5488040293399029	-0.02688008888762768	PNKD;BCL6;PRMT3;PARVB
TrigeminalGanglion	1/196	0.92915329320084449893357714245212264358997344970703125	1	0.89691850349608481796082060100161470472812652587890625	1	0.39474611557017153	-0.0290065544363522	IPO11
retina	2/218	0.94745160192069255433722219095216132700443267822265625	1	0.92018798700352422148540654234238900244235992431640625	1	0.6584302723702016	-0.035541686252308975	PIP5K1B;BEST1
small_intestine	2/220	0.9488605683147408598188121686689555644989013671875	1	0.92202453505716908122025188276893459260463714599609375	1	0.819383959973242	-0.043012263090557834	PGRMC2;ANO10
Adipocyte	1/181	0.91316209447582485925209994093165732920169830322265625	1	0.87730312440534807816305828964686952531337738037109375	1	0.6504852248293408	-0.05909129660276933	FKBP5

## Sheet: SE_Total
Term	Overlap	P-value	Adjusted P-value	Old P-value	Old Adjusted P-value	Z-score	Combined Score	Genes
CD71+_EarlyErythroid	48/553	0.0000000000000000882786863817633671038178681964478532624264345567317857632616551200044341385364532470703125	0.0000000000000052967211829058018783176523628471576810464800828814890820694927242584526538848876953125	0.0000000000000000943644767390748425286047885163307124837598935753781026480879745577112771570682525634765625	0.0000000000000056618686043444906010200938872930805872586289446968255134606806677766144275665283203125	-1.964112659431209	72.60545333072795	GYPA;USP15;FECH;GYPC;SGMS1;GYPB;NPRL3;SLC2A1;CPOX;NPL;CLCN3;FOXO3;TRAK2;FAM117A;PRDX2;STK11;OPA1;TUBB1;BSG;MXI1;BTRC;TBC1D22B;FBXO9;SLC36A1;ABCC4;NFE2;TPRA1;RSAD2;EIF2AK1;MBOAT2;WIPI1;KLF3;PRKAB1;ANK1;ELL2;RCL1;GFI1B;GCLC;NFIA;TFDP2;TAL1;EHBP1L1;BMP2K;CHPT1;HDGF;LPIN2;FRYL;BCL2L1
CD105+_Endothelial	17/370	0.0080175063312203954934975769219818175770342350006103515625	0.2405251899366118717438212115666829049587249755859375	0.007182790133376097153894423996689511113800108432769775390625	0.215483704001282916351556195877492427825927734375	-2.0338765094012006	9.815748038476395	CHID1;CAST;GYPB;LMO2;NPRL3;MBOAT2;PRKAB1;ANK1;LTBP1;RCL1;PRDX2;CDH1;LPCAT3;LEPR;BMP2K;GAS2L1;BLVRA
CD33+_Myeloid	22/679	0.09079384511555883829903024206942063756287097930908203125	0.999999999924573668153016114956699311733245849609375	0.0775144755397313145461879457798204384744167327880859375	1	-2.137685537260645	5.128657715614605	PPP1R15A;SLC36A1;ITSN2;CAST;USP15;CITED2;SLC11A1;TSC22D2;ASAP1;CFLAR;ATP11A;FOS;MAPK14;TTC17;PTPRC;TBXAS1;EHBP1L1;LRRC8D;WDFY2;CCNL1;JUNB;BLVRA
WholeBlood	14/514	0.2195661722600271426042439770753844641149044036865234375	0.999999999924573668153016114956699311733245849609375	0.198443206236307345680103253471315838396549224853515625	1	-1.6237912538925952	2.4618325566483295	OSBPL8;SLC11A1;SNAP23;RHOG;CFLAR;NPL;MAPK14;TOPORS;PAK1;CTDSP1;TUBB1;EHBP1L1;HIST1H2AC;HIST1H2BC
OlfactoryBulb	3/83	0.1536404748520095731034729169550701044499874114990234375	0.999999999924573668153016114956699311733245849609375	0.1509479663423317907788856473416672088205814361572265625	1	-0.767087966058636	1.4368631411060702	CADM3;NEK1;PLEKHA4
Testis	8/384	0.43596942518032111291148567033815197646617889404296875	0.999999999924573668153016114956699311733245849609375	0.410352342318618834582366616814397275447845458984375	1	-1.5195867561165528	1.2615353408997663	CHIC2;ZSCAN5A;FAM46C;PRKAR1A;SIK3;TULP2;PIGV;MAPK13
Leukemia_chronicMyelogenousK-562	4/124	0.329106221701204904039883558652945794165134429931640625	0.999999999924573668153016114956699311733245849609375	0.3183327869057475112413158058188855648040771484375	1	-1.086308466929606	1.2072957661078232	AIMP2;ABCC4;NQO2;SLC25A21
CD4+_Tcells	13/533	0.50458318561935755486302923600305803120136260986328125	0.999999999924573668153016114956699311733245849609375	0.472876014096036578759907342828228138387203216552734375	1	-1.6152393107771357	1.1048601372985636	USP24;MBNL1;OSGEPL1;ZFC3H1;RHOH;UBR1;ADD3;PTPRC;GRAP2;LOC374443;MALAT1;HNRNPA1;RAPGEF6
MedullaOblongata	2/19	0.0377352126965712908468475461631896905601024627685546875	0.75470425393142581693695092326379381120204925537109375	0.041902221738919054327965341144590638577938079833984375	0.83804443477838097553700436037615872919559478759765625	-0.31633964408836857	1.0366961331123115	CLCN4;OPA1
CD8+_Tcells	13/602	0.65066427806925741794685791319352574646472930908203125	0.999999999924573668153016114956699311733245849609375	0.61827631523914960975929488995461724698543548583984375	1	-1.369797281871357	0.5886860957658647	USP24;MBNL1;ITGA4;ZFC3H1;RHOH;CBLB;UBR1;MLLT3;ADD3;GRAP2;LOC374443;HNRNPA1;RAPGEF6
TrigeminalGanglion	4/196	0.62228663535757700042694295916589908301830291748046875	0.999999999924573668153016114956699311733245849609375	0.60365289263049748402778504896559752523899078369140625	1	-1.0104707099067605	0.47932129182653804	ITSN2;KSR1;DLGAP1;CFLAR
CardiacMyocytes	7/273	0.65292770529322152750495433792821131646633148193359375	0.999999999924573668153016114956699311733245849609375	0.6311965941692736503654259649920277297496795654296875	1	-1.0291687137806356	0.43872316544716694	SENP6;NCLN;GALNT2;ADORA2B;NEK7;PLD1;HSPG2
Cerebellum	2/108	0.527784652350837379941594917909242212772369384765625	0.999999999924573668153016114956699311733245849609375	0.5145169285940427439385302932350896298885345458984375	1	-0.6581191439760677	0.4205821834603887	CADM3;CDC42EP4
Adipocyte	4/181	0.568337548078884591262749381712637841701507568359375	0.999999999924573668153016114956699311733245849609375	0.55036473742387304053380603363621048629283905029296875	1	-0.7333399710584427	0.4143662427013532	SCD;LPCAT3;ATP2B4;ELOVL6
Fetallung	1/41	0.490582246326315030149345375320990569889545440673828125	0.999999999924573668153016114956699311733245849609375	0.48397679692731021550144987486419267952442169189453125	1	-0.47410977333267895	0.3376431234543867	LEPR
CD56+_NKCells	16/752	0.68538896537107418804879443996469490230083465576171875	0.999999999924573668153016114956699311733245849609375	0.65042735709432353274905835860408842563629150390625	1	-0.8753675697512826	0.3306865294377421	CAST;RABGAP1L;CBLB;CFLAR;UBR1;ADD3;KLF3;TPST2;CCND3;PTPRC;RAP2B;GNG2;TAOK3;CHST11;ID2;EHBP1L1
CerebellumPeduncles	2/137	0.6568583709601398812338857169379480183124542236328125	0.999999999924573668153016114956699311733245849609375	0.64160719908019958612754862770088948309421539306640625	1	-0.6500801535879056	0.2732201419822329	CADM3;ANKH
BDCA4+_DendriticCells	13/495	0.7000699861847594629438162883161567151546478271484375	0.999999999924573668153016114956699311733245849609375	0.67214950075485269120889597616042010486125946044921875	1	-0.6374913593105055	0.2273134614751226	USP24;RABGAP1L;B4GALT1;ITGA4;IQSEC1;N4BP2L1;CORO1C;UGCG;NCLN;CHST11;MAN2A1;WDFY2;ST3GAL2
SmoothMuscle	9/363	0.70824202716715245475853635070961900055408477783203125	0.999999999924573668153016114956699311733245849609375	0.68450552988338231319431770316441543400287628173828125	1	-0.3112724843010629	0.10737948134377759	ARF4;FUT8;B4GALT1;GALNT2;ADORA2B;DOCK7;WIPI1;HSPG2;LTBP1
Lung	6/299	0.72113987807313206790382764665991999208927154541015625	0.999999999924573668153016114956699311733245849609375	0.6999147508911642834306121585541404783725738525390625	1	-0.3119676073587637	0.1019891224456707	BTG2;TPRA1;GPX1;ZBTB16;RPS6KA2;STAT3
CD14+_Monocytes	8/383	0.751068157606431530126656070933677256107330322265625	0.999999999924573668153016114956699311733245849609375	0.7282511534864239965969545664847828447818756103515625	1	-0.3321968918776044	0.09509430872517809	PAK1;CTDSP1;SLC11A1;TBXAS1;EHBP1L1;MAPK14;JUNB;BLVRA
pineal_night	14/674	0.77352495554056999171876896070898510515689849853515625	0.999999999924573668153016114956699311733245849609375	0.74496233877374240517355019619571976363658905029296875	1	-0.27215834621121193	0.0698895410932706	SGMS1;ATP8B1;WBP4;ESRRG;CLCN3;NLK;TOB2;AHI1;CLCN4;FAM20B;SIK2;LONRF1;HIST1H2AC;FBXO9
Adrenalgland	1/65	0.65697671731154372309902100823819637298583984375	0.999999999924573668153016114956699311733245849609375	0.646754438460708680480593102402053773403167724609375	1	-0.10303846391945325	0.043287148947998316	HDHD3
CD34+	12/645	0.82910795211405119431447019451297819614410400390625	0.999999999924573668153016114956699311733245849609375	0.80520849359897816999165343077038414776325225830078125	1	-0.11585077202999469	0.021711003812194343	GALNT7;CSPP1;LMO2;CNKSR3;IRF2BP2;WDFY2;JARID2;MLLT3;GATA2;HNRNPA1;MAPK14;HDHD2
CD19+_BCells(neg._sel.)	6/412	0.80462291492862825226239920084481127560138702392578125	0.999999999924573668153016114956699311733245849609375	0.78369528561476275996255935751833021640777587890625	1	-0.07875508143420981	0.017119900882681796	ITSN2;SEMA4B;RHBDD1;TLK1;LONRF1;MTSS1
Fetalbrain	5/325	0.77894078643169450959504729325999505817890167236328125	0.999999999924573668153016114956699311733245849609375	0.7589978355185198477528274452197365462779998779296875	1	-0.06537729848862517	0.01633257294051807	ZNRF1;ZEB2;MICAL3;THAP2;MTSS1
Thymus	1/68	0.6735323660882033269814428422250784933567047119140625	0.999999999924573668153016114956699311733245849609375	0.6631147901936353949992053458117879927158355712890625	1	-0.02763154502378665	0.010920517885391497	MDM4
Appendix	1/127	0.999999999924573668153016114956699311733245849609375	0.999999999924573668153016114956699311733245849609375	1.0000000001182607345384667496546171605587005615234375	1	2.127083312165836	-0.00000000016043809177565262	LTBP1
DorsalRootGanglion	1/69	0.9999999999145476881068361763027496635913848876953125	0.999999999924573668153016114956699311733245849609375	1.0000000000555591128659216337837278842926025390625	1	2.2699159931219395	-0.00000000019396956942382424	RHBDD1
Bonemarrow	2/52	0.99999999987967636005947724697762168943881988525390625	0.999999999924573668153016114956699311733245849609375	1.0000000000318209902872013117303140461444854736328125	1	1.8459667293783353	-0.00000000022211343610126597	LPCAT3;PRG2
Wholebrain	1/240	0.9999999997541981766602248171693645417690277099609375	0.999999999924573668153016114956699311733245849609375	1.0000000000884001760681485393433831632137298583984375	1	2.271958788044117	-0.000000000558451612722704	RNF220
721_B_lymphoblasts	10/1543	0.9999973985424988054404593640356324613094329833984375	0.999999999924573668153016114956699311733245849609375	0.99999576616784124905024100371520034968852996826171875	1	1.8164325011602622	-0.000004725378101994779	AGPAT5;MIPEP;PGAP2;SLC43A3;TLK1;NUP153;DLGAP1;PLD1;ST3GAL2;SND1
Caudatenucleus	1/69	0.67887194304928255572662010308704338967800140380859375	0.999999999924573668153016114956699311733245849609375	0.6683988730926213595040508153033442795276641845703125	1	0.022042285867387972	-0.008537479122363918	THRA
SkeletalMuscle	5/441	0.9944394048842404298937935891444794833660125732421875	0.999999999924573668153016114956699311733245849609375	0.99307600861378186873906770415487699210643768310546875	1	1.7396162854030612	-0.009700296595187676	B4GALT1;NEK1;RAB27B;ANK1;BLVRA
Heart	4/415	0.99185156888442460587640425728750415146350860595703125	0.999999999924573668153016114956699311733245849609375	0.9899990975300247963986066679353825747966766357421875	1	1.737033807386499	-0.014212082370615525	SLC36A1;PRDX2;PKIG;PLD1
CiliaryGanglion	4/278	0.989957586014328594359312774031423032283782958984375	0.999999999924573668153016114956699311733245849609375	0.9881347110240223940991199924610555171966552734375	1	1.8070801020998	-0.018239183264972307	CAST;SPATA9;OSBPL8;LIN28B
TestisIntersitial	5/568	0.9840522217219527245646304436377249658107757568359375	0.999999999924573668153016114956699311733245849609375	0.9802647541559494914764627537806518375873565673828125	1	1.5298410351978466	-0.02459420253031331	ZSCAN5A;USP32;SIK3;TULP2;RAB27B
Prostate	2/249	0.98372196918108423258075845296843908727169036865234375	0.999999999924573668153016114956699311733245849609375	0.98110577510133134548908628858043812215328216552734375	1	1.7981899622181947	-0.02951184600853863	ABCC4;DMXL1
Thalamus	2/79	0.7277050942862530735766313227941282093524932861328125	0.999999999924573668153016114956699311733245849609375	0.7169075070665853477436257890076376497745513916015625	1	0.11120918724791129	-0.03534888588039431	CLCN4;SIK3
Placenta	7/405	0.79259880257922687984972753838519565761089324951171875	0.999999999924573668153016114956699311733245849609375	0.7711675081433553291532234652549959719181060791015625	1	0.15328275440582106	-0.03562875357292881	LEPROT;SNAP23;PRG2;SLC2A1;GATA2;LTBP1;AFF1
Liver	7/618	0.974650796092671800607831755769439041614532470703125	0.999999999924573668153016114956699311733245849609375	0.9688818040230515737931682451744563877582550048828125	1	1.6258943234360774	-0.04174651141204614	CHID1;TEC;FAH;BTRC;HDHD3;AFF1;SH3GL1
retina	1/218	0.97274231728629290127940976162790320813655853271484375	0.999999999924573668153016114956699311733245849609375	0.968966899961647865069380713975988328456878662109375	1	1.7529548001768418	-0.048444772941785785	CDC42EP4
Lymphoma_burkitts(Raji)	5/355	0.833420688413989640963563942932523787021636962890625	0.999999999924573668153016114956699311733245849609375	0.8155802615588385595657427984406240284442901611328125	1	0.26904707405653894	-0.04902487971633113	SENP6;B4GALT1;PGAP2;CLEC16A;DEPDC5
TestisLeydigCell	1/107	0.82850242050157729689630059510818682610988616943359375	0.999999999924573668153016114956699311733245849609375	0.81831047950375268573708353869733400642871856689453125	1	0.3089654135490181	-0.058127368917072826	CSPP1
Thyroid	6/388	0.95377715022907427755427534066257067024707794189453125	0.999999999924573668153016114956699311733245849609375	0.946181585644846112614914090954698622226715087890625	1	1.2624484274237804	-0.05974566215204429	ITSN2;CDH1;CITED2;RHBDD1;TOB2;BSPRY
SuperiorCervicalGanglion	8/602	0.93009773178076660116175844450481235980987548828125	0.999999999924573668153016114956699311733245849609375	0.917466119449168449051512652658857405185699462890625	1	0.9248700322024266	-0.06702127144260071	USP24;B4GALT1;NFIA;THRA;TLK1;NEK1;ELOVL6;ATP11A
Amygdala	7/345	0.92242261574502160126343142110272310674190521240234375	0.999999999924573668153016114956699311733245849609375	0.91179947338887867847034840451669879257678985595703125	1	0.8321519344089459	-0.067197759884239	NDFIP1;THRA;DNAJC6;PRKAR1A;ATP2B4;SIK3;ICAM5
PrefrontalCortex	7/521	0.929502117287384077570777662913314998149871826171875	0.999999999924573668153016114956699311733245849609375	0.917575521454398579379585498827509582042694091796875	1	0.9729244917288051	-0.07112680658662003	RABGAP1L;RPS6KA2;WBP4;MICAL3;SIK3;GTDC1;ADD3
pineal_day	10/694	0.93812694261870743783759962752810679376125335693359375	0.999999999924573668153016114956699311733245849609375	0.92586049796020397639750854068552143871784210205078125	1	1.11440199745234	-0.07117686209701271	TANC1;AHI1;CLCN4;IQSEC1;ATP8B1;FAM20B;ESRRG;CLCN3;LONRF1;TOB2
Colorectaladenocarcinoma	4/292	0.8577291678948666397985789444646798074245452880859375	0.999999999924573668153016114956699311733245849609375	0.8429152035320097713366749303531832993030548095703125	1	0.4717427826690472	-0.07239689512173349	MICALL2;ACTN4;BCL2L1;MAPK13
Lymphoma_burkitts(Daudi)	3/139	0.89897143390548583941068727654055692255496978759765625	0.999999999924573668153016114956699311733245849609375	0.89067415078381684256925154841155745089054107666015625	1	0.7438823582279791	-0.0792264618755467	EDEM1;TBC1D22B;HS2ST1
AtrioventricularNode	4/269	0.9356091860958957173721728395321406424045562744140625	0.999999999924573668153016114956699311733245849609375	0.92735297721284493110971425267052836716175079345703125	1	1.2180919332423106	-0.08107306360979218	USP6NL;CAST;OSBPL8;LONRF1
BronchialEpithelialCells	4/280	0.94457318435196857553393101625260896980762481689453125	0.999999999924573668153016114956699311733245849609375	0.93705956810849067029067782641504891216754913330078125	1	1.5046229523381065	-0.08579677592773124	GCLC;SCD;ELL2;MAPK13
colon	2/258	0.92528649207189095360348574104136787354946136474609375	0.999999999924573668153016114956699311733245849609375	0.91625244533279914804779764381237328052520751953125	1	1.1541021710076464	-0.08961818974698348	GALNT7;MAPK13
PancreaticIslet	2/123	0.86835701469034087818243961010011844336986541748046875	0.999999999924573668153016114956699311733245849609375	0.85904111874842070672997351721278391778469085693359375	1	0.6612505101487218	-0.09333705791713759	STAT3;ELL2
Spinalcord	1/105	0.82274072083610183536706017548567615449428558349609375	0.999999999924573668153016114956699311733245849609375	0.81245724913301409220167670355294831097126007080078125	1	0.5167142585498911	-0.10081827340122056	TJP2
Uterus	3/201	0.84221005688853411985661523431190289556980133056640625	0.999999999924573668153016114956699311733245849609375	0.82898918926509990168227659523836337029933929443359375	1	0.6261128277517094	-0.10751974008169428	RHBDD1;ATP2B4;FILIP1L
Kidney	2/142	0.9038653373932437062876488198526203632354736328125	0.999999999924573668153016114956699311733245849609375	0.8957649390651265530749469689908437430858612060546875	1	1.1254552807649523	-0.11375527179444629	MIPEP;NQO2
Fetalliver	3/126	0.87472885602964789431013059584074653685092926025390625	0.999999999924573668153016114956699311733245849609375	0.865597228994420930803244118578732013702392578125	1	0.8811015258645798	-0.11792779080887408	GYPB;LEPR;CPOX
small_intestine	2/220	0.8764337637484749254923599437461234629154205322265625	0.999999999924573668153016114956699311733245849609375	0.8645706368951915354870152441435493528842926025390625	1	0.9688989756764418	-0.12779210344408762	DHRS11;GNG12

## Sheet: SE_Only
Term	Overlap	P-value	Adjusted P-value	Old P-value	Old Adjusted P-value	Z-score	Combined Score	Genes
CD71+_EarlyErythroid	19/553	0.000898727405087280007030259287859053074498660862445831298828125	0.050328734684887681261056258108510519377887248992919921875	0.0004689085959670414812706928930907679387019015848636627197265625	0.026258881374154323384839671007284778170287609100341796875	-1.964112659431209	13.777328723864224	SLC36A1;ABCC4;TPRA1;RSAD2;EIF2AK1;NPRL3;MBOAT2;WIPI1;NPL;CLCN3;STK11;TUBB1;BSG;CHPT1;HDGF;LPIN2;FRYL;TBC1D22B;FBXO9
CD105+_Endothelial	8/370	0.1014987509406123089572560047599836252629756927490234375	1	0.07903234832944407151078536344357416965067386627197265625	1	-1.9632305188221701	4.491299707991165	CHID1;CAST;LPCAT3;NPRL3;LEPR;MBOAT2;GAS2L1;LTBP1
CD33+_Myeloid	14/679	0.189343365993960011106622687293565832078456878662109375	1	0.1417537814713551724832285572119872085750102996826171875	1	-1.9064119987314831	3.17263781020052	PPP1R15A;SLC36A1;ITSN2;CAST;TSC22D2;ASAP1;CFLAR;ATP11A;FOS;TTC17;PTPRC;TBXAS1;WDFY2;CCNL1
WholeBlood	8/514	0.1838494885045625359953902488996391184628009796142578125	1	0.143328887716171748945015451681683771312236785888671875	1	-1.6967604301350183	2.873697692582593	OSBPL8;SNAP23;TUBB1;CFLAR;NPL;TOPORS;HIST1H2AC;HIST1H2BC
OlfactoryBulb	3/83	0.0588970563446873096591360763341072015464305877685546875	1	0.052951872738612813795722189524894929490983486175537109375	1	-0.958494262616457	2.7144214057590315	CADM3;NEK1;PLEKHA4
Leukemia_chronicMyelogenousK-562	4/124	0.1463038857746617737998207076088874600827693939208984375	1	0.13003166887559292064224791829474270343780517578125	1	-1.2653184583604362	2.432029903975405	AIMP2;ABCC4;NQO2;SLC25A21
SmoothMuscle	8/363	0.344585502562253009894988053929409943521022796630859375	1	0.29672597191786487247355807994608767330646514892578125	1	-1.1304895691770889	1.2044383128818223	ARF4;FUT8;B4GALT1;ADORA2B;DOCK7;WIPI1;HSPG2;LTBP1
Adipocyte	4/181	0.303536961578745045908789279565098695456981658935546875	1	0.271953181652120179467857497002114541828632354736328125	1	-1.0101050102359994	1.2042996090207667	SCD;LPCAT3;ATP2B4;ELOVL6
Testis	6/384	0.38889920940074562683008707608678378164768218994140625	1	0.337426304648882346981508817407302558422088623046875	1	-1.2362412777368597	1.167549618583615	CHIC2;ZSCAN5A;PRKAR1A;SIK3;TULP2;MAPK13
CD4+_Tcells	8/533	0.5031893637907440819390103570185601711273193359375	1	0.43919390652315282164153131816419772803783416748046875	1	-1.31306188610477	0.901796080168745	PTPRC;OSGEPL1;GRAP2;LOC374443;ZFC3H1;RHOH;UBR1;RAPGEF6
Cerebellum	2/108	0.3197320779125885081839442136697471141815185546875	1	0.29508052308747412251221931001055054366588592529296875	1	-0.7821847771097162	0.8919033144421064	CADM3;CDC42EP4
CD56+_NKCells	11/752	0.55170844445871747296905596158467233180999755859375	1	0.4753937113008823711624017960275523364543914794921875	1	-1.1797178311546768	0.7016201361882434	TPST2;CAST;RABGAP1L;PTPRC;RAP2B;GNG2;TAOK3;CHST11;CBLB;CFLAR;UBR1
pineal_night	11/674	0.5803135453703607282704979297704994678497314453125	1	0.50899084910119130054084735093056224286556243896484375	1	-0.8699677085734242	0.473424879093113	CLCN4;ATP8B1;WBP4;ESRRG;SIK2;CLCN3;LONRF1;NLK;TOB2;HIST1H2AC;FBXO9
Fetallung	1/41	0.3555987921255923112084929016418755054473876953125	1	0.340503871883188702351930032818927429616451263427734375	1	-0.37523683771078226	0.3879769433918681	LEPR
Lung	5/299	0.6200173591702331510333578989957459270954132080078125	1	0.57451226038666358686413104805978946387767791748046875	1	-0.6055560717206789	0.2894605272386701	BTG2;TPRA1;GPX1;ZBTB16;RPS6KA2
CD19+_BCells(neg._sel.)	5/412	0.6422435593488511340609647959354333579540252685546875	1	0.5894548759557680650544853051542304456233978271484375	1	-0.5646604842488839	0.2500247008980876	ITSN2;SEMA4B;TLK1;LONRF1;MTSS1
TrigeminalGanglion	3/196	0.6200203678467681722707993685617111623287200927734375	1	0.58347582288492272351021483700606040656566619873046875	1	-0.5186448209898342	0.24791375449596062	ITSN2;DLGAP1;CFLAR
CD34+	7/645	0.6876645225707396225089951258269138634204864501953125	1	0.62405385586236217232425360634806565940380096435546875	1	-0.6122817147033438	0.22927144282406842	GALNT7;CSPP1;CNKSR3;WDFY2;JARID2;GATA2;HDHD2
Adrenalgland	1/65	0.5019648206287412595116848024190403521060943603515625	1	0.48042249802099934452570551002281717956066131591796875	1	-0.3115094936903578	0.21470020560547276	HDHD3
MedullaOblongata	1/19	0.184152085393769759935622687407885678112506866455078125	1	0.1796840360219012222575685200354200787842273712158203125	1	-0.11282638719167923	0.1909014925144462	CLCN4
Thalamus	2/79	0.57152587304250868083244085937622003257274627685546875	1	0.547984463827134948843422534991987049579620361328125	1	-0.2640356911610882	0.14771358575649593	CLCN4;SIK3
Uterus	2/201	0.6337074926953627507231203708215616643428802490234375	1	0.5971107154219639223668991689919494092464447021484375	1	-0.3225750210545126	0.14714833736560773	ATP2B4;FILIP1L
Fetalbrain	4/325	0.67564081857570601474805016550817526876926422119140625	1	0.63068270762327094391963555608526803553104400634765625	1	-0.3570632151585133	0.14000222917243454	ZEB2;MICAL3;THAP2;MTSS1
Thymus	1/68	0.51775974720311312982090612422325648367404937744140625	1	0.4956964410421722533328647841699421405792236328125	1	-0.19236788100278238	0.12662499438366226	MDM4
CD8+_Tcells	7/602	0.77197864268789995190189756613108329474925994873046875	1	0.719350767410759317499469034373760223388671875	1	-0.2006505372055733	0.05192803683462128	GRAP2;LOC374443;ZFC3H1;RHOH;CBLB;UBR1;RAPGEF6
small_intestine	2/220	0.6822228359704791689210878757876344025135040283203125	1	0.6458836667454701530033389644813723862171173095703125	1	-0.07770613424595699	0.0297147430210934	DHRS11;GNG12
TestisLeydigCell	1/107	0.68295919374831293158223388672922737896442413330078125	1	0.6580449748949284138888060624594800174236297607421875	1	-0.03050367207550445	0.011631665324035135	CSPP1
Fetalliver	1/126	1.000000000078319573049157042987644672393798828125	1	1.000000000067963856764663432841189205646514892578125	1	2.083999369206738	0.00000000016321794082459273	LEPR
Appendix	1/127	1.000000000049567017157414738903753459453582763671875	1	1.0000000000748965334196327603422105312347412109375	1	1.819425315041365	0.00000000009018348580505499	LTBP1
Bonemarrow	1/52	1.0000000000296846991432175855152308940887451171875	1	1.0000000000414808187798598737572319805622100830078125	1	1.6530999107375426	0.00000000004907177350319546	LPCAT3
Wholebrain	1/240	0.99999999990567545182784670032560825347900390625	1	0.99999999999143585061034400496282614767551422119140625	1	1.970600687689375	-0.0000000001858760195028012	RNF220
721_B_lymphoblasts	5/1543	0.999993864603111237698840341181494295597076416015625	1	0.99998529803750646482995989572373218834400177001953125	1	1.4888409621772671	-0.000009134658229609772	TLK1;NUP153;DLGAP1;PLD1;SND1
colon	2/258	0.76349906975756398619381570824771188199520111083984375	1	0.7293761906601214928258514191838912665843963623046875	1	0.02985975843860391	-0.008057457925569292	GALNT7;MAPK13
SkeletalMuscle	3/441	0.99156058124026069666712146499776281416416168212890625	1	0.98829261782992883222931368436547927558422088623046875	1	1.4398621149336095	-0.012203165894716888	B4GALT1;NEK1;RAB27B
Heart	3/415	0.988783203340803051872853757231496274471282958984375	1	0.98472836610202729712426616970333270728588104248046875	1	1.4569922088032987	-0.016435133405885167	SLC36A1;PKIG;PLD1
Thyroid	3/388	0.98493382918576444229330490998108871281147003173828125	1	0.979885602597949656455966760404407978057861328125	1	1.3322339900889926	-0.020224402480652846	ITSN2;TOB2;BSPRY
CD14+_Monocytes	1/383	0.984088469714310409841573346056975424289703369140625	1	0.9788343310233387217778044941951520740985870361328125	1	1.306513740281144	-0.020955798034825283	TBXAS1
CerebellumPeduncles	1/137	0.77051377563810985460435176719329319894313812255859375	1	0.7465771151633846525186299913912080228328704833984375	1	0.09219845788881205	-0.024035930115013517	CADM3
BDCA4+_DendriticCells	6/495	0.77614803848968805244368240892072208225727081298828125	1	0.72926990686184967049854321885504759848117828369140625	1	0.1134567637783127	-0.028751306074267406	UGCG;RABGAP1L;B4GALT1;NCLN;CHST11;WDFY2
SuperiorCervicalGanglion	5/602	0.957065564588704287274367743520997464656829833984375	1	0.94105347018265117498003746732138097286224365234375	1	1.0025676331962692	-0.04399605575545426	B4GALT1;TLK1;NEK1;ELOVL6;ATP11A
Lymphoma_burkitts(Daudi)	3/139	0.77540927973766671232880298703094013035297393798828125	1	0.7515948923969435480074707811581902205944061279296875	1	0.18235283552706957	-0.0463840488342168	EDEM1;TBC1D22B;HS2ST1
pineal_day	6/694	0.9405889746141988805305800269707106053829193115234375	1	0.9180817696725116494604890249320305883884429931640625	1	0.8129153672543904	-0.04979027868526912	CLCN4;ATP8B1;ESRRG;CLCN3;LONRF1;TOB2
CiliaryGanglion	3/278	0.95008815264264701028196213883347809314727783203125	1	0.93858005599246496775123205225099809467792510986328125	1	0.9730915492324244	-0.049822780130330875	CAST;OSBPL8;LIN28B
AtrioventricularNode	4/269	0.7834139580016719062172114718123339116573333740234375	1	0.75023764187973795980468594279955141246318817138671875	1	0.2088580442904652	-0.05098100396354884	USP6NL;CAST;OSBPL8;LONRF1
TestisIntersitial	5/568	0.85833813488210608522166467082570306956768035888671875	1	0.8203045130327917267010207069688476622104644775390625	1	0.34229955422313935	-0.05228870795403459	ZSCAN5A;USP32;SIK3;TULP2;RAB27B
Liver	4/618	0.9623120404194624999405505150207318365573883056640625	1	0.94769141504239196027725711246603168547153472900390625	1	1.414384480671243	-0.05433572201129881	CHID1;FAH;HDHD3;SH3GL1
Colorectaladenocarcinoma	2/292	0.95712950326990087202005952349281869828701019287109375	1	0.94668703837159762226605153045966289937496185302734375	1	1.289427901496008	-0.05649831378988194	ACTN4;MAPK13
BronchialEpithelialCells	2/280	0.9511604658403849388292883304529823362827301025390625	1	0.93980907065694629931584813675726763904094696044921875	1	1.284658193204855	-0.064326043363773	SCD;MAPK13
Amygdala	5/345	0.884897220158161967873411413165740668773651123046875	1	0.85990914015253461233356802040361799299716949462890625	1	0.5446930588594177	-0.06660712407073853	NDFIP1;DNAJC6;PRKAR1A;ATP2B4;SIK3
Lymphoma_burkitts(Raji)	3/355	0.8943733174726535839482721712556667625904083251953125	1	0.87052356264805796914885149817564524710178375244140625	1	0.6187432681607439	-0.06907155464042014	B4GALT1;CLEC16A;DEPDC5
Prostate	2/249	0.9316306279208890206433579805889166891574859619140625	1	0.91769124176895877642579080202267505228519439697265625	1	0.9888857251819099	-0.07003176450016757	ABCC4;DMXL1
Placenta	4/405	0.931799607063414914165377922472544014453887939453125	1	0.9133722679905400543276527969283051788806915283203125	1	1.0262591922689177	-0.07249238502372268	LEPROT;SNAP23;GATA2;LTBP1
PrefrontalCortex	6/521	0.80897002721686350756868932876386679708957672119140625	1	0.7650339738468663330905883412924595177173614501953125	1	0.36474454586874194	-0.07732344070893199	RABGAP1L;RPS6KA2;WBP4;MICAL3;SIK3;GTDC1
retina	1/218	0.9043419957839817779898794469772838056087493896484375	1	0.8875286304091394296023054266697727143764495849609375	1	1.0232717816390817	-0.10288759977742436	CDC42EP4
CardiacMyocytes	5/273	0.7902842893976733673611079211696051061153411865234375	1	0.7574768834544938211905673597357235848903656005859375	1	0.4451099223142342	-0.10476220111974122	NCLN;ADORA2B;NEK7;PLD1;HSPG2
Kidney	1/142	0.7825583119603465309666034954716451466083526611328125	1	0.75893724885245017475199347245506942272186279296875	1	0.5931408622553127	-0.1454303332565968	NQO2
