# Supplementary material for: Hyperacetylated chromatin domains mark cell type-specific genes and suggest distinct modes of enhancer function
Source: Nat Commun. 2020 Sep 11;11:4544. doi: 10.1038/s41467-020-18303-0 (PMC7486385; doi:10.1038/s41467-020-18303-0)
Supplement: Supplementary file 10 — Supplementary Data 6 [file 41467_2020_18303_MOESM10_ESM.xlsx]

## Sheet: Both
Term	Overlap	P-value	Adjusted P-value	Old P-value	Old Adjusted P-value	Z-score	Combined Score	Genes
regulation of erythrocyte differentiation (GO:0045646)	7/36	0.00000000118164604843139748052464755158179332550361095854896120727062225341796875	0.000001646032945464936773916075907209233264438807964324951171875	0.00000000294442942421111098216733831071934002210355174611322581768035888671875	0.0000041015901879260779753534615910126603921526111662387847900390625	-2.512904051227461	51.65615382466985	GFI1B;TAL1;ID2;LMO2;FOXO3;MAPK14;ZFPM1
positive regulation of erythrocyte differentiation (GO:0045648)	4/21	0.0000055599748152551542088560532217655918429954908788204193115234375	0.00193626122941260750236203147522928702528588473796844482421875	0.00000938865121376355313731650042985421578123350627720355987548828125	0.0027242995880820950783951506224411787115968763828277587890625	-2.805063258046166	33.94103254416234	TAL1;ID2;FOXO3;MAPK14
regulation of myeloid cell differentiation (GO:0045637)	8/156	0.0000031296692143702586417076776104106983211750048212707042694091796875	0.00145320973853925688827615214648858454893343150615692138671875	0.0000029284474058147403499152532091454048668310861103236675262451171875	0.00135977574543331113099409179767462774179875850677490234375	-2.3228497341182663	29.44115231212934	GFI1B;HIST1H4A;TAL1;ID2;LMO2;FOXO3;MAPK14;ZFPM1
myeloid cell differentiation (GO:0030099)	8/154	0.00000284258476804602005938590013334188455473849899135529994964599609375	0.00145320973853925688827615214648858454893343150615692138671875	0.0000026720429788791294010009795545368405100816744379699230194091796875	0.00135977574543331113099409179767462774179875850677490234375	-2.2891347342335147	29.23407451608853	FECH;THRA;TAL1;CITED2;ID2;MAPK14;JUNB;ZFPM1
erythrocyte differentiation (GO:0030218)	5/48	0.00000775705232176988261454109174763971168431453406810760498046875	0.002161114776845089562040680419841010007075965404510498046875	0.000009778534056288926679914759454437245267399703152477741241455078125	0.0027242995880820950783951506224411787115968763828277587890625	-2.2655100325642183	26.65804846920067	FECH;THRA;TAL1;ID2;ZFPM1
granulocyte differentiation (GO:0030851)	3/15	0.000078068359883593166771535709624885157609242014586925506591796875	0.01087492253178452827899747035189648158848285675048828125	0.000119064610649499238764943698232201541031827218830585479736328125	0.0138214168862293707018551458531874231994152069091796875	-2.7792462119806522	26.285904192519283	TAL1;CITED2;ZFPM1
myeloid cell development (GO:0061515)	4/32	0.0000318291597735865353677002509424909248991752974689006805419921875	0.007389669927434340014615887781701530911959707736968994140625	0.0000417791579950581182397416346585572455296642147004604339599609375	0.00969972784785265960960654041400630376301705837249755859375	-2.5287481106204983	26.1855096428455	TAL1;CITED2;ANK1;ZFPM1
trophectodermal cell differentiation (GO:0001829)	3/17	0.000115707070356152336436557359622412377575528807938098907470703125	0.0123984576158553995439692840818679542280733585357666015625	0.0001650419738721291469142615770948623321601189672946929931640625	0.017684882277221224133878507700501359067857265472412109375	-2.6427689937096193	23.95524427663773	CDH1;CITED2;JUNB
porphyrin-containing compound metabolic process (GO:0006778)	4/38	0.000063636797958353634452333125182121875695884227752685546875	0.01004005584413430844648029705012959311716258525848388671875	0.00007744918119474738095291133088693413810688070952892303466796875	0.01198741215603145622570213646440606680698692798614501953125	-2.3849194313117055	23.04385154923703	FECH;CPOX;ANK1;BLVRA
embryonic hemopoiesis (GO:0035162)	3/24	0.0003345269028916339373695698622412919576163403689861297607421875	0.03106639838186973923139788666958338581025600433349609375	0.0004120182240760500848135439166952664891141466796398162841796875	0.03376125800811398403045160421243053860962390899658203125	-2.7651693898449317	22.1290789404635	TAL1;LMO2;ZFPM1
embryonic organ development (GO:0048568)	6/119	0.00006177568526498732992373319472534376473049633204936981201171875	0.01004005584413430844648029705012959311716258525848388671875	0.0000597744323573575243326548578348678120164549909532070159912109375	0.01189511203911414703726645569759057252667844295501708984375	-2.250392403450911	21.810804779301446	NFE2;TAL1;CITED2;LMO2;JUNB;ZFPM1
positive regulation of myeloid cell differentiation (GO:0045639)	5/74	0.000064867553910415487786710053708105760961188934743404388427734375	0.01004005584413430844648029705012959311716258525848388671875	0.00006878988585981303028639433083668563995161093771457672119140625	0.01197803887533994450509400309101692982949316501617431640625	-2.2234740221830447	21.441322419981784	GFI1B;TAL1;ID2;FOXO3;MAPK14
response to arsenic-containing substance (GO:0046685)	3/20	0.0001915755728652185677605979119419998824014328420162200927734375	0.019061769500089247031393568931889603845775127410888671875	0.000253399856704301755516706151638572919182479381561279296875	0.0252132857420780225055079171170291374437510967254638671875	-2.3910812307059586	20.46820095763003	GCLC;FECH;CPOX
protein O-linked glycosylation (GO:0006493)	5/83	0.000112254140667290681454386358506525311895529739558696746826171875	0.0123984576158553995439692840818679542280733585357666015625	0.000115107415153094946804086806668721010282752104103565216064453125	0.0138214168862293707018551458531874231994152069091796875	-2.1971001386093216	19.982065816757363	GALNT2;TET3;ST8SIA6;ST3GAL2;TRAK2
myeloid leukocyte differentiation (GO:0002573)	5/83	0.000112254140667290681454386358506525311895529739558696746826171875	0.0123984576158553995439692840818679542280733585357666015625	0.000115107415153094946804086806668721010282752104103565216064453125	0.0138214168862293707018551458531874231994152069091796875	-2.1515855753837085	19.56812246387458	TAL1;CITED2;MAPK14;JUNB;ZFPM1
porphyrin-containing compound biosynthetic process (GO:0006779)	3/27	0.0004774633329713773234777296483599684506771154701709747314453125	0.035005601201533086130890382037250674329698085784912109375	0.000565226465226310978602619616850688544218428432941436767578125	0.0393680233030125614757110952268703840672969818115234375	-2.4499718453196646	18.734991517429265	FECH;CPOX;ANK1
regulation of homeostatic process (GO:0032844)	8/314	0.000440080287944889640174006562034492162638343870639801025390625	0.034057324505957296822966640093000023625791072845458984375	0.0003542748090439335893926664500241940913838334381580352783203125	0.032900320599879968874734714745500241406261920928955078125	-2.4183470113518877	18.690323956737068	GFI1B;GCLC;TAL1;ID2;LMO2;FOXO3;MAPK14;ZFPM1
heme metabolic process (GO:0042168)	3/28	0.00053254561289101435238302340025029479875229299068450927734375	0.03532552565510395370385055002770968712866306304931640625	0.000623345531609338665036956772524945336044766008853912353515625	0.039469105705991304466895286395811126567423343658447265625	-2.4729230642061992	18.640503351073292	FECH;CPOX;BLVRA
cellular senescence (GO:0090398)	3/28	0.00053254561289101435238302340025029479875229299068450927734375	0.03532552565510395370385055002770968712866306304931640625	0.000623345531609338665036956772524945336044766008853912353515625	0.039469105705991304466895286395811126567423343658447265625	-2.4577291056193413	18.525973691799276	OPA1;ID2;MAPK14
tetrapyrrole biosynthetic process (GO:0033014)	3/30	0.00065454245372148869321071718019311447278596460819244384765625	0.039642506001479727029135347038391046226024627685546875	0.000750723513739325076267461245294043692410923540592193603515625	0.045467732810386081443443373473201063461601734161376953125	-2.3966911568551126	17.571518836130522	FECH;CPOX;ANK1
leukocyte differentiation (GO:0002521)	7/251	0.000593559322632172836099739843263023431063629686832427978515625	0.03758309711030076438742497657585772685706615447998046875	0.000500384655272282491932089865116495275287888944149017333984375	0.036686096041804706902045296601500012911856174468994140625	-2.29921794664433	17.081748642156974	ITGA4;TAL1;CITED2;ID2;MAPK14;JUNB;ZFPM1
cell aging (GO:0007569)	4/62	0.00043292665143287718636233574187599515425972640514373779296875	0.034057324505957296822966640093000023625791072845458984375	0.0004518227360089681799056038347117691955645568668842315673828125	0.0349660595144718200355526960265706293284893035888671875	-2.197051010589682	17.016033176536833	OPA1;CITED2;ID2;MAPK14
tetrapyrrole metabolic process (GO:0033013)	4/59	0.0003578747409048412182232257183756019003340043127536773681640625	0.031157469630027738449751240068508195690810680389404296875	0.0003780550906113667422765722836430768438731320202350616455078125	0.032914421326352118202240859545781859196722507476806640625	-2.057482087886615	16.32679423088621	FECH;CPOX;ANK1;BLVRA
glycosylation (GO:0070085)	7/273	0.0009715846786835188354791714715474881813861429691314697265625	0.05205451759254391130848915736351045779883861541748046875	0.00081204599673057671800624479629959751036949455738067626953125	0.0471325030602372241350650483582285232841968536376953125	-2.291108628290989	15.892463169169847	GALNT2;MAN2A1;TET3;ST8SIA6;PIGV;ST3GAL2;TRAK2
glycolipid biosynthetic process (GO:0009247)	3/41	0.00164208235918681549371511696477909936220385134220123291015625	0.07017528021534115423296640301487059332430362701416015625	0.001745770112485106086153141546901679248549044132232666015625	0.08106192555639175900683568443128024227917194366455078125	-2.395364289504723	15.358573064554896	PGAP2;ST8SIA6;PIGV
regulation of syncytium formation by plasma membrane fusion (GO:0060142)	2/13	0.002411060617534397342021090793195980950258672237396240234375	0.0932946511173726455989907435650820843875408172607421875	0.0029285269816416042466811209266097648651339113712310791015625	0.107958480847120619205981029153917916119098663330078125	-2.3813793478723095	14.354212999865691	NFE2;MAPK14
post-translational protein modification (GO:0043687)	6/211	0.001330747802150147700295246266932736034505069255828857421875	0.06620470315696984353603937734078499488532543182373046875	0.00116178691644872110304287371462805822375230491161346435546875	0.06473476698452274025186170547385700047016143798828125	-2.164505652323712	14.333387246837088	GALNT2;MAN2A1;RHBDD1;ST8SIA6;PIGV;ST3GAL2
membrane lipid biosynthetic process (GO:0046467)	4/88	0.00161560067182349963166299033900941140018403530120849609375	0.07017528021534115423296640301487059332430362701416015625	0.00157456170660215150243488313464013117481954395771026611328125	0.07563325714816541978091635201053577475249767303466796875	-2.1817176043549575	14.024186483424879	PGAP2;SGMS1;ST8SIA6;PIGV
response to insecticide (GO:0017085)	2/10	0.001406632707071024668277203772959182970225811004638671875	0.06756687451551508794000966418025200255215167999267578125	0.0018603533546614875980595993354427264421246945858001708984375	0.0835958781626920111040845995376002974808216094970703125	-2.1158829533626484	13.89406513369311	FECH;CPOX
cellular response to lithium ion (GO:0071285)	2/15	0.0032215874130069916021767983949075642158277332782745361328125	0.10684931586473188358521468899198225699365139007568359375	0.0037665248461291162516972885754285016446374356746673583984375	0.11659486912573020778172150357931968756020069122314453125	-2.409990472538295	13.828238676306478	CDH1;ID2
L-ascorbic acid metabolic process (GO:0019852)	2/11	0.0017128209097786069314839352273338590748608112335205078125	0.07017528021534115423296640301487059332430362701416015625	0.002190861759218208811017536419285534066148102283477783203125	0.08976089501738131193331327040141331963241100311279296875	-2.134557560001288	13.596306891515482	GCLC;SLC2A1
left/right axis specification (GO:0070986)	2/14	0.0028024515391323182901539556866055136197246611118316650390625	0.10009782035926460819208472230457118712365627288818359375	0.0033351231140878339655186923806695631355978548526763916015625	0.1128987050408946368751372801852994598448276519775390625	-2.2939851811509744	13.482348940506089	AHI1;CITED2
cytoplasmic sequestering of transcription factor (GO:0042994)	2/17	0.00414180323257556416705060797767146141268312931060791015625	0.1177455490403624682738126239200937561690807342529296875	0.00470264808879160452204093445516264182515442371368408203125	0.125415316472949844861517476601875387132167816162109375	-2.442031017048542	13.398506041953372	THRA;MXI1
regulation of myeloid leukocyte differentiation (GO:0002761)	4/98	0.0023961311812250828123804780034333816729485988616943359375	0.0932946511173726455989907435650820843875408172607421875	0.0022987542692427934999666039317389731877483427524566650390625	0.09149041991586319422236073251042398624122142791748046875	-2.197429932791743	13.25907214215146	GFI1B;TAL1;ID2;ZFPM1
mammary gland epithelial cell proliferation (GO:0033598)	2/15	0.0032215874130069916021767983949075642158277332782745361328125	0.10684931586473188358521468899198225699365139007568359375	0.0037665248461291162516972885754285016446374356746673583984375	0.11659486912573020778172150357931968756020069122314453125	-2.292741041569581	13.155475387583257	ID2;BTRC
protoporphyrinogen IX metabolic process (GO:0046501)	2/11	0.0017128209097786069314839352273338590748608112335205078125	0.07017528021534115423296640301487059332430362701416015625	0.002190861759218208811017536419285534066148102283477783203125	0.08976089501738131193331327040141331963241100311279296875	-2.0547227312661325	13.087789879627502	FECH;CPOX
megakaryocyte development (GO:0035855)	2/14	0.0028024515391323182901539556866055136197246611118316650390625	0.10009782035926460819208472230457118712365627288818359375	0.0033351231140878339655186923806695631355978548526763916015625	0.1128987050408946368751372801852994598448276519775390625	-2.212186882109899	13.001599012619321	TAL1;ZFPM1
phagocytosis (GO:0006909)	3/48	0.0025883827721697558361946267524444920127280056476593017578125	0.09744911355763431759502424256425001658499240875244140625	0.0026712591366273336253300829667978177894838154315948486328125	0.1033628882589409936354485353149357251822948455810546875	-2.170337093893369	12.928094737587845	SLC11A1;ICAM5;CORO1C
interleukin-6-mediated signaling pathway (GO:0070102)	2/9	0.0011295106647754679825290669015203093294985592365264892578125	0.05827438355674914582937873319679056294262409210205078125	0.00155577195168978411714266751886270867544226348400115966796875	0.07563325714816541978091635201053577475249767303466796875	-1.8949569045741272	12.85912218392909	STAT3;GAB1
erythrocyte development (GO:0048821)	2/16	0.0036681448604413591403627936671227871556766331195831298828125	0.113549462013218083189514118203078396618366241455078125	0.00422245737554099477562008502218304784037172794342041015625	0.1200384311046654162158375811486621387302875518798828125	-2.2787001441892456	12.779108168346752	CITED2;ANK1
cellular response to hormone stimulus (GO:0032870)	8/462	0.0049797353112107194117452735326878610067069530487060546875	0.12414881152472294345567860318624298088252544403076171875	0.003944741891628079401288520244861501851119101047515869140625	0.11691543521357265766891231351110036484897136688232421875	-2.3656344835166077	12.543489518213914	PAK1;FECH;THRA;STAT3;LMO2;GAB1;JUNB;PRKAB1
decidualization (GO:0046697)	2/18	0.004642244587941522955543138806433489662595093250274658203125	0.12414881152472294345567860318624298088252544403076171875	0.00520682654602588022851872295859720907174050807952880859375	0.1295198103323937643960306331791798584163188934326171875	-2.3327869409589392	12.533031467728568	CITED2;JUNB
positive regulation of myotube differentiation (GO:0010831)	2/17	0.00414180323257556416705060797767146141268312931060791015625	0.1177455490403624682738126239200937561690807342529296875	0.00470264808879160452204093445516264182515442371368408203125	0.125415316472949844861517476601875387132167816162109375	-2.2799757738252304	12.50936985150399	THRA;MAPK14
response to lead ion (GO:0010288)	2/11	0.0017128209097786069314839352273338590748608112335205078125	0.07017528021534115423296640301487059332430362701416015625	0.002190861759218208811017536419285534066148102283477783203125	0.08976089501738131193331327040141331963241100311279296875	-1.961744520101431	12.495554600097888	FECH;CPOX
hematopoietic or lymphoid organ development (GO:0048534)	5/175	0.0033001532454692756625436178552490673610009253025054931640625	0.106909615603225593982728014452732168138027191162109375	0.002968958010143271479541748902875042404048144817352294921875	0.107958480847120619205981029153917916119098663330078125	-2.1664603727268132	12.378691756559178	TAL1;CITED2;ID2;LMO2;ZFPM1
negative regulation of apoptotic signaling pathway (GO:2001234)	5/187	0.00437384689854022033761449250732766813598573207855224609375	0.1218553745933305398896351334769860841333866119384765625	0.00391219431653529702008764701304244226776063442230224609375	0.11691543521357265766891231351110036484897136688232421875	-2.275359440593502	12.360008140599962	GCLC;PGAP2;OPA1;SGMS1;BCL2L1
macromolecule glycosylation (GO:0043413)	6/264	0.004065698694855235384437719403649680316448211669921875	0.1177455490403624682738126239200937561690807342529296875	0.003485028224521514485234607860775213339366018772125244140625	0.1128987050408946368751372801852994598448276519775390625	-2.243451526945403	12.350581302477023	GALNT2;MAN2A1;TET3;ST8SIA6;ST3GAL2;TRAK2
protein glycosylation (GO:0006486)	6/264	0.004065698694855235384437719403649680316448211669921875	0.1177455490403624682738126239200937561690807342529296875	0.003485028224521514485234607860775213339366018772125244140625	0.1128987050408946368751372801852994598448276519775390625	-2.2408672597310724	12.336354472989258	GALNT2;MAN2A1;TET3;ST8SIA6;ST3GAL2;TRAK2
negative regulation of release of cytochrome c from mitochondria (GO:0090201)	2/16	0.0036681448604413591403627936671227871556766331195831298828125	0.113549462013218083189514118203078396618366241455078125	0.00422245737554099477562008502218304784037172794342041015625	0.1200384311046654162158375811486621387302875518798828125	-2.1952988297033476	12.311387822642029	OPA1;BCL2L1
hematopoietic progenitor cell differentiation (GO:0002244)	4/106	0.003182648872162044569045225017589473281987011432647705078125	0.10684931586473188358521468899198225699365139007568359375	0.0030225274609028741391869576915496509172953665256500244140625	0.107958480847120619205981029153917916119098663330078125	-2.1064897971853265	12.112403648358956	AGPAT5;TAL1;CITED2;ZFPM1
myoblast differentiation (GO:0045445)	2/19	0.005169153674396217805486752894239543820731341838836669921875	0.12414881152472294345567860318624298088252544403076171875	0.00573472446547003932015851290771024650894105434417724609375	0.1331411863399960815446121387140010483562946319580078125	-2.29256326201446	12.070451727533035	MBNL1;MAPK14
embryonic process involved in female pregnancy (GO:0060136)	2/8	0.000881792112132797896266456216807227974641136825084686279296875	0.049133456488039496667941108398736105300486087799072265625	0.00127740352678050970991474599713910720311105251312255859375	0.06590455973352778162865917011004057712852954864501953125	-1.7122740158186005	12.04337214734048	CITED2;JUNB
platelet formation (GO:0030220)	2/19	0.005169153674396217805486752894239543820731341838836669921875	0.12414881152472294345567860318624298088252544403076171875	0.00573472446547003932015851290771024650894105434417724609375	0.1331411863399960815446121387140010483562946319580078125	-2.25894733952783	11.893462339115974	TAL1;ZFPM1
cellular response to interleukin-6 (GO:0071354)	2/18	0.004642244587941522955543138806433489662595093250274658203125	0.12414881152472294345567860318624298088252544403076171875	0.00520682654602588022851872295859720907174050807952880859375	0.1295198103323937643960306331791798584163188934326171875	-2.211636551924393	11.882144062866224	STAT3;GAB1
response to methylmercury (GO:0051597)	2/8	0.000881792112132797896266456216807227974641136825084686279296875	0.049133456488039496667941108398736105300486087799072265625	0.00127740352678050970991474599713910720311105251312255859375	0.06590455973352778162865917011004057712852954864501953125	-1.6851600832405695	11.852664832157043	FECH;CPOX
labyrinthine layer blood vessel development (GO:0060716)	2/19	0.005169153674396217805486752894239543820731341838836669921875	0.12414881152472294345567860318624298088252544403076171875	0.00573472446547003932015851290771024650894105434417724609375	0.1331411863399960815446121387140010483562946319580078125	-2.224533383496646	11.712271267135328	NFE2;JUNB
ventricular septum morphogenesis (GO:0060412)	2/20	0.005722217907836017226907987520689857774414122104644775390625	0.1285653152518640707224761854376993142068386077880859375	0.00628607570875232106455410274747919174842536449432373046875	0.1347154378814151287624412134391604922711849212646484375	-2.2595676153067776	11.667048719312486	CITED2;ZFPM1
sialylation (GO:0097503)	2/20	0.005722217907836017226907987520689857774414122104644775390625	0.1285653152518640707224761854376993142068386077880859375	0.00628607570875232106455410274747919174842536449432373046875	0.1347154378814151287624412134391604922711849212646484375	-2.251417652241213	11.624967209778358	ST8SIA6;ST3GAL2
response to peptide (GO:1901652)	7/384	0.006476783560181398509414396613692588289268314838409423828125	0.1363588944214898790452394905514665879309177398681640625	0.00532190591269503070204205386062312754802405834197998046875	0.1300599111646346950355024318923824466764926910400390625	-2.2827208010269198	11.503842825535246	PAK1;STAT3;GAB1;MAPK14;JUNB;KLF3;PRKAB1
positive regulation of Notch signaling pathway (GO:0045747)	2/24	0.00818986693946608702854295103179538273252546787261962890625	0.1521131286223501299925686680580838583409786224365234375	0.0087207653415593520962456608458523987792432308197021484375	0.1549605661525737254624601746400003321468830108642578125	-2.3889356738590273	11.47849579523913	TSPAN14;STAT3
transmembrane receptor protein serine/threonine kinase signaling pathway (GO:0007178)	5/196	0.005327950940720115220738950512213705223985016345977783203125	0.1257938247529342412622810343236778862774372100830078125	0.00474836101731221545130257055689071421511471271514892578125	0.125415316472949844861517476601875387132167816162109375	-2.1621195868801864	11.318238864934745	USP15;TFDP2;CITED2;MAPK14;JUNB
heme biosynthetic process (GO:0006783)	2/20	0.005722217907836017226907987520689857774414122104644775390625	0.1285653152518640707224761854376993142068386077880859375	0.00628607570875232106455410274747919174842536449432373046875	0.1347154378814151287624412134391604922711849212646484375	-2.190868276673605	11.312326636473221	FECH;CPOX
cytoplasmic sequestering of protein (GO:0051220)	2/21	0.006301127353077949806714475045055223745293915271759033203125	0.1362781341924722833258698528879904188215732574462890625	0.006860616265955986337043981393435387872159481048583984375	0.140541742036421890560404790448956191539764404296875	-2.197443566949136	11.134505262084746	THRA;MXI1
regulation of interleukin-4 production (GO:0032673)	2/21	0.006301127353077949806714475045055223745293915271759033203125	0.1362781341924722833258698528879904188215732574462890625	0.006860616265955986337043981393435387872159481048583984375	0.140541742036421890560404790448956191539764404296875	-2.182403890138693	11.058298817876294	PRG2;ZFPM1
establishment of protein localization to plasma membrane (GO:0090002)	3/60	0.00487407833603598940330758892969242879189550876617431640625	0.12414881152472294345567860318624298088252544403076171875	0.00486175670462260685333877319180828635580837726593017578125	0.125415316472949844861517476601875387132167816162109375	-2.071910776344694	11.030488838422992	TSPAN14;CDH1;ANK1
cellular response to organonitrogen compound (GO:0071417)	7/411	0.00923590729698411765091758951484735007397830486297607421875	0.15689779103291312534196322303614579141139984130859375	0.007587809947273381309951201245667107286863029003143310546875	0.148870693754250993379173451103270053863525390625	-2.3520430212442878	11.01851345059409	PAK1;CDH1;STAT3;GAB1;KLF3;PRKAB1;BCL2L1
GPI anchor biosynthetic process (GO:0006506)	2/23	0.007535255269604935850213944803499543922953307628631591796875	0.1437891861720503594579412265375140123069286346435546875	0.008078219837285328941423045989722595550119876861572265625	0.15000359935009288658847026454168371856212615966796875	-2.219140372209182	10.847518904180678	PGAP2;PIGV
cartilage condensation (GO:0001502)	2/23	0.007535255269604935850213944803499543922953307628631591796875	0.1437891861720503594579412265375140123069286346435546875	0.008078219837285328941423045989722595550119876861572265625	0.15000359935009288658847026454168371856212615966796875	-2.214211990913194	10.82342817520078	THRA;MAPK14
cell aggregation (GO:0098743)	2/23	0.007535255269604935850213944803499543922953307628631591796875	0.1437891861720503594579412265375140123069286346435546875	0.008078219837285328941423045989722595550119876861572265625	0.15000359935009288658847026454168371856212615966796875	-2.2048085569331746	10.777462661193692	THRA;MAPK14
pigment metabolic process (GO:0042440)	3/60	0.00487407833603598940330758892969242879189550876617431640625	0.12414881152472294345567860318624298088252544403076171875	0.00486175670462260685333877319180828635580837726593017578125	0.125415316472949844861517476601875387132167816162109375	-2.0110562741092735	10.706510163598088	FECH;CPOX;BLVRA
positive regulation of homeostatic process (GO:0032846)	4/130	0.006558539789116885933284439857970937737263739109039306640625	0.1363588944214898790452394905514665879309177398681640625	0.006096260416162144722684868014539461000822484493255615234375	0.1347154378814151287624412134391604922711849212646484375	-2.1270400017188886	10.692603062313385	TAL1;ID2;FOXO3;MAPK14
negative regulation of intrinsic apoptotic signaling pathway in response to DNA damage (GO:1902230)	2/25	0.00886911018106227751200965059297232073731720447540283203125	0.1563882339521487641054164896559086628258228302001953125	0.00938546511094121883866936428830740624107420444488525390625	0.159438449994403874665493958673323504626750946044921875	-2.2589805458919643	10.674091515443568	PGAP2;BCL2L1
response to interleukin-6 (GO:0070741)	2/22	0.0069055747057817189193951179504438186995685100555419921875	0.1414627288993225706636991390041657723486423492431640625	0.007458084241256179337808962515055100084282457828521728515625	0.1484158764009979591946830623783171176910400390625	-2.1090055709199147	10.493201711014825	STAT3;GAB1
GPI anchor metabolic process (GO:0006505)	2/26	0.00957268801328991190968675795147646567784249782562255859375	0.1587470762203910534804407461706432513892650604248046875	0.01007206555817842345834645101376736420206725597381591796875	0.1670284205064588578526496576159843243658542633056640625	-2.1962289860896305	10.209919869454664	PGAP2;PIGV
response to lithium ion (GO:0010226)	2/25	0.00886911018106227751200965059297232073731720447540283203125	0.1563882339521487641054164896559086628258228302001953125	0.00938546511094121883866936428830740624107420444488525390625	0.159438449994403874665493958673323504626750946044921875	-2.1568166593356217	10.191348679672396	CDH1;ID2
regulation of bone mineralization (GO:0030500)	3/66	0.006358994057796625749834351637446161475963890552520751953125	0.1362781341924722833258698528879904188215732574462890625	0.006267009142416874768743983992180801578797399997711181640625	0.1347154378814151287624412134391604922711849212646484375	-2.0138912451179687	10.186030483746686	NFE2;ANKH;BMP2K
cellular response to nitrogen compound (GO:1901699)	7/438	0.0127748712499921000806946125294416560791432857513427734375	0.1934282136004238650262010423830361105501651763916015625	0.01050333397177906531727575867307677981443703174591064453125	0.1701295839847469515415667729030246846377849578857421875	-2.319141947292584	10.112097167275603	PAK1;CDH1;STAT3;GAB1;KLF3;PRKAB1;BCL2L1
regulation of protein import into nucleus (GO:0042306)	4/143	0.00911689596556023752749187138988418155349791049957275390625	0.1567880997534001341620069069904275238513946533203125	0.00840838512043760345771037378881374024786055088043212890625	0.1521153308151893812638633107781060971319675445556640625	-2.151572298101335	10.10728172635249	THRA;CDH1;MXI1;MAPK14
transforming growth factor beta receptor signaling pathway (GO:0007179)	4/134	0.00728707251748712814265473980412934906780719757080078125	0.1437891861720503594579412265375140123069286346435546875	0.0067556637633448789193035821654120809398591518402099609375	0.140541742036421890560404790448956191539764404296875	-2.0344095417407573	10.012658615150853	USP15;TFDP2;CITED2;JUNB
negative regulation of myeloid cell differentiation (GO:0045638)	3/69	0.00719176075703857088650128304152531200088560581207275390625	0.1437891861720503594579412265375140123069286346435546875	0.007051310086451605292634514654537269962020218372344970703125	0.1423547094264795143114810116458102129399776458740234375	-1.9959582068945934	9.849692976621922	HIST1H4A;LMO2;ZFPM1
osteoclast differentiation (GO:0030316)	2/25	0.00886911018106227751200965059297232073731720447540283203125	0.1563882339521487641054164896559086628258228302001953125	0.00938546511094121883866936428830740624107420444488525390625	0.159438449994403874665493958673323504626750946044921875	-2.0808346433322527	9.832319916090185	MAPK14;JUNB
regulation of transcription factor import into nucleus (GO:0042990)	3/73	0.0083982941859592659394895264313163352198898792266845703125	0.153931892118963908888673586261575110256671905517578125	0.0081839723981385927020770765238921740092337131500244140625	0.15000359935009288658847026454168371856212615966796875	-2.0222188735761377	9.665653476249528	THRA;CDH1;MXI1
negative regulation of intrinsic apoptotic signaling pathway (GO:2001243)	3/75	0.00904343731065706223082312220640233135782182216644287109375	0.1567880997534001341620069069904275238513946533203125	0.0087881440962335431732466162202399573288857936859130859375	0.1549605661525737254624601746400003321468830108642578125	-2.052330289610985	9.657683364880953	PGAP2;OPA1;BCL2L1
regulation of neuron migration (GO:2001222)	2/26	0.00957268801328991190968675795147646567784249782562255859375	0.1587470762203910534804407461706432513892650604248046875	0.01007206555817842345834645101376736420206725597381591796875	0.1670284205064588578526496576159843243658542633056640625	-2.075968075975952	9.650845991700898	CDH1;STAT3
regulation of biomineral tissue development (GO:0070167)	3/72	0.0080862435460855204560903786159542505629360675811767578125	0.1521131286223501299925686680580838583409786224365234375	0.0078913930666043470563142392393274349160492420196533203125	0.15000359935009288658847026454168371856212615966796875	-2.000406810728612	9.637141825181926	NFE2;ANKH;BMP2K
cellular component morphogenesis (GO:0032989)	7/437	0.01262860256768199608556901836209362954832613468170166015625	0.1934282136004238650262010423830361105501651763916015625	0.0103826289580949034097034910928414319641888141632080078125	0.1701295839847469515415667729030246846377849578857421875	-2.2013088129409937	9.623662040412956	AHI1;PAK1;ITGA4;CDH1;MICALL2;MAPK14;BCL2L1
response to radiation (GO:0009314)	7/442	0.013372203657705257484611394147577811963856220245361328125	0.200295480593370156530141912298859097063541412353515625	0.01099644904439761768089045546048510004766285419464111328125	0.1760695806763894477597887089359574019908905029296875	-2.222348852752707	9.588495424695246	TANC1;FECH;RHBDD1;ID2;MAPK14;JUNB;BCL2L1
negative regulation of mitochondrion organization (GO:0010823)	2/29	0.01182649712331329712455829650252780993469059467315673828125	0.1934282136004238650262010423830361105501651763916015625	0.01226076562403645951737640729106715298257768154144287109375	0.1897694057142531864901258131794747896492481231689453125	-2.1514126813516032	9.54670605412573	OPA1;BCL2L1
regulation of protein localization to nucleus (GO:1900180)	4/156	0.0122522297777323783962710734840584336780011653900146484375	0.1934282136004238650262010423830361105501651763916015625	0.0112325869763013376501081808100934722460806369781494140625	0.1778067461134973104019962875099736265838146209716796875	-2.165576206527671	9.532968970597802	THRA;CDH1;MXI1;MAPK14
mRNA stabilization (GO:0048255)	2/30	0.0126244938849918060530530539153915015049278736114501953125	0.1934282136004238650262010423830361105501651763916015625	0.01303247351736292782009574153789799311198294162750244140625	0.1931301660604952952215995765072875656187534332275390625	-2.1330174904045287	9.325800736229116	SLC11A1;MAPK14
RNA stabilization (GO:0043489)	2/30	0.0126244938849918060530530539153915015049278736114501953125	0.1934282136004238650262010423830361105501651763916015625	0.01303247351736292782009574153789799311198294162750244140625	0.1931301660604952952215995765072875656187534332275390625	-2.124108404009839	9.28684917355676	SLC11A1;MAPK14
response to metal ion (GO:0010038)	5/255	0.0154597609179668755985392891716401209123432636260986328125	0.209082009308037441996930283494293689727783203125	0.01359474632091035688208346954297667252831161022186279296875	0.195727162215718564208799534753779880702495574951171875	-2.1863796189559728	9.11614196210673	FECH;CDH1;ID2;CPOX;JUNB
regulation of protein targeting (GO:1903533)	4/167	0.0153871336464068385330161703450357890687882900238037109375	0.209082009308037441996930283494293689727783203125	0.01405076541390657372809780412126201554201543331146240234375	0.195727162215718564208799534753779880702495574951171875	-2.176900273185751	9.08686848706826	THRA;CDH1;MXI1;MAPK14
membrane lipid metabolic process (GO:0006643)	4/162	0.01390577577649247838220691875221746158786118030548095703125	0.206071762304830041756531500141136348247528076171875	0.0127195725367066948818806082499577314592897891998291015625	0.1931301660604952952215995765072875656187534332275390625	-2.0901859004620635	8.936487401791993	PGAP2;SGMS1;ST8SIA6;PIGV
regulation of intrinsic apoptotic signaling pathway in response to DNA damage (GO:1902229)	2/32	0.01428886726921579745919199666559507022611796855926513671875	0.209082009308037441996930283494293689727783203125	0.0146376369754461256589284090523506165482103824615478515625	0.1999041990862397144557149886168190278112888336181640625	-2.094573081742947	8.89832153211204	PGAP2;BCL2L1
placenta blood vessel development (GO:0060674)	2/30	0.0126244938849918060530530539153915015049278736114501953125	0.1934282136004238650262010423830361105501651763916015625	0.01303247351736292782009574153789799311198294162750244140625	0.1931301660604952952215995765072875656187534332275390625	-2.0085802861882764	8.7817467957834	NFE2;JUNB
actin cytoskeleton organization (GO:0030036)	5/253	0.0149905563014234959051673712338015320710837841033935546875	0.209082009308037441996930283494293689727783203125	0.01318529001270492793940203313240999705158174037933349609375	0.1933379893441891095307028081151656806468963623046875	-2.089665722392664	8.777295771266495	PAK1;IQSEC1;MICALL2;RHOG;CORO1C
striated muscle tissue development (GO:0014706)	3/85	0.012697671162676595069118690162213169969618320465087890625	0.1934282136004238650262010423830361105501651763916015625	0.0121962286915186061964089248021991807036101818084716796875	0.1897694057142531864901258131794747896492481231689453125	-2.003483839367879	8.747884966303138	MBNL1;ID2;MAPK14
negative regulation of transcription factor import into nucleus (GO:0042992)	2/33	0.01515468219114162774785459220083794207312166690826416015625	0.209082009308037441996930283494293689727783203125	0.01547061139181040746726214507589247659780085086822509765625	0.205243444464684732242432119164732284843921661376953125	-2.0669342546952105	8.65930890665033	THRA;MXI1
response to inorganic substance (GO:0010035)	6/370	0.0193624972123065917928297352545996545813977718353271484375	0.2266551144264124795224546460303827188909053802490234375	0.0164559849488816294094117864688087138347327709197998046875	0.208392609398110106866397472913376986980438232421875	-2.1857585367910963	8.621543605189089	PRDX2;FECH;CDH1;ID2;CPOX;JUNB
cellular response to transforming growth factor beta stimulus (GO:0071560)	4/166	0.01508323665013282764701951776942223659716546535491943359375	0.209082009308037441996930283494293689727783203125	0.0137777347416130069301942739912192337214946746826171875	0.195727162215718564208799534753779880702495574951171875	-2.0408516427210497	8.559681402684868	USP15;TFDP2;CITED2;JUNB
response to transforming growth factor beta (GO:0071559)	4/166	0.01508323665013282764701951776942223659716546535491943359375	0.209082009308037441996930283494293689727783203125	0.0137777347416130069301942739912192337214946746826171875	0.195727162215718564208799534753779880702495574951171875	-2.038244289107565	8.548745714970787	USP15;TFDP2;CITED2;JUNB
heart development (GO:0007507)	4/167	0.0153871336464068385330161703450357890687882900238037109375	0.209082009308037441996930283494293689727783203125	0.01405076541390657372809780412126201554201543331146240234375	0.195727162215718564208799534753779880702495574951171875	-2.0476368685620163	8.547294133353095	ITGA4;TFDP2;CITED2;GAB1
reproductive structure development (GO:0048608)	5/265	0.01795349994287931405523295325110666453838348388671875	0.220546453011859544535155919220414943993091583251953125	0.0157714352057164199083505451426390209235250949859619140625	0.205323450855728728559057572056190110743045806884765625	-2.1023862485203573	8.451530068287115	NFE2;CITED2;GAB1;JUNB;BCL2L1
cellular response to peptide (GO:1901653)	5/273	0.020130349216074656937269793388622929342091083526611328125	0.2317485657685288968909986806465894915163516998291015625	0.0176724130936227220856071795651587308384478092193603515625	0.2117390355225118592219502033913158811628818511962890625	-2.1483678793912206	8.39050809599358	PAK1;STAT3;GAB1;KLF3;PRKAB1
negative regulation of canonical Wnt signaling pathway (GO:0090090)	3/91	0.01523992106604088458965406971401534974575042724609375	0.209082009308037441996930283494293689727783203125	0.01455723846283076168550696394277110812254250049591064453125	0.1999041990862397144557149886168190278112888336181640625	-1.9859670774273384	8.308962356872943	CDH1;MLLT3;MAPK14
regulation of ossification (GO:0030278)	4/173	0.0172917146256452818053883646598478662781417369842529296875	0.220546453011859544535155919220414943993091583251953125	0.01576133586522536489393786496293614618480205535888671875	0.205323450855728728559057572056190110743045806884765625	-2.04482575616935	8.296937383655058	NFE2;ANKH;ID2;BMP2K
regulation of nucleocytoplasmic transport (GO:0046822)	4/178	0.018986702758270600222001434076446457765996456146240234375	0.2266551144264124795224546460303827188909053802490234375	0.0172830398111171353037196496416072477586567401885986328125	0.2117390355225118592219502033913158811628818511962890625	-2.0827581363441756	8.256087408985845	THRA;CDH1;MXI1;MAPK14
mitochondrion organization (GO:0007005)	4/179	0.01933761874475252440230832462475518696010112762451171875	0.2266551144264124795224546460303827188909053802490234375	0.017598026931852507603881718978300341404974460601806640625	0.2117390355225118592219502033913158811628818511962890625	-2.0699479727747288	8.167399765507595	GCLC;OPA1;MAN2A1;BCL2L1
receptor clustering (GO:0043113)	2/36	0.0178833201555968039631050459092875826172530651092529296875	0.220546453011859544535155919220414943993091583251953125	0.0180882593159934768056729126328718848526477813720703125	0.2117390355225118592219502033913158811628818511962890625	-2.029464500797507	8.166335487764707	PAK1;ITGA4
glycolipid metabolic process (GO:0006664)	3/92	0.0156894986275705229650245797756724641658365726470947265625	0.210148765271209014837694439847837202250957489013671875	0.0149741450470791646887303016910664155147969722747802734375	0.20251440825807065504449155923794023692607879638671875	-1.958875863464029	8.138666266958545	PGAP2;ST8SIA6;PIGV
negative regulation of extrinsic apoptotic signaling pathway (GO:2001237)	3/97	0.0180490277410997775053846936543777701444923877716064453125	0.220546453011859544535155919220414943993091583251953125	0.0171597606467304812649654621736772242002189159393310546875	0.2117390355225118592219502033913158811628818511962890625	-2.013148903461679	8.082115343098142	GCLC;SGMS1;BCL2L1
muscle tissue development (GO:0060537)	3/97	0.0180490277410997775053846936543777701444923877716064453125	0.220546453011859544535155919220414943993091583251953125	0.0171597606467304812649654621736772242002189159393310546875	0.2117390355225118592219502033913158811628818511962890625	-1.990772106672995	7.992280034669525	MBNL1;ID2;MAPK14
regulation of neuron apoptotic process (GO:0043523)	4/188	0.0226772310717710812166814093870925717055797576904296875	0.2430003629076178672807628800001111812889575958251953125	0.0205951486266639123556831947325918008573353290557861328125	0.2326767368196121787971009098328067921102046966552734375	-2.109563550334811	7.9876385467486815	PRDX2;GCLC;FOXO3;BCL2L1
maintenance of protein location in cell (GO:0032507)	3/93	0.016146504411628535835543374332701205275952816009521484375	0.214210291860938595309704624014557339251041412353515625	0.01539777545831517470420468640668332227505743503570556640625	0.205243444464684732242432119164732284843921661376953125	-1.9093472400247395	7.878065421473046	GYPA;THRA;MXI1
negative regulation of binding (GO:0051100)	3/95	0.0170828461723026292506943946136743761599063873291015625	0.220546453011859544535155919220414943993091583251953125	0.016265254439080299719844191486117779277265071868896484375	0.207866967281090442298818743438459932804107666015625	-1.924084627979692	7.830409626923694	ITGA4;ID2;ZFPM1
hemopoiesis (GO:0030097)	3/95	0.0170828461723026292506943946136743761599063873291015625	0.220546453011859544535155919220414943993091583251953125	0.016265254439080299719844191486117779277265071868896484375	0.207866967281090442298818743438459932804107666015625	-1.922561517313017	7.82421105319478	TAL1;LMO2;ZFPM1
extrinsic apoptotic signaling pathway in absence of ligand (GO:0097192)	2/36	0.0178833201555968039631050459092875826172530651092529296875	0.220546453011859544535155919220414943993091583251953125	0.0180882593159934768056729126328718848526477813720703125	0.2117390355225118592219502033913158811628818511962890625	-1.9313039316664105	7.7713484658781695	FOXO3;BCL2L1
signal transduction in absence of ligand (GO:0038034)	2/36	0.0178833201555968039631050459092875826172530651092529296875	0.220546453011859544535155919220414943993091583251953125	0.0180882593159934768056729126328718848526477813720703125	0.2117390355225118592219502033913158811628818511962890625	-1.9219960834439762	7.733894737949584	FOXO3;BCL2L1
positive regulation of striated muscle cell differentiation (GO:0051155)	2/39	0.02080305034227168670124541449695243500173091888427734375	0.23559877338849155581357308619772084057331085205078125	0.0208791041654354074530441920387602294795215129852294921875	0.2326767368196121787971009098328067921102046966552734375	-1.9817612305197465	7.6746788302002225	THRA;MAPK14
regulation of cellular response to stress (GO:0080135)	6/404	0.0282474188865580698448720653459531604312360286712646484375	0.27586240350264323861750881405896507203578948974609375	0.0240370249230666931106181749555616988800466060638427734375	0.2480264867987548582650703110630274750292301177978515625	-2.1391948401675553	7.629980025357609	PAK1;FECH;PGAP2;OPA1;GAB1;BCL2L1
cellular response to metal ion (GO:0071248)	3/99	0.0190451153732350587921562379278839216567575931549072265625	0.2266551144264124795224546460303827188909053802490234375	0.0180813665870969038362847669532129657454788684844970703125	0.2117390355225118592219502033913158811628818511962890625	-1.91577651189916	7.588284670117378	CDH1;ID2;JUNB
liposaccharide metabolic process (GO:1903509)	3/100	0.0195543906332573957929099606189993210136890411376953125	0.2269938846010629285299131652209325693547725677490234375	0.0185523512151985446594348871940383105538785457611083984375	0.215361877023096448535710578653379343450069427490234375	-1.9164435400049324	7.5403533422583875	PGAP2;ST8SIA6;PIGV
outflow tract morphogenesis (GO:0003151)	2/40	0.0218175143227754865515866100622588419355452060699462890625	0.2430003629076178672807628800001111812889575958251953125	0.0218468049380665767233988816542478161863982677459716796875	0.2396267659742263023137098798542865552008152008056640625	-1.9349188171338259	7.401146172542087	CITED2;ZFPM1
signal transduction in response to DNA damage (GO:0042770)	3/106	0.0227675486628459607107988205143556115217506885528564453125	0.2430003629076178672807628800001111812889575958251953125	0.0215211575344668830378491719557132455520331859588623046875	0.2379283527421616473151999571200576610863208770751953125	-1.9256163441620142	7.283487964605994	PGAP2;FOXO3;MAPK14
maintenance of location in cell (GO:0051651)	3/103	0.0211272007103875218703148419763238052837550640106201171875	0.237340246690079192948275021990411914885044097900390625	0.0200061060209850462288105887864730902947485446929931640625	0.228430374485509568582841666284366510808467864990234375	-1.886709282378864	7.277403602090779	GYPA;THRA;MXI1
substrate adhesion-dependent cell spreading (GO:0034446)	2/37	0.0188356889283705815352210066748739336617290973663330078125	0.2266551144264124795224546460303827188909053802490234375	0.0189996041482753570683872368363154237158596515655517578125	0.2187309799879964822277855773791088722646236419677734375	-1.80188450062863	7.157088590662566	ITGA4;MICALL2
negative regulation of response to DNA damage stimulus (GO:2001021)	2/42	0.0239067043159952204167684186586484429426491260528564453125	0.250391271520160441088620473237824626266956329345703125	0.0238369858746058892184915833922786987386643886566162109375	0.2477979203233283966856248525800765492022037506103515625	-1.9011809486779159	7.0982422393958435	PGAP2;BCL2L1
cellular response to inorganic substance (GO:0071241)	3/110	0.0250597675745548413572816315308955381624400615692138671875	0.25667835464231536501955588391865603625774383544921875	0.023636697588430045924301481363727361895143985748291015625	0.2475633063209252415770578181763994507491588592529296875	-1.910868796045751	7.044401773571343	CDH1;ID2;JUNB
cardiac septum morphogenesis (GO:0060411)	2/43	0.0249809153017348517522577822091989219188690185546875	0.25667835464231536501955588391865603625774383544921875	0.0248590226882025207288950952033701469190418720245361328125	0.2527636394501175942650661454536020755767822265625	-1.9001000986678034	7.010691282151961	CITED2;ZFPM1
actin cytoskeleton reorganization (GO:0031532)	2/41	0.02285215185994109166056631465835380367934703826904296875	0.2430003629076178672807628800001111812889575958251953125	0.0228328397037674546421470722634694539010524749755859375	0.2409556492980914066404096729456796310842037200927734375	-1.8500498196569892	6.990801740668288	PAK1;MICALL2
aging (GO:0007568)	4/204	0.0294370013311152402268877636970501043833792209625244140625	0.281169364631937590548460548234288580715656280517578125	0.0266612332218386337279181219628299004398286342620849609375	0.258962487312459244126472412972361780703067779541015625	-1.98152757910582	6.985881122078894	OPA1;CITED2;ID2;MAPK14
regulation of release of cytochrome c from mitochondria (GO:0090199)	2/41	0.02285215185994109166056631465835380367934703826904296875	0.2430003629076178672807628800001111812889575958251953125	0.0228328397037674546421470722634694539010524749755859375	0.2409556492980914066404096729456796310842037200927734375	-1.8337237948517875	6.92911042759459	OPA1;BCL2L1
actin filament-based process (GO:0030029)	5/303	0.02981021403656904100731850348893203772604465484619140625	0.282400702495501143562961487987195141613483428955078125	0.026139175599923396287049826014481368474662303924560546875	0.258240224189314082625656965319649316370487213134765625	-1.9681695696218287	6.91399113029816	PAK1;IQSEC1;MICALL2;RHOG;CORO1C
maintenance of protein location (GO:0045185)	3/108	0.023898648820968627914940185519299120642244815826416015625	0.250391271520160441088620473237824626266956329345703125	0.0225652847613933317527656896572807454504072666168212890625	0.2409556492980914066404096729456796310842037200927734375	-1.8342378402745625	6.84892185524448	GYPA;THRA;MXI1
oligosaccharide metabolic process (GO:0009311)	2/41	0.02285215185994109166056631465835380367934703826904296875	0.2430003629076178672807628800001111812889575958251953125	0.0228328397037674546421470722634694539010524749755859375	0.2409556492980914066404096729456796310842037200927734375	-1.8080602556435623	6.8321353555385125	MAN2A1;ST8SIA6
regulation of intracellular protein transport (GO:0033157)	4/219	0.036752514649788452227863189136769506148993968963623046875	0.3058767617575977038057999379816465079784393310546875	0.033229542463184547074206420802511274814605712890625	0.289217440732822572702076513451174832880496978759765625	-2.064653109154811	6.820681949801253	THRA;CDH1;MXI1;MAPK14
cell morphogenesis (GO:0000902)	4/204	0.0294370013311152402268877636970501043833792209625244140625	0.281169364631937590548460548234288580715656280517578125	0.0266612332218386337279181219628299004398286342620849609375	0.258962487312459244126472412972361780703067779541015625	-1.9278613386084447	6.796680638403193	ITGA4;CDH1;MICALL2;MAPK14
amide biosynthetic process (GO:0043604)	2/44	0.02607453066174632294593749293198925442993640899658203125	0.263201602984149463093643817046540789306163787841796875	0.025898731190501504684231548480966011993587017059326171875	0.257692375345489999016734827819163911044597625732421875	-1.8585307625414953	6.777683067025782	GCLC;SGMS1
regulation of leukocyte differentiation (GO:1902105)	4/210	0.03224858083338984215959754919822444207966327667236328125	0.2936096281105362582053430742234922945499420166015625	0.0291850090871058898134293713155784644186496734619140625	0.2710314510555900113786265137605369091033935546875	-1.969071091658356	6.762343914000263	GFI1B;TAL1;ID2;ZFPM1
regulation of establishment of protein localization (GO:0070201)	6/442	0.040975170664657091512683706469033495523035526275634765625	0.3058767617575977038057999379816465079784393310546875	0.034960877173172498488806780869708745740354061126708984375	0.29161977186963650154893912258557975292205810546875	-2.1076106894002367	6.733371424160712	THRA;CDH1;MXI1;RHOG;MAPK14;BCL2L1
T cell proliferation (GO:0042098)	2/41	0.02285215185994109166056631465835380367934703826904296875	0.2430003629076178672807628800001111812889575958251953125	0.0228328397037674546421470722634694539010524749755859375	0.2409556492980914066404096729456796310842037200927734375	-1.7772195776663768	6.715597377482185	CCND3;SLC11A1
tube formation (GO:0035148)	3/114	0.0274719604845146715688120053755483240820467472076416015625	0.271407382659070439689941167671349830925464630126953125	0.02586136031146708813555079586876672692596912384033203125	0.257692375345489999016734827819163911044597625732421875	-1.861226851747085	6.690346336889624	OPA1;CDH1;CITED2
tight junction assembly (GO:0070830)	2/39	0.02080305034227168670124541449695243500173091888427734375	0.23559877338849155581357308619772084057331085205078125	0.0208791041654354074530441920387602294795215129852294921875	0.2326767368196121787971009098328067921102046966552734375	-1.6957552147624795	6.567076016784332	CDH1;MICALL2
regulation of neuron death (GO:1901214)	4/225	0.039947128562088700387544548675577971152961254119873046875	0.3058767617575977038057999379816465079784393310546875	0.0360998084827401088947596008438267745077610015869140625	0.294076217640099224492900020777597092092037200927734375	-2.0337251657947393	6.548998698094632	PRDX2;GCLC;FOXO3;BCL2L1
phospholipid biosynthetic process (GO:0008654)	4/206	0.03035728408995690130733891010095248930156230926513671875	0.282640897323109374639216184732504189014434814453125	0.027487240681096307415298696241734432987868785858154296875	0.2622583991011449011665490615996532142162322998046875	-1.8733382771732414	6.546790472221934	AGPAT5;PGAP2;SGMS1;PIGV
regulation of establishment of protein localization to plasma membrane (GO:0090003)	2/43	0.0249809153017348517522577822091989219188690185546875	0.25667835464231536501955588391865603625774383544921875	0.0248590226882025207288950952033701469190418720245361328125	0.2527636394501175942650661454536020755767822265625	-1.7714169112066294	6.535896243129491	RHOG;BCL2L1
response to light stimulus (GO:0009416)	5/322	0.03723986934389404701573056399865890853106975555419921875	0.3058767617575977038057999379816465079784393310546875	0.032655228644635624080105884559088735841214656829833984375	0.289217440732822572702076513451174832880496978759765625	-1.9833116029683922	6.52583958016092	TANC1;FECH;RHBDD1;ID2;JUNB
regulation of intrinsic apoptotic signaling pathway (GO:2001242)	3/126	0.035424284450477148966651697037377743981778621673583984375	0.3058767617575977038057999379816465079784393310546875	0.0331878974160610962229611686780117452144622802734375	0.289217440732822572702076513451174832880496978759765625	-1.9112472077782776	6.384249312977584	PGAP2;OPA1;BCL2L1
cell maturation (GO:0048469)	3/118	0.030003807587461718553445422230652184225618839263916015625	0.282400702495501143562961487987195141613483428955078125	0.0281950043851666477812134559144396916963160037994384765625	0.265375953436061740031703948261565528810024261474609375	-1.8142335959251958	6.361484896216103	TAL1;ID2;FOXO3
cellular response to amino acid stimulus (GO:0071230)	2/45	0.027187298449865789085055922669198480434715747833251953125	0.2705136195761645989676935641909949481487274169921875	0.026955894228504369281029795502035995014011859893798828125	0.258962487312459244126472412972361780703067779541015625	-1.7615323595684638	6.3503336394519785	CDH1;BCL2L1
gland development (GO:0048732)	4/220	0.037274266631006115757518415421145618893206119537353515625	0.3058767617575977038057999379816465079784393310546875	0.033698229666539292193050414425670169293880462646484375	0.289217440732822572702076513451174832880496978759765625	-1.919404053984464	6.313787682842952	THRA;CDH1;CITED2;MAN2A1
cellular response to ionizing radiation (GO:0071479)	2/45	0.027187298449865789085055922669198480434715747833251953125	0.2705136195761645989676935641909949481487274169921875	0.026955894228504369281029795502035995014011859893798828125	0.258962487312459244126472412972361780703067779541015625	-1.7452745661859137	6.291724206784071	MAPK14;BCL2L1
nucleosome organization (GO:0034728)	3/120	0.031314451344728426451791136742031085304915904998779296875	0.286980465284254637747807237246888689696788787841796875	0.0294026072121493890765275835974534857086837291717529296875	0.271243919513404652121835169964469969272613525390625	-1.8081849798508522	6.2629661654939826	NFE2;HIST1H4A;HIST1H2BL
monosaccharide metabolic process (GO:0005996)	4/221	0.037800290107201005296300166946821263991296291351318359375	0.3058767617575977038057999379816465079784393310546875	0.034170789151915313686114217262002057395875453948974609375	0.2902433493208416148689821056905202567577362060546875	-1.9076429001550477	6.2483670024571705	GCLC;MAN2A1;SLC2A1;MAPK14
negative regulation of Wnt signaling pathway (GO:0030178)	3/126	0.035424284450477148966651697037377743981778621673583984375	0.3058767617575977038057999379816465079784393310546875	0.0331878974160610962229611686780117452144622802734375	0.289217440732822572702076513451174832880496978759765625	-1.8683865122417038	6.241079258931464	CDH1;MLLT3;MAPK14
positive regulation of myeloid leukocyte differentiation (GO:0002763)	2/47	0.029469294498394034420574172372653265483677387237548828125	0.281169364631937590548460548234288580715656280517578125	0.0291217242118281503804322341011356911621987819671630859375	0.2710314510555900113786265137605369091033935546875	-1.7659002848417968	6.223750304813875	GFI1B;ID2
Fc-epsilon receptor signaling pathway (GO:0038095)	4/295	0.08843187928318636814584152716633980162441730499267578125	0.308735859251826116889105833251960575580596923828125	0.07987467447393674369049421102317865006625652313232421875	0.304475959681285879288026308131520636379718780517578125	-2.5632421174530235	6.217202067007594	PAK1;TEC;GAB1;FOXO3
multicellular organismal homeostasis (GO:0048871)	2/44	0.02607453066174632294593749293198925442993640899658203125	0.263201602984149463093643817046540789306163787841796875	0.025898731190501504684231548480966011993587017059326171875	0.257692375345489999016734827819163911044597625732421875	-1.6809607509321105	6.130121409638565	SLC11A1;STAT3
cellular response to radiation (GO:0071478)	3/126	0.035424284450477148966651697037377743981778621673583984375	0.3058767617575977038057999379816465079784393310546875	0.0331878974160610962229611686780117452144622802734375	0.289217440732822572702076513451174832880496978759765625	-1.828517770773063	6.107903401672093	RHBDD1;MAPK14;BCL2L1
cofactor biosynthetic process (GO:0051188)	3/127	0.036135071828702562679591636651821318082511425018310546875	0.3058767617575977038057999379816465079784393310546875	0.033842385383668398268763866099106962792575359344482421875	0.289217440732822572702076513451174832880496978759765625	-1.826492933530392	6.064854016690849	FECH;CPOX;ANK1
pigment biosynthetic process (GO:0046148)	2/46	0.0283189689166389001184764850904684863053262233734130859375	0.27586240350264323861750881405896507203578948974609375	0.028030296433970695868520550675384583882987499237060546875	0.265375953436061740031703948261565528810024261474609375	-1.699588273474104	6.057712327195446	FECH;CPOX
negative regulation of neuron apoptotic process (GO:0043524)	3/133	0.0405533665350776562075196807199972681701183319091796875	0.3058767617575977038057999379816465079784393310546875	0.037910001858872756363982858829331235028803348541259765625	0.302290665110812650784311017559957690536975860595703125	-1.878849835259122	6.021970147506182	PRDX2;GCLC;BCL2L1
regulation of protein localization to plasma membrane (GO:1903076)	2/48	0.0306380297887936213496740123218842200003564357757568359375	0.282640897323109374639216184732504189014434814453125	0.03022996572737722542623117760740569792687892913818359375	0.275230995151872381843105586085584945976734161376953125	-1.677338640185379	5.846386035158772	RHOG;BCL2L1
regulation of mRNA stability (GO:0043488)	2/48	0.0306380297887936213496740123218842200003564357757568359375	0.282640897323109374639216184732504189014434814453125	0.03022996572737722542623117760740569792687892913818359375	0.275230995151872381843105586085584945976734161376953125	-1.6706446390797696	5.82305400568925	SLC11A1;MAPK14
positive regulation of interferon-gamma production (GO:0032729)	2/52	0.03549223486052426046466479192531551234424114227294921875	0.3058767617575977038057999379816465079784393310546875	0.03482689340587090398582148509376565925776958465576171875	0.29161977186963650154893912258557975292205810546875	-1.7308296403575525	5.778273228627296	SLC11A1;ZFPM1
regulation of apoptotic signaling pathway (GO:2001233)	5/356	0.05316350963683115493640940485420287586748600006103515625	0.3058767617575977038057999379816465079784393310546875	0.0466753915589420420584332305224961601197719573974609375	0.302290665110812650784311017559957690536975860595703125	-1.946229379922772	5.710982459210727	GCLC;PGAP2;OPA1;SGMS1;BCL2L1
negative regulation of protein import into nucleus (GO:0042308)	2/53	0.03674941228599286346945262948793242685496807098388671875	0.3058767617575977038057999379816465079784393310546875	0.036016086849655924717605870455372496508061885833740234375	0.294076217640099224492900020777597092092037200927734375	-1.7244730543977234	5.697026168874159	THRA;MXI1
multicellular organismal development (GO:0007275)	6/453	0.045242334865654522391142933201990672387182712554931640625	0.3058767617575977038057999379816465079784393310546875	0.038639223121839962049595129656154313124716281890869140625	0.302290665110812650784311017559957690536975860595703125	-1.827184009254272	5.656453769152194	SPATA9;NFE2;GFI1B;ID2;LMO2;KLF3
cell fate commitment (GO:0045165)	3/134	0.04131519006455013076628546286883647553622722625732421875	0.3058767617575977038057999379816465079784393310546875	0.03861127252471453774607113018646487034857273101806640625	0.302290665110812650784311017559957690536975860595703125	-1.7613227550974422	5.6124990775461985	TAL1;ID2;ZFPM1
ubiquitin-dependent protein catabolic process (GO:0006511)	5/355	0.052646310785674797771971356041831313632428646087646484375	0.3058767617575977038057999379816465079784393310546875	0.04621884455216029863322546589188277721405029296875	0.302290665110812650784311017559957690536975860595703125	-1.8934375500808114	5.57458141873308	USP24;ZNRF1;USP15;RHBDD1;BTRC
response to drug (GO:0042493)	5/354	0.052132086362632716614040617741920868866145610809326171875	0.3058767617575977038057999379816465079784393310546875	0.045765000771753029662480827255421900190412998199462890625	0.302290665110812650784311017559957690536975860595703125	-1.8851083470735082	5.568562286159795	USP15;FECH;CDH1;STAT3;JUNB
negative regulation of protein binding (GO:0032091)	2/50	0.033029758620284462022897997712789219804108142852783203125	0.298769180247118570914466317844926379621028900146484375	0.032496051362295323705620120335879619233310222625732421875	0.289217440732822572702076513451174832880496978759765625	-1.6293537456812663	5.556660595368633	ITGA4;ZFPM1
mitochondrial membrane organization (GO:0007006)	2/51	0.034252272031436936661208392251865006983280181884765625	0.30585522397302344899117088061757385730743408203125	0.033653480503642807519781854352913796901702880859375	0.289217440732822572702076513451174832880496978759765625	-1.64560540852966	5.552276564574028	OPA1;BCL2L1
regulation of RNA stability (GO:0043487)	2/51	0.034252272031436936661208392251865006983280181884765625	0.30585522397302344899117088061757385730743408203125	0.033653480503642807519781854352913796901702880859375	0.289217440732822572702076513451174832880496978759765625	-1.6387233214556027	5.5290563864082385	SLC11A1;MAPK14
protein-DNA complex subunit organization (GO:0071824)	3/136	0.042860483174807111061976883092938805930316448211669921875	0.3058767617575977038057999379816465079784393310546875	0.040033694851560601424278473814410972408950328826904296875	0.302290665110812650784311017559957690536975860595703125	-1.7542927288793855	5.525680036382914	NFE2;HIST1H4A;HIST1H2BL
demethylation (GO:0070988)	2/52	0.03549223486052426046466479192531551234424114227294921875	0.3058767617575977038057999379816465079784393310546875	0.03482689340587090398582148509376565925776958465576171875	0.29161977186963650154893912258557975292205810546875	-1.6478219912817516	5.501157061188134	HIST1H4A;TET3
neuron projection development (GO:0031175)	3/137	0.04364391448637001957866488055515219457447528839111328125	0.3058767617575977038057999379816465079784393310546875	0.040754817550289292038545596597032272256910800933837890625	0.302290665110812650784311017559957690536975860595703125	-1.744821085554445	5.464241227490237	PAK1;CDH1;MICALL2
heart looping (GO:0001947)	2/55	0.039314481956382520133619351554443710483610630035400390625	0.3058767617575977038057999379816465079784393310546875	0.038441010926273298797806177162783569656312465667724609375	0.302290665110812650784311017559957690536975860595703125	-1.686618564352977	5.458171463657816	AHI1;CITED2
transcription from RNA polymerase II promoter (GO:0006366)	6/470	0.0523672437189104111876503111489000730216503143310546875	0.3058767617575977038057999379816465079784393310546875	0.044797939798654713705605701079548452980816364288330078125	0.302290665110812650784311017559957690536975860595703125	-1.84367899905011	5.437883277560893	GFI1B;THRA;TAL1;STAT3;LMO2;ELL2
regulation of Notch signaling pathway (GO:0008593)	2/53	0.03674941228599286346945262948793242685496807098388671875	0.3058767617575977038057999379816465079784393310546875	0.036016086849655924717605870455372496508061885833740234375	0.294076217640099224492900020777597092092037200927734375	-1.6427462015183323	5.42703063698327	TSPAN14;STAT3
response to toxic substance (GO:0009636)	3/142	0.04766810911101869441264256010981625877320766448974609375	0.3058767617575977038057999379816465079784393310546875	0.04445892817009992892263170460864785127341747283935546875	0.302290665110812650784311017559957690536975860595703125	-1.772129552209226	5.3934633144504325	FECH;CDH1;CPOX
blood coagulation (GO:0007596)	6/472	0.0532481853131201166018371395693975500762462615966796875	0.3058767617575977038057999379816465079784393310546875	0.04556085603467951994360873868572525680065155029296875	0.302290665110812650784311017559957690536975860595703125	-1.8107543991968442	5.310565207608809	NFE2;ITGA4;HBG1;RHOG;MAPK14;ZFPM1
coagulation (GO:0050817)	6/472	0.0532481853131201166018371395693975500762462615966796875	0.3058767617575977038057999379816465079784393310546875	0.04556085603467951994360873868572525680065155029296875	0.302290665110812650784311017559957690536975860595703125	-1.8081650780333391	5.302971268370923	NFE2;ITGA4;HBG1;RHOG;MAPK14;ZFPM1
cellular component disassembly involved in execution phase of apoptosis (GO:0006921)	2/53	0.03674941228599286346945262948793242685496807098388671875	0.3058767617575977038057999379816465079784393310546875	0.036016086849655924717605870455372496508061885833740234375	0.294076217640099224492900020777597092092037200927734375	-1.5947960744264615	5.268621012578535	CDH1;TJP2
regulation of myotube differentiation (GO:0010830)	2/57	0.041945643542780748636022991604477283544838428497314453125	0.3058767617575977038057999379816465079784393310546875	0.04092666053565015282789119055451010353863239288330078125	0.302290665110812650784311017559957690536975860595703125	-1.6499831050602993	5.232724575148242	THRA;MAPK14
modification-dependent protein catabolic process (GO:0019941)	5/364	0.0574082083650816754616386106135905720293521881103515625	0.3058767617575977038057999379816465079784393310546875	0.050425262908838863751270764623768627643585205078125	0.302290665110812650784311017559957690536975860595703125	-1.8264881217266418	5.219313977984197	USP24;ZNRF1;USP15;RHBDD1;BTRC
tissue morphogenesis (GO:0048729)	5/358	0.054206832141742412878304691048469976522028446197509765625	0.3058767617575977038057999379816465079784393310546875	0.047596601714283377770886573898678761906921863555908203125	0.302290665110812650784311017559957690536975860595703125	-1.7897712850904632	5.217090808184708	AHI1;PAK1;CITED2;BTRC;ZFPM1
rhythmic process (GO:0048511)	4/252	0.056225830556433674389804622251176624558866024017333984375	0.3058767617575977038057999379816465079784393310546875	0.050749988299145197545580998621517210267484188079833984375	0.302290665110812650784311017559957690536975860595703125	-1.8086113465426426	5.2058689357486365	ID2;FOXO3;BTRC;BCL2L1
skeletal muscle tissue development (GO:0007519)	2/56	0.040621914832966128650060255722564761526882648468017578125	0.3058767617575977038057999379816465079784393310546875	0.039676343514646321419814256614699843339622020721435546875	0.302290665110812650784311017559957690536975860595703125	-1.6228775039574586	5.198803018838304	MBNL1;MAPK14
negative regulation of protein localization to nucleus (GO:1900181)	2/59	0.04464109189839200741989344578541931696236133575439453125	0.3058767617575977038057999379816465079784393310546875	0.043471469907160366352716351912022219039499759674072265625	0.302290665110812650784311017559957690536975860595703125	-1.6704834839698461	5.193701037121324	THRA;MXI1
response to peptide hormone (GO:0043434)	5/364	0.0574082083650816754616386106135905720293521881103515625	0.3058767617575977038057999379816465079784393310546875	0.050425262908838863751270764623768627643585205078125	0.302290665110812650784311017559957690536975860595703125	-1.7974005527434163	5.136194272154295	PAK1;STAT3;GAB1;JUNB;PRKAB1
modification-dependent macromolecule catabolic process (GO:0043632)	5/368	0.059601953130287384230445724142555263824760913848876953125	0.3058767617575977038057999379816465079784393310546875	0.0523653212100263221184803796859341673552989959716796875	0.302290665110812650784311017559957690536975860595703125	-1.8167830018775388	5.1234496713112945	USP24;ZNRF1;USP15;RHBDD1;BTRC
hemostasis (GO:0007599)	6/478	0.05594528182522547077315522301432793028652667999267578125	0.3058767617575977038057999379816465079784393310546875	0.047898530610841698329505078390866401605308055877685546875	0.302290665110812650784311017559957690536975860595703125	-1.7632746254004348	5.08419286334057	NFE2;ITGA4;HBG1;RHOG;MAPK14;ZFPM1
multicellular organismal reproductive process (GO:0048609)	6/491	0.06206917501817076077141877021858817897737026214599609375	0.3058767617575977038057999379816465079784393310546875	0.0532169215344932278188849750222289003431797027587890625	0.302290665110812650784311017559957690536975860595703125	-1.8264954093212922	5.076754565246722	SPATA9;THRA;CITED2;FOXO3;JUNB;BCL2L1
response to steroid hormone (GO:0048545)	5/369	0.060157821732774695300260958674698485992848873138427734375	0.3058767617575977038057999379816465079784393310546875	0.05285712944119151657229593865849892608821392059326171875	0.302290665110812650784311017559957690536975860595703125	-1.7844454883325065	5.015690484677065	FECH;THRA;CITED2;STAT3;JUNB
cell morphogenesis involved in differentiation (GO:0000904)	3/147	0.05186870649066509242341993513036868534982204437255859375	0.3058767617575977038057999379816465079784393310546875	0.048325660416567571553425608499310328625142574310302734375	0.302290665110812650784311017559957690536975860595703125	-1.6896626845242568	4.999778842225723	ITGA4;CDH1;MICALL2
apoptotic mitochondrial changes (GO:0008637)	2/61	0.047399053730937258654964949755594716407358646392822265625	0.3058767617575977038057999379816465079784393310546875	0.046073899323249740966890186655291472561657428741455078125	0.302290665110812650784311017559957690536975860595703125	-1.6380479390185463	4.9946588102738145	GCLC;BCL2L1
regulation of organ morphogenesis (GO:2000027)	3/150	0.054472527089519599818867590101945097558200359344482421875	0.3058767617575977038057999379816465079784393310546875	0.050722812936409782114122180018966901116073131561279296875	0.302290665110812650784311017559957690536975860595703125	-1.6828724887501416	4.89725788592565	AHI1;CDH1;CITED2
O-glycan processing (GO:0016266)	2/56	0.040621914832966128650060255722564761526882648468017578125	0.3058767617575977038057999379816465079784393310546875	0.039676343514646321419814256614699843339622020721435546875	0.302290665110812650784311017559957690536975860595703125	-1.5275249575484344	4.893346134436172	GALNT2;ST3GAL2
negative regulation of neuron death (GO:1901215)	3/155	0.05894915355487477526263973004461149685084819793701171875	0.3058767617575977038057999379816465079784393310546875	0.05484487024148228251352321649392251856625080108642578125	0.302290665110812650784311017559957690536975860595703125	-1.7171920248509345	4.86150801625684	PRDX2;GCLC;BCL2L1
positive regulation of protein serine/threonine kinase activity (GO:0071902)	4/257	0.059579996544882656006603127707421663217246532440185546875	0.3058767617575977038057999379816465079784393310546875	0.053774216957627386792584189834087737835943698883056640625	0.302290665110812650784311017559957690536975860595703125	-1.7164815297379972	4.841225252219238	CCND3;PAK1;GAB1;MAPK14
embryonic heart tube morphogenesis (GO:0003143)	2/62	0.048800931643353202826762782251535099931061267852783203125	0.3058767617575977038057999379816465079784393310546875	0.0473962474171948644485752311084070242941379547119140625	0.302290665110812650784311017559957690536975860595703125	-1.5984638260055022	4.827370145915922	AHI1;CITED2
cofactor metabolic process (GO:0051186)	4/255	0.058225711829058342250409197049521026201546192169189453125	0.3058767617575977038057999379816465079784393310546875	0.052552904935466153435452696385254967026412487030029296875	0.302290665110812650784311017559957690536975860595703125	-1.6965831472934838	4.824112428786711	FECH;CPOX;ANK1;BLVRA
cellular response to peptide hormone stimulus (GO:0071375)	4/261	0.062338839058326107889218548052667756564915180206298828125	0.3058767617575977038057999379816465079784393310546875	0.0562632093487973328205242751209880225360393524169921875	0.302290665110812650784311017559957690536975860595703125	-1.734647415718543	4.813942557270366	PAK1;STAT3;GAB1;PRKAB1
negative regulation of nucleocytoplasmic transport (GO:0046823)	2/62	0.048800931643353202826762782251535099931061267852783203125	0.3058767617575977038057999379816465079784393310546875	0.0473962474171948644485752311084070242941379547119140625	0.302290665110812650784311017559957690536975860595703125	-1.5771938616993317	4.763134728744867	THRA;MXI1
regulation of canonical Wnt signaling pathway (GO:0060828)	3/152	0.056242769339289393204506239953843760304152965545654296875	0.3058767617575977038057999379816465079784393310546875	0.05235271892079519651108654443305567838251590728759765625	0.302290665110812650784311017559957690536975860595703125	-1.6383277934870843	4.715234837205648	CDH1;MLLT3;MAPK14
lipid biosynthetic process (GO:0008610)	6/491	0.06206917501817076077141877021858817897737026214599609375	0.3058767617575977038057999379816465079784393310546875	0.0532169215344932278188849750222289003431797027587890625	0.302290665110812650784311017559957690536975860595703125	-1.6960530703432892	4.71418932882266	AGPAT5;PGAP2;SGMS1;ST8SIA6;PIGV;PRKAB1
Ras protein signal transduction (GO:0007265)	3/148	0.052729740400827063151467655188753269612789154052734375	0.3058767617575977038057999379816465079784393310546875	0.04911832358639194040517139683288405649363994598388671875	0.302290665110812650784311017559957690536975860595703125	-1.598155990397428	4.702694900055345	KSR1;RHOG;MAPK14
single organism cell adhesion (GO:0098602)	4/259	0.0609510546215685511395321327654528431594371795654296875	0.3058767617575977038057999379816465079784393310546875	0.05501099426474863329783460130784078501164913177490234375	0.302290665110812650784311017559957690536975860595703125	-1.6790027953408406	4.697319458201688	ITGA4;CDH1;MICALL2;ICAM5
behavior (GO:0007610)	6/494	0.06353695844379277091196200899503310211002826690673828125	0.3058767617575977038057999379816465079784393310546875	0.054493783810865038808035620832015410996973514556884765625	0.302290665110812650784311017559957690536975860595703125	-1.7040182574106473	4.696501837355528	TANC1;THRA;ANKH;TAL1;ID2;STAT3
developmental maturation (GO:0021700)	3/154	0.05804025836056563025788790355363744311034679412841796875	0.3058767617575977038057999379816465079784393310546875	0.054007875873605774852403982322357478551566600799560546875	0.302290665110812650784311017559957690536975860595703125	-1.6317076243638977	4.644848946205991	TAL1;ID2;FOXO3
positive regulation of JUN kinase activity (GO:0043507)	2/61	0.047399053730937258654964949755594716407358646392822265625	0.3058767617575977038057999379816465079784393310546875	0.046073899323249740966890186655291472561657428741455078125	0.302290665110812650784311017559957690536975860595703125	-1.5200192388439753	4.63477124340242	PAK1;GAB1
maintenance of location (GO:0051235)	3/152	0.056242769339289393204506239953843760304152965545654296875	0.3058767617575977038057999379816465079784393310546875	0.05235271892079519651108654443305567838251590728759765625	0.302290665110812650784311017559957690536975860595703125	-1.6076336787693948	4.626894787314907	GYPA;THRA;MXI1
regulation of extrinsic apoptotic signaling pathway (GO:2001236)	3/161	0.0645428894831663602094096177097526378929615020751953125	0.3058767617575977038057999379816465079784393310546875	0.059997262568432845053489899100895854644477367401123046875	0.302290665110812650784311017559957690536975860595703125	-1.6502736040168577	4.522451574221422	GCLC;SGMS1;BCL2L1
proteolysis involved in cellular protein catabolic process (GO:0051603)	5/391	0.073136281105847078531922988986480049788951873779296875	0.30679129668765170446675938364933244884014129638671875	0.064364956862791589120575963534065522253513336181640625	0.302290665110812650784311017559957690536975860595703125	-1.6494617779193101	4.314052995202381	USP24;ZNRF1;USP15;RHBDD1;BTRC
sphingolipid biosynthetic process (GO:0030148)	2/63	0.050217787131269585321202697514308965764939785003662109375	0.3058767617575977038057999379816465079784393310546875	0.048732434746251780677273046649133902974426746368408203125	0.302290665110812650784311017559957690536975860595703125	-1.4344401586144657	4.290964193569256	SGMS1;ST8SIA6
positive regulation of cell cycle (GO:0045787)	4/278	0.07480258214839496933024065583595074713230133056640625	0.30679129668765170446675938364933244884014129638671875	0.067525462087434207081315662435372360050678253173828125	0.302290665110812650784311017559957690536975860595703125	-1.6496688386652663	4.2774310727536005	CCND3;TAL1;CITED2;ID2
response to alcohol (GO:0097305)	4/274	0.07176344630226527687710813552257604897022247314453125	0.30679129668765170446675938364933244884014129638671875	0.064776602186154719209554286862839944660663604736328125	0.302290665110812650784311017559957690536975860595703125	-1.6173439006822574	4.260698484906319	FECH;CDH1;STAT3;JUNB
neurotrophin TRK receptor signaling pathway (GO:0048011)	4/274	0.07176344630226527687710813552257604897022247314453125	0.30679129668765170446675938364933244884014129638671875	0.064776602186154719209554286862839944660663604736328125	0.302290665110812650784311017559957690536975860595703125	-1.6047535258668046	4.2275306528342576	STAT3;GAB1;FOXO3;MAPK14
vasculogenesis (GO:0001570)	2/67	0.056030755070397418593497462779851048253476619720458984375	0.3058767617575977038057999379816465079784393310546875	0.05421189371379842025788775572436861693859100341796875	0.302290665110812650784311017559957690536975860595703125	-1.445959901820754	4.1670461096217855	CITED2;JUNB
neurotrophin signaling pathway (GO:0038179)	4/278	0.07480258214839496933024065583595074713230133056640625	0.30679129668765170446675938364933244884014129638671875	0.067525462087434207081315662435372360050678253173828125	0.302290665110812650784311017559957690536975860595703125	-1.5851597558155	4.110165286439978	STAT3;GAB1;FOXO3;MAPK14
negative regulation of ossification (GO:0030279)	2/65	0.05309558109708868711695828324081958271563053131103515625	0.3058767617575977038057999379816465079784393310546875	0.05144558746129325454976566334153176285326480865478515625	0.302290665110812650784311017559957690536975860595703125	-1.3998224154731957	4.1094048737194875	NFE2;ID2
positive regulation of muscle cell differentiation (GO:0051149)	2/70	0.060537500978089485437205752305089845322072505950927734375	0.3058767617575977038057999379816465079784393310546875	0.0584578744771575842253952259852667339146137237548828125	0.302290665110812650784311017559957690536975860595703125	-1.4257503906701545	3.9985059283345956	THRA;MAPK14
cellular response to alcohol (GO:0097306)	2/70	0.060537500978089485437205752305089845322072505950927734375	0.3058767617575977038057999379816465079784393310546875	0.0584578744771575842253952259852667339146137237548828125	0.302290665110812650784311017559957690536975860595703125	-1.4204878409845008	3.9837471484991216	FECH;CDH1
regulation of chromosome organization (GO:0033044)	3/172	0.07540660280993460862219990303856320679187774658203125	0.30679129668765170446675938364933244884014129638671875	0.07001076753694680798734140125816338695585727691650390625	0.304475959681285879288026308131520636379718780517578125	-1.5197971160779582	3.9284634381922436	SENP6;GFI1B;TAL1
protein localization to membrane (GO:0072657)	4/276	0.07327490509814534036525657256788690574467182159423828125	0.30679129668765170446675938364933244884014129638671875	0.066143478610832584507761566783301532268524169921875	0.302290665110812650784311017559957690536975860595703125	-1.483724411778635	3.877768777860731	PAK1;ITGA4;CDH1;ANK1
protein lipidation (GO:0006497)	2/70	0.060537500978089485437205752305089845322072505950927734375	0.3058767617575977038057999379816465079784393310546875	0.0584578744771575842253952259852667339146137237548828125	0.302290665110812650784311017559957690536975860595703125	-1.372803493070723	3.8500167640856264	PGAP2;PIGV
cellular response to organic cyclic compound (GO:0071407)	4/291	0.08512261823082221956493498282725340686738491058349609375	0.30679129668765170446675938364933244884014129638671875	0.0768729496104045006976690501687698997557163238525390625	0.304475959681285879288026308131520636379718780517578125	-1.5340182276825227	3.7793031735299927	FECH;THRA;CDH1;BTRC
positive regulation of chromosome organization (GO:2001252)	2/72	0.0636089681468041678868985400185920298099517822265625	0.3058767617575977038057999379816465079784393310546875	0.061350821251726868343912002501383540220558643341064453125	0.302290665110812650784311017559957690536975860595703125	-1.3484167380253302	3.7148892054494147	GFI1B;TAL1
Fc receptor signaling pathway (GO:0038093)	4/352	0.141900103618060213772622546457569114863872528076171875	0.34251988992344128970302108427858911454677581787109375	0.128665424139625172994527702030609361827373504638671875	0.32860254796601162663449713363661430776119232177734375	-1.887447767882618	3.6854908430758377	PAK1;TEC;GAB1;FOXO3
epithelial cell proliferation (GO:0050673)	2/73	0.06516419839551575166058938748392392881214618682861328125	0.3058767617575977038057999379816465079784393310546875	0.06281546311936607451809067015346954576671123504638671875	0.302290665110812650784311017559957690536975860595703125	-1.3491176548777946	3.6842312902320247	ID2;BTRC
negative regulation of intracellular protein transport (GO:0090317)	2/73	0.06516419839551575166058938748392392881214618682861328125	0.3058767617575977038057999379816465079784393310546875	0.06281546311936607451809067015346954576671123504638671875	0.302290665110812650784311017559957690536975860595703125	-1.3469373985614193	3.678277348029524	THRA;MXI1
response to oxidative stress (GO:0006979)	4/290	0.08430503984498527447755122921080328524112701416015625	0.30679129668765170446675938364933244884014129638671875	0.07613167467403121613234162623484735377132892608642578125	0.304475959681285879288026308131520636379718780517578125	-1.4531739154213248	3.5941548534044316	PRDX2;GCLC;GAB1;FOXO3
phospholipid metabolic process (GO:0006644)	4/288	0.0826816440031444555014417119309655390679836273193359375	0.30679129668765170446675938364933244884014129638671875	0.07466016852240701939802391962075489573180675506591796875	0.304475959681285879288026308131520636379718780517578125	-1.4358311808385906	3.57917917513189	AGPAT5;PGAP2;SGMS1;PIGV
regulation of circadian rhythm (GO:0042752)	2/76	0.06990554676004923084775555253145284950733184814453125	0.30679129668765170446675938364933244884014129638671875	0.0672800246480854957642492308877990581095218658447265625	0.302290665110812650784311017559957690536975860595703125	-1.3315907697675113	3.5428440909300254	ID2;BTRC
wound healing (GO:0042060)	2/75	0.06831267959273952528054252297806669957935810089111328125	0.30679129668765170446675938364933244884014129638671875	0.06578023284101171264115492931523476727306842803955078125	0.302290665110812650784311017559957690536975860595703125	-1.310989206312617	3.518249141417986	PAK1;SLC11A1
negative regulation of leukocyte differentiation (GO:1902106)	2/74	0.06673216646354925007944558501549181528389453887939453125	0.30679129668765170446675938364933244884014129638671875	0.06429198989691554955161478801528573967516422271728515625	0.302290665110812650784311017559957690536975860595703125	-1.2883860901709083	3.4877489966091426	ID2;ZFPM1
regulation of JUN kinase activity (GO:0043506)	2/75	0.06831267959273952528054252297806669957935810089111328125	0.30679129668765170446675938364933244884014129638671875	0.06578023284101171264115492931523476727306842803955078125	0.302290665110812650784311017559957690536975860595703125	-1.2952100140768916	3.4759031562120852	PAK1;GAB1
glycerophospholipid biosynthetic process (GO:0046474)	3/178	0.0816520781201874601418211341297137551009654998779296875	0.30679129668765170446675938364933244884014129638671875	0.07577234053719379691660407161180046387016773223876953125	0.304475959681285879288026308131520636379718780517578125	-1.3587862609191959	3.40415092535859	AGPAT5;PGAP2;PIGV
locomotory behavior (GO:0007626)	3/183	0.0870224934277102069035692011311766691505908966064453125	0.30679129668765170446675938364933244884014129638671875	0.08072981742132094573616285515527124516665935516357421875	0.304475959681285879288026308131520636379718780517578125	-1.3712421844783973	3.348009352101859	ANKH;TAL1;ID2
regulation of interferon-gamma production (GO:0032649)	2/79	0.074756388296862763542804941607755608856678009033203125	0.30679129668765170446675938364933244884014129638671875	0.0718470416770835285102947409541229717433452606201171875	0.304475959681285879288026308131520636379718780517578125	-1.2835408471609262	3.328889638575314	SLC11A1;ZFPM1
protein localization to plasma membrane (GO:0072659)	2/77	0.071510578688131209990075376481399871408939361572265625	0.30679129668765170446675938364933244884014129638671875	0.0687911994545065408335204892864567227661609649658203125	0.302290665110812650784311017559957690536975860595703125	-1.2508830350589057	3.29971672509466	CDH1;ANK1
neural tube closure (GO:0001843)	2/76	0.06990554676004923084775555253145284950733184814453125	0.30679129668765170446675938364933244884014129638671875	0.0672800246480854957642492308877990581095218658447265625	0.302290665110812650784311017559957690536975860595703125	-1.234915496827006	3.285628865913021	OPA1;CITED2
nuclear import (GO:0051170)	2/75	0.06831267959273952528054252297806669957935810089111328125	0.30679129668765170446675938364933244884014129638671875	0.06578023284101171264115492931523476727306842803955078125	0.302290665110812650784311017559957690536975860595703125	-1.2233007056660792	3.2829230299394263	STAT3;HNRNPA1
ovulation cycle process (GO:0022602)	2/78	0.0731275878155610847830558896021102555096149444580078125	0.30679129668765170446675938364933244884014129638671875	0.070313592809394587224147699089371599256992340087890625	0.304475959681285879288026308131520636379718780517578125	-1.253654035526012	3.27899429251102	FOXO3;BCL2L1
tube closure (GO:0060606)	2/77	0.071510578688131209990075376481399871408939361572265625	0.30679129668765170446675938364933244884014129638671875	0.0687911994545065408335204892864567227661609649658203125	0.302290665110812650784311017559957690536975860595703125	-1.2331277928792808	3.252879996211007	OPA1;CITED2
morphogenesis of an epithelium (GO:0002009)	4/296	0.0892688753568193771315009144018404185771942138671875	0.309467165703945890076198566021048463881015777587890625	0.08063422062001486534388305926768225617706775665283203125	0.304475959681285879288026308131520636379718780517578125	-1.3418543587394625	3.2420575259883306	AHI1;PAK1;CITED2;BTRC
negative regulation of cytokine production (GO:0001818)	3/185	0.08921184585046522397266954840233665890991687774658203125	0.309467165703945890076198566021048463881015777587890625	0.082751707462630275102810628595761954784393310546875	0.304475959681285879288026308131520636379718780517578125	-1.3346509088256606	3.225506168901139	SLC11A1;PRG2;ZFPM1
positive regulation of protein import into nucleus (GO:0042307)	2/80	0.07639679598145222849669977449593716301023960113525390625	0.30679129668765170446675938364933244884014129638671875	0.07339138441742205920537145402704481966793537139892578125	0.304475959681285879288026308131520636379718780517578125	-1.2536549476394527	3.22416799879378	CDH1;MAPK14
cell-cell junction assembly (GO:0007043)	2/77	0.071510578688131209990075376481399871408939361572265625	0.30679129668765170446675938364933244884014129638671875	0.0687911994545065408335204892864567227661609649658203125	0.302290665110812650784311017559957690536975860595703125	-1.2184210986386055	3.2140850620751196	CDH1;MICALL2
intrinsic apoptotic signaling pathway in response to DNA damage (GO:0008630)	2/79	0.074756388296862763542804941607755608856678009033203125	0.30679129668765170446675938364933244884014129638671875	0.0718470416770835285102947409541229717433452606201171875	0.304475959681285879288026308131520636379718780517578125	-1.2228933552930994	3.171599118580607	PGAP2;BCL2L1
axis specification (GO:0009798)	2/78	0.0731275878155610847830558896021102555096149444580078125	0.30679129668765170446675938364933244884014129638671875	0.070313592809394587224147699089371599256992340087890625	0.304475959681285879288026308131520636379718780517578125	-1.2056034673420502	3.153315648832412	AHI1;CITED2
phosphatidylinositol biosynthetic process (GO:0006661)	2/81	0.078048628393388053137158522076788358390331268310546875	0.30679129668765170446675938364933244884014129638671875	0.074946460781169677023427766471286304295063018798828125	0.304475959681285879288026308131520636379718780517578125	-1.2054492211903767	3.074405666908729	PGAP2;PIGV
intracellular receptor signaling pathway (GO:0030522)	3/186	0.0903152091862217953899261146943899802863597869873046875	0.309467165703945890076198566021048463881015777587890625	0.08377087312774385285951694868344930000603199005126953125	0.304475959681285879288026308131520636379718780517578125	-1.2729241241072826	3.0606816505484855	THRA;STAT3;BCL2L1
transcription initiation from RNA polymerase II promoter (GO:0006367)	3/187	0.09142431725994222546649581317979027517139911651611328125	0.309467165703945890076198566021048463881015777587890625	0.0847954804043079268804916637236601673066616058349609375	0.304475959681285879288026308131520636379718780517578125	-1.2536732266517359	2.9990919820397783	TFDP2;THRA;JUNB
negative regulation of immune system process (GO:0002683)	4/311	0.10227900413974023996477313858122215606272220611572265625	0.30978044122131365156747051514685153961181640625	0.0924578268969350192119094344889163039624691009521484375	0.304475959681285879288026308131520636379718780517578125	-1.310127788415825	2.9871579975190468	HIST1H4A;ID2;LMO2;ZFPM1
lymphocyte activation (GO:0046649)	4/304	0.0961024296005090483685506796973641030490398406982421875	0.30978044122131365156747051514685153961181640625	0.08684049058780012042557672202747198753058910369873046875	0.304475959681285879288026308131520636379718780517578125	-1.2735877478712634	2.983176393072456	CCND3;ITGA4;SLC11A1;ID2
regulation of striated muscle cell differentiation (GO:0051153)	2/85	0.08476661409997525431503362369767273776233196258544921875	0.30679129668765170446675938364933244884014129638671875	0.08127094569226560316632657077207113616168498992919921875	0.304475959681285879288026308131520636379718780517578125	-1.1959576684983377	2.951448336421016	THRA;MAPK14
cellular response to lipid (GO:0071396)	4/315	0.105889330947690041284658946096897125244140625	0.3138379532130473048567864680080674588680267333984375	0.09574466915016553725248371620182297192513942718505859375	0.30514916207352182908607574063353240489959716796875	-1.2965974611268678	2.9113290839788983	FECH;THRA;SGMS1;MAPK14
male gonad development (GO:0008584)	2/82	0.0797117047285937629919061464534024707973003387451171875	0.30679129668765170446675938364933244884014129638671875	0.0765121119131544069613681813279981724917888641357421875	0.304475959681285879288026308131520636379718780517578125	-1.1472899993302221	2.901885160795873	CITED2;BCL2L1
liver development (GO:0001889)	2/86	0.08647289111094093316811637350838282145559787750244140625	0.30679129668765170446675938364933244884014129638671875	0.08287733446216372090731283606146462261676788330078125	0.304475959681285879288026308131520636379718780517578125	-1.1807856795787781	2.8904739719775674	CITED2;MAN2A1
positive regulation of protein localization to nucleus (GO:1900182)	2/84	0.08307087426767056914655995569773949682712554931640625	0.30679129668765170446675938364933244884014129638671875	0.079674509829360140589216143780504353344440460205078125	0.304475959681285879288026308131520636379718780517578125	-1.1606060435343775	2.8876587826721103	CDH1;MAPK14
lymphocyte proliferation (GO:0046651)	2/81	0.078048628393388053137158522076788358390331268310546875	0.30679129668765170446675938364933244884014129638671875	0.074946460781169677023427766471286304295063018798828125	0.304475959681285879288026308131520636379718780517578125	-1.1274542482128134	2.875485477905808	CCND3;SLC11A1
epidermal growth factor receptor signaling pathway (GO:0007173)	3/193	0.09819762328341967438927184730346198193728923797607421875	0.30978044122131365156747051514685153961181640625	0.09105574562763017743005633519715047441422939300537109375	0.304475959681285879288026308131520636379718780517578125	-1.228552297559244	2.8511913289565776	GAB1;STAM;FOXO3
mononuclear cell proliferation (GO:0032943)	2/83	0.08138584585702390850059373406111262738704681396484375	0.30679129668765170446675938364933244884014129638671875	0.07808818030437773838325909991908702068030834197998046875	0.304475959681285879288026308131520636379718780517578125	-1.1346105472310473	2.846231718812523	CCND3;SLC11A1
negative regulation of neurogenesis (GO:0050768)	3/192	0.0970547912870643736393816425334080122411251068115234375	0.30978044122131365156747051514685153961181640625	0.08999910959577606117676396024762652814388275146484375	0.304475959681285879288026308131520636379718780517578125	-1.2149525580220293	2.8338520581601365	CTDSP1;ID2;STAT3
integrin-mediated signaling pathway (GO:0007229)	2/84	0.08307087426767056914655995569773949682712554931640625	0.30679129668765170446675938364933244884014129638671875	0.079674509829360140589216143780504353344440460205078125	0.304475959681285879288026308131520636379718780517578125	-1.1384028368276775	2.8324158471322978	TEC;ITGA4
cellular response to insulin stimulus (GO:0032869)	3/195	0.1004997368189410600347599711312795989215373992919921875	0.30978044122131365156747051514685153961181640625	0.09318468717672327705781043505339766852557659149169921875	0.304475959681285879288026308131520636379718780517578125	-1.2310254970463892	2.828404391538558	PAK1;GAB1;PRKAB1
ERBB signaling pathway (GO:0038127)	3/196	0.10165894587638425738962411060128943063318729400634765625	0.30978044122131365156747051514685153961181640625	0.09425693192113500373796597386899520643055438995361328125	0.30514916207352182908607574063353240489959716796875	-1.2217286424760887	2.793032622498831	GAB1;STAM;FOXO3
blood vessel development (GO:0001568)	2/85	0.08476661409997525431503362369767273776233196258544921875	0.30679129668765170446675938364933244884014129638671875	0.08127094569226560316632657077207113616168498992919921875	0.304475959681285879288026308131520636379718780517578125	-1.1252353021031183	2.776915895898253	NFE2;JUNB
regulation of fat cell differentiation (GO:0045598)	2/87	0.0881895326485177821762562189178424887359142303466796875	0.308663364269812223739108958397991955280303955078125	0.08449352401609448726116369243754888884723186492919921875	0.304475959681285879288026308131520636379718780517578125	-1.1365961282839228	2.759958871169912	ID2;ZFPM1
regulation of reproductive process (GO:2000241)	2/86	0.08647289111094093316811637350838282145559787750244140625	0.30679129668765170446675938364933244884014129638671875	0.08287733446216372090731283606146462261676788330078125	0.304475959681285879288026308131520636379718780517578125	-1.1199656902731094	2.7415912415173693	CITED2;RHBDD1
response to amino acid (GO:0043200)	2/86	0.08647289111094093316811637350838282145559787750244140625	0.30679129668765170446675938364933244884014129638671875	0.08287733446216372090731283606146462261676788330078125	0.304475959681285879288026308131520636379718780517578125	-1.1175323626487637	2.7356346396673414	CDH1;BCL2L1
positive regulation of MAP kinase activity (GO:0043406)	3/197	0.1028235412766505818549234163583605550229549407958984375	0.30978044122131365156747051514685153961181640625	0.09533431858416542559186979133301065303385257720947265625	0.30514916207352182908607574063353240489959716796875	-1.1548079747254205	2.626888991148294	PAK1;GAB1;MAPK14
epithelial tube morphogenesis (GO:0060562)	2/90	0.0933999418958672278368027264150441624224185943603515625	0.309776473954626319073923923497204668819904327392578125	0.08939939605014390888726438788580708205699920654296875	0.304475959681285879288026308131520636379718780517578125	-1.0511491334000842	2.492132223288029	AHI1;CITED2
endocytosis (GO:0006897)	4/323	0.113282280450931083226606688185711391270160675048828125	0.321389443315981682136595054544159211218357086181640625	0.10248302967781215688791718321226653642952442169189453125	0.30514916207352182908607574063353240489959716796875	-1.1342845243786146	2.4703270933957246	SLC11A1;ICAM5;BCL2L1;CORO1C
positive regulation of protein kinase activity (GO:0045860)	5/456	0.1195907551448431582752363055988098494708538055419921875	0.330107370522499554699180634997901506721973419189453125	0.1059306313620375361583825224442989565432071685791015625	0.311310906091388783778484139475040137767791748046875	-1.1589237323225967	2.461182848885245	CCND3;PAK1;SLC11A1;GAB1;MAPK14
positive regulation of endocytosis (GO:0045807)	2/90	0.0933999418958672278368027264150441624224185943603515625	0.309776473954626319073923923497204668819904327392578125	0.08939939605014390888726438788580708205699920654296875	0.304475959681285879288026308131520636379718780517578125	-1.0363307531119954	2.456999850687931	AHI1;SLC11A1
iron ion homeostasis (GO:0055072)	2/92	0.0969222768116211608191434834225219674408435821533203125	0.30978044122131365156747051514685153961181640625	0.092716251645627967281626524709281511604785919189453125	0.304475959681285879288026308131520636379718780517578125	-1.0497688719025244	2.449998768872201	FECH;SLC11A1
growth (GO:0040007)	4/329	0.11897418511846626076877697641975828446447849273681640625	0.329485168727680910460975383102777414023876190185546875	0.10767810235419252029576142604128108359873294830322265625	0.31228261110599697669698571189655922353267669677734375	-1.1331337454279775	2.4122703475444056	TEC;SGMS1;FOXO3;BCL2L1
leukocyte proliferation (GO:0070661)	2/89	0.09165322671766031048523615254453034140169620513916015625	0.309467165703945890076198566021048463881015777587890625	0.08775470363690872355189043219070299528539180755615234375	0.304475959681285879288026308131520636379718780517578125	-1.0021353099186427	2.3948459404995477	CCND3;SLC11A1
proteasome-mediated ubiquitin-dependent protein catabolic process (GO:0043161)	3/205	0.11232980771884019943751553682886878959834575653076171875	0.321389443315981682136595054544159211218357086181640625	0.10413481322469898826543754921658546663820743560791015625	0.306680327319250933815197868170798756182193756103515625	-1.089738172907868	2.3825120283932693	ZNRF1;RHBDD1;BTRC
glycerolipid biosynthetic process (GO:0045017)	3/202	0.10872603121747370646943409155937843024730682373046875	0.316852220681884677588868726161308586597442626953125	0.10079730215027959960849557319306768476963043212890625	0.30514916207352182908607574063353240489959716796875	-1.0646391494739735	2.362353398331668	AGPAT5;PGAP2;PIGV
extrinsic apoptotic signaling pathway (GO:0097191)	2/92	0.0969222768116211608191434834225219674408435821533203125	0.30978044122131365156747051514685153961181640625	0.092716251645627967281626524709281511604785919189453125	0.304475959681285879288026308131520636379718780517578125	-1.0056831826670158	2.347109564169332	FOXO3;BCL2L1
interaction with host (GO:0051701)	2/92	0.0969222768116211608191434834225219674408435821533203125	0.30978044122131365156747051514685153961181640625	0.092716251645627967281626524709281511604785919189453125	0.304475959681285879288026308131520636379718780517578125	-0.9896636138350797	2.3097223592649065	SLC11A1;BCL2L1
positive regulation of nucleocytoplasmic transport (GO:0046824)	2/94	0.10048206021691265255046943138950155116617679595947265625	0.30978044122131365156747051514685153961181640625	0.09606877064060419246782629443259793333709239959716796875	0.30514916207352182908607574063353240489959716796875	-0.9990424601724883	2.2955758606169927	CDH1;MAPK14
positive regulation of organelle organization (GO:0010638)	4/340	0.1297254939292691033880799977850983850657939910888671875	0.33746185155096719565648299976601265370845794677734375	0.1175078473926024769102838263279409147799015045166015625	0.322210136659301316086612132494337856769561767578125	-1.121496649782734	2.290471463476899	GFI1B;PAK1;TAL1;ANK1
regulation of mitochondrion organization (GO:0010821)	2/97	0.105889140590814445630485352012328803539276123046875	0.3138379532130473048567864680080674588680267333984375	0.1011619308569772501815720033846446312963962554931640625	0.30514916207352182908607574063353240489959716796875	-1.004557428965687	2.255595656069498	OPA1;BCL2L1
water-soluble vitamin metabolic process (GO:0006767)	2/90	0.0933999418958672278368027264150441624224185943603515625	0.309776473954626319073923923497204668819904327392578125	0.08939939605014390888726438788580708205699920654296875	0.304475959681285879288026308131520636379718780517578125	-0.9431081557658665	2.2359816988359547	GCLC;SLC2A1
negative regulation of nervous system development (GO:0051961)	3/211	0.11967280840908993411186855837513576261699199676513671875	0.330107370522499554699180634997901506721973419189453125	0.11094024312398360898601623603099142201244831085205078125	0.316997365493276894721219605344231240451335906982421875	-1.026989375636149	2.180292135398565	CTDSP1;ID2;STAT3
regulation of cell-cell adhesion (GO:0022407)	2/94	0.10048206021691265255046943138950155116617679595947265625	0.30978044122131365156747051514685153961181640625	0.09606877064060419246782629443259793333709239959716796875	0.30514916207352182908607574063353240489959716796875	-0.9477898848093588	2.177808919282247	CDH1;CITED2
regulation of Wnt signaling pathway (GO:0030111)	3/214	0.12341000688304137877793209554511122405529022216796875	0.332514776766105690786190507424180395901203155517578125	0.11440644295217129722264104429996223188936710357666015625	0.319375100265279765476833517823251895606517791748046875	-1.0318283709806728	2.158835766603431	CDH1;MLLT3;MAPK14
proteasomal protein catabolic process (GO:0010498)	3/212	0.1209137625925877923549478509812615811824798583984375	0.332214736275098176943032513008802197873592376708984375	0.11209101521179780369674716666850144974887371063232421875	0.316997365493276894721219605344231240451335906982421875	-1.0160742156497888	2.1466373301683688	ZNRF1;RHBDD1;BTRC
negative regulation of cellular component organization (GO:0051129)	5/474	0.1344603809621685297504001255219918675720691680908203125	0.338703997613563789759183464411762543022632598876953125	0.11935253394513341274052464768828940577805042266845703125	0.32345929919371763094915195324574597179889678955078125	-1.0553345187964243	2.1175136087246464	NFE2;GFI1B;THRA;OPA1;BCL2L1
protein modification by small protein removal (GO:0070646)	2/93	0.09869756850948678550405901432895916514098644256591796875	0.30978044122131365156747051514685153961181640625	0.09438812491024405060269231171332648955285549163818359375	0.30514916207352182908607574063353240489959716796875	-0.8944043617514008	2.0711676798724774	SENP6;USP15
peptidyl-serine modification (GO:0018209)	2/97	0.105889140590814445630485352012328803539276123046875	0.3138379532130473048567864680080674588680267333984375	0.1011619308569772501815720033846446312963962554931640625	0.30514916207352182908607574063353240489959716796875	-0.9219423123162895	2.0700947649637285	GALNT2;MAPK14
regeneration (GO:0031099)	2/97	0.105889140590814445630485352012328803539276123046875	0.3138379532130473048567864680080674588680267333984375	0.1011619308569772501815720033846446312963962554931640625	0.30514916207352182908607574063353240489959716796875	-0.9148376566835406	2.054142237093223	USP15;TEC
protein N-linked glycosylation via asparagine (GO:0018279)	2/96	0.10407800424435294239788873937868629582226276397705078125	0.312458318776688892537407582494779489934444427490234375	0.09945581355390366307123173328363918699324131011962890625	0.30514916207352182908607574063353240489959716796875	-0.8828730328527076	1.9976014318861166	MAN2A1;ST8SIA6
regulation of binding (GO:0051098)	3/218	0.128458780032436992168953793225227855145931243896484375	0.33572810616357362523132223941502161324024200439453125	0.11909192981231293828603412521260906942188739776611328125	0.323382179782752299246340044192038476467132568359375	-0.9729949793598012	1.9967289264623094	ITGA4;ID2;ZFPM1
nucleosome assembly (GO:0006334)	2/97	0.105889140590814445630485352012328803539276123046875	0.3138379532130473048567864680080674588680267333984375	0.1011619308569772501815720033846446312963962554931640625	0.30514916207352182908607574063353240489959716796875	-0.8845230861288861	1.9860750348735414	HIST1H4A;HIST1H2BL
peptidyl-asparagine modification (GO:0018196)	2/97	0.105889140590814445630485352012328803539276123046875	0.3138379532130473048567864680080674588680267333984375	0.1011619308569772501815720033846446312963962554931640625	0.30514916207352182908607574063353240489959716796875	-0.8840513083709529	1.9850157227518643	MAN2A1;ST8SIA6
positive regulation of kinase activity (GO:0033674)	5/480	0.1395950252454096485177359454610268585383892059326171875	0.34251988992344128970302108427858911454677581787109375	0.12399989263991118004781810668646357953548431396484375	0.32724995765710007677995463382103480398654937744140625	-1.005602377061139	1.9800408599835757	CCND3;PAK1;SLC11A1;GAB1;MAPK14
tube morphogenesis (GO:0035239)	2/101	0.11321783066946290718934875485501834191381931304931640625	0.321389443315981682136595054544159211218357086181640625	0.1080671644103674555736915863235481083393096923828125	0.31228261110599697669698571189655922353267669677734375	-0.9018431498834435	1.964612644183527	AHI1;CITED2
DNA-templated transcription, initiation (GO:0006352)	3/220	0.1310107022832079637364444124614237807691097259521484375	0.33746185155096719565648299976601265370845794677734375	0.12146147088088878052136720953058102168142795562744140625	0.32575262620434430882454535094439052045345306396484375	-0.9627462324792068	1.956758864132367	TFDP2;THRA;JUNB
in utero embryonic development (GO:0001701)	3/222	0.1335805764019799557473788809147663414478302001953125	0.337709152319343119952321785603999160230159759521484375	0.12384853031284513702470206908401451073586940765380859375	0.32724995765710007677995463382103480398654937744140625	-0.9494867170868604	1.9113646295476863	MBNL1;MAN2A1;BCL2L1
cellular process involved in reproduction in multicellular organism (GO:0022412)	3/228	0.1413948645535284820429211549708270467817783355712890625	0.34251988992344128970302108427858911454677581787109375	0.1311122061276914774197166480007581412792205810546875	0.32860254796601162663449713363661430776119232177734375	-0.948858340600704	1.8561555897182598	RHBDD1;FOXO3;BCL2L1
regulation of chromatin organization (GO:1902275)	2/107	0.124446760852265192465182508385623805224895477294921875	0.334016065254731042699631871073506772518157958984375	0.118652614188837102204843176878057420253753662109375	0.3228185382129884484214699114090763032436370849609375	-0.885466613838579	1.845203757192682	GFI1B;TAL1
chordate embryonic development (GO:0043009)	3/226	0.13877296228728497329285573869128711521625518798828125	0.34251988992344128970302108427858911454677581787109375	0.128674159781130559299100468706456013023853302001953125	0.32860254796601162663449713363661430776119232177734375	-0.9302887013968031	1.837242083880862	MBNL1;MAN2A1;BCL2L1
response to transition metal nanoparticle (GO:1990267)	2/106	0.12255671570205796394592567821746342815458774566650390625	0.332514776766105690786190507424180395901203155517578125	0.1168703856258819229196888045407831668853759765625	0.322210136659301316086612132494337856769561767578125	-0.8746503299438717	1.8360496785989269	FECH;CPOX
response to ketone (GO:1901654)	2/105	0.12067390122446168543302036368913832120597362518310546875	0.3322109573234686141773863710113801062107086181640625	0.11509518077684795234194581325937178917229175567626953125	0.320655173644298352453319012056454084813594818115234375	-0.8667980226793285	1.8329860561125026	FECH;JUNB
response to lipopolysaccharide (GO:0032496)	3/228	0.1413948645535284820429211549708270467817783355712890625	0.34251988992344128970302108427858911454677581787109375	0.1311122061276914774197166480007581412792205810546875	0.32860254796601162663449713363661430776119232177734375	-0.9302071374396494	1.8196701276413334	SGMS1;SLC11A1;MAPK14
negative regulation of intracellular transport (GO:0032387)	2/104	0.11879846042774190595370242817807593382894992828369140625	0.329485168727680910460975383102777414023876190185546875	0.113327127075126987687525570436264388263225555419921875	0.316997365493276894721219605344231240451335906982421875	-0.8505024062740956	1.8118480963410262	THRA;MXI1
regulation of transforming growth factor beta receptor signaling pathway (GO:0017015)	2/103	0.11693053766210782795642586506801308132708072662353515625	0.3293912021834930481389847045647911727428436279296875	0.1115663530898103328325987604330293834209442138671875	0.316997365493276894721219605344231240451335906982421875	-0.8327421699040567	1.7872106061053479	USP15;CITED2
cellular response to abiotic stimulus (GO:0071214)	3/232	0.1466885632092808922077864508537459187209606170654296875	0.343027617349214886122155121483956463634967803955078125	0.136037449321473935537341048984671942889690399169921875	0.3319718382344252205484735895879566669464111328125	-0.8964668187622651	1.7207174595818373	RHBDD1;MAPK14;BCL2L1
protein N-linked glycosylation (GO:0006487)	2/104	0.11879846042774190595370242817807593382894992828369140625	0.329485168727680910460975383102777414023876190185546875	0.113327127075126987687525570436264388263225555419921875	0.316997365493276894721219605344231240451335906982421875	-0.8068433796304206	1.718840100444832	MAN2A1;ST8SIA6
embryo development ending in birth or egg hatching (GO:0009792)	3/230	0.1440334998238513575241626085698953829705715179443359375	0.343027617349214886122155121483956463634967803955078125	0.1335667236169639504606010405041160993278026580810546875	0.3310648505310156419767508850782178342342376708984375	-0.8863639769623218	1.7175157823235698	MBNL1;MAN2A1;BCL2L1
glycerophospholipid metabolic process (GO:0006650)	3/229	0.14271210961522584614868947028298862278461456298828125	0.34251988992344128970302108427858911454677581787109375	0.132337422404115223617537822065060026943683624267578125	0.32860254796601162663449713363661430776119232177734375	-0.8687041644559391	1.6913026349988984	AGPAT5;PGAP2;PIGV
positive regulation of JNK cascade (GO:0046330)	2/107	0.124446760852265192465182508385623805224895477294921875	0.334016065254731042699631871073506772518157958984375	0.118652614188837102204843176878057420253753662109375	0.3228185382129884484214699114090763032436370849609375	-0.8041390735683952	1.6757271439308528	PAK1;GAB1
response to ethanol (GO:0045471)	2/109	0.128247977991388373286696378272608853876590728759765625	0.33572810616357362523132223941502161324024200439453125	0.12223763844436001668736224701206083409488201141357421875	0.32575262620434430882454535094439052045345306396484375	-0.8073532903756453	1.6581337599776573	FECH;STAT3
cellular response to lipopolysaccharide (GO:0071222)	2/110	0.1301588707894363594608222456372459419071674346923828125	0.33746185155096719565648299976601265370845794677734375	0.12404018495545503231181072578692692331969738006591796875	0.32724995765710007677995463382103480398654937744140625	-0.8125367185599393	1.6567619561040683	SGMS1;MAPK14
establishment of protein localization to membrane (GO:0090150)	3/229	0.14271210961522584614868947028298862278461456298828125	0.34251988992344128970302108427858911454677581787109375	0.132337422404115223617537822065060026943683624267578125	0.32860254796601162663449713363661430776119232177734375	-0.8264961141236677	1.6091266887262736	TSPAN14;CDH1;ANK1
negative regulation of organelle organization (GO:0010639)	3/237	0.1533960950897700625805697427495033480226993560791015625	0.3442247776876026232883987177046947181224822998046875	0.1422834466464272529240275844131247140467166900634765625	0.332164209889379058449065951208467595279216766357421875	-0.8388751524416901	1.5726659631937563	GFI1B;OPA1;BCL2L1
central nervous system development (GO:0007417)	2/108	0.1263438950434117857835047971093445084989070892333984375	0.33572810616357362523132223941502161324024200439453125	0.120441740179095979623724588236655108630657196044921875	0.32575262620434430882454535094439052045345306396484375	-0.7473300114364548	1.5460372902305417	AHI1;CITED2
synapse organization (GO:0050808)	2/111	0.13207643580012717876570604857988655567169189453125	0.33746185155096719565648299976601265370845794677734375	0.125849256798888420316728797843097709119319915771484375	0.32860254796601162663449713363661430776119232177734375	-0.7626598314823099	1.5439090882530853	PAK1;CDH1
single organismal cell-cell adhesion (GO:0016337)	3/235	0.1507012943687566774997321772389113903045654296875	0.3442247776876026232883987177046947181224822998046875	0.139773352428908259614814824089989997446537017822265625	0.332164209889379058449065951208467595279216766357421875	-0.7981100862855918	1.510387889712223	ITGA4;CDH1;ICAM5
cellular response to molecule of bacterial origin (GO:0071219)	2/116	0.141759620171634626029089076837408356368541717529296875	0.34251988992344128970302108427858911454677581787109375	0.1349882712689030317410043835479882545769214630126953125	0.3319718382344252205484735895879566669464111328125	-0.7587493167230047	1.4823097153892193	SGMS1;MAPK14
single-organism cellular localization (GO:1902580)	5/496	0.15370266455254044668521373750991187989711761474609375	0.3442247776876026232883987177046947181224822998046875	0.1368014530008951623596402669136296026408672332763671875	0.3319718382344252205484735895879566669464111328125	-0.7890364190378926	1.4776563490214505	PAK1;ITGA4;CDH1;STAT3;ANK1
gonad development (GO:0008406)	2/112	0.13400053676881196196291057276539504528045654296875	0.3381571516647736697080972589901648461818695068359375	0.127664732178947970542282064343453384935855865478515625	0.32860254796601162663449713363661430776119232177734375	-0.734366358978349	1.4760113705174858	CITED2;BCL2L1
positive regulation of protein maturation (GO:1903319)	3/240	0.1574670058037460351751946063814102672040462493896484375	0.345393421029237257524613369241706095635890960693359375	0.146077167189014478498876314915833063423633575439453125	0.332164209889379058449065951208467595279216766357421875	-0.7767426741853709	1.4358393822276194	GCLC;RHBDD1;BTRC
negative regulation of cell development (GO:0010721)	3/239	0.1561062582419663613553240111286868341267108917236328125	0.345393421029237257524613369241706095635890960693359375	0.144808827052180955075044721525046043097972869873046875	0.332164209889379058449065951208467595279216766357421875	-0.7709782538537262	1.4318749690106096	CTDSP1;ID2;STAT3
positive regulation of protein processing (GO:0010954)	3/240	0.1574670058037460351751946063814102672040462493896484375	0.345393421029237257524613369241706095635890960693359375	0.146077167189014478498876314915833063423633575439453125	0.332164209889379058449065951208467595279216766357421875	-0.7742957140455251	1.4313160801710965	GCLC;RHBDD1;BTRC
regulation of protein complex assembly (GO:0043254)	3/244	0.16294688471931262352399016890558414161205291748046875	0.34728519642515021104145489516668021678924560546875	0.1511874251273687963514902321549016050994396209716796875	0.334292195559404314852969264393323101103305816650390625	-0.780634001222083	1.416328461745939	SENP6;THRA;TAL1
protein-DNA complex assembly (GO:0065004)	2/113	0.1359310387067382552839234222119557671248912811279296875	0.341790499852863527419088995884521864354610443115234375	0.129486490379213281531889379039057530462741851806640625	0.32860254796601162663449713363661430776119232177734375	-0.705660839767958	1.4082221279347984	HIST1H4A;HIST1H2BL
response to molecule of bacterial origin (GO:0002237)	3/243	0.1615714573949523502616187897729105316102504730224609375	0.34728519642515021104145489516668021678924560546875	0.14990439191834614707232731234398670494556427001953125	0.334292195559404314852969264393323101103305816650390625	-0.770687252780099	1.4048147153252817	SGMS1;SLC11A1;MAPK14
regulation of protein transport (GO:0051223)	4/379	0.17085017124766899154764132617856375873088836669921875	0.3473200014641866228970457086688838899135589599609375	0.1553091469737462315681142399625969119369983673095703125	0.335198838485059991132430923244100995361804962158203125	-0.7677356363356954	1.3565645307220038	THRA;CDH1;MXI1;MAPK14
positive regulation of leukocyte differentiation (GO:1902107)	2/118	0.14567492971540574320243877082248218357563018798828125	0.343027617349214886122155121483956463634967803955078125	0.13868537523255930477006359069491736590862274169921875	0.332164209889379058449065951208467595279216766357421875	-0.6926376912467247	1.334281766876776	GFI1B;ID2
response to UV (GO:0009411)	2/117	0.1437144022240180174510015831401688046753406524658203125	0.343027617349214886122155121483956463634967803955078125	0.136833975477012648180874521131045185029506683349609375	0.3319718382344252205484735895879566669464111328125	-0.6795896489233559	1.3183544900959594	FECH;RHBDD1
immune response-regulating cell surface receptor signaling pathway (GO:0002768)	4/444	0.2475725440575418934141538329640752635896205902099609375	0.415666653928484730595727114632609300315380096435546875	0.2266680774431362177523396894684992730617523193359375	0.39029497141939273330280002483050338923931121826171875	-0.9434930950768667	1.3171650757456301	PAK1;TEC;GAB1;FOXO3
muscle cell differentiation (GO:0042692)	2/119	0.14764107534705528390617246259353123605251312255859375	0.343027617349214886122155121483956463634967803955078125	0.1405423562506221413226370486881933175027370452880859375	0.332164209889379058449065951208467595279216766357421875	-0.6775987847534422	1.2962269043316557	MBNL1;MAPK14
leukocyte activation (GO:0045321)	4/373	0.16424226789483398203373099022428505122661590576171875	0.34728519642515021104145489516668021678924560546875	0.1492138639408955580467619483897578902542591094970703125	0.334292195559404314852969264393323101103305816650390625	-0.7089039570374321	1.2805731096174344	CCND3;ITGA4;SLC11A1;ID2
response to insulin (GO:0032868)	3/246	0.165708427824029003172512375385849736630916595458984375	0.34728519642515021104145489516668021678924560546875	0.153764231484609770195248756863293237984180450439453125	0.335198838485059991132430923244100995361804962158203125	-0.7092440358516748	1.2748842358396264	PAK1;GAB1;PRKAB1
positive regulation of stress-activated MAPK cascade (GO:0032874)	2/118	0.14567492971540574320243877082248218357563018798828125	0.343027617349214886122155121483956463634967803955078125	0.13868537523255930477006359069491736590862274169921875	0.332164209889379058449065951208467595279216766357421875	-0.6505724893695716	1.2532483022039977	PAK1;GAB1
positive regulation of stress-activated protein kinase signaling cascade (GO:0070304)	2/119	0.14764107534705528390617246259353123605251312255859375	0.343027617349214886122155121483956463634967803955078125	0.1405423562506221413226370486881933175027370452880859375	0.332164209889379058449065951208467595279216766357421875	-0.6532215765992475	1.2495940092129643	PAK1;GAB1
carbohydrate derivative biosynthetic process (GO:1901137)	4/377	0.16863703340671876151901642515440471470355987548828125	0.3473200014641866228970457086688838899135589599609375	0.153266792131131757148665428758249618113040924072265625	0.335198838485059991132430923244100995361804962158203125	-0.6939810012506955	1.2352907660143422	PGAP2;ST8SIA6;PIGV;ST3GAL2
transition metal ion homeostasis (GO:0055076)	2/120	0.14961271304026524386898699958692304790019989013671875	0.3442247776876026232883987177046947181224822998046875	0.1424048053220542120467229096902883611619472503662109375	0.332164209889379058449065951208467595279216766357421875	-0.64867847396805	1.232297894020342	FECH;SLC11A1
cell part morphogenesis (GO:0032990)	3/248	0.168483970844799768595834166262648068368434906005859375	0.3473200014641866228970457086688838899135589599609375	0.1563551384297661439592985743729514069855213165283203125	0.33611528986522254403013221235596574842929840087890625	-0.683409359313982	1.2170937483090074	AHI1;PAK1;BCL2L1
negative regulation of protein transport (GO:0051224)	2/122	0.1535719664785118176997258387928013689815998077392578125	0.3442247776876026232883987177046947181224822998046875	0.1461456598767304770891684029265888966619968414306640625	0.332164209889379058449065951208467595279216766357421875	-0.6436145421610835	1.205867185826457	THRA;MXI1
regulation of muscle cell differentiation (GO:0051147)	2/122	0.1535719664785118176997258387928013689815998077392578125	0.3442247776876026232883987177046947181224822998046875	0.1461456598767304770891684029265888966619968414306640625	0.332164209889379058449065951208467595279216766357421875	-0.6381981792236896	1.1957191641381975	THRA;MAPK14
cellular response to steroid hormone stimulus (GO:0071383)	2/123	0.15555933619362771747063334260019473731517791748046875	0.345393421029237257524613369241706095635890960693359375	0.1480238440728873505758400597187574021518230438232421875	0.334292195559404314852969264393323101103305816650390625	-0.6346258110753852	1.1808660396137367	FECH;THRA
embryonic organ morphogenesis (GO:0048562)	2/121	0.151589717956421343725281758452183566987514495849609375	0.3442247776876026232883987177046947181224822998046875	0.1442726102454265635355312724641407839953899383544921875	0.332164209889379058449065951208467595279216766357421875	-0.6173125434999486	1.1646080362610298	CITED2;ID2
plasma membrane organization (GO:0007009)	2/121	0.151589717956421343725281758452183566987514495849609375	0.3442247776876026232883987177046947181224822998046875	0.1442726102454265635355312724641407839953899383544921875	0.332164209889379058449065951208467595279216766357421875	-0.6155691244261066	1.161318940833849	CDH1;ANK1
regulation of response to DNA damage stimulus (GO:2001020)	2/124	0.1575517059010179410361018881303607486188411712646484375	0.345393421029237257524613369241706095635890960693359375	0.1499070537108825595939975983128533698618412017822265625	0.334292195559404314852969264393323101103305816650390625	-0.6100733218804074	1.1274164646769997	PGAP2;BCL2L1
response to temperature stimulus (GO:0009266)	2/122	0.1535719664785118176997258387928013689815998077392578125	0.3442247776876026232883987177046947181224822998046875	0.1461456598767304770891684029265888966619968414306640625	0.332164209889379058449065951208467595279216766357421875	-0.6013902110300923	1.1267562708005665	GCLC;THRA
regulation of intracellular transport (GO:0032386)	4/394	0.1877676914177957012697106620180420577526092529296875	0.3637835801738378282976782429614104330539703369140625	0.1709511852435940115757517787642427720129489898681640625	0.342147990006216151659401703000185079872608184814453125	-0.6610409666426801	1.1056239128761638	THRA;CDH1;MXI1;MAPK14
activation of protein kinase activity (GO:0032147)	3/252	0.17407585349343024372359423068701289594173431396484375	0.3499100489413395909110704451450146734714508056640625	0.1615782027409646548488098005691426806151866912841796875	0.337799188132462402389677436076453886926174163818359375	-0.6217803165913515	1.087036227435304	SLC11A1;GAB1;MAPK14
phosphatidylinositol metabolic process (GO:0046488)	2/125	0.1595489555848400853310664615491987206041812896728515625	0.34728519642515021104145489516668021678924560546875	0.151795180679945851398571221579913981258869171142578125	0.3351040993457441441449873309466056525707244873046875	-0.5880513262281485	1.0793120340920925	PGAP2;PIGV
regulation of protein catabolic process (GO:0042176)	3/260	0.18541443185107631119734605817939154803752899169921875	0.36113380478151935193409372004680335521697998046875	0.1721819956233192616679161801584996283054351806640625	0.343623954016165800151583198385196737945079803466796875	-0.6303717610321358	1.0622784034090011	GCLC;RHBDD1;BTRC
vitamin metabolic process (GO:0006766)	2/122	0.1535719664785118176997258387928013689815998077392578125	0.3442247776876026232883987177046947181224822998046875	0.1461456598767304770891684029265888966619968414306640625	0.332164209889379058449065951208467595279216766357421875	-0.5587845133266766	1.0469308327094984	GCLC;SLC2A1
negative regulation of sequence-specific DNA binding transcription factor activity (GO:0043433)	2/126	0.1615509664163492231647722974230418913066387176513671875	0.34728519642515021104145489516668021678924560546875	0.1536881178540888959194177232348010875284671783447265625	0.335198838485059991132430923244100995361804962158203125	-0.5623954638425521	1.0252101524970818	ID2;BTRC
antigen receptor-mediated signaling pathway (GO:0050851)	2/127	0.1635576207288215455637470086003304459154605865478515625	0.34728519642515021104145489516668021678924560546875	0.1555857591202015888232068618890480138361454010009765625	0.335198838485059991132430923244100995361804962158203125	-0.5522684901833098	0.9999317671868382	PAK1;TEC
positive regulation of intracellular protein transport (GO:0090316)	2/131	0.1716283603068070318098392590400180779397487640380859375	0.3473200014641866228970457086688838899135589599609375	0.1632212768733499463902347770272172056138515472412109375	0.337799188132462402389677436076453886926174163818359375	-0.5519438191844801	0.9727589429149329	CDH1;MAPK14
positive regulation of MAPK cascade (GO:0043410)	4/395	0.1889146845426533383172085223122849129140377044677734375	0.365497438288772347192434608587063848972320556640625	0.1720136167484950517891917343149543739855289459228515625	0.343623954016165800151583198385196737945079803466796875	-0.5787221624945849	0.9644172020201555	PAK1;KSR1;GAB1;MAPK14
regulation of protein binding (GO:0043393)	2/128	0.1655688020307923002949479496237472631037235260009765625	0.34728519642515021104145489516668021678924560546875	0.1574879993353474894046684084969456307590007781982421875	0.337508897037136990082473175789345987141132354736328125	-0.5140659702033845	0.9244800211652452	ITGA4;ZFPM1
sphingolipid metabolic process (GO:0006665)	2/128	0.1655688020307923002949479496237472631037235260009765625	0.34728519642515021104145489516668021678924560546875	0.1574879993353474894046684084969456307590007781982421875	0.337508897037136990082473175789345987141132354736328125	-0.51032843577073	0.9177585571670753	SGMS1;ST8SIA6
circulatory system process (GO:0003013)	2/130	0.1696042854405337418910448832320980727672576904296875	0.3473200014641866228970457086688838899135589599609375	0.1613058609261955600455706871798611246049404144287109375	0.337799188132462402389677436076453886926174163818359375	-0.5143260238429939	0.9125621260003804	NFE2;GCLC
positive regulation of protein catabolic process (GO:0045732)	2/130	0.1696042854405337418910448832320980727672576904296875	0.3473200014641866228970457086688838899135589599609375	0.1613058609261955600455706871798611246049404144287109375	0.337799188132462402389677436076453886926174163818359375	-0.5124217547943376	0.9091834056343875	GCLC;RHBDD1
response to ionizing radiation (GO:0010212)	2/127	0.1635576207288215455637470086003304459154605865478515625	0.34728519642515021104145489516668021678924560546875	0.1555857591202015888232068618890480138361454010009765625	0.335198838485059991132430923244100995361804962158203125	-0.49326597081724405	0.8931023997561471	MAPK14;BCL2L1
embryonic morphogenesis (GO:0048598)	4/403	0.198171670865078419776494911275221966207027435302734375	0.37396734672904130558634960834751836955547332763671875	0.18059700118370025645475607234402559697628021240234375	0.350455209709284287722397266406915150582790374755859375	-0.5405293388338477	0.8749124629270495	AHI1;MBNL1;CITED2;ID2
inorganic anion transport (GO:0015698)	2/127	0.1635576207288215455637470086003304459154605865478515625	0.34728519642515021104145489516668021678924560546875	0.1555857591202015888232068618890480138361454010009765625	0.335198838485059991132430923244100995361804962158203125	-0.4762008616429429	0.8622044849244838	ANKH;SLC11A1
signal transduction by p53 class mediator (GO:0072331)	2/132	0.173656507631523737700263154692947864532470703125	0.349571553657099076684033889250713400542736053466796875	0.165140880917592880461342019771109335124492645263671875	0.337799188132462402389677436076453886926174163818359375	-0.4918410457738302	0.8610543269133308	PGAP2;FOXO3
response to glucocorticoid (GO:0051384)	2/130	0.1696042854405337418910448832320980727672576904296875	0.3473200014641866228970457086688838899135589599609375	0.1613058609261955600455706871798611246049404144287109375	0.337799188132462402389677436076453886926174163818359375	-0.47506887153766797	0.8429086597013371	FECH;JUNB
cellular response to biotic stimulus (GO:0071216)	2/132	0.173656507631523737700263154692947864532470703125	0.349571553657099076684033889250713400542736053466796875	0.165140880917592880461342019771109335124492645263671875	0.337799188132462402389677436076453886926174163818359375	-0.4788749646202594	0.8383549195004623	SGMS1;MAPK14
protein catabolic process (GO:0030163)	3/269	0.1983972450579317425845005118389963172376155853271484375	0.37396734672904130558634960834751836955547332763671875	0.1843451023378114561612761690412298776209354400634765625	0.35370899112475395753563134348951280117034912109375	-0.5075796069717242	0.821001877788094	ZNRF1;RHBDD1;BTRC
regulation of proteasomal protein catabolic process (GO:0061136)	2/135	0.1797642820734823010386804753579781390726566314697265625	0.35619974393942588353212386209634132683277130126953125	0.170923822950405035481225013427319936454296112060546875	0.342147990006216151659401703000185079872608184814453125	-0.4617754677522571	0.7924569578395276	GCLC;BTRC
activation of MAPK activity (GO:0000187)	2/133	0.1756886166540072291564200668290141038596630096435546875	0.3522686074693017754810853148228488862514495849609375	0.1670645727017559256655232502453145571053028106689453125	0.340059458115713919568179335328750312328338623046875	-0.44587417548946273	0.7753939510758172	GAB1;MAPK14
regulation of MAP kinase activity (GO:0043405)	3/273	0.20423785214257239584156877754139713943004608154296875	0.37744388298036657403144999989308416843414306640625	0.189824524309368580787804603460244834423065185546875	0.360594424994562456898705704588792286813259124755859375	-0.47965694784062757	0.7619206827022638	PAK1;GAB1;MAPK14
inositol lipid-mediated signaling (GO:0048017)	2/136	0.1818076223552992087828528156023821793496608734130859375	0.35619974393942588353212386209634132683277130126953125	0.17285918541579003981922824095818214118480682373046875	0.34370019508025373422555048819049261510372161865234375	-0.4415228142340102	0.752710818330542	GAB1;FOXO3
phosphatidylinositol-mediated signaling (GO:0048015)	2/136	0.1818076223552992087828528156023821793496608734130859375	0.35619974393942588353212386209634132683277130126953125	0.17285918541579003981922824095818214118480682373046875	0.34370019508025373422555048819049261510372161865234375	-0.4388568444111935	0.7481658565249821	GAB1;FOXO3
embryo development (GO:0009790)	3/276	0.2086447464310183519398123053179006092250347137451171875	0.37978951599982313513947929095593281090259552001953125	0.1939620210664352029095169882566551677882671356201171875	0.362263169567876686105734052034677006304264068603515625	-0.47664673587751055	0.7469637057177524	MBNL1;MAN2A1;BCL2L1
regulation of protein serine/threonine kinase activity (GO:0071900)	4/416	0.2135034771477982429299657951560220681130886077880859375	0.3854807730791269815284749711281619966030120849609375	0.1948477500455858824057742140212212689220905303955078125	0.362263169567876686105734052034677006304264068603515625	-0.438312362859628	0.6767990662635822	CCND3;PAK1;GAB1;MAPK14
response to corticosteroid (GO:0031960)	2/140	0.190015229983473366015545025220490060746669769287109375	0.36610126606774329172111492880503647029399871826171875	0.1806366407546777519410596823945525102317333221435546875	0.350455209709284287722397266406915150582790374755859375	-0.3768062973566933	0.6257437741909121	FECH;JUNB
cell-substrate adhesion (GO:0031589)	2/140	0.190015229983473366015545025220490060746669769287109375	0.36610126606774329172111492880503647029399871826171875	0.1806366407546777519410596823945525102317333221435546875	0.350455209709284287722397266406915150582790374755859375	-0.3720690362004156	0.6178768364670685	ITGA4;MICALL2
cellular response to acid chemical (GO:0071229)	2/147	0.2044946551352371522103368306488846428692340850830078125	0.37744388298036657403144999989308416843414306640625	0.194371485319309311723401378912967629730701446533203125	0.362263169567876686105734052034677006304264068603515625	-0.38317095224062064	0.6081740852517867	CDH1;BCL2L1
branching morphogenesis of an epithelial tube (GO:0048754)	2/141	0.19207517475316182586908553275861777365207672119140625	0.3695590033579481126224663967150263488292694091796875	0.1825895342570878765453556979991844855248928070068359375	0.351478243535042256251443859582650475203990936279296875	-0.36506494807363926	0.6023091394476916	PAK1;BTRC
multi-organism reproductive process (GO:0044703)	2/140	0.190015229983473366015545025220490060746669769287109375	0.36610126606774329172111492880503647029399871826171875	0.1806366407546777519410596823945525102317333221435546875	0.350455209709284287722397266406915150582790374755859375	-0.3601369581924454	0.5980618185678858	THRA;STAT3
carbohydrate homeostasis (GO:0033500)	2/143	0.196204004137320364709040632078540511429309844970703125	0.3708442032066312510352190656703896820545196533203125	0.1865049089786505465138333192953723482787609100341796875	0.35686997006491782968851111945696175098419189453125	-0.36419754043982755	0.5931322322190076	STAT3;FOXO3
glucose homeostasis (GO:0042593)	2/143	0.196204004137320364709040632078540511429309844970703125	0.3708442032066312510352190656703896820545196533203125	0.1865049089786505465138333192953723482787609100341796875	0.35686997006491782968851111945696175098419189453125	-0.3616381393419064	0.5889639907626801	STAT3;FOXO3
posttranscriptional regulation of gene expression (GO:0010608)	4/438	0.2401655444508226933120198509641340933740139007568359375	0.408055507839420295024268625638796947896480560302734375	0.2197320294580161481601265904828323982656002044677734375	0.3879426071419727062306037623784504830837249755859375	-0.398427206059447	0.5683272544836079	SLC11A1;FOXO3;MAPK14;BTRC
organophosphate biosynthetic process (GO:0090407)	4/436	0.2377084962394661327156342167654656805098056793212890625	0.408055507839420295024268625638796947896480560302734375	0.21743340463746407831280293976305983960628509521484375	0.38520911219275066894596193378674797713756561279296875	-0.383805670107265	0.5514175063668428	AGPAT5;PGAP2;SGMS1;PIGV
negative regulation of neuron differentiation (GO:0045665)	2/147	0.2044946551352371522103368306488846428692340850830078125	0.37744388298036657403144999989308416843414306640625	0.194371485319309311723401378912967629730701446533203125	0.362263169567876686105734052034677006304264068603515625	-0.340709052188516	0.5407779867969522	CTDSP1;ID2
insulin receptor signaling pathway (GO:0008286)	2/148	0.2065736265603494714593324488305370323359966278076171875	0.379126563634475388653299887664616107940673828125	0.1963450775475570064809716086529078893363475799560546875	0.362263169567876686105734052034677006304264068603515625	-0.3410816651161176	0.5379193432219652	GAB1;PRKAB1
cellular response to oxidative stress (GO:0034599)	2/148	0.2065736265603494714593324488305370323359966278076171875	0.379126563634475388653299887664616107940673828125	0.1963450775475570064809716086529078893363475799560546875	0.362263169567876686105734052034677006304264068603515625	-0.3391482038562006	0.5348700845914094	PRDX2;FOXO3
regulation of proteolysis involved in cellular protein catabolic process (GO:1903050)	2/148	0.2065736265603494714593324488305370323359966278076171875	0.379126563634475388653299887664616107940673828125	0.1963450775475570064809716086529078893363475799560546875	0.362263169567876686105734052034677006304264068603515625	-0.32511186091316047	0.5127333908040492	GCLC;BTRC
regulation of JNK cascade (GO:0046328)	2/148	0.2065736265603494714593324488305370323359966278076171875	0.379126563634475388653299887664616107940673828125	0.1963450775475570064809716086529078893363475799560546875	0.362263169567876686105734052034677006304264068603515625	-0.3177588195574294	0.5011369211567809	PAK1;GAB1
sulfur compound biosynthetic process (GO:0044272)	2/145	0.200344091084999786911424735080800019204616546630859375	0.37410096364799561019509610559907741844654083251953125	0.1904324635033169677011954945555771701037883758544921875	0.360594424994562456898705704588792286813259124755859375	-0.29613966346255644	0.4761093444413002	GCLC;ST3GAL2
glycerolipid metabolic process (GO:0046486)	3/296	0.23853031828846760209472677161102183163166046142578125	0.408055507839420295024268625638796947896480560302734375	0.222092094326622635502843650101567618548870086669921875	0.38886520330298590675255354653927497565746307373046875	-0.31969668423774733	0.4582081039260686	AGPAT5;PGAP2;PIGV
regulation of cellular protein catabolic process (GO:1903362)	2/155	0.2211866277026781346659589644332299940288066864013671875	0.3944906728477957091882899476331658661365509033203125	0.2102284690295548597038788329882663674652576446533203125	0.378846387268007678272851990186609327793121337890625	-0.29836154020470135	0.45015251567506986	GCLC;BTRC
cell cycle checkpoint (GO:0000075)	2/156	0.223281716638839167199392932161572389304637908935546875	0.3952114755754803088194648807984776794910430908203125	0.21222056645511155892336319084279239177703857421875	0.381942182263527663099722531114821322262287139892578125	-0.2597995593080172	0.3895229354522682	MAPK14;BCL2L1
fibroblast growth factor receptor signaling pathway (GO:0008543)	2/163	0.2379878490482656150373230730110662989318370819091796875	0.408055507839420295024268625638796947896480560302734375	0.22621539324055650599376576792565174400806427001953125	0.39029497141939273330280002483050338923931121826171875	-0.23403138864676465	0.3359604042035126	GAB1;FOXO3
cell junction assembly (GO:0034329)	2/160	0.231677377986274579679815133204101584851741790771484375	0.403913125825882957098400538598070852458477020263671875	0.2202076376635802024139820787240751087665557861328125	0.38829017628527495720192064254661090672016143798828125	-0.22263659470217786	0.3255858682997892	CDH1;MICALL2
cell-cell junction organization (GO:0045216)	2/161	0.23377969857943814435685681019094772636890411376953125	0.40656069927734994617907204883522354066371917724609375	0.2222086876017062007093727515893988311290740966796875	0.38886520330298590675255354653927497565746307373046875	-0.21662232212690016	0.31483369837038566	CDH1;MICALL2
developmental growth (GO:0048589)	2/163	0.2379878490482656150373230730110662989318370819091796875	0.408055507839420295024268625638796947896480560302734375	0.22621539324055650599376576792565174400806427001953125	0.39029497141939273330280002483050338923931121826171875	-0.2075382608298036	0.2979285744499587	TEC;FOXO3
response to other organism (GO:0051707)	4/462	0.270083094152711200575112115984666161239147186279296875	0.434943063762689818840811994959949515759944915771484375	0.24780839746771032849892435478977859020233154296875	0.40851727535209525488113513347343541681766510009765625	-0.22228461559915932	0.29097625479722733	GYPA;SLC11A1;PRG2;BCL2L1
response to estrogen (GO:0043627)	2/166	0.2443076440868562071440095451180241070687770843505859375	0.411914000824094017616516794078052043914794921875	0.2322358526318881732919408023008145391941070556640625	0.395966392553513124585862215099041350185871124267578125	-0.20188022634172528	0.28451525606187	CITED2;STAT3
morphogenesis of a branching epithelium (GO:0061138)	2/162	0.2358832159831373564973233669661567546427249908447265625	0.40666499983231474413258865752140991389751434326171875	0.2242112977949455021597913173536653630435466766357421875	0.39029497141939273330280002483050338923931121826171875	-0.19604861522657788	0.28317623574668455	PAK1;BTRC
negative regulation of cell migration (GO:0030336)	2/166	0.2443076440868562071440095451180241070687770843505859375	0.411914000824094017616516794078052043914794921875	0.2322358526318881732919408023008145391941070556640625	0.395966392553513124585862215099041350185871124267578125	-0.19358137495923627	0.27281946064448465	CITED2;STAT3
regulation of endocytosis (GO:0030100)	2/165	0.2422001420700604368274611033484688960015773773193359375	0.410943724608519078689283787753083743155002593994140625	0.2302277437761002520932862580593791790306568145751953125	0.394208711034966741149077051886706613004207611083984375	-0.1857928039757078	0.26345249812946153	AHI1;SLC11A1
glycosaminoglycan metabolic process (GO:0030203)	2/162	0.2358832159831373564973233669661567546427249908447265625	0.40666499983231474413258865752140991389751434326171875	0.2242112977949455021597913173536653630435466766357421875	0.39029497141939273330280002483050338923931121826171875	-0.18120970018255608	0.26174263316869867	HPSE2;ST3GAL2
response to wounding (GO:0009611)	2/167	0.2464159459495335047218844692906714044511318206787109375	0.41456209264214993748254300953703932464122772216796875	0.2342451542681513732002684946564841084182262420654296875	0.3965191493321518212411547210649587213993072509765625	-0.1838057853756369	0.2574630743106396	PAK1;SLC11A1
protein dephosphorylation (GO:0006470)	2/161	0.23377969857943814435685681019094772636890411376953125	0.40656069927734994617907204883522354066371917724609375	0.2222086876017062007093727515893988311290740966796875	0.38886520330298590675255354653927497565746307373046875	-0.1705835963098737	0.24792211615244827	CTDSP1;BTRC
intrinsic apoptotic signaling pathway (GO:0097193)	2/170	0.252744886259851864185321801414829678833484649658203125	0.419316338741356375852120663694222457706928253173828125	0.2402795066198757378828076980425976216793060302734375	0.4013301591384734745560081137227825820446014404296875	-0.16681134106776319	0.22942809045270282	PGAP2;BCL2L1
negative regulation of cell motility (GO:2000146)	2/170	0.252744886259851864185321801414829678833484649658203125	0.419316338741356375852120663694222457706928253173828125	0.2402795066198757378828076980425976216793060302734375	0.4013301591384734745560081137227825820446014404296875	-0.16358791483513732	0.22499467171430854	CITED2;STAT3
positive regulation of cytokine production (GO:0001819)	3/327	0.28611493561357548287560348398983478546142578125	0.449632933647018007139450901377131231129169464111328125	0.267141907109781751028521057378384284675121307373046875	0.425563521286556889489105515167466364800930023193359375	-0.16449349840526065	0.20584085987471995	SLC11A1;PRG2;ZFPM1
regulation of stress-activated MAPK cascade (GO:0032872)	2/170	0.252744886259851864185321801414829678833484649658203125	0.419316338741356375852120663694222457706928253173828125	0.2402795066198757378828076980425976216793060302734375	0.4013301591384734745560081137227825820446014404296875	-0.14521831935666507	0.19972959569467238	PAK1;GAB1
apoptotic signaling pathway (GO:0097190)	3/327	0.28611493561357548287560348398983478546142578125	0.449632933647018007139450901377131231129169464111328125	0.267141907109781751028521057378384284675121307373046875	0.425563521286556889489105515167466364800930023193359375	-0.15950419624688728	0.1995974383631648	PGAP2;FOXO3;BCL2L1
regulation of stress-activated protein kinase signaling cascade (GO:0070302)	2/171	0.254855627349583280238931592975859530270099639892578125	0.42113154080423431668833700314280577003955841064453125	0.242292873692831534082614552971790544688701629638671875	0.402770922664606789709296208457089960575103759765625	-0.14332988747465356	0.19594027811370754	PAK1;GAB1
morphogenesis of a branching structure (GO:0001763)	2/170	0.252744886259851864185321801414829678833484649658203125	0.419316338741356375852120663694222457706928253173828125	0.2402795066198757378828076980425976216793060302734375	0.4013301591384734745560081137227825820446014404296875	-0.13745565984061933	0.18905303055107464	PAK1;BTRC
MAPK cascade (GO:0000165)	2/170	0.252744886259851864185321801414829678833484649658203125	0.419316338741356375852120663694222457706928253173828125	0.2402795066198757378828076980425976216793060302734375	0.4013301591384734745560081137227825820446014404296875	-0.12565962589583052	0.17282906444934074	PAK1;MAPK14
aminoglycan metabolic process (GO:0006022)	2/171	0.254855627349583280238931592975859530270099639892578125	0.42113154080423431668833700314280577003955841064453125	0.242292873692831534082614552971790544688701629638671875	0.402770922664606789709296208457089960575103759765625	-0.11135427357213203	0.15222775735962155	HPSE2;ST3GAL2
lymphocyte differentiation (GO:0030098)	2/172	0.25696679234753594389673025943920947611331939697265625	0.4223677554397919919892956386320292949676513671875	0.24430708426889669038217789420741610229015350341796875	0.404180247489991817388954586931504309177398681640625	-0.10580018134486575	0.14376217672956734	ITGA4;ID2
regulation of cellular response to growth factor stimulus (GO:0090287)	2/176	0.26541424874610564099697285200818441808223724365234375	0.431918280961828437991556484121247194707393646240234375	0.2523710170080539771930716597125865519046783447265625	0.41262068860589107277547782359761185944080352783203125	-0.10448231096951742	0.13859196883644342	USP15;CITED2
cellular amide metabolic process (GO:0043603)	2/177	0.26752645822580911616483945181244052946567535400390625	0.433330646870409397219958691493957303464412689208984375	0.254388442698036898459434951291768811643123626708984375	0.41383725980078411854634623523452319204807281494140625	-0.10099533903336236	0.13316607198039926	GCLC;SGMS1
response to mechanical stimulus (GO:0009612)	2/176	0.26541424874610564099697285200818441808223724365234375	0.431918280961828437991556484121247194707393646240234375	0.2523710170080539771930716597125865519046783447265625	0.41262068860589107277547782359761185944080352783203125	-0.09601084642256066	0.12735488057148917	CITED2;JUNB
cellular response to fibroblast growth factor stimulus (GO:0044344)	2/183	0.280197347940678742617137686465866863727569580078125	0.445564960823476574613977163608069531619548797607421875	0.26650018582448764536962926285923458635807037353515625	0.425563521286556889489105515167466364800930023193359375	-0.09320110565472563	0.1185761421338652	GAB1;FOXO3
defense response to bacterium (GO:0042742)	2/179	0.271750807291924412201211680439882911741733551025390625	0.43712341172938884437115802938933484256267547607421875	0.2584245724383389397615928828599862754344940185546875	0.418101544026255711461459441125043667852878570556640625	-0.08709458016306655	0.11347289669393222	SLC11A1;PRG2
mRNA splicing, via spliceosome (GO:0000398)	2/177	0.26752645822580911616483945181244052946567535400390625	0.433330646870409397219958691493957303464412689208984375	0.254388442698036898459434951291768811643123626708984375	0.41383725980078411854634623523452319204807281494140625	-0.08158739294311537	0.10757598068725757	MBNL1;HNRNPA1
RNA splicing, via transesterification reactions with bulged adenosine as nucleophile (GO:0000377)	2/177	0.26752645822580911616483945181244052946567535400390625	0.433330646870409397219958691493957303464412689208984375	0.254388442698036898459434951291768811643123626708984375	0.41383725980078411854634623523452319204807281494140625	-0.07905873836557326	0.10424185655133773	MBNL1;HNRNPA1
negative regulation of cellular component movement (GO:0051271)	2/183	0.280197347940678742617137686465866863727569580078125	0.445564960823476574613977163608069531619548797607421875	0.26650018582448764536962926285923458635807037353515625	0.425563521286556889489105515167466364800930023193359375	-0.06886813259723301	0.08761824682204643	CITED2;STAT3
response to fibroblast growth factor (GO:0071774)	2/187	0.2886375438964343675962709312443621456623077392578125	0.45125936997500903924418480528402142226696014404296875	0.274577014961921939129041447813506238162517547607421875	0.43232525442939440107892323794658295810222625732421875	-0.060907477703101974	0.07568262994943545	GAB1;FOXO3
negative regulation of intracellular signal transduction (GO:1902532)	3/345	0.314130445111829692539373581894324161112308502197265625	0.471026598536898599700606382612022571265697479248046875	0.29381722370080642914302870849496684968471527099609375	0.449849925603732658796474197515635751187801361083984375	-0.06304273454385598	0.07300014212474544	PGAP2;OPA1;BCL2L1
regulation of sequence-specific DNA binding transcription factor activity (GO:0051090)	3/338	0.303217666120238427129862657238845713436603546142578125	0.462631115997253150595724946469999849796295166015625	0.28341292450296418081734373117797076702117919921875	0.4397511457405964829803224347415380179882049560546875	-0.058985450263293326	0.07038759505498175	ID2;MAPK14;BTRC
negative regulation of catabolic process (GO:0009895)	2/190	0.29496111498353771995795113980420865118503570556640625	0.456534259080075610626181514817290008068084716796875	0.280633163627032777842629229780868627130985260009765625	0.437272927217513041053820188608369790017604827880859375	-0.04924725888196122	0.06012655677536404	STAT3;BCL2L1
RNA splicing, via transesterification reactions (GO:0000375)	2/184	0.28230815108978568606090675530140288174152374267578125	0.446720399697458081522682959985104389488697052001953125	0.268519428960643125048335377869079820811748504638671875	0.426508055350257542226444229527260176837444305419921875	-0.04306049494636252	0.05446102237278936	MBNL1;HNRNPA1
hexose metabolic process (GO:0019318)	2/187	0.2886375438964343675962709312443621456623077392578125	0.45125936997500903924418480528402142226696014404296875	0.274577014961921939129041447813506238162517547607421875	0.43232525442939440107892323794658295810222625732421875	-0.04336371511585669	0.0538830391293478	MAN2A1;MAPK14
regulation of transmembrane receptor protein serine/threonine kinase signaling pathway (GO:0090092)	2/186	0.28652831153860225388285698500112630426883697509765625	0.449632933647018007139450901377131231129169464111328125	0.272557902348428360284060545382089912891387939453125	0.4309570465055172494572843788773752748966217041015625	-0.04230050824127661	0.05287216365978679	USP15;CITED2
protein polyubiquitination (GO:0000209)	2/186	0.28652831153860225388285698500112630426883697509765625	0.449632933647018007139450901377131231129169464111328125	0.272557902348428360284060545382089912891387939453125	0.4309570465055172494572843788773752748966217041015625	-0.03292520679106139	0.04115380628667321	ZNRF1;BTRC
cellular component disassembly (GO:0022411)	3/350	0.32193288177446566233896874109632335603237152099609375	0.478444184900907065749464663895196281373500823974609375	0.30126678770953241315311288417433388531208038330078125	0.453127130573345360264880810063914395868778228759765625	-0.02116999115775106	0.023994326185590626	NFE2;CDH1;TJP2
cell junction organization (GO:0034330)	2/189	0.292854005957266461113164268681430257856845855712890625	0.456315022705226114307919260681956075131893157958984375	0.278614702570358419020379869834869168698787689208984375	0.43656449844932099235705891260295175015926361083984375	-0.018876851196217043	0.02318230356483819	CDH1;MICALL2
endosomal transport (GO:0016197)	2/187	0.2886375438964343675962709312443621456623077392578125	0.45125936997500903924418480528402142226696014404296875	0.274577014961921939129041447813506238162517547607421875	0.43232525442939440107892323794658295810222625732421875	-0.009195750791593127	0.011426488676150285	MICALL2;STAM
gene expression (GO:0010467)	5/672	0.3373649952975574795033253394649364054203033447265625	0.48925869338556238208326476524234749376773834228515625	0.30755294180964642958286958673852495849132537841796875	0.459186760922655368144518206463544629514217376708984375	0.009392149975737481	-0.010205414951933481	TFDP2;THRA;HNRNPA1;MAPK14;JUNB
cell-cell adhesion via plasma-membrane adhesion molecules (GO:0098742)	2/190	0.29496111498353771995795113980420865118503570556640625	0.456534259080075610626181514817290008068084716796875	0.280633163627032777842629229780868627130985260009765625	0.437272927217513041053820188608369790017604827880859375	0.01452837690743332	-0.01773786600128209	ITGA4;CDH1
cell-cell adhesion (GO:0098609)	2/191	0.297067396742248079899439971995889209210872650146484375	0.4588981631023394403001702812616713345050811767578125	0.282651294576356182375320713617838919162750244140625	0.4397511457405964829803224347415380179882049560546875	0.017008665721135775	-0.020645054514443303	ITGA4;CDH1
immune response-activating signal transduction (GO:0002757)	3/440	0.46004273925114247401069178522448055446147918701171875	0.5644522787356294202254503034055233001708984375	0.4346582464488293329196721970220096409320831298828125	0.5404803632629644472018526357715018093585968017578125	0.0287973476781426	-0.022359294055242906	PAK1;TEC;MAPK14
single-organism behavior (GO:0044708)	3/362	0.34066313087759170219470661322702653706073760986328125	0.491169408198329715542485018886509351432323455810546875	0.319186564443284803704870000728988088667392730712890625	0.468521479736033474861045533543801866471767425537109375	0.03888046719557847	-0.041868865626456905	TANC1;THRA;ID2
response to bacterium (GO:0009617)	2/201	0.318072154190561839914863639933173544704914093017578125	0.474685175363199152176463258001604117453098297119140625	0.3028025406988164025534615575452335178852081298828125	0.453127130573345360264880810063914395868778228759765625	0.040722540365271655	-0.04664673426464596	SLC11A1;PRG2
chromosome organization (GO:0051276)	2/204	0.32434802703598519801886368441046215593814849853515625	0.47963567055321376653154175073723308742046356201171875	0.308832527794246691765778223270899616181850433349609375	0.459558754277953951383750563763896934688091278076171875	0.052363881844694135	-0.058958493935355905	HIST1H4A;ZFPM1
axon guidance (GO:0007411)	3/367	0.348461373999629342446127111543319188058376312255859375	0.4968338730619075160888087339117191731929779052734375	0.32666272530886597547095107074710540473461151123046875	0.47252458603868152664517765515483915805816650390625	0.05816250429957895	-0.061316534180932115	PAK1;RHOG;ANK1
neuron projection guidance (GO:0097485)	3/367	0.348461373999629342446127111543319188058376312255859375	0.4968338730619075160888087339117191731929779052734375	0.32666272530886597547095107074710540473461151123046875	0.47252458603868152664517765515483915805816650390625	0.06074939789411741	-0.06404370955658216	PAK1;RHOG;ANK1
learning or memory (GO:0007611)	2/198	0.3117833675046686181531185866333544254302978515625	0.468011024713365697547118315924308262765407562255859375	0.296764384929787183864391408860683441162109375	0.4513021705318707166298963784356601536273956298828125	0.060925653496033	-0.07100559981732833	TANC1;THRA
negative regulation of locomotion (GO:0040013)	2/204	0.32434802703598519801886368441046215593814849853515625	0.47963567055321376653154175073723308742046356201171875	0.308832527794246691765778223270899616181850433349609375	0.459558754277953951383750563763896934688091278076171875	0.07190848125251095	-0.08096450466375055	CITED2;STAT3
cellular chemical homeostasis (GO:0055082)	1/452	0.9267175977514572338122889050282537937164306640625	0.9267175977514572338122889050282537937164306640625	0.9187541004266261968069784416002221405506134033203125	0.91875410042662630782928090411587618291378021240234375	1.1348509013991308	-0.08636941763365484	SLC11A1
microtubule-based process (GO:0007017)	1/437	0.9200007260059217539804876651032827794551849365234375	0.92066164606770761746901143851573579013347625732421875	0.9115967837816902896719284399296157062053680419921875	0.9122516665286599657491706238943152129650115966796875	1.0390494335375273	-0.08663679358367286	OPA1
T cell activation (GO:0042110)	2/198	0.3117833675046686181531185866333544254302978515625	0.468011024713365697547118315924308262765407562255859375	0.296764384929787183864391408860683441162109375	0.4513021705318707166298963784356601536273956298828125	0.07965730143250127	-0.09283633647709272	CCND3;SLC11A1
nucleocytoplasmic transport (GO:0006913)	2/204	0.32434802703598519801886368441046215593814849853515625	0.47963567055321376653154175073723308742046356201171875	0.308832527794246691765778223270899616181850433349609375	0.459558754277953951383750563763896934688091278076171875	0.08711107420630715	-0.09808168453835334	STAT3;HNRNPA1
cellular amino acid metabolic process (GO:0006520)	1/421	0.9121626516015368668632845583488233387470245361328125	0.91347417230836869261878518955199979245662689208984375	0.9032757380882328046567408819100819528102874755859375	0.90457448106176008284506906420574523508548736572265625	1.0838006144057029	-0.09964133238553802	GCLC
signal transduction by phosphorylation (GO:0023014)	2/202	0.320165615429819527815169522000360302627086639404296875	0.476485793048866013155162590919644571840763092041015625	0.30481350972635123941500978617114014923572540283203125	0.4555849989794069632154105420340783894062042236328125	0.09872795006819865	-0.11244292775985595	PAK1;MAPK14
positive regulation of intracellular transport (GO:0032388)	2/217	0.351361795471473337126866454127593897283077239990234375	0.49958657247014037761090321509982459247112274169921875	0.334836949055038968214859096406144089996814727783203125	0.479138988404561760869881936741876415908336639404296875	0.10868980250616339	-0.11368288487186087	CDH1;MAPK14
cellular ion homeostasis (GO:0006873)	1/402	0.90186127340342092661984452206525020301342010498046875	0.9038077365834282783652042780886404216289520263671875	0.892385827870303405262575324741192162036895751953125	0.89431184044844069802593367057852447032928466796875	1.1294823205672424	-0.11666939021371285	SLC11A1
inflammatory response (GO:0006954)	3/376	0.36247610596162671559028467527241446077823638916015625	0.5069784456213095591436967879417352378368377685546875	0.34012151271620638670611924680997617542743682861328125	0.483458435932321906047803850015043281018733978271484375	0.12028682154555932	-0.12206667213789264	SGMS1;SLC11A1;STAT3
regulation of cell projection organization (GO:0031344)	1/391	0.895359014618214654745997904683463275432586669921875	0.89793744230610006429316172216203995048999786376953125	0.8855368999464763302142955581075511872768402099609375	0.8880870422069413461230169559712521731853485107421875	1.1201574358435762	-0.12381156985051575	RHOG
cellular cation homeostasis (GO:0030003)	1/389	0.894131722741077883398475023568607866764068603515625	0.89735265834173028043352360327844507992267608642578125	0.884246206207205620586364602786488831043243408203125	0.8874315311575198261806463051470927894115447998046875	1.1298032285431028	-0.12642743722727756	SLC11A1
platelet activation (GO:0030168)	2/205	0.326436876495548256027490197084262035787105560302734375	0.48068347670010436178955615105223841965198516845703125	0.310840480207373814902638287094305269420146942138671875	0.459661134744025201559480819923919625580310821533203125	0.1140281900352443	-0.12765668911197628	RHOG;MAPK14
nuclear transport (GO:0051169)	2/209	0.334775416123421376557445228172582574188709259033203125	0.48678721780785594308582631128956563770771026611328125	0.318860810031762642591246503798174671828746795654296875	0.468521479736033474861045533543801866471767425537109375	0.11934304730987444	-0.13059654430466677	STAT3;HNRNPA1
regulation of peptidase activity (GO:0052547)	1/372	0.88310682280782248909645204548723995685577392578125	0.8869270397774309255822799968882463872432708740234375	0.87267910073502641399301182900671847164630889892578125	0.876454208596893824534390660119242966175079345703125	1.0821650668598009	-0.13452297477938102	CDH1
regulation of system process (GO:0044057)	1/371	0.88242397261671234875990421642200089991092681884765625	0.886880659347099697953353825141675770282745361328125	0.87196422671095497047843991822446696460247039794921875	0.876368086441818405774029088206589221954345703125	1.1202274330282158	-0.14012100908710404	THRA
cellular metal ion homeostasis (GO:0006875)	1/361	0.875374225491595492343321893713437020778656005859375	0.8804305387074313760109589566127397119998931884765625	0.8645939565920246483443634133436717092990875244140625	0.86958800110663558857737598373205401003360748291015625	1.1286029471496823	-0.15022133845145924	SLC11A1
regulation of endopeptidase activity (GO:0052548)	1/354	0.8701916740563919727691200023400597274303436279296875	0.875850434942596844933859756565652787685394287109375	0.85918712026833876649334342801012098789215087890625	0.86477431974985263796185108731151558458805084228515625	1.083097621643916	-0.15059581753588336	CDH1
regulation of Ras GTPase activity (GO:0032318)	1/349	0.86635960986068527578396469834842719137668609619140625	0.87262395989583130262445820335415191948413848876953125	0.8551951501105909958511119839386083185672760009765625	0.8613787737556422019480351082165725529193878173828125	1.067786621752768	-0.1531795462991658	RHOG
regulation of response to wounding (GO:1903034)	1/347	0.86479557481706137433974390660296194255352020263671875	0.8716788970478772657912713839323259890079498291015625	0.85356726268396621026823822830920107662677764892578125	0.86036121339997462253990079261711798608303070068359375	1.1253573378922046	-0.16347180354398466	TEC
regulation of protein ubiquitination (GO:0031396)	2/212	0.34101028269782307500435081237810663878917694091796875	0.491169408198329715542485018886509351432323455810546875	0.324862717789293375947323738728300668299198150634765625	0.47166621302291122930228084442205727100372314453125	0.1537796212547703	-0.16544267487983924	GCLC;BTRC
organelle fission (GO:0048285)	1/325	0.8463467398391755214248632910312153398990631103515625	0.853700947571304435967931567574851214885711669921875	0.83442372501724537681155879909056238830089569091796875	0.84167432943448428073196510013076476752758026123046875	1.0517589883857785	-0.1754608978999251	OPA1
regulation of mitotic cell cycle (GO:0007346)	3/391	0.3857313828069830474731816138955764472484588623046875	0.52405465828304731434883478868869133293628692626953125	0.36251987411766950497593597901868633925914764404296875	0.497544283678164500628327004960738122463226318359375	0.1878873724149361	-0.1789841510114352	TAL1;ID2;BCL2L1
pattern specification process (GO:0007389)	3/385	0.376448205472337094068535634505678899586200714111328125	0.515626696384430260877707041800022125244140625	0.353568883001968981005802561412565410137176513671875	0.493052732314240405031569025595672428607940673828125	0.18380732929943755	-0.1795751305586672	AHI1;CITED2;MLLT3
immune response-activating cell surface receptor signaling pathway (GO:0002429)	2/324	0.55365503027073537101188094311510212719440460205078125	0.62651621215851693857956661304342560470104217529296875	0.53237382759809703802744706990779377520084381103515625	0.60525725860711132586544636069447733461856842041015625	0.30969477091142594	-0.1830957217705414	PAK1;TEC
activation of immune response (GO:0002253)	3/487	0.52760051014083841902646554444800131022930145263671875	0.60712879409322173529517385759390890598297119140625	0.50102825367128378530878762830980122089385986328125	0.58112602611498609395113135178689844906330108642578125	0.291325743310868	-0.18627830979768376	PAK1;TEC;MAPK14
small molecule biosynthetic process (GO:0044283)	3/394	0.390361810161485800474423513151123188436031341552734375	0.5248783798792950872069695833488367497920989990234375	0.3669895512875427368015834872494451701641082763671875	0.5007017090534251479994054534472525119781494140625	0.20755414490283525	-0.19524229279374264	GCLC;SGMS1;PRKAB1
neuron differentiation (GO:0030182)	2/222	0.361658686834462061998607396162697114050388336181640625	0.50683154000040808728755337142501957714557647705078125	0.344770432309191854347574235362117178738117218017578125	0.48659089382644804544497674214653670787811279296875	0.19252455253599657	-0.19580793671340244	TAL1;STAT3
positive regulation of protein transport (GO:0051222)	2/231	0.380039295144776023693822253335383720695972442626953125	0.5200341239063586140645156774553470313549041748046875	0.36253226700167762164284113168832845985889434814453125	0.497544283678164500628327004960738122463226318359375	0.2029289806486463	-0.1963298566901297	CDH1;MAPK14
protein maturation (GO:0051604)	2/222	0.361658686834462061998607396162697114050388336181640625	0.50683154000040808728755337142501957714557647705078125	0.344770432309191854347574235362117178738117218017578125	0.48659089382644804544497674214653670787811279296875	0.19307318096695292	-0.19636592165440256	MIPEP;TSPAN14
response to extracellular stimulus (GO:0009991)	1/313	0.835253572803578148153746951720677316188812255859375	0.8431219035618726653780186097719706594944000244140625	0.82296133160408191375978503856458701193332672119140625	0.83071386588730866673557784451986663043498992919921875	1.112024184333418	-0.2001865049557932	SLC2A1
cell projection morphogenesis (GO:0048858)	2/228	0.37393566323511129301238042899058200418949127197265625	0.5138812716682281678259869295288808643817901611328125	0.356629815940772976201600386048085056245326995849609375	0.493579001996894806136850775146740488708019256591796875	0.20492122720059533	-0.20157517499986788	AHI1;PAK1
regulation of multi-organism process (GO:0043900)	1/306	0.82841969931521675096774970370461232960224151611328125	0.83683005159252854543439070766908116638660430908203125	0.81591680801746246931571704408270306885242462158203125	0.8242002273881980922709544756799004971981048583984375	1.0840166512978584	-0.20405027521323854	RHBDD1
positive regulation of locomotion (GO:0040017)	1/304	0.82641606400676581589692659690626896917819976806640625	0.83541188473252880886121829462354071438312530517578125	0.81385374874599103467431859826319850981235504150390625	0.82271282438546122772748958595911972224712371826171875	1.1058874684817086	-0.21084510173575305	MAPK14
establishment of protein localization to organelle (GO:0072594)	1/292	0.813897847863910062216064034146256744861602783203125	0.82395327185641475953303825008333660662174224853515625	0.80098732843353281918297170705045573413372039794921875	0.8108832474621447961027342898887582123279571533203125	1.0576057692837453	-0.21778261878966193	STAT3
positive regulation of Ras GTPase activity (GO:0032320)	1/292	0.813897847863910062216064034146256744861602783203125	0.82395327185641475953303825008333660662174224853515625	0.80098732843353281918297170705045573413372039794921875	0.8108832474621447961027342898887582123279571533203125	1.0629341387410751	-0.21887983883894555	RHOG
positive regulation of cellular component movement (GO:0051272)	1/296	0.81816694869919270871605476713739335536956787109375	0.8276736089600402745958263039938174188137054443359375	0.80537079232651709315149446410941891372203826904296875	0.81472876812697048176659109230968169867992401123046875	1.1065529961665892	-0.22207286977544763	MAPK14
positive regulation of proteolysis (GO:0045862)	2/228	0.37393566323511129301238042899058200418949127197265625	0.5138812716682281678259869295288808643817901611328125	0.356629815940772976201600386048085056245326995849609375	0.493579001996894806136850775146740488708019256591796875	0.22911045829524387	-0.22536943271355517	GCLC;BTRC
response to nutrient levels (GO:0031667)	1/291	0.8128151407211408052688739189761690795421600341796875	0.82395327185641475953303825008333660662174224853515625	0.79987632153217713693038604105822741985321044921875	0.8108832474621447961027342898887582123279571533203125	1.1000738538473243	-0.2279920382493889	SLC2A1
divalent inorganic cation homeostasis (GO:0072507)	1/291	0.8128151407211408052688739189761690795421600341796875	0.82395327185641475953303825008333660662174224853515625	0.79987632153217713693038604105822741985321044921875	0.8108832474621447961027342898887582123279571533203125	1.1013494918636966	-0.22825641623674311	SLC11A1
organelle assembly (GO:0070925)	1/278	0.798158605360523853988752307486720383167266845703125	0.81215115943550741928191882834653370082378387451171875	0.784863797401162965883258948451839387416839599609375	0.7986232796054200111512955118087120354175567626953125	1.0132275905693657	-0.22843008084342317	AHI1
positive regulation of cell motility (GO:2000147)	1/287	0.8084215204626878925608934878255240619182586669921875	0.82079531924528004172003647909150458872318267822265625	0.79537073662847002086806469378643669188022613525390625	0.80754477851564043788812341517768800258636474609375	1.102607663802663	-0.23449341624760248	MAPK14
cognition (GO:0050890)	2/227	0.37189583167403716945642599966959096491336822509765625	0.51343002331212461708531691328971646726131439208984375	0.354658175002777353856941999765695072710514068603515625	0.493052732314240405031569025595672428607940673828125	0.23754489186221514	-0.23496550740056166	TANC1;THRA
cell cycle phase transition (GO:0044770)	1/280	0.80048534664046899766987053226330317556858062744140625	0.81333047984695350240968991784029640257358551025390625	0.787243756222954171875016982085071504116058349609375	0.79987640584870545179541068137041293084621429443359375	1.0623847630237382	-0.2364199732227838	BTRC
mitotic cell cycle phase transition (GO:0044772)	1/277	0.79698516867762780879758111041155643761157989501953125	0.81154995611691205237292479068855755031108856201171875	0.78366398156580496792145140716456808149814605712890625	0.79798532625816254171269292783108539879322052001953125	1.061313001329286	-0.24083230708309372	BTRC
positive regulation of cell migration (GO:0030335)	1/280	0.80048534664046899766987053226330317556858062744140625	0.81333047984695350240968991784029640257358551025390625	0.787243756222954171875016982085071504116058349609375	0.79987640584870545179541068137041293084621429443359375	1.1008450029805392	-0.24497880164088826	MAPK14
mitotic cell cycle (GO:0000278)	3/404	0.4057346144492652850743752424023114144802093505859375	0.5339240234185174127645723274326883256435394287109375	0.381852452353575511079242232881370000541210174560546875	0.5102701341478255159245236427523195743560791015625	0.2738103633620971	-0.24699227897000656	HIST1H4A;TFDP2;BTRC
Fc receptor mediated stimulatory signaling pathway (GO:0002431)	1/204	0.6902848742952205629563877664622850716114044189453125	0.7273576625516204874344339259550906717777252197265625	0.675671837362302962759486035793088376522064208984375	0.71158239741932305388871782270143739879131317138671875	0.6688751360986005	-0.2479191747257245	PAK1
Fc-gamma receptor signaling pathway (GO:0038094)	1/203	0.688491066220103586914547122432850301265716552734375	0.72656670851863969229356143841869197785854339599609375	0.67387257730858063364820509377750568091869354248046875	0.7111397728718582555984539794735610485076904296875	0.6647226664472602	-0.24810968728452099	PAK1
exocytosis (GO:0006887)	2/233	0.38409480660711370347826232318766415119171142578125	0.52403924153154690657174796797335147857666015625	0.3664564886346493022273307360592298209667205810546875	0.5004645967333984923897105545620433986186981201171875	0.2599949012980368	-0.24878024603806234	PAK1;ANK1
Fc-gamma receptor signaling pathway involved in phagocytosis (GO:0038096)	1/203	0.688491066220103586914547122432850301265716552734375	0.72656670851863969229356143841869197785854339599609375	0.67387257730858063364820509377750568091869354248046875	0.7111397728718582555984539794735610485076904296875	0.6682517599665146	-0.24942693180416387	PAK1
immune response-regulating cell surface receptor signaling pathway involved in phagocytosis (GO:0002433)	1/203	0.688491066220103586914547122432850301265716552734375	0.72656670851863969229356143841869197785854339599609375	0.67387257730858063364820509377750568091869354248046875	0.7111397728718582555984539794735610485076904296875	0.6715814235918894	-0.25066973853026775	PAK1
regulation of translation (GO:0006417)	1/264	0.78110089336991295194678741609095595777034759521484375	0.79887925437906659453801694326102733612060546875	0.76745205268913807561403928048093803226947784423828125	0.78491975726576301841674876413890160620212554931640625	1.0157029222831733	-0.2509303745426412	FOXO3
regulation of protein modification by small protein conjugation or removal (GO:1903320)	2/228	0.37393566323511129301238042899058200418949127197265625	0.5138812716682281678259869295288808643817901611328125	0.356629815940772976201600386048085056245326995849609375	0.493579001996894806136850775146740488708019256591796875	0.25571136065799993	-0.25153598276880185	GCLC;BTRC
positive regulation of GTP catabolic process (GO:0033126)	2/483	0.76543581450767861351636156541644595563411712646484375	0.78748307947503415338275090107345022261142730712890625	0.745943047844708662097445994731970131397247314453125	0.767428852029305108572998506133444607257843017578125	0.9441402785790116	-0.25237805780544503	IQSEC1;RHOG
positive regulation of GTPase activity (GO:0043547)	2/482	0.76442790774302693534991703927516937255859375	0.7870274024287040592895436930120922625064849853515625	0.74490468968264023086334191248170100152492523193359375	0.76692700127710111690504390935529954731464385986328125	0.9430272777873121	-0.25332311470078395	IQSEC1;RHOG
positive regulation of defense response (GO:0031349)	1/272	0.79101578327141408575329251107177697122097015380859375	0.80665079509303050375734756016754545271396636962890625	0.7775651051512435518731081174337305128574371337890625	0.79293425437458442406324365947511978447437286376953125	1.0869455071859502	-0.2548206328279695	MAPK14
response to hypoxia (GO:0001666)	2/241	0.400202334423193251122796709751128219068050384521484375	0.5309350970014363735316464953939430415630340576171875	0.38206155772877392617914438233128748834133148193359375	0.5102701341478255159245236427523195743560791015625	0.2791830429700094	-0.2556716496251908	PAK1;CITED2
positive regulation of secretion (GO:0051047)	1/273	0.79222341714739064055805783937103115022182464599609375	0.8072913094998648286804154849960468709468841552734375	0.77879830734726829266634240411804057657718658447265625	0.7936108574504350254841256173676811158657073974609375	1.1018411634152074	-0.25663184679832596	RHBDD1
positive regulation of cell activation (GO:0050867)	1/272	0.79101578327141408575329251107177697122097015380859375	0.80665079509303050375734756016754545271396636962890625	0.7775651051512435518731081174337305128574371337890625	0.79293425437458442406324365947511978447437286376953125	1.1023683277536722	-0.25843631813240936	PAK1
cellular divalent inorganic cation homeostasis (GO:0072503)	1/271	0.78980119239061152836001156174461357295513153076171875	0.80659315322589575369960357420495711266994476318359375	0.7763251164655515790258277775137685239315032958984375	0.79283056249011252258895865452359430491924285888671875	1.0973873586822709	-0.2589549069570521	SLC11A1
regulation of membrane potential (GO:0042391)	1/266	0.783622483855384022177759106853045523166656494140625	0.80087022744721192424321998259983956813812255859375	0.770022078629114314907155858236365020275115966796875	0.7869704736099458752818236462189815938472747802734375	1.0712535270649592	-0.26120149819013283	BCL2L1
angiogenesis (GO:0001525)	2/236	0.390157015798286155305873990073450841009616851806640625	0.5248783798792950872069695833488367497920989990234375	0.37232601674215037856896515222615562379360198974609375	0.5064942786345854042195924193947575986385345458984375	0.2804696401282218	-0.26397971267002923	TAL1;MAPK14
cellular protein complex assembly (GO:0043623)	1/256	0.7707199282949712682011522701941430568695068359375	0.79116644076263453744246589849353767931461334228515625	0.756885366202762366327760901185683906078338623046875	0.77696486007402210116623564317706041038036346435546875	1.0310450538147231	-0.2685152996151775	MICALL2
secretion by cell (GO:0032940)	3/415	0.42251712024202792150617824518121778964996337890625	0.5459799151179451914828177905292250216007232666015625	0.39812045799388140476793296329560689628124237060546875	0.51916831514239702993762648475239984691143035888671875	0.3168364926065067	-0.27296265805803227	PAK1;SYN3;ANK1
response to decreased oxygen levels (GO:0036293)	2/245	0.4081837921178197436944401488290168344974517822265625	0.5353612975490629199981640340411104261875152587890625	0.389805418895324773398414208713802509009838104248046875	0.51517926804666747120364789225277490913867950439453125	0.3061624623712445	-0.2743331193657227	PAK1;CITED2
regulation of actin filament-based process (GO:0032970)	1/257	0.77204376985802303234862620229250751435756683349609375	0.79194180516364209854174305291962809860706329345703125	0.75823168792465589493900779416435398161411285400390625	0.77777374173714697302983722693170420825481414794921875	1.0643373067135686	-0.27535899800465474	PAK1
regulation of T cell activation (GO:0050863)	1/259	0.77466876480993696052479435820714570581912994384765625	0.7934658745442957350491042234352789819240570068359375	0.7609022892616839062185363218304701149463653564453125	0.77936535951582774917056894992128945887088775634765625	1.0801710836277922	-0.275789001561972	PAK1
positive regulation of leukocyte activation (GO:0002696)	1/262	0.778550177854729241744280443526804447174072265625	0.79685554573963102154010584854404442012310028076171875	0.76485367871087894808823648418183438479900360107421875	0.78283701281723316878213836389477364718914031982421875	1.1038610780852174	-0.27632053092863235	PAK1
monocarboxylic acid metabolic process (GO:0032787)	2/473	0.755188546894961287847536368644796311855316162109375	0.77913660001000917265656653398764319717884063720703125	0.73539799345109402306519541525631211698055267333984375	0.7593842882708481401010658373706974089145660400390625	0.9903756041725073	-0.27808541670526965	MAPK14;PRKAB1
GTP catabolic process (GO:0006184)	2/243	0.404199293794338998520032646410982124507427215576171875	0.5339240234185174127645723274326883256435394287109375	0.385938582910853311691568023888976313173770904541015625	0.51483524686267279069085134324268437922000885009765625	0.3072817570762935	-0.2783503257677969	OPA1;RHOG
nitrogen compound transport (GO:0071705)	2/464	0.745641877386646445557971674134023487567901611328125	0.77225214512981299463945106253959238529205322265625	0.72559695468956630914902916629216633737087249755859375	0.75205101032929011495298254885710775852203369140625	0.9547835623428065	-0.280238381278164	SLC11A1;HNRNPA1
regulation of epithelial cell proliferation (GO:0050678)	1/258	0.77336003438363076778472304795286618173122406005859375	0.79270826188108733934001293164328671991825103759765625	0.75957064902402471329168065494741313159465789794921875	0.778573888219622034512212849222123622894287109375	1.0989864911434364	-0.28245115150692546	CDH1
positive regulation of cellular component biogenesis (GO:0044089)	2/249	0.41611447771636422832131074756034649908542633056640625	0.54062069945356039379902313157799653708934783935546875	0.397507588975272441178532289995928294956684112548828125	0.51916831514239702993762648475239984691143035888671875	0.323906418112425	-0.2839994856831945	PAK1;TAL1
organic hydroxy compound metabolic process (GO:1901615)	2/476	0.75830216148859774794033228317857719957828521728515625	0.78129801106036733671089677955023944377899169921875	0.73859933973269209506185006830492056906223297119140625	0.7616595115115212255574306254857219755649566650390625	1.0280861760384734	-0.28444403905152105	FECH;SGMS1
regulation of innate immune response (GO:0045088)	1/254	0.76804934076046704749529681066633202135562896728515625	0.78900643929154179456730844322009943425655364990234375	0.75417048099226724477972538807080127298831939697265625	0.77474887907243961127079501238767988979816436767578125	1.082988585787166	-0.2858020979663002	MAPK14
negative regulation of cell cycle process (GO:0010948)	1/254	0.76804934076046704749529681066633202135562896728515625	0.78900643929154179456730844322009943425655364990234375	0.75417048099226724477972538807080127298831939697265625	0.77474887907243961127079501238767988979816436767578125	1.0838386664589834	-0.2860264353624967	BCL2L1
regulation of cell activation (GO:0050865)	3/420	0.4300951236284678014243354482459835708141326904296875	0.5521866425939683242773980964557267725467681884765625	0.405480733535060366978797219417174346745014190673828125	0.5244518679798877425213277092552743852138519287109375	0.33899501493081313	-0.2860266631628932	PAK1;TEC;ID2
sensory perception (GO:0007600)	2/457	0.73800016663622824975021785576245747506618499755859375	0.76712319411237583910434523204457946121692657470703125	0.71776716666440865122211789639550261199474334716796875	0.7483904664397613704096556830336339771747589111328125	0.953018693285938	-0.2895377800739049	OPA1;CDH1
cation homeostasis (GO:0055080)	2/465	0.74671799274962935566435362488846294581890106201171875	0.772792097994229987278913540649227797985076904296875	0.72670065439436870580180993783869780600070953369140625	0.75263495284115655703516267749364487826824188232421875	1.005978551617353	-0.29381382660376437	FECH;SLC11A1
regionalization (GO:0003002)	2/247	0.412155595714430333931233008115668781101703643798828125	0.53725858198744058658036237829946912825107574462890625	0.3936618305763690539578192328917793929576873779296875	0.51776382672355170111444522262900136411190032958984375	0.3324125330616329	-0.2946352918239131	CITED2;MLLT3
guanosine-containing compound catabolic process (GO:1901069)	2/246	0.41017129509769512107908440157189033925533294677734375	0.53549073483700959652509254738106392323970794677734375	0.39173494223125115976102961212745867669582366943359375	0.5163197390152010068931076602893881499767303466796875	0.33501027668481775	-0.2985545969408285	OPA1;RHOG
inorganic cation transmembrane transport (GO:0098662)	2/440	0.71863412614492350183326152546214871108531951904296875	0.7521091943800739532122179298312403261661529541015625	0.6979839570483614696883023498230613768100738525390625	0.73159642751570164165286769275553524494171142578125	0.918939247290915	-0.30362020662447736	ASIC4;SLC11A1
regulation of synaptic transmission (GO:0050804)	1/245	0.75564504423081302331155484353075735270977020263671875	0.77913660001000917265656653398764319717884063720703125	0.74157845164137292659489730795030482113361358642578125	0.76406714729026059540473170272889547049999237060546875	1.0851543008875868	-0.3040423639998573	SYN3
regulation of lipid metabolic process (GO:0019216)	2/245	0.4081837921178197436944401488290168344974517822265625	0.5353612975490629199981640340411104261875152587890625	0.389805418895324773398414208713802509009838104248046875	0.51517926804666747120364789225277490913867950439453125	0.33976933401881554	-0.30444614452170127	THRA;ID2
divalent inorganic cation transport (GO:0072511)	1/238	0.7455446138695034363763625151477754116058349609375	0.77225214512981299463945106253959238529205322265625	0.73134633241912772039228229914442636072635650634765625	0.756883685779973891527561136172153055667877197265625	1.0436994306993024	-0.30647221638602323	SLC11A1
regulation of actin cytoskeleton organization (GO:0032956)	1/240	0.74847194667405825274641983924084343016147613525390625	0.773458027979943008034524609684012830257415771484375	0.7343099254966787281517781593720428645610809326171875	0.7588232390332889654160908321500755846500396728515625	1.0586359327159882	-0.3067096488363456	PAK1
steroid metabolic process (GO:0008202)	1/240	0.74847194667405825274641983924084343016147613525390625	0.773458027979943008034524609684012830257415771484375	0.7343099254966787281517781593720428645610809326171875	0.7588232390332889654160908321500755846500396728515625	1.0597140329016599	-0.3070219976988194	FECH
response to oxygen levels (GO:0070482)	2/259	0.43570758445565704874979928717948496341705322265625	0.552889426587675369972885164315812289714813232421875	0.416568986291574627767175797998788766562938690185546875	0.53482082756144089241701067294343374669551849365234375	0.37039019244229504	-0.3077142228560574	PAK1;CITED2
positive regulation of lymphocyte activation (GO:0051251)	1/243	0.75280046733027361494094975569169037044048309326171875	0.77735437434475251894383518447284586727619171142578125	0.7386949031242391328078156220726668834686279296875	0.7616595115115212255574306254857219755649566650390625	1.091192710405656	-0.3098497023813334	PAK1
methylation (GO:0032259)	2/269	0.454947328730830602427914755025994963943958282470703125	0.56226940588454021874298405236913822591304779052734375	0.43533307076887728381819897549576126039028167724609375	0.5404803632629644472018526357715018093585968017578125	0.39448895854546284	-0.3106891001941584	USP15;TET3
GTP metabolic process (GO:0046039)	2/258	0.433763790744503163754330898882471956312656402587890625	0.552889426587675369972885164315812289714813232421875	0.41467582924017254430992807101574726402759552001953125	0.5333819583797956287440911182784475386142730712890625	0.3729464619595759	-0.31150545451886563	OPA1;RHOG
divalent metal ion transport (GO:0070838)	1/234	0.739588262521838402108187437988817691802978515625	0.76712319411237583910434523204457946121692657470703125	0.725320906508302609694283091812394559383392333984375	0.75205101032929011495298254885710775852203369140625	1.0394759071989628	-0.3135700169167687	SLC11A1
response to virus (GO:0009615)	2/250	0.418089004042183243203822939904057420790195465087890625	0.5422700024494984116785190053633414208889007568359375	0.399426403307836519473994485451839864253997802734375	0.5195153873088853568873446420184336602687835693359375	0.3604358503924009	-0.31432202678865667	GYPA;BCL2L1
regulation of anatomical structure size (GO:0090066)	1/232	0.7365584675317127238969305835780687630176544189453125	0.766262841875784861400688896537758409976959228515625	0.72225836085328098956637177252559922635555267333984375	0.75082529602135850144151163476635701954364776611328125	1.036209017328828	-0.31683817089117083	GCLC
regulation of small GTPase mediated signal transduction (GO:0051056)	2/256	0.429865687022175979592475414392538368701934814453125	0.5521866425939683242773980964557267725467681884765625	0.410880684053776479291997247855761088430881500244140625	0.529469743651166169229327351786196231842041015625	0.3770419181294948	-0.3183298837606109	IQSEC1;RHOG
Wnt signaling pathway (GO:0016055)	1/234	0.739588262521838402108187437988817691802978515625	0.76712319411237583910434523204457946121692657470703125	0.725320906508302609694283091812394559383392333984375	0.75205101032929011495298254885710775852203369140625	1.0627747180819465	-0.32059837464215796	BTRC
protein homooligomerization (GO:0051260)	1/230	0.73349373484763591424240303240367211401462554931640625	0.764215985521882412712102450313977897167205810546875	0.7191621118003361790016469967667944729328155517578125	0.74872408201634399471657843605498783290386199951171875	1.0399080839925103	-0.3223051836991013	CDH1
antigen processing and presentation (GO:0019882)	1/225	0.7256764188673916482485992673900909721851348876953125	0.75834002361761176924659366704872809350490570068359375	0.71127162505389873725647476021549664437770843505859375	0.743286851988057772899765041074715554714202880859375	1.0114321602119796	-0.3243168019287153	SLC11A1
regulation of peptide transport (GO:0090087)	1/231	0.7350304932691738013517124272766523063182830810546875	0.7652447512137212637384209301671944558620452880859375	0.72071447204969130151397394001833163201808929443359375	0.74977988018313668217018630457459948956966400146484375	1.0561315440472394	-0.32512301256010356	SLC2A1
regulation of mitotic cell cycle phase transition (GO:1901990)	2/251	0.42006021792267345116300703011802397668361663818359375	0.5433090840912573327159407199360430240631103515625	0.40134247120067867431458807914168573915958404541015625	0.52101820855083413874808684340678155422210693359375	0.37557936485047494	-0.32576146701652414	ID2;BCL2L1
regulation of cell division (GO:0051302)	1/234	0.739588262521838402108187437988817691802978515625	0.76712319411237583910434523204457946121692657470703125	0.725320906508302609694283091812394559383392333984375	0.75205101032929011495298254885710775852203369140625	1.0819238707112173	-0.3263749396133295	TAL1
regulation of hormone secretion (GO:0046883)	1/230	0.73349373484763591424240303240367211401462554931640625	0.764215985521882412712102450313977897167205810546875	0.7191621118003361790016469967667944729328155517578125	0.74872408201634399471657843605498783290386199951171875	1.061503490297998	-0.328998382361068	SLC2A1
gamete generation (GO:0007276)	2/390	0.65473369975253181696217552598682232201099395751953125	0.704281114868939628337329850182868540287017822265625	0.6332609864426232970657792975543998181819915771484375	0.6822370874822694108985388083965517580509185791015625	0.7817472214206963	-0.33109081410584423	SPATA9;BCL2L1
organic acid transport (GO:0015849)	1/226	0.7272578544093590835473150946199893951416015625	0.7588540757994286511944892481551505625247955322265625	0.7128670354629200733853622296010144054889678955078125	0.74383803775269485836219018892734311521053314208984375	1.047062813803771	-0.33346247262071194	SLC11A1
small GTPase mediated signal transduction (GO:0007264)	3/439	0.458560370567225816795797754821251146495342254638671875	0.5637904644308433521615597783238627016544342041015625	0.433210564579936896478784547070972621440887451171875	0.54030228562306736872500323443091474473476409912109375	0.42825687366453574	-0.33389617860300635	KSR1;RHOG;MAPK14
epithelium development (GO:0060429)	2/256	0.429865687022175979592475414392538368701934814453125	0.5521866425939683242773980964557267725467681884765625	0.410880684053776479291997247855761088430881500244140625	0.529469743651166169229327351786196231842041015625	0.39686495797094157	-0.3350661288970003	AHI1;GAB1
negative regulation of cell cycle (GO:0045786)	2/430	0.70669565267242073769438093222561292350292205810546875	0.74128542482882686659451110244845040142536163330078125	0.68582913650057208965193922267644666135311126708984375	0.72102640539267692787461783154867589473724365234375	0.9674672377259269	-0.3358612658554686	PRKAB1;BCL2L1
carboxylic acid transport (GO:0046942)	1/224	0.72408589461847172596975497071980498731136322021484375	0.75724598438703527580884156122920103371143341064453125	0.7096674642680425026952661937684752047061920166015625	0.7421672505445819911784610667382366955280303955078125	1.0428047206160294	-0.33666455558551045	SLC11A1
leukocyte migration (GO:0050900)	1/226	0.7272578544093590835473150946199893951416015625	0.7588540757994286511944892481551505625247955322265625	0.7128670354629200733853622296010144054889678955078125	0.74383803775269485836219018892734311521053314208984375	1.0763311362939132	-0.34278367767007045	ITGA4
metal ion homeostasis (GO:0055065)	2/422	0.6968469718172738414097011627745814621448516845703125	0.73370098006970907444923568618833087384700775146484375	0.67582448800126659893550140623119659721851348876953125	0.71158239741932305388871782270143739879131317138671875	0.9505785170704794	-0.34333892696804	FECH;SLC11A1
mRNA processing (GO:0006397)	2/397	0.66432333256455056158529259846545755863189697265625	0.7096644189128979984815259740571491420269012451171875	0.6429233719009033176661205288837663829326629638671875	0.68891712081381417664971422709641046822071075439453125	0.8414446740402087	-0.3441393450620235	MBNL1;HNRNPA1
positive regulation of cell cycle process (GO:0090068)	1/220	0.71763187065347455728669956442900002002716064453125	0.7516249592633759135651416727341711521148681640625	0.70316236620588845607215944255585782229900360107421875	0.7359167363822709528875520845758728682994842529296875	1.0527230478342924	-0.34929198754408974	ID2
guanosine-containing compound metabolic process (GO:1901068)	2/269	0.454947328730830602427914755025994963943958282470703125	0.56226940588454021874298405236913822591304779052734375	0.43533307076887728381819897549576126039028167724609375	0.5404803632629644472018526357715018093585968017578125	0.44402771199396257	-0.3497045159624578	OPA1;RHOG
negative regulation of mitotic cell cycle (GO:0045930)	1/219	0.71599512045378410629581367174978367984294891357421875	0.7504749456675103846947649799403734505176544189453125	0.70151373792159688047576082681189291179180145263671875	0.73474333603367247835791431498364545404911041259765625	1.062188627436726	-0.3548580235482622	BCL2L1
monovalent inorganic cation transport (GO:0015672)	2/384	0.6463433480909730466379414792754687368869781494140625	0.6974099797759298891008938880986534059047698974609375	0.62482079274592605688809499042690731585025787353515625	0.6752330211753878597136235839570872485637664794921875	0.815090439974569	-0.3557253707219155	ASIC4;ANK1
protein localization to organelle (GO:0033365)	2/396	0.66296645969012413246446158154867589473724365234375	0.70930282515233711304603048120043240487575531005859375	0.6415551686286360411060059050214476883411407470703125	0.6881712879020989159783994182362221181392669677734375	0.8673567636873295	-0.3565104127929696	AHI1;STAT3
chemotaxis (GO:0006935)	2/263	0.443447164021927242583132056097383610904216766357421875	0.5554976454014319831031798457843251526355743408203125	0.42411161913281192337166203287779353559017181396484375	0.536837367609444005012164780055172741413116455078125	0.4385283651611921	-0.3566010130718802	RHOG;MAPK14
cell projection assembly (GO:0030031)	1/213	0.7059752557636735925683524328633211553096771240234375	0.741087815583117759388187550939619541168212890625	0.69143044097374206646833272316143848001956939697265625	0.7252730453888724948541266712709330022335052490234375	1.0245640992434295	-0.35672769807599014	AHI1
alpha-amino acid metabolic process (GO:1901605)	1/213	0.7059752557636735925683524328633211553096771240234375	0.741087815583117759388187550939619541168212890625	0.69143044097374206646833272316143848001956939697265625	0.7252730453888724948541266712709330022335052490234375	1.0257853999160766	-0.3571529245483346	GCLC
regulation of neuron differentiation (GO:0045664)	2/405	0.67502230513760996810646020094281993806362152099609375	0.71833924450472930178790420541190542280673980712890625	0.65372385130087773408291695886873640120029449462890625	0.6962059058578919934490158993867225944995880126953125	0.9122827388538065	-0.3585358232026274	CTDSP1;ID2
taxis (GO:0042330)	2/263	0.443447164021927242583132056097383610904216766357421875	0.5554976454014319831031798457843251526355743408203125	0.42411161913281192337166203287779353559017181396484375	0.536837367609444005012164780055172741413116455078125	0.44110773196428343	-0.35869849384653485	RHOG;MAPK14
organ morphogenesis (GO:0009887)	2/405	0.67502230513760996810646020094281993806362152099609375	0.71833924450472930178790420541190542280673980712890625	0.65372385130087773408291695886873640120029449462890625	0.6962059058578919934490158993867225944995880126953125	0.9129708995935624	-0.35880627694116257	CITED2;ID2
negative regulation of protein modification process (GO:0031400)	2/407	0.6776539054649675097863337214221246540546417236328125	0.7200395807114414736815888318233191967010498046875	0.65638376867625891630808609988889656960964202880859375	0.69850465222767665895986510804505087435245513916015625	0.928538540092641	-0.36131160310695587	GFI1B;GCLC
anion transport (GO:0006820)	3/443	0.464479699190838146716231449318001978099346160888671875	0.565248790407559820181404575123451650142669677734375	0.4389935447315360672604356295778416097164154052734375	0.5430888168836853768794981078826822340488433837890625	0.4726431425641829	-0.3624404510172338	ANKH;SLC11A1;SLC2A1
carboxylic acid biosynthetic process (GO:0046394)	2/272	0.46064705583031495539358957103104330599308013916015625	0.5644522787356294202254503034055233001708984375	0.440900903763592755257860744677600450813770294189453125	0.5439990778943177840432099401368759572505950927734375	0.468977478397294	-0.36351529319899856	GCLC;PRKAB1
regulation of I-kappaB kinase/NF-kappaB signaling (GO:0043122)	1/213	0.7059752557636735925683524328633211553096771240234375	0.741087815583117759388187550939619541168212890625	0.69143044097374206646833272316143848001956939697265625	0.7252730453888724948541266712709330022335052490234375	1.0488413212361436	-0.3651804220427344	BTRC
organic acid biosynthetic process (GO:0016053)	2/272	0.46064705583031495539358957103104330599308013916015625	0.5644522787356294202254503034055233001708984375	0.440900903763592755257860744677600450813770294189453125	0.5439990778943177840432099401368759572505950927734375	0.47141735545231256	-0.3654064983503752	GCLC;PRKAB1
regulation of cell cycle phase transition (GO:1901987)	2/264	0.445373047898474150319003683762275613844394683837890625	0.5554976454014319831031798457843251526355743408203125	0.4259896622839269841875875499681569635868072509765625	0.536837367609444005012164780055172741413116455078125	0.45571405097832735	-0.36860113750598944	ID2;BCL2L1
male gamete generation (GO:0048232)	2/354	0.60200221000622355926878981335903517901897430419921875	0.66082669703598850841075318385264836251735687255859375	0.58042050556313584674938965690671466290950775146484375	0.63864594332499857731733072796487249433994293212890625	0.7303623196879188	-0.3706546138051649	SPATA9;BCL2L1
spermatogenesis (GO:0007283)	2/353	0.60045517400068437741111893046763725578784942626953125	0.66001920220009113737802408650168217718601226806640625	0.5788773690213850908747872381354682147502899169921875	0.6374515217761180796429698602878488600254058837890625	0.7273764224085283	-0.3710109191627008	SPATA9;BCL2L1
chromatin modification (GO:0016568)	3/475	0.51077428203074803914063295451342128217220306396484375	0.5954551791887248146650790658895857632160186767578125	0.484424445329038777519059522091993130743503570556640625	0.5710061742236207660283753284602425992488861083984375	0.5535013931947297	-0.37185745972953815	GFI1B;HIST1H4A;TET3
response to acid chemical (GO:0001101)	2/275	0.46631251602612255879876101971603929996490478515625	0.5668179186949291459285404926049523055553436279296875	0.446439406368315749862318853047327138483524322509765625	0.545996569860459857181922416202723979949951171875	0.489213718660886	-0.37322077141586957	CDH1;BCL2L1
anatomical structure homeostasis (GO:0060249)	1/208	0.69735828974321234507982580907992087304592132568359375	0.73370098006970907444923568618833087384700775146484375	0.68277140289079774060354566245223395526409149169921875	0.71835390047347524866694357115193270146846771240234375	1.037315360784974	-0.3739064987539142	HIST1H4A
protein targeting (GO:0006605)	2/273	0.462539374673783532099236026624566875398159027099609375	0.56519065694787762321738000537152402102947235107421875	0.44275035642428750559673744646715931594371795654296875	0.5445199307038450786677685755421407520771026611328125	0.4852818398509374	-0.37416374691745835	ANK1;TRAK2
dephosphorylation (GO:0016311)	2/278	0.47194322066608485055638766425545327365398406982421875	0.57017945046648410567513565183617174625396728515625	0.45194805826843753582267027013585902750492095947265625	0.54892416699687640591065473927301354706287384033203125	0.49970179917296476	-0.37522437992990615	CTDSP1;BTRC
histone modification (GO:0016570)	2/293	0.499560094763011608431924059914308600127696990966796875	0.58961798491359285190327454984071664512157440185546875	0.479026997638447082916712815858772955834865570068359375	0.56887008329953692165048551032668910920619964599609375	0.5463756860276957	-0.37919968493756084	HIST1H4A;TET3
regulation of leukocyte activation (GO:0002694)	2/390	0.65473369975253181696217552598682232201099395751953125	0.704281114868939628337329850182868540287017822265625	0.6332609864426232970657792975543998181819915771484375	0.6822370874822694108985388083965517580509185791015625	0.8983953350882088	-0.3804944037315295	PAK1;ID2
fatty acid metabolic process (GO:0006631)	2/280	0.475677485550972833916461013359366916120052337646484375	0.57206021187218636381288661141297779977321624755859375	0.455603663109792555996335750023717992007732391357421875	0.551395223902642062085988072794862091541290283203125	0.5126804604566749	-0.3809293778132355	MAPK14;PRKAB1
generation of precursor metabolites and energy (GO:0006091)	2/375	0.6334604781271497841999007505364716053009033203125	0.68553489181256466178382424914161674678325653076171875	0.6118858912183855469635318513610400259494781494140625	0.66382947544175319176673610854777507483959197998046875	0.8349062990011759	-0.3811828726255978	FECH;SLC2A1
Golgi vesicle transport (GO:0048193)	1/202	0.68668696044593013905199541113688610494136810302734375	0.7263135428254978709361466826521791517734527587890625	0.672063464231646090496496981359086930751800537109375	0.71084616983650950050588335216161794960498809814453125	1.019946685063651	-0.38337424745585674	ANK1
nervous system development (GO:0007399)	2/277	0.470070209910488034932285472677904181182384490966796875	0.569213697110435123960314740543253719806671142578125	0.450115188828938250775735241404618136584758758544921875	0.5485655800863613595907963826903142035007476806640625	0.5104672269782463	-0.3853380355796954	MBNL1;STAT3
covalent chromatin modification (GO:0016569)	2/296	0.50497341698443876101265459510614164173603057861328125	0.59225673125421474107810126952244900166988372802734375	0.484346924540946466297697270420030690729618072509765625	0.5710061742236207660283753284602425992488861083984375	0.5656159110509705	-0.3864567831727012	HIST1H4A;TET3
regulation of blood circulation (GO:1903522)	1/204	0.6902848742952205629563877664622850716114044189453125	0.7273576625516204874344339259550906717777252197265625	0.675671837362302962759486035793088376522064208984375	0.71158239741932305388871782270143739879131317138671875	1.0441768467910102	-0.3870250935534486	THRA
cellular modified amino acid metabolic process (GO:0006575)	1/199	0.6812122692060540440905924697290174663066864013671875	0.72216795357993401882623629717272706329822540283203125	0.66657647306150835664340092989732511341571807861328125	0.706652227530198739913203098694793879985809326171875	1.0206918700569023	-0.39182454156408797	GCLC
protein processing (GO:0016485)	1/201	0.68487249833495000839178601381718181073665618896484375	0.7249448253651864515489933182834647595882415771484375	0.67024444491674717294671381750958971679210662841796875	0.70946087520442924212460411581560038030147552490234375	1.0366188262771123	-0.392383644895929	MIPEP
sensory perception of light stimulus (GO:0050953)	1/198	0.6793663832790521883708834138815291225910186767578125	0.72075961302948943210111565349507145583629608154296875	0.664727412610588874741779363830573856830596923828125	0.70522870203088372509370174157083965837955474853515625	1.0169991579548632	-0.3931664889391901	OPA1
positive regulation of neurogenesis (GO:0050769)	2/283	0.481249248810427354694496671072556637227535247802734375	0.5764232189105118475680455958354286849498748779296875	0.4610614727284068070645162151777185499668121337890625	0.5544776520503338357315215034759603440761566162109375	0.5434792280455577	-0.3974843781758305	MAN2A1;ID2
RNA splicing (GO:0008380)	2/313	0.534932636329590760482233235961757600307464599609375	0.61225422007982654992730431331438012421131134033203125	0.51386302354269719483426115402835421264171600341796875	0.590690712788007221689667858299799263477325439453125	0.6362297018400609	-0.39803449716402683	MBNL1;HNRNPA1
protein oligomerization (GO:0051259)	2/366	0.62021875090480726999686567069147713482379913330078125	0.67526578972420414626043339012539945542812347412109375	0.59862081593314997451926728899707086384296417236328125	0.65402258556461012606320082340971566736698150634765625	0.833272051106137	-0.3980399257950958	CDH1;PRKAB1
extracellular structure organization (GO:0043062)	2/360	0.6111907349678273870807743151090107858180999755859375	0.66880494407712764992623988291597925126552581787109375	0.58959395351682319930120002027251757681369781494140625	0.64567954186237008773474599365727044641971588134765625	0.8096783293587606	-0.3986420486833879	ITGA4;CDH1
energy derivation by oxidation of organic compounds (GO:0015980)	1/198	0.6793663832790521883708834138815291225910186767578125	0.72075961302948943210111565349507145583629608154296875	0.664727412610588874741779363830573856830596923828125	0.70522870203088372509370174157083965837955474853515625	1.0335974078090462	-0.39958328443666896	SLC2A1
visual perception (GO:0007601)	1/195	0.67376492031011958605546396938734687864780426025390625	0.7180983427635780902420492566307075321674346923828125	0.65911927957309568437693769737961702048778533935546875	0.7008802720956659459972115655546076595783233642578125	1.0122083773799768	-0.39969478278539494	OPA1
extracellular matrix organization (GO:0030198)	2/359	0.60967046571265093302116611084784381091594696044921875	0.6676658480642474469135549952625297009944915771484375	0.58807521746062774159469199730665422976016998291015625	0.6445230353443387460998792448663152754306793212890625	0.808673687953912	-0.40016140936280775	ITGA4;CDH1
regulation of cysteine-type endopeptidase activity (GO:2000116)	1/197	0.677509903412083058782400257769040763378143310546875	0.7200395807114414736815888318233191967010498046875	0.66286823006195250140848429509787820279598236083984375	0.70432909571037372042923152548610232770442962646484375	1.0291302116935195	-0.4006724063695455	CDH1
positive regulation of cell development (GO:0010720)	2/358	0.6081457365985751817305526856216602027416229248046875	0.66652007166153837136590709633310325443744659423828125	0.58655241054372930786797724067582748830318450927734375	0.64336024243103528963416692931787110865116119384765625	0.8086005544101065	-0.4021499878951348	MAN2A1;ID2
negative regulation of cell cycle phase transition (GO:1901988)	1/200	0.6830476209899014605753109208308160305023193359375	0.7235629931855001029106233545462600886821746826171875	0.66841546580312971581605552273686043918132781982421875	0.7080629230903114912365481359302066266536712646484375	1.059743139387655	-0.4039642276154034	BCL2L1
regulation of cytoskeleton organization (GO:0051493)	2/350	0.595787295011361184293718906701542437076568603515625	0.65597055224553380003982283596997149288654327392578125	0.5742236087033514291277924712630920112133026123046875	0.63433266211242556043004015009501017630100250244140625	0.7815827580302569	-0.40475948465655637	SENP6;PAK1
cellular component assembly involved in morphogenesis (GO:0010927)	1/186	0.65637194153404643248705951918964274227619171142578125	0.7044114904136569155213010162697173655033111572265625	0.64173331154689627897624859542702324688434600830078125	0.6881712879020989159783994182362221181392669677734375	0.9621113293061095	-0.4050754880516073	AHI1
DNA replication (GO:0006260)	1/186	0.65637194153404643248705951918964274227619171142578125	0.7044114904136569155213010162697173655033111572265625	0.64173331154689627897624859542702324688434600830078125	0.6881712879020989159783994182362221181392669677734375	0.9672501971832991	-0.4072390936032502	NFIA
regulation of peptide secretion (GO:0002791)	1/192	0.66806647310690625563012190468725748360157012939453125	0.7125701355573663686726604282739572227001190185546875	0.65341856130894127030472873229882679879665374755859375	0.6962059058578919934490158993867225944995880126953125	1.0162923320745498	-0.4099393986406248	SLC2A1
antigen processing and presentation of peptide antigen (GO:0048002)	1/185	0.65438353490235467990743245536577887833118438720703125	0.704281114868939628337329850182868540287017822265625	0.63974831354746164446822831450845114886760711669921875	0.68816169943753979776346341168391518294811248779296875	0.9809874412473686	-0.41599915748862676	SLC11A1
positive regulation of innate immune response (GO:0045089)	1/190	0.66421280758645917519089607594651170074939727783203125	0.7096644189128979984815259740571491420269012451171875	0.649565902362372771250420555588789284229278564453125	0.6938997714653261095207881226087920367717742919921875	1.0172812852301543	-0.4162233717949913	MAPK14
cellular response to cytokine stimulus (GO:0071345)	3/471	0.50509762866475738096738723470480181276798248291015625	0.59225673125421474107810126952244900166988372802734375	0.478834016015762753415430097447824664413928985595703125	0.56887008329953692165048551032668910920619964599609375	0.610085124202029	-0.41669030215642555	SGMS1;STAT3;GAB1
alcohol metabolic process (GO:0006066)	2/340	0.57993787059183710130838562690769322216510772705078125	0.64525036240769095829961088384152390062808990478515625	0.5584481187519736433699790723039768636226654052734375	0.62383177980874038315306506774504669010639190673828125	0.7652225717492109	-0.41691950487257956	FECH;SGMS1
regulation of peptide hormone secretion (GO:0090276)	1/189	0.66226937761183946040688397260964848101139068603515625	0.70910164720468282784082703074091114103794097900390625	0.64762374946899681216194721855572424829006195068359375	0.69235601151981007728153372227097861468791961669921875	1.012585949683369	-0.4172693455223929	SLC2A1
positive regulation of T cell activation (GO:0050870)	1/189	0.66226937761183946040688397260964848101139068603515625	0.70910164720468282784082703074091114103794097900390625	0.64762374946899681216194721855572424829006195068359375	0.69235601151981007728153372227097861468791961669921875	1.013618809965951	-0.41769496957362917	PAK1
epithelial cell differentiation (GO:0030855)	2/303	0.5174582163105601040342662599869072437286376953125	0.60068274610050853556941774513688869774341583251953125	0.496631734625404608340915046937880106270313262939453125	0.5779515508213772800871765866759233176708221435546875	0.6341035855084928	-0.41776424494666936	THRA;ID2
negative regulation of transport (GO:0051051)	2/361	0.61270654527731338578888653501053340733051300048828125	0.6699373764295899480458729158272035419940948486328125	0.591108617311348449874230936984531581401824951171875	0.64632205958768318421192589084967039525508880615234375	0.8539811641701432	-0.41833904974850394	THRA;MXI1
microtubule-based movement (GO:0007018)	1/187	0.65834900817121633220807552788755856454372406005859375	0.7059893521035445207445491178077645599842071533203125	0.64370751156544281368354631922557018697261810302734375	0.6892271818683026740615105154574848711490631103515625	1.0009121256966718	-0.41840136757549445	OPA1
negative regulation of mitotic cell cycle phase transition (GO:1901991)	1/192	0.66806647310690625563012190468725748360157012939453125	0.7125701355573663686726604282739572227001190185546875	0.65341856130894127030472873229882679879665374755859375	0.6962059058578919934490158993867225944995880126953125	1.043348102691131	-0.42085281989381834	BCL2L1
sulfur compound metabolic process (GO:0006790)	2/314	0.53665642693285586783957796797039918601512908935546875	0.61225422007982654992730431331438012421131134033203125	0.51556519562863112327022463432513177394866943359375	0.59109655762196144923592555642244406044483184814453125	0.6782912085255028	-0.4221665422579124	GCLC;ST3GAL2
cytokine-mediated signaling pathway (GO:0019221)	2/342	0.5831433945502879634403825548361055552959442138671875	0.6470738006984362300499924458563327789306640625	0.5616354856369636383561783077311702072620391845703125	0.6258865851938322233394274007878266274929046630859375	0.784184894892732	-0.4229282937817633	STAT3;GAB1
regulation of cell cycle process (GO:0010564)	3/481	0.5192261680094303333277139245183207094669342041015625	0.60216017036480107282869767004740424454212188720703125	0.49275837323104532128326127349282614886760711669921875	0.57681715454692950029169651315896771848201751708984375	0.6453068614830781	-0.42294425751505105	SENP6;ID2;BCL2L1
organic anion transport (GO:0015711)	2/328	0.5603318187483090628830950663541443645954132080078125	0.6294695350938666056350712096900679171085357666015625	0.5389876974154590438814693698077462613582611083984375	0.6089293288724528796507229344570077955722808837890625	0.7319570643784636	-0.4239686630345922	SLC11A1;SLC2A1
nucleobase-containing compound transport (GO:0015931)	1/180	0.6442691334727042029584254123619757592678070068359375	0.69571077746316045686825191296520642936229705810546875	0.62965930349526388898340201194514520466327667236328125	0.67940775350031190615851528491475619375705718994140625	0.9658366251794654	-0.42461918830360074	HNRNPA1
defense response to other organism (GO:0098542)	2/328	0.5603318187483090628830950663541443645954132080078125	0.6294695350938666056350712096900679171085357666015625	0.5389876974154590438814693698077462613582611083984375	0.6089293288724528796507229344570077955722808837890625	0.7336033548024745	-0.42492223747768776	SLC11A1;PRG2
positive regulation of nervous system development (GO:0051962)	2/313	0.534932636329590760482233235961757600307464599609375	0.61225422007982654992730431331438012421131134033203125	0.51386302354269719483426115402835421264171600341796875	0.590690712788007221689667858299799263477325439453125	0.6795754229179054	-0.42515220676408755	MAN2A1;ID2
regulation of vesicle-mediated transport (GO:0060627)	2/306	0.52274546381547970508307798809255473315715789794921875	0.60334238618986912872088623771560378372669219970703125	0.501840846900345471937043839716352522373199462890625	0.58158427598351181142533050660858862102031707763671875	0.6554380689218675	-0.42515686301273753	AHI1;SLC11A1
regulation of lymphocyte activation (GO:0051249)	2/344	0.586331110528802046388818780542351305484771728515625	0.64868609126402088094209830160252749919891357421875	0.56480674670040198481757443005335517227649688720703125	0.62791364577307262617722471986780874431133270263671875	0.7967601526902987	-0.42536683188386204	PAK1;ID2
regulation of cytokine production (GO:0001817)	3/482	0.5206273306015265500690247790771536529064178466796875	0.6023537138936265744604270366835407912731170654296875	0.4941411932659496297759460503584705293178558349609375	0.57738781207013178953246779201435856521129608154296875	0.6542999832867871	-0.42707520167747337	SLC11A1;PRG2;ZFPM1
cellular response to external stimulus (GO:0071496)	1/185	0.65438353490235467990743245536577887833118438720703125	0.704281114868939628337329850182868540287017822265625	0.63974831354746164446822831450845114886760711669921875	0.68816169943753979776346341168391518294811248779296875	1.013640272022701	-0.429845970934969	SLC2A1
regulation of cysteine-type endopeptidase activity involved in apoptotic process (GO:0043281)	1/186	0.65637194153404643248705951918964274227619171142578125	0.7044114904136569155213010162697173655033111572265625	0.64173331154689627897624859542702324688434600830078125	0.6881712879020989159783994182362221181392669677734375	1.0213781043040389	-0.43002844003986174	CDH1
regulation of cell adhesion (GO:0030155)	2/336	0.5734734636241374250431590553489513695240020751953125	0.64113044528765927854152550935395993292331695556640625	0.55202519995095589155909010514733381569385528564453125	0.61764747271621012192355237857555039227008819580078125	0.7740929583347099	-0.4304294464409085	CDH1;CITED2
detection of abiotic stimulus (GO:0009582)	1/178	0.64014170870850806149832123992382548749446868896484375	0.69179007000073833300035630600177682936191558837890625	0.6255460497312983481066339663811959326267242431640625	0.6754927498261229512621639514691196382045745849609375	0.9888145356528742	-0.44107625521586574	FECH
regulation of Rho GTPase activity (GO:0032319)	1/174	0.63174392578879146054049442682298831641674041748046875	0.68483991332590388179113460864755325019359588623046875	0.6171837769902508430419629803509451448917388916015625	0.66853577087668691891764183310442604124546051025390625	0.9837657821475722	-0.45181523979270244	RHOG
macromolecule methylation (GO:0043414)	1/169	0.62097306291220777385575502194114960730075836181640625	0.67526578972420414626043339012539945542812347412109375	0.60647129821665490823079380788840353488922119140625	0.65949611117548812000421776247094385325908660888671875	0.9524590495095521	-0.4538158535517901	TET3
positive regulation of apoptotic signaling pathway (GO:2001235)	1/168	0.6187817113095313015236342835123650729656219482421875	0.67446238173253292291775551348109729588031768798828125	0.604293558690204068994944464066065847873687744140625	0.65815553342881483178672397116315551102161407470703125	0.9473506701483418	-0.4547308944968037	BCL2L1
anion transmembrane transport (GO:0098656)	1/172	0.62747247954263229985372163355350494384765625	0.68073922430131361682725810169358737766742706298828125	0.61293377712278951374713642508140765130519866943359375	0.6644488338770784263687119164387695491313934326171875	0.9791689033401967	-0.4563470197744494	ANKH
detection of external stimulus (GO:0009581)	1/175	0.63386140750508490615544587853946723043918609619140625	0.68553489181256466178382424914161674678325653076171875	0.61929146848617555587424021723563782870769500732421875	0.6697771860258094900331116150482557713985443115234375	1.0015679939873567	-0.45663983616919157	FECH
neuron projection morphogenesis (GO:0048812)	1/175	0.63386140750508490615544587853946723043918609619140625	0.68553489181256466178382424914161674678325653076171875	0.61929146848617555587424021723563782870769500732421875	0.6697771860258094900331116150482557713985443115234375	1.0030010483687484	-0.4572932014143558	PAK1
positive regulation of cell adhesion (GO:0045785)	1/171	0.62531837671424594926605777800432406365871429443359375	0.67893102008023742399700495298020541667938232421875	0.61079134414551117249203571191173978149890899658203125	0.66315848978542246694445339016965590417385101318359375	0.9871227792195862	-0.46344857372447096	CITED2
protein autophosphorylation (GO:0046777)	1/170	0.6231519278726345145713594320113770663738250732421875	0.67710657997393119966744734483654610812664031982421875	0.6086372055415694148905458860099315643310546875	0.66133512271404537585794969345442950725555419921875	0.9906153192769784	-0.4685263001468655	PAK1
monocarboxylic acid biosynthetic process (GO:0072330)	1/167	0.61657780213667889857021009447635151445865631103515625	0.6725864356902064855603384785354137420654296875	0.602103923170030252975948314997367560863494873046875	0.65628385365872621282079535376396961510181427001953125	0.9736992881311126	-0.47085250925707317	PRKAB1
organic hydroxy compound biosynthetic process (GO:1901617)	1/166	0.61436126407085078771075359327369369566440582275390625	0.67069376242217482175789200482540763914585113525390625	0.59990232750173266840221231177565641701221466064453125	0.65439619593571929367925577025744132697582244873046875	0.9715444660346603	-0.4733094023513802	SGMS1
regulation of insulin secretion (GO:0050796)	1/169	0.62097306291220777385575502194114960730075836181640625	0.67526578972420414626043339012539945542812347412109375	0.60647129821665490823079380788840353488922119140625	0.65949611117548812000421776247094385325908660888671875	0.9993769583329415	-0.4761707157902406	SLC2A1
skeletal system development (GO:0001501)	1/162	0.60536738241792631409765590433380566537380218505859375	0.66399745173871760339778802517685107886791229248046875	0.5909750489261307304644788018777035176753997802734375	0.64632205958768318421192589084967039525508880615234375	0.9669220723534174	-0.48531729602509444	ANKH
regulation of behavior (GO:0050795)	1/166	0.61436126407085078771075359327369369566440582275390625	0.67069376242217482175789200482540763914585113525390625	0.59990232750173266840221231177565641701221466064453125	0.65439619593571929367925577025744132697582244873046875	1.00377853423808	-0.48901294252899463	AHI1
regulation of ion homeostasis (GO:2000021)	1/160	0.60079278419936510413634778160485439002513885498046875	0.66001920220009113737802408650168217718601226806640625	0.58643795614093219281670599229983054101467132568359375	0.64336024243103528963416692931787110865116119384765625	0.9696732923587379	-0.49405357401873373	GCLC
actin filament organization (GO:0007015)	1/150	0.57711934574826651012102729509933851659297943115234375	0.64314179890186828902898241722141392529010772705078125	0.56299654268716781135850624195882119238376617431640625	0.6264011054019367197298606697586365044116973876953125	0.9141888020603021	-0.5025352483281867	MICALL2
anterior/posterior pattern specification (GO:0009952)	1/150	0.57711934574826651012102729509933851659297943115234375	0.64314179890186828902898241722141392529010772705078125	0.56299654268716781135850624195882119238376617431640625	0.6264011054019367197298606697586365044116973876953125	0.9155951613552326	-0.5033083327456767	MLLT3
xenobiotic metabolic process (GO:0006805)	1/156	0.59148531396107084656676988743129186332225799560546875	0.652366621019613290854977094568312168121337890625	0.57721420809151735564768159747472964227199554443359375	0.63612293660718643995011234437697567045688629150390625	0.9630793574028438	-0.5057307146738653	GCLC
establishment of RNA localization (GO:0051236)	1/153	0.5843638487283795424076515701017342507839202880859375	0.6470738006984362300499924458563327789306640625	0.57016340242941143667820824703085236251354217529296875	0.63084799013834003122980220723547972738742828369140625	0.9450378527571419	-0.5077040668201214	HNRNPA1
nucleic acid transport (GO:0050657)	1/153	0.5843638487283795424076515701017342507839202880859375	0.6470738006984362300499924458563327789306640625	0.57016340242941143667820824703085236251354217529296875	0.63084799013834003122980220723547972738742828369140625	0.9475858840783158	-0.5090729494107719	HNRNPA1
energy reserve metabolic process (GO:0006112)	1/158	0.59616562752537383129691761496360413730144500732421875	0.65597055224553380003982283596997149288654327392578125	0.58185118810791636168033846843172796070575714111328125	0.63921033520057368715328038888401351869106292724609375	0.9846961613859078	-0.5093210442131794	SLC2A1
activation of innate immune response (GO:0002218)	1/151	0.579547980241116089672459565917961299419403076171875	0.64525036240769095829961088384152390062808990478515625	0.5653985065721165437224726701970212161540985107421875	0.62807027085722355597141586258658207952976226806640625	0.9380700870357978	-0.5117236335871383	MAPK14
RNA transport (GO:0050658)	1/153	0.5843638487283795424076515701017342507839202880859375	0.6470738006984362300499924458563327789306640625	0.57016340242941143667820824703085236251354217529296875	0.63084799013834003122980220723547972738742828369140625	0.9526813078364026	-0.5118103713633477	HNRNPA1
protein targeting to membrane (GO:0006612)	1/156	0.59148531396107084656676988743129186332225799560546875	0.652366621019613290854977094568312168121337890625	0.57721420809151735564768159747472964227199554443359375	0.63612293660718643995011234437697567045688629150390625	0.9784916527046185	-0.5138239948981976	ANK1
cell chemotaxis (GO:0060326)	1/155	0.589125034480264542224858814734034240245819091796875	0.6507939516502843080303364331484772264957427978515625	0.57487671930769546069228681517415679991245269775390625	0.63455092709637062053928957539028488099575042724609375	0.9714380202175394	-0.514004210860481	RHOG
positive regulation of protein modification by small protein conjugation or removal (GO:1903322)	1/158	0.59616562752537383129691761496360413730144500732421875	0.65597055224553380003982283596997149288654327392578125	0.58185118810791636168033846843172796070575714111328125	0.63921033520057368715328038888401351869106292724609375	0.9942113457596213	-0.5142426472732338	BTRC
peptidyl-tyrosine modification (GO:0018212)	1/154	0.58675123832926512346119807261857204139232635498046875	0.64868609126402088094209830160252749919891357421875	0.57252647366324393995995478690019808709621429443359375	0.6329598236610307626648364021093584597110748291015625	0.9647485030449889	-0.5143598453912464	TEC
peptidyl-tyrosine phosphorylation (GO:0018108)	1/152	0.58196278854312766259937461654772050678730010986328125	0.6469865637993430507179937194450758397579193115234375	0.5677874365579922422142544746748171746730804443359375	0.63022143356596271868141911909333430230617523193359375	0.9553852632175096	-0.5171966376022455	TEC
peptidyl-lysine modification (GO:0018205)	1/153	0.5843638487283795424076515701017342507839202880859375	0.6470738006984362300499924458563327789306640625	0.57016340242941143667820824703085236251354217529296875	0.63084799013834003122980220723547972738742828369140625	0.9629505382998401	-0.5173273250538155	TET3
glucose metabolic process (GO:0006006)	1/149	0.57467680664010323265955548777128569781780242919921875	0.641446147155179335896946213324554264545440673828125	0.5605814746884494326195635949261486530303955078125	0.62521216512490795924605890832026489078998565673828125	0.9354993031871457	-0.518217473699893	MAPK14
positive regulation of Rho GTPase activity (GO:0032321)	1/149	0.57467680664010323265955548777128569781780242919921875	0.641446147155179335896946213324554264545440673828125	0.5605814746884494326195635949261486530303955078125	0.62521216512490795924605890832026489078998565673828125	0.9472851449115132	-0.5247462109239834	RHOG
innate immune response-activating signal transduction (GO:0002758)	1/144	0.56225276451420846957063304216717369854450225830078125	0.63111853422102537347626594055327586829662322998046875	0.548307090617099479601392886252142488956451416015625	0.61546476811411732210643776852521114051342010498046875	0.9318355747104662	-0.5365544381289115	MAPK14
negative regulation of cellular catabolic process (GO:0031330)	1/145	0.5647660191922885264403930705157108604907989501953125	0.63241082374184720560350569940055720508098602294921875	0.55078874496601637478221391575061716139316558837890625	0.61675942261869842742072478358750231564044952392578125	0.9428185384518635	-0.5386734877504772	BCL2L1
ribonucleoprotein complex subunit organization (GO:0071826)	1/145	0.5647660191922885264403930705157108604907989501953125	0.63241082374184720560350569940055720508098602294921875	0.55078874496601637478221391575061716139316558837890625	0.61675942261869842742072478358750231564044952392578125	0.9497420680198423	-0.5426292031589276	MBNL1
response to topologically incorrect protein (GO:0035966)	1/143	0.55972512511349936659144077566452324390411376953125	0.6294695350938666056350712096900679171085357666015625	0.54581190316716721167011883153463713824748992919921875	0.61315804928376127502787085177260451018810272216796875	0.9350808804359342	-0.5426362843072353	RHBDD1
cell cycle arrest (GO:0007050)	1/140	0.55205508017085780370081238288548775017261505126953125	0.625213598925207225676103917066939175128936767578125	0.53824441188125771162731325603090226650238037109375	0.6089293288724528796507229344570077955722808837890625	0.9134529821271632	-0.5426892262588902	PRKAB1
pattern recognition receptor signaling pathway (GO:0002221)	1/142	0.5571830193440998613141346140764653682708740234375	0.62745023924521514668839472506078891456127166748046875	0.54330310978330220716969733985024504363536834716796875	0.61083230986936232209671970849740318953990936279296875	0.9279785574324453	-0.542738942681941	MAPK14
regulation of heart contraction (GO:0008016)	1/140	0.55205508017085780370081238288548775017261505126953125	0.625213598925207225676103917066939175128936767578125	0.53824441188125771162731325603090226650238037109375	0.6089293288724528796507229344570077955722808837890625	0.9152221347699379	-0.5437402930325794	THRA
positive regulation of cytoskeleton organization (GO:0051495)	1/142	0.5571830193440998613141346140764653682708740234375	0.62745023924521514668839472506078891456127166748046875	0.54330310978330220716969733985024504363536834716796875	0.61083230986936232209671970849740318953990936279296875	0.9348127160959594	-0.5467359790546551	PAK1
response to reactive oxygen species (GO:0000302)	1/141	0.554626365223571671236868496634997427463531494140625	0.626597345301245223225805602851323783397674560546875	0.5407806372144097206700052993255667388439178466796875	0.60996552845317630886512461074744351208209991455078125	0.9279472552098734	-0.5469883530258007	PRDX2
cell cycle G2/M phase transition (GO:0044839)	1/139	0.549469081282023097401179256848990917205810546875	0.6232983959493958447950490153743885457515716552734375	0.5356943597918100152810438885353505611419677734375	0.60717839152969188543096379362395964562892913818359375	0.917324459350083	-0.5492964306638781	BTRC
macromolecular complex disassembly (GO:0032984)	1/142	0.5571830193440998613141346140764653682708740234375	0.62745023924521514668839472506078891456127166748046875	0.54330310978330220716969733985024504363536834716796875	0.61083230986936232209671970849740318953990936279296875	0.939480523287568	-0.5494659998288703	NFE2
G2/M transition of mitotic cell cycle (GO:0000086)	1/139	0.549469081282023097401179256848990917205810546875	0.6232983959493958447950490153743885457515716552734375	0.5356943597918100152810438885353505611419677734375	0.60717839152969188543096379362395964562892913818359375	0.9197994337789153	-0.5507784522167593	BTRC
positive regulation of protein ubiquitination (GO:0031398)	1/146	0.5672649702682390771002474139095284044742584228515625	0.63469887838044736216858154875808395445346832275390625	0.5532569386848587011940026059164665639400482177734375	0.6185288247094768987466295584454201161861419677734375	0.973249742398467	-0.5517632742192541	BTRC
regulation of carbohydrate metabolic process (GO:0006109)	1/145	0.5647660191922885264403930705157108604907989501953125	0.63241082374184720560350569940055720508098602294921875	0.55078874496601637478221391575061716139316558837890625	0.61675942261869842742072478358750231564044952392578125	0.9680755696101164	-0.5531039348719126	STAT3
homophilic cell adhesion via plasma membrane adhesion molecules (GO:0007156)	1/142	0.5571830193440998613141346140764653682708740234375	0.62745023924521514668839472506078891456127166748046875	0.54330310978330220716969733985024504363536834716796875	0.61083230986936232209671970849740318953990936279296875	0.9556626461614508	-0.5589303006886019	CDH1
ribonucleoprotein complex assembly (GO:0022618)	1/138	0.546868285003505594232819930766709148883819580078125	0.62136013132943179737566197218257002532482147216796875	0.533130406540506474044605056405998766422271728515625	0.60525725860711132586544636069447733461856842041015625	0.9264510609834545	-0.5591570371765032	MBNL1
sodium ion transport (GO:0006814)	1/141	0.554626365223571671236868496634997427463531494140625	0.626597345301245223225805602851323783397674560546875	0.5407806372144097206700052993255667388439178466796875	0.60996552845317630886512461074744351208209991455078125	0.949858769254348	-0.5599043274114118	ASIC4
regulation of protein stability (GO:0031647)	1/138	0.546868285003505594232819930766709148883819580078125	0.62136013132943179737566197218257002532482147216796875	0.533130406540506474044605056405998766422271728515625	0.60525725860711132586544636069447733461856842041015625	0.94024170557696	-0.5674803434971556	BTRC
Notch signaling pathway (GO:0007219)	1/131	0.52824127669848153221465736351092346012592315673828125	0.60712879409322173529517385759390890598297119140625	0.51478716821582259921541435687686316668987274169921875	0.590690712788007221689667858299799263477325439453125	0.8932472006360515	-0.5700722716075477	TFDP2
response to purine-containing compound (GO:0014074)	1/132	0.53094803060152784279779325515846721827983856201171875	0.6092344370905504735702606922131963074207305908203125	0.51745054618008712310484042973257601261138916015625	0.5922831641979140471221398911438882350921630859375	0.9017388597788074	-0.5708828767111752	JUNB
regulation of cell cycle G1/S phase transition (GO:1902806)	1/131	0.52824127669848153221465736351092346012592315673828125	0.60712879409322173529517385759390890598297119140625	0.51478716821582259921541435687686316668987274169921875	0.590690712788007221689667858299799263477325439453125	0.8961152227413568	-0.5719026494418447	ID2
response to unfolded protein (GO:0006986)	1/135	0.5389762705858751612453261259361170232295989990234375	0.6138952942977302651428317403770051896572113037109375	0.52535438980869908487392194729181937873363494873046875	0.59837993867826477778493199366494081914424896240234375	0.9294573910681253	-0.5744824947995936	RHBDD1
regulation of cellular carbohydrate metabolic process (GO:0010675)	1/137	0.54425260744624937014890520003973506391048431396484375	0.61939859654626250318187885568477213382720947265625	0.53055247729922883070940997640718705952167510986328125	0.603806863462275966725201215012930333614349365234375	0.9471974364383634	-0.57621978205387	STAT3
lipid modification (GO:0030258)	1/134	0.53631544104064621247829336425638757646083831787109375	0.61225422007982654992730431331438012421131134033203125	0.52273407997001186675589678998221643269062042236328125	0.59637065798380550774027142324484884738922119140625	0.9250911328956845	-0.5763621017715693	MAPK14
mRNA transport (GO:0051028)	1/134	0.53631544104064621247829336425638757646083831787109375	0.61225422007982654992730431331438012421131134033203125	0.52273407997001186675589678998221643269062042236328125	0.59637065798380550774027142324484884738922119140625	0.9251190117073601	-0.5763794711851556	HNRNPA1
negative regulation of cell activation (GO:0050866)	1/135	0.5389762705858751612453261259361170232295989990234375	0.6138952942977302651428317403770051896572113037109375	0.52535438980869908487392194729181937873363494873046875	0.59837993867826477778493199366494081914424896240234375	0.9330121710514734	-0.5766796464849986	ID2
regulation of blood pressure (GO:0008217)	1/133	0.53363938981775138614693787530995905399322509765625	0.611818658449487795536470002843998372554779052734375	0.520099491043908290777153524686582386493682861328125	0.59482642941228591748625831314711831510066986083984375	0.9187633394728072	-0.5770155046031588	ID2
amine metabolic process (GO:0009308)	1/134	0.53631544104064621247829336425638757646083831787109375	0.61225422007982654992730431331438012421131134033203125	0.52273407997001186675589678998221643269062042236328125	0.59637065798380550774027142324484884738922119140625	0.929014877639696	-0.578806723373762	SGMS1
regulation of epithelial cell migration (GO:0010632)	1/129	0.5227812348393194863405142314149998128414154052734375	0.60334238618986912872088623771560378372669219970703125	0.50941680206991069024269336296129040420055389404296875	0.58743179245313381642290551098994910717010498046875	0.8941669458037925	-0.5799496989015983	MAPK14
circadian rhythm (GO:0007623)	1/127	0.517258560288837543339468538761138916015625	0.60068274610050853556941774513688869774341583251953125	0.50398776674755152438223149147233925759792327880859375	0.5831021254811787901672914813389070332050323486328125	0.8797814578365113	-0.5799628576252932	ID2
regulation of G1/S transition of mitotic cell cycle (GO:2000045)	1/129	0.5227812348393194863405142314149998128414154052734375	0.60334238618986912872088623771560378372669219970703125	0.50941680206991069024269336296129040420055389404296875	0.58743179245313381642290551098994910717010498046875	0.8952115271577161	-0.580627206211088	ID2
carbohydrate biosynthetic process (GO:0016051)	1/130	0.5255190406639591582660386848147027194499969482421875	0.60600001957358873294623435867833904922008514404296875	0.51210927950860007928923778308671899139881134033203125	0.590048160757220774286224695970304310321807861328125	0.9091272345399206	-0.584904148751859	ST8SIA6
protein complex disassembly (GO:0043241)	1/132	0.53094803060152784279779325515846721827983856201171875	0.6092344370905504735702606922131963074207305908203125	0.51745054618008712310484042973257601261138916015625	0.5922831641979140471221398911438882350921630859375	0.925291827728282	-0.5857940518837528	NFE2
amino acid transport (GO:0006865)	1/128	0.52002777096113117494269317830912768840789794921875	0.60216017036480107282869767004740424454212188720703125	0.5067096574454958979316643308266066014766693115234375	0.585279065357857231077787218964658677577972412109375	0.8994828941566652	-0.5881476352426449	SLC11A1
cell division (GO:0051301)	1/131	0.52824127669848153221465736351092346012592315673828125	0.60712879409322173529517385759390890598297119140625	0.51478716821582259921541435687686316668987274169921875	0.590690712788007221689667858299799263477325439453125	0.9247236907044151	-0.5901606348095003	CCND3
sensory perception of mechanical stimulus (GO:0050954)	1/127	0.517258560288837543339468538761138916015625	0.60068274610050853556941774513688869774341583251953125	0.50398776674755152438223149147233925759792327880859375	0.5831021254811787901672914813389070332050323486328125	0.9022265635849422	-0.594758949943007	CDH1
regulation of microtubule-based process (GO:0032886)	1/124	0.50885555221770351064236592719680629670619964599609375	0.5941624344000511204200165593647398054599761962890625	0.495732823572058556305108822925831191241741180419921875	0.57738781207013178953246779201435856521129608154296875	0.8835525140188177	-0.5969202061051737	SENP6
regulation of gene expression, epigenetic (GO:0040029)	1/122	0.5031731630176163871936978466692380607128143310546875	0.59099512317330482602528718416579067707061767578125	0.49015433323750767780069281798205338418483734130859375	0.57425146021854345246282491643796674907207489013671875	0.8717715916385991	-0.5987509558362292	TET3
germ cell development (GO:0007281)	1/121	0.5003075794457048086627537486492656171321868896484375	0.58961798491359285190327454984071664512157440185546875	0.487342286721652528935777581864385865628719329833984375	0.57288422396899740807185708035831339657306671142578125	0.8733392576326503	-0.6048155668678235	BCL2L1
positive regulation of protein complex assembly (GO:0031334)	1/122	0.5031731630176163871936978466692380607128143310546875	0.59099512317330482602528718416579067707061767578125	0.49015433323750767780069281798205338418483734130859375	0.57425146021854345246282491643796674907207489013671875	0.8866778730989155	-0.6089889015985503	TAL1
cilium organization (GO:0044782)	1/125	0.51167254091091429746285257351701147854328155517578125	0.5954551791887248146650790658895857632160186767578125	0.498499429737579990984386313357390463352203369140625	0.578674754687040771017336737713776528835296630859375	0.9116959891369267	-0.6109005208146685	AHI1
B cell activation (GO:0042113)	1/128	0.52002777096113117494269317830912768840789794921875	0.60216017036480107282869767004740424454212188720703125	0.5067096574454958979316643308266066014766693115234375	0.585279065357857231077787218964658677577972412109375	0.9394548448194527	-0.6142842170621314	ITGA4
cellular amine metabolic process (GO:0044106)	1/125	0.51167254091091429746285257351701147854328155517578125	0.5954551791887248146650790658895857632160186767578125	0.498499429737579990984386313357390463352203369140625	0.578674754687040771017336737713776528835296630859375	0.9188069085093422	-0.6156653375955256	SGMS1
sensory perception of sound (GO:0007605)	1/124	0.50885555221770351064236592719680629670619964599609375	0.5941624344000511204200165593647398054599761962890625	0.495732823572058556305108822925831191241741180419921875	0.57738781207013178953246779201435856521129608154296875	0.9123915811561906	-0.6164036229099329	CDH1
cellular biogenic amine metabolic process (GO:0006576)	1/125	0.51167254091091429746285257351701147854328155517578125	0.5954551791887248146650790658895857632160186767578125	0.498499429737579990984386313357390463352203369140625	0.578674754687040771017336737713776528835296630859375	0.9214149299806312	-0.6174128956566448	SGMS1
toll-like receptor signaling pathway (GO:0002224)	1/122	0.5031731630176163871936978466692380607128143310546875	0.59099512317330482602528718416579067707061767578125	0.49015433323750767780069281798205338418483734130859375	0.57425146021854345246282491643796674907207489013671875	0.9009937041577033	-0.6188213136801688	MAPK14
signal release (GO:0023061)	1/124	0.50885555221770351064236592719680629670619964599609375	0.5941624344000511204200165593647398054599761962890625	0.495732823572058556305108822925831191241741180419921875	0.57738781207013178953246779201435856521129608154296875	0.9170129576343989	-0.6195257836826009	SYN3
regulation of cell projection assembly (GO:0060491)	1/120	0.49742561363050163958376970185781829059123992919921875	0.5882121220605167621897635399363934993743896484375	0.484514930317530290171390561226871795952320098876953125	0.5710061742236207660283753284602425992488861083984375	0.8921649126439118	-0.6230070145072248	RHOG
regulation of lymphocyte differentiation (GO:0045619)	1/124	0.50885555221770351064236592719680629670619964599609375	0.5941624344000511204200165593647398054599761962890625	0.495732823572058556305108822925831191241741180419921875	0.57738781207013178953246779201435856521129608154296875	0.9223605891746596	-0.6231385959043303	ID2
mucopolysaccharide metabolic process (GO:1903510)	1/124	0.50885555221770351064236592719680629670619964599609375	0.5941624344000511204200165593647398054599761962890625	0.495732823572058556305108822925831191241741180419921875	0.57738781207013178953246779201435856521129608154296875	0.9242409414189011	-0.6244089451267865	ST3GAL2
cellular response to extracellular stimulus (GO:0031668)	1/119	0.49452717283113367674474147861474193632602691650390625	0.58677713096573180795445523472153581678867340087890625	0.481672181779717323291123420858639292418956756591796875	0.5705521677033555949520859940093941986560821533203125	0.8878934178955821	-0.6252129731045301	SLC2A1
negative regulation of leukocyte activation (GO:0002695)	1/120	0.49742561363050163958376970185781829059123992919921875	0.5882121220605167621897635399363934993743896484375	0.484514930317530290171390561226871795952320098876953125	0.5710061742236207660283753284602425992488861083984375	0.898054302313869	-0.6271196298135994	ID2
kidney development (GO:0001822)	1/122	0.5031731630176163871936978466692380607128143310546875	0.59099512317330482602528718416579067707061767578125	0.49015433323750767780069281798205338418483734130859375	0.57425146021854345246282491643796674907207489013671875	0.9163619570431445	-0.6293765510760043	ID2
positive regulation of cell division (GO:0051781)	1/120	0.49742561363050163958376970185781829059123992919921875	0.5882121220605167621897635399363934993743896484375	0.484514930317530290171390561226871795952320098876953125	0.5710061742236207660283753284602425992488861083984375	0.9042795657444853	-0.6314667888751857	TAL1
sterol metabolic process (GO:0016125)	1/119	0.49452717283113367674474147861474193632602691650390625	0.58677713096573180795445523472153581678867340087890625	0.481672181779717323291123420858639292418956756591796875	0.5705521677033555949520859940093941986560821533203125	0.9003309678297908	-0.6339709134335991	FECH
detection of light stimulus (GO:0009583)	1/121	0.5003075794457048086627537486492656171321868896484375	0.58961798491359285190327454984071664512157440185546875	0.487342286721652528935777581864385865628719329833984375	0.57288422396899740807185708035831339657306671142578125	0.9264714274576779	-0.6416113059014149	FECH
negative regulation of protein modification by small protein conjugation or removal (GO:1903321)	1/119	0.49452717283113367674474147861474193632602691650390625	0.58677713096573180795445523472153581678867340087890625	0.481672181779717323291123420858639292418956756591796875	0.5705521677033555949520859940093941986560821533203125	0.9128417213692017	-0.6427804003140087	GCLC
response to organophosphorus (GO:0046683)	1/118	0.49161216356770143232068903671461157500743865966796875	0.584812761613841214369813314988277852535247802734375	0.478813958376974213582144557221909053623676300048828125	0.56887008329953692165048551032668910920619964599609375	0.9059016073999445	-0.6432491686990081	JUNB
epidermis development (GO:0008544)	1/120	0.49742561363050163958376970185781829059123992919921875	0.5882121220605167621897635399363934993743896484375	0.484514930317530290171390561226871795952320098876953125	0.5710061742236207660283753284602425992488861083984375	0.9231404169830998	-0.6446374958316069	GAB1
cilium assembly (GO:0042384)	1/118	0.49161216356770143232068903671461157500743865966796875	0.584812761613841214369813314988277852535247802734375	0.478813958376974213582144557221909053623676300048828125	0.56887008329953692165048551032668910920619964599609375	0.9131376790687707	-0.6483872510774886	AHI1
chromatin remodeling (GO:0006338)	1/118	0.49161216356770143232068903671461157500743865966796875	0.584812761613841214369813314988277852535247802734375	0.478813958376974213582144557221909053623676300048828125	0.56887008329953692165048551032668910920619964599609375	0.9131742047764178	-0.6484131867098887	HIST1H4A
multi-multicellular organism process (GO:0044706)	1/121	0.5003075794457048086627537486492656171321868896484375	0.58961798491359285190327454984071664512157440185546875	0.487342286721652528935777581864385865628719329833984375	0.57288422396899740807185708035831339657306671142578125	0.9377440820423022	-0.6494179823025031	THRA
regulation of proteasomal ubiquitin-dependent protein catabolic process (GO:0032434)	1/116	0.48573206397648316379189736835542134940624237060546875	0.57930202493085702908359735374688170850276947021484375	0.473050754097253278729340308927930891513824462890625	0.5641778257341385494072483197669498622417449951171875	0.9033729225905328	-0.6523238852660274	GCLC
negative regulation of cell adhesion (GO:0007162)	1/115	0.482766784295564355122820643373415805399417877197265625	0.577248180707056857130510252318345010280609130859375	0.4701456055837536229802253728848882019519805908203125	0.56215693440186165208416468885843642055988311767578125	0.9069102464951009	-0.6604316218601516	CDH1
regulation of muscle organ development (GO:0048634)	1/114	0.47978455757539750781148768510320223867893218994140625	0.5751634154066511683822682243771851062774658203125	0.4672246470247909400086427922360599040985107421875	0.55962505013373498030659902724437415599822998046875	0.9031029693870531	-0.6632551797263294	MAPK14
regulation of cell cycle arrest (GO:0071156)	1/105	0.452165882896718496208876558739575557410717010498046875	0.5613788546124143241655701785930432379245758056640625	0.440210406755018046620619998066104017198085784912109375	0.5439990778943177840432099401368759572505950927734375	0.8376352469464705	-0.6648362628045041	ID2
learning (GO:0007612)	1/115	0.482766784295564355122820643373415805399417877197265625	0.577248180707056857130510252318345010280609130859375	0.4701456055837536229802253728848882019519805908203125	0.56215693440186165208416468885843642055988311767578125	0.9154667757091804	-0.6666626711709158	TANC1
extracellular matrix disassembly (GO:0022617)	1/116	0.48573206397648316379189736835542134940624237060546875	0.57930202493085702908359735374688170850276947021484375	0.473050754097253278729340308927930891513824462890625	0.5641778257341385494072483197669498622417449951171875	0.9235446966647802	-0.6668898853173548	CDH1
regulation of muscle tissue development (GO:1901861)	1/113	0.4767852878561438245696990634314715862274169921875	0.57206021187218636381288661141297779977321624755859375	0.464287793497323464375625690081506036221981048583984375	0.55658596931305648336518743235501460731029510498046875	0.9034962573307168	-0.6692097571570714	MAPK14
ossification (GO:0001503)	1/116	0.48573206397648316379189736835542134940624237060546875	0.57930202493085702908359735374688170850276947021484375	0.473050754097253278729340308927930891513824462890625	0.5641778257341385494072483197669498622417449951171875	0.9268004183999472	-0.6692408358478832	THRA
regulation of adaptive immune response (GO:0002819)	1/112	0.47376887856500804474535470944829285144805908203125	0.570406264339720081579798716120421886444091796875	0.46133495960253900758374356882995925843715667724609375	0.5544776520503338357315215034759603440761566162109375	0.9018247394783389	-0.673695252235528	SLC11A1
regulation of chromatin modification (GO:1903308)	1/102	0.442640482088010489558627114092814736068248748779296875	0.55549386625999874755876817289390601217746734619140625	0.430908595345860290226625011200667358934879302978515625	0.5393132734202905620435331002227030694484710693359375	0.8269027586096724	-0.6739235911033514	GFI1B
regulation of striated muscle tissue development (GO:0016202)	1/112	0.47376887856500804474535470944829285144805908203125	0.570406264339720081579798716120421886444091796875	0.46133495960253900758374356882995925843715667724609375	0.5544776520503338357315215034759603440761566162109375	0.9036706467157573	-0.6750742107930802	MAPK14
fatty acid biosynthetic process (GO:0006633)	1/111	0.470735232642657097645866315360763110220432281494140625	0.569213697110435123960314740543253719806671142578125	0.45836605958451992481883507934981025755405426025390625	0.5532962920288009289748742958181537687778472900390625	0.8974045097974773	-0.6761579369061197	PRKAB1
response to tumor necrosis factor (GO:0034612)	1/111	0.470735232642657097645866315360763110220432281494140625	0.569213697110435123960314740543253719806671142578125	0.45836605958451992481883507934981025755405426025390625	0.5532962920288009289748742958181537687778472900390625	0.9008561473952722	-0.6787586059818739	SGMS1
regulation of histone modification (GO:0031056)	1/97	0.4263986673977073760255507295369170606136322021484375	0.54997531822685774560710569858201779425144195556640625	0.4150653574183047478385333306505344808101654052734375	0.5333819583797956287440911182784475386142730712890625	0.7966452780883447	-0.6790449254545543	GFI1B
regulation of ligase activity (GO:0051340)	1/108	0.461529896252607263473777265971875749528408050537109375	0.5644522787356294202254503034055233001708984375	0.449362097564239448832523748933454044163227081298828125	0.5481273221602325218526630123960785567760467529296875	0.8816252356696237	-0.6816800788893791	BTRC
cell growth (GO:0016049)	1/106	0.4553050178304101081039334530942142009735107421875	0.56226940588454021874298405236913822591304779052734375	0.443277531527753232420963058757479302585124969482421875	0.5445199307038450786677685755421407520771026611328125	0.8668461824783584	-0.6820239278360714	SGMS1
cellular response to oxygen levels (GO:0071453)	1/109	0.46461583992581190205584107388858683407306671142578125	0.565248790407559820181404575123451650142669677734375	0.4523797155150137694334944171714596450328826904296875	0.54892416699687640591065473927301354706287384033203125	0.8915451262994563	-0.683408893191742	CITED2
epithelial cell development (GO:0002064)	1/107	0.458426322172165445767433311630156822502613067626953125	0.5637904644308433521615597783238627016544342041015625	0.446328065607232427058903567740344442427158355712890625	0.545996569860459857181922416202723979949951171875	0.8784527993336005	-0.6851542622134219	CDH1
regulation of osteoblast differentiation (GO:0045667)	1/106	0.4553050178304101081039334530942142009735107421875	0.56226940588454021874298405236913822591304779052734375	0.443277531527753232420963058757479302585124969482421875	0.5445199307038450786677685755421407520771026611328125	0.871913459305515	-0.686010798996084	ID2
stem cell maintenance (GO:0019827)	1/109	0.46461583992581190205584107388858683407306671142578125	0.565248790407559820181404575123451650142669677734375	0.4523797155150137694334944171714596450328826904296875	0.54892416699687640591065473927301354706287384033203125	0.8961486767413953	-0.6869377188445012	STAT3
negative regulation of protein ubiquitination (GO:0031397)	1/113	0.4767852878561438245696990634314715862274169921875	0.57206021187218636381288661141297779977321624755859375	0.464287793497323464375625690081506036221981048583984375	0.55658596931305648336518743235501460731029510498046875	0.9284084474208683	-0.6876619428138612	GCLC
appendage morphogenesis (GO:0035107)	1/101	0.439429009516062174522943450938328169286251068115234375	0.55295809417874852709218203017371706664562225341796875	0.42777421252439540300116505022742785513401031494140625	0.536837367609444005012164780055172741413116455078125	0.8372714043990763	-0.6884707772537426	MBNL1
cell activation involved in immune response (GO:0002263)	1/112	0.47376887856500804474535470944829285144805908203125	0.570406264339720081579798716120421886444091796875	0.46133495960253900758374356882995925843715667724609375	0.5544776520503338357315215034759603440761566162109375	0.9222225100790977	-0.6889331145477435	SLC11A1
leukocyte activation involved in immune response (GO:0002366)	1/112	0.47376887856500804474535470944829285144805908203125	0.570406264339720081579798716120421886444091796875	0.46133495960253900758374356882995925843715667724609375	0.5544776520503338357315215034759603440761566162109375	0.9246393239208736	-0.6907385607053677	SLC11A1
negative regulation of epithelial cell proliferation (GO:0050680)	1/110	0.467684252501702812931938524343422614037990570068359375	0.56749491614535896299997830283246003091335296630859375	0.45538100713068863090171589647070504724979400634765625	0.551395223902642062085988072794862091541290283203125	0.9089136243665694	-0.690739711185971	CDH1
response to alkaloid (GO:0043279)	1/111	0.470735232642657097645866315360763110220432281494140625	0.569213697110435123960314740543253719806671142578125	0.45836605958451992481883507934981025755405426025390625	0.5532962920288009289748742958181537687778472900390625	0.9170215606355785	-0.690938589864802	BCL2L1
cell-matrix adhesion (GO:0007160)	1/100	0.43619919585057809197081724050804041326045989990234375	0.552889426587675369972885164315812289714813232421875	0.424622788989289012828720615289057604968547821044921875	0.536837367609444005012164780055172741413116455078125	0.8345694468917358	-0.6924057733209973	ITGA4
limb morphogenesis (GO:0035108)	1/101	0.439429009516062174522943450938328169286251068115234375	0.55295809417874852709218203017371706664562225341796875	0.42777421252439540300116505022742785513401031494140625	0.536837367609444005012164780055172741413116455078125	0.8428776020530001	-0.6930806364176361	MBNL1
cellular response to nutrient levels (GO:0031669)	1/99	0.432950937316719242087259544859989546239376068115234375	0.552889426587675369972885164315812289714813232421875	0.421454233325146587763043726226896978914737701416015625	0.536837367609444005012164780055172741413116455078125	0.8312336057094742	-0.6958513083097007	SLC2A1
cholesterol metabolic process (GO:0008203)	1/107	0.458426322172165445767433311630156822502613067626953125	0.5637904644308433521615597783238627016544342041015625	0.446328065607232427058903567740344442427158355712890625	0.545996569860459857181922416202723979949951171875	0.8936713452235234	-0.6970240537253634	FECH
peptide metabolic process (GO:0006518)	1/113	0.4767852878561438245696990634314715862274169921875	0.57206021187218636381288661141297779977321624755859375	0.464287793497323464375625690081506036221981048583984375	0.55658596931305648336518743235501460731029510498046875	0.9428996082757105	-0.6983953865419444	GCLC
osteoblast differentiation (GO:0001649)	1/98	0.42968412949649537058149917356786318123340606689453125	0.5521866425939683242773980964557267725467681884765625	0.418268453595628864061239937655045650899410247802734375	0.53601467880286202127848582676961086690425872802734375	0.8276763674420211	-0.6991423020624993	JUNB
regulation of ubiquitin-protein transferase activity (GO:0051438)	1/103	0.445833716840488836208322709353524260222911834716796875	0.5554976454014319831031798457843251526355743408203125	0.43402602843662052567452747098286636173725128173828125	0.54030228562306736872500323443091474473476409912109375	0.8657659415955818	-0.6993737174955674	BTRC
regulation of Ras protein signal transduction (GO:0046578)	1/109	0.46461583992581190205584107388858683407306671142578125	0.565248790407559820181404575123451650142669677734375	0.4523797155150137694334944171714596450328826904296875	0.54892416699687640591065473927301354706287384033203125	0.9166658973491238	-0.7026650786979484	IQSEC1
regulation of adaptive immune response based on somatic recombination of immune receptors built from immunoglobulin superfamily domains (GO:0002822)	1/103	0.445833716840488836208322709353524260222911834716796875	0.5554976454014319831031798457843251526355743408203125	0.43402602843662052567452747098286636173725128173828125	0.54030228562306736872500323443091474473476409912109375	0.8724875846833761	-0.7048035228137638	SLC11A1
regulation of microtubule cytoskeleton organization (GO:0070507)	1/100	0.43619919585057809197081724050804041326045989990234375	0.552889426587675369972885164315812289714813232421875	0.424622788989289012828720615289057604968547821044921875	0.536837367609444005012164780055172741413116455078125	0.8495847516711502	-0.7048633150584311	SENP6
T cell receptor signaling pathway (GO:0050852)	1/99	0.432950937316719242087259544859989546239376068115234375	0.552889426587675369972885164315812289714813232421875	0.421454233325146587763043726226896978914737701416015625	0.536837367609444005012164780055172741413116455078125	0.8430231849229044	-0.7057207289680294	PAK1
cytoskeleton-dependent intracellular transport (GO:0030705)	1/104	0.449008816406609778670855348536861129105091094970703125	0.55795653992364624418343055367586202919483184814453125	0.437126602227118798982274938680347986519336700439453125	0.54125987280211240726401911160792224109172821044921875	0.8836086698295227	-0.70751673305312	OPA1
response to starvation (GO:0042594)	1/106	0.4553050178304101081039334530942142009735107421875	0.56226940588454021874298405236913822591304779052734375	0.443277531527753232420963058757479302585124969482421875	0.5445199307038450786677685755421407520771026611328125	0.8995131745036935	-0.7077259158727607	SLC2A1
protein alkylation (GO:0008213)	1/101	0.439429009516062174522943450938328169286251068115234375	0.55295809417874852709218203017371706664562225341796875	0.42777421252439540300116505022742785513401031494140625	0.536837367609444005012164780055172741413116455078125	0.8615462186294861	-0.7084314496630617	TET3
cellular response to decreased oxygen levels (GO:0036294)	1/101	0.439429009516062174522943450938328169286251068115234375	0.55295809417874852709218203017371706664562225341796875	0.42777421252439540300116505022742785513401031494140625	0.536837367609444005012164780055172741413116455078125	0.8618301054898866	-0.7086648838952654	CITED2
negative regulation of lymphocyte activation (GO:0051250)	1/102	0.442640482088010489558627114092814736068248748779296875	0.55549386625999874755876817289390601217746734619140625	0.430908595345860290226625011200667358934879302978515625	0.5393132734202905620435331002227030694484710693359375	0.8700794497898182	-0.7091124817789713	ID2
inorganic anion transmembrane transport (GO:0098661)	1/108	0.461529896252607263473777265971875749528408050537109375	0.5644522787356294202254503034055233001708984375	0.449362097564239448832523748933454044163227081298828125	0.5481273221602325218526630123960785567760467529296875	0.9172834432787466	-0.7092513062006963	ANKH
regulation of peptidyl-serine phosphorylation (GO:0033135)	1/98	0.42968412949649537058149917356786318123340606689453125	0.5521866425939683242773980964557267725467681884765625	0.418268453595628864061239937655045650899410247802734375	0.53601467880286202127848582676961086690425872802734375	0.8405248481031286	-0.7099954769274218	PAK1
alcohol biosynthetic process (GO:0046165)	1/104	0.449008816406609778670855348536861129105091094970703125	0.55795653992364624418343055367586202919483184814453125	0.437126602227118798982274938680347986519336700439453125	0.54125987280211240726401911160792224109172821044921875	0.8868219278056707	-0.7100896297022438	SGMS1
nuclear export (GO:0051168)	1/110	0.467684252501702812931938524343422614037990570068359375	0.56749491614535896299997830283246003091335296630859375	0.45538100713068863090171589647070504724979400634765625	0.551395223902642062085988072794862091541290283203125	0.935976760583273	-0.7113066631965541	HNRNPA1
carbohydrate transport (GO:0008643)	1/102	0.442640482088010489558627114092814736068248748779296875	0.55549386625999874755876817289390601217746734619140625	0.430908595345860290226625011200667358934879302978515625	0.5393132734202905620435331002227030694484710693359375	0.8728396199964852	-0.7113620132968744	SLC2A1
regulation of wound healing (GO:0061041)	1/107	0.458426322172165445767433311630156822502613067626953125	0.5637904644308433521615597783238627016544342041015625	0.446328065607232427058903567740344442427158355712890625	0.545996569860459857181922416202723979949951171875	0.9145633356301788	-0.7133188805892549	TEC
regulation of epithelial cell differentiation (GO:0030856)	1/109	0.46461583992581190205584107388858683407306671142578125	0.565248790407559820181404575123451650142669677734375	0.4523797155150137694334944171714596450328826904296875	0.54892416699687640591065473927301354706287384033203125	0.9307058567645095	-0.7134273304802579	AHI1
negative regulation of transmembrane receptor protein serine/threonine kinase signaling pathway (GO:0090101)	1/107	0.458426322172165445767433311630156822502613067626953125	0.5637904644308433521615597783238627016544342041015625	0.446328065607232427058903567740344442427158355712890625	0.545996569860459857181922416202723979949951171875	0.9152752094094401	-0.7138741105963637	USP15
cellular response to hypoxia (GO:0071456)	1/99	0.432950937316719242087259544859989546239376068115234375	0.552889426587675369972885164315812289714813232421875	0.421454233325146587763043726226896978914737701416015625	0.536837367609444005012164780055172741413116455078125	0.8536826948341605	-0.7146441337326345	CITED2
positive regulation of mitotic cell cycle (GO:0045931)	1/103	0.445833716840488836208322709353524260222911834716796875	0.5554976454014319831031798457843251526355743408203125	0.43402602843662052567452747098286636173725128173828125	0.54030228562306736872500323443091474473476409912109375	0.8854636837059173	-0.7152857353564056	TAL1
protein import (GO:0017038)	1/101	0.439429009516062174522943450938328169286251068115234375	0.55295809417874852709218203017371706664562225341796875	0.42777421252439540300116505022742785513401031494140625	0.536837367609444005012164780055172741413116455078125	0.8701502945616865	-0.7155064014809178	STAT3
protein methylation (GO:0006479)	1/101	0.439429009516062174522943450938328169286251068115234375	0.55295809417874852709218203017371706664562225341796875	0.42777421252439540300116505022742785513401031494140625	0.536837367609444005012164780055172741413116455078125	0.870152444177539	-0.7155081690651074	TET3
cellular amino acid biosynthetic process (GO:0008652)	1/106	0.4553050178304101081039334530942142009735107421875	0.56226940588454021874298405236913822591304779052734375	0.443277531527753232420963058757479302585124969482421875	0.5445199307038450786677685755421407520771026611328125	0.9097123028168291	-0.7157504647410976	GCLC
protein localization to nucleus (GO:0034504)	1/101	0.439429009516062174522943450938328169286251068115234375	0.55295809417874852709218203017371706664562225341796875	0.42777421252439540300116505022742785513401031494140625	0.536837367609444005012164780055172741413116455078125	0.8716090223626456	-0.7167058828649128	STAT3
response to interferon-gamma (GO:0034341)	1/108	0.461529896252607263473777265971875749528408050537109375	0.5644522787356294202254503034055233001708984375	0.449362097564239448832523748933454044163227081298828125	0.5481273221602325218526630123960785567760467529296875	0.9307185334922276	-0.7196394314335857	SLC11A1
mitotic cell cycle checkpoint (GO:0007093)	1/103	0.445833716840488836208322709353524260222911834716796875	0.5554976454014319831031798457843251526355743408203125	0.43402602843662052567452747098286636173725128173828125	0.54030228562306736872500323443091474473476409912109375	0.891689812900372	-0.7203152599786244	BCL2L1
neurotransmitter transport (GO:0006836)	1/99	0.432950937316719242087259544859989546239376068115234375	0.552889426587675369972885164315812289714813232421875	0.421454233325146587763043726226896978914737701416015625	0.536837367609444005012164780055172741413116455078125	0.866890458037822	-0.7257007599830473	SYN3
response to estradiol (GO:0032355)	1/100	0.43619919585057809197081724050804041326045989990234375	0.552889426587675369972885164315812289714813232421875	0.424622788989289012828720615289057604968547821044921875	0.536837367609444005012164780055172741413116455078125	0.874730865384757	-0.7257259459356268	STAT3
toll-like receptor 4 signaling pathway (GO:0034142)	1/97	0.4263986673977073760255507295369170606136322021484375	0.54997531822685774560710569858201779425144195556640625	0.4150653574183047478385333306505344808101654052734375	0.5333819583797956287440911182784475386142730712890625	0.8518020209638505	-0.7260594592557078	MAPK14
establishment or maintenance of cell polarity (GO:0007163)	1/100	0.43619919585057809197081724050804041326045989990234375	0.552889426587675369972885164315812289714813232421875	0.424622788989289012828720615289057604968547821044921875	0.536837367609444005012164780055172741413116455078125	0.8762001222094762	-0.7269449240706589	ANK1
aminoglycan biosynthetic process (GO:0006023)	1/100	0.43619919585057809197081724050804041326045989990234375	0.552889426587675369972885164315812289714813232421875	0.424622788989289012828720615289057604968547821044921875	0.536837367609444005012164780055172741413116455078125	0.8762406299611607	-0.7269785315807769	ST3GAL2
negative regulation of cellular response to growth factor stimulus (GO:0090288)	1/104	0.449008816406609778670855348536861129105091094970703125	0.55795653992364624418343055367586202919483184814453125	0.437126602227118798982274938680347986519336700439453125	0.54125987280211240726401911160792224109172821044921875	0.910399934811863	-0.7289688406680475	USP15
regulation of cytokine biosynthetic process (GO:0042035)	1/93	0.413068156000393982285601168769062496721744537353515625	0.53725858198744058658036237829946912825107574462890625	0.402077942707930180432640554499812424182891845703125	0.52101820855083413874808684340678155422210693359375	0.8293493821928201	-0.7332631796238247	ZFPM1
glycosaminoglycan biosynthetic process (GO:0006024)	1/99	0.432950937316719242087259544859989546239376068115234375	0.552889426587675369972885164315812289714813232421875	0.421454233325146587763043726226896978914737701416015625	0.536837367609444005012164780055172741413116455078125	0.877371609569986	-0.7344748554432802	ST3GAL2
positive regulation of cell cycle arrest (GO:0071158)	1/85	0.3854790618533370238907309612841345369815826416015625	0.52405465828304731434883478868869133293628692626953125	0.375243207490161656547655866233981214463710784912109375	0.50897155602122212680882284985273145139217376708984375	0.7706339168048737	-0.7346209621779137	ID2
negative regulation of protein complex assembly (GO:0031333)	1/91	0.4062882015962874238113045066711492836475372314453125	0.5339240234185174127645723274326883256435394287109375	0.395477897798893807124187560475547797977924346923828125	0.51776382672355170111444522262900136411190032958984375	0.8178785362549134	-0.7366570758335375	THRA
microtubule-based transport (GO:0010970)	1/95	0.4197713575434682820031184746767394244670867919921875	0.5433090840912573327159407199360430240631103515625	0.408606843566175659265837794009712524712085723876953125	0.527515600637333381683902189251966774463653564453125	0.8486540567154538	-0.736669997850827	OPA1
DNA damage response, signal transduction by p53 class mediator (GO:0030330)	1/91	0.4062882015962874238113045066711492836475372314453125	0.5339240234185174127645723274326883256435394287109375	0.395477897798893807124187560475547797977924346923828125	0.51776382672355170111444522262900136411190032958984375	0.8198090464258112	-0.7383958718947136	FOXO3
sensory organ development (GO:0007423)	1/103	0.445833716840488836208322709353524260222911834716796875	0.5554976454014319831031798457843251526355743408203125	0.43402602843662052567452747098286636173725128173828125	0.54030228562306736872500323443091474473476409912109375	0.9172976633244398	-0.7410015178777792	AHI1
regulation of neurotransmitter levels (GO:0001505)	1/90	0.4028691702364415316850454473751597106456756591796875	0.5329503837980655855943723508971743285655975341796875	0.39215095755784823428058416538988240063190460205078125	0.5163197390152010068931076602893881499767303466796875	0.818081318866681	-0.7437532393633595	SYN3
cellular response to tumor necrosis factor (GO:0071356)	1/89	0.39943062324628664239156705662026070058345794677734375	0.530416452032485441492326572188176214694976806640625	0.388805943790044405972139429650269448757171630859375	0.51483524686267279069085134324268437922000885009765625	0.8108033152243789	-0.7440865167115585	SGMS1
positive regulation of ligase activity (GO:0051351)	1/92	0.40968782712656215405644388738437555730342864990234375	0.5353612975490629199981640340411104261875152587890625	0.39878686087750525590678307708003558218479156494140625	0.51916831514239702993762648475239984691143035888671875	0.8348870218054505	-0.7450196212662256	BTRC
regulation of endothelial cell migration (GO:0010594)	1/92	0.40968782712656215405644388738437555730342864990234375	0.5353612975490629199981640340411104261875152587890625	0.39878686087750525590678307708003558218479156494140625	0.51916831514239702993762648475239984691143035888671875	0.8374016444682002	-0.7472635694590936	MAPK14
response to calcium ion (GO:0051592)	1/100	0.43619919585057809197081724050804041326045989990234375	0.552889426587675369972885164315812289714813232421875	0.424622788989289012828720615289057604968547821044921875	0.536837367609444005012164780055172741413116455078125	0.9021930088267853	-0.7485100853956189	JUNB
response to hydrogen peroxide (GO:0042542)	1/95	0.4197713575434682820031184746767394244670867919921875	0.5433090840912573327159407199360430240631103515625	0.408606843566175659265837794009712524712085723876953125	0.527515600637333381683902189251966774463653564453125	0.8627552241140961	-0.7489104471541111	PRDX2
regulation of stem cell differentiation (GO:2000736)	1/91	0.4062882015962874238113045066711492836475372314453125	0.5339240234185174127645723274326883256435394287109375	0.395477897798893807124187560475547797977924346923828125	0.51776382672355170111444522262900136411190032958984375	0.8319756461327382	-0.7493542371844815	TAL1
embryonic appendage morphogenesis (GO:0035113)	1/86	0.38899678152524830299086033846833743155002593994140625	0.52405465828304731434883478868869133293628692626953125	0.378661489588940358697044530345010571181774139404296875	0.50914619208242661851926413874025456607341766357421875	0.7953884685967658	-0.7509932321587888	MBNL1
regulation of autophagy (GO:0010506)	1/89	0.39943062324628664239156705662026070058345794677734375	0.530416452032485441492326572188176214694976806640625	0.388805943790044405972139429650269448757171630859375	0.51483524686267279069085134324268437922000885009765625	0.8198316196213051	-0.7523719287768279	BCL2L1
embryonic limb morphogenesis (GO:0030326)	1/86	0.38899678152524830299086033846833743155002593994140625	0.52405465828304731434883478868869133293628692626953125	0.378661489588940358697044530345010571181774139404296875	0.50914619208242661851926413874025456607341766357421875	0.7986062814233046	-0.7540314402174845	MBNL1
hormone-mediated signaling pathway (GO:0009755)	1/93	0.413068156000393982285601168769062496721744537353515625	0.53725858198744058658036237829946912825107574462890625	0.402077942707930180432640554499812424182891845703125	0.52101820855083413874808684340678155422210693359375	0.8562631943860461	-0.757058829476995	THRA
cellular response to reactive oxygen species (GO:0034614)	1/89	0.39943062324628664239156705662026070058345794677734375	0.530416452032485441492326572188176214694976806640625	0.388805943790044405972139429650269448757171630859375	0.51483524686267279069085134324268437922000885009765625	0.8249688658448542	-0.7570864576597203	PRDX2
regulation of B cell activation (GO:0050864)	1/92	0.40968782712656215405644388738437555730342864990234375	0.5353612975490629199981640340411104261875152587890625	0.39878686087750525590678307708003558218479156494140625	0.51916831514239702993762648475239984691143035888671875	0.8492541185873971	-0.7578402409711936	ID2
fertilization (GO:0009566)	1/100	0.43619919585057809197081724050804041326045989990234375	0.552889426587675369972885164315812289714813232421875	0.424622788989289012828720615289057604968547821044921875	0.536837367609444005012164780055172741413116455078125	0.9161563063495783	-0.7600948227178262	BCL2L1
transition metal ion transport (GO:0000041)	1/101	0.439429009516062174522943450938328169286251068115234375	0.55295809417874852709218203017371706664562225341796875	0.42777421252439540300116505022742785513401031494140625	0.536837367609444005012164780055172741413116455078125	0.9258273090611892	-0.7612884468801059	SLC11A1
response to cAMP (GO:0051591)	1/90	0.4028691702364415316850454473751597106456756591796875	0.5329503837980655855943723508971743285655975341796875	0.39215095755784823428058416538988240063190460205078125	0.5163197390152010068931076602893881499767303466796875	0.8384188424031577	-0.7622429648491313	JUNB
neutral lipid metabolic process (GO:0006638)	1/94	0.416429296851163199821854732363135553896427154541015625	0.54062069945356039379902313157799653708934783935546875	0.405351238641915079252697751144296489655971527099609375	0.5244518679798877425213277092552743852138519287109375	0.8706545427138289	-0.7627269755772209	AGPAT5
reactive oxygen species metabolic process (GO:0072593)	1/84	0.381941268351221496768488350426196120679378509521484375	0.5216119478561289657392308072303421795368194580078125	0.371806362168341342222532830419368110597133636474609375	0.50628178152541492007543411091319285333156585693359375	0.7928568516608142	-0.7631155463440981	PRDX2
cellular component biogenesis (GO:0044085)	1/89	0.39943062324628664239156705662026070058345794677734375	0.530416452032485441492326572188176214694976806640625	0.388805943790044405972139429650269448757171630859375	0.51483524686267279069085134324268437922000885009765625	0.8315476092598953	-0.7631238704084365	RCL1
stress-activated protein kinase signaling cascade (GO:0031098)	1/91	0.4062882015962874238113045066711492836475372314453125	0.5339240234185174127645723274326883256435394287109375	0.395477897798893807124187560475547797977924346923828125	0.51776382672355170111444522262900136411190032958984375	0.8507072917120834	-0.766225690152566	MAPK14
cellular response to topologically incorrect protein (GO:0035967)	1/92	0.40968782712656215405644388738437555730342864990234375	0.5353612975490629199981640340411104261875152587890625	0.39878686087750525590678307708003558218479156494140625	0.51916831514239702993762648475239984691143035888671875	0.8609843846079845	-0.7683078588880602	RHBDD1
acylglycerol metabolic process (GO:0006639)	1/93	0.413068156000393982285601168769062496721744537353515625	0.53725858198744058658036237829946912825107574462890625	0.402077942707930180432640554499812424182891845703125	0.52101820855083413874808684340678155422210693359375	0.8703699275493012	-0.7695311942432694	AGPAT5
adaptive immune response (GO:0002250)	1/91	0.4062882015962874238113045066711492836475372314453125	0.5339240234185174127645723274326883256435394287109375	0.395477897798893807124187560475547797977924346923828125	0.51776382672355170111444522262900136411190032958984375	0.8575126510460191	-0.7723552263669399	SLC11A1
positive regulation of ubiquitin-protein transferase activity (GO:0051443)	1/87	0.3924945402187407506033878235029987990856170654296875	0.52521123393343505103558754854020662605762481689453125	0.38206130747517808021740393087384290993213653564453125	0.5102701341478255159245236427523195743560791015625	0.8310386539712078	-0.7772144843736669	BTRC
positive regulation of epithelial cell migration (GO:0010634)	1/79	0.363947197143797251950303461853764019906520843505859375	0.5069784456213095591436967879417352378368377685546875	0.354340186734195261575308677493012510240077972412109375	0.493052732314240405031569025595672428607940673828125	0.7740646913394237	-0.7823831656705853	MAPK14
DNA-templated transcription, elongation (GO:0006354)	1/90	0.4028691702364415316850454473751597106456756591796875	0.5329503837980655855943723508971743285655975341796875	0.39215095755784823428058416538988240063190460205078125	0.5163197390152010068931076602893881499767303466796875	0.8613835655460387	-0.7831211915421233	ELL2
cellular transition metal ion homeostasis (GO:0046916)	1/89	0.39943062324628664239156705662026070058345794677734375	0.530416452032485441492326572188176214694976806640625	0.388805943790044405972139429650269448757171630859375	0.51483524686267279069085134324268437922000885009765625	0.853414315751406	-0.7831912790631723	SLC11A1
myeloid leukocyte activation (GO:0002274)	1/86	0.38899678152524830299086033846833743155002593994140625	0.52405465828304731434883478868869133293628692626953125	0.378661489588940358697044530345010571181774139404296875	0.50914619208242661851926413874025456607341766357421875	0.8310813531432504	-0.7846938901252348	SLC11A1
cell-type specific apoptotic process (GO:0097285)	1/86	0.38899678152524830299086033846833743155002593994140625	0.52405465828304731434883478868869133293628692626953125	0.378661489588940358697044530345010571181774139404296875	0.50914619208242661851926413874025456607341766357421875	0.83145871347369	-0.7850501877903812	BCL2L1
stress-activated MAPK cascade (GO:0051403)	1/89	0.39943062324628664239156705662026070058345794677734375	0.530416452032485441492326572188176214694976806640625	0.388805943790044405972139429650269448757171630859375	0.51483524686267279069085134324268437922000885009765625	0.8555879967465573	-0.7851860991258859	MAPK14
cellular response to light stimulus (GO:0071482)	1/85	0.3854790618533370238907309612841345369815826416015625	0.52405465828304731434883478868869133293628692626953125	0.375243207490161656547655866233981214463710784912109375	0.50897155602122212680882284985273145139217376708984375	0.824578458983027	-0.7860445896811865	RHBDD1
membrane fusion (GO:0061025)	1/89	0.39943062324628664239156705662026070058345794677734375	0.530416452032485441492326572188176214694976806640625	0.388805943790044405972139429650269448757171630859375	0.51483524686267279069085134324268437922000885009765625	0.8659807845477837	-0.794723718334802	OPA1
cellular response to unfolded protein (GO:0034620)	1/86	0.38899678152524830299086033846833743155002593994140625	0.52405465828304731434883478868869133293628692626953125	0.378661489588940358697044530345010571181774139404296875	0.50914619208242661851926413874025456607341766357421875	0.8432235120425842	-0.7961583248225137	RHBDD1
peptidyl-serine phosphorylation (GO:0018105)	1/84	0.381941268351221496768488350426196120679378509521484375	0.5216119478561289657392308072303421795368194580078125	0.371806362168341342222532830419368110597133636474609375	0.50628178152541492007543411091319285333156585693359375	0.8272125875445646	-0.7961825446352316	MAPK14
positive regulation of Wnt signaling pathway (GO:0030177)	1/86	0.38899678152524830299086033846833743155002593994140625	0.52405465828304731434883478868869133293628692626953125	0.378661489588940358697044530345010571181774139404296875	0.50914619208242661851926413874025456607341766357421875	0.8455502716866925	-0.7983552145368796	MLLT3
regulation of reactive oxygen species metabolic process (GO:2000377)	1/81	0.371206306270754515796994610354886390268802642822265625	0.51298649269361218383522782460204325616359710693359375	0.36138344940584621323154124183929525315761566162109375	0.496946836152363069505355497312848456203937530517578125	0.8068150433543624	-0.7995515209616537	MAPK14
negative regulation of homeostatic process (GO:0032845)	1/86	0.38899678152524830299086033846833743155002593994140625	0.52405465828304731434883478868869133293628692626953125	0.378661489588940358697044530345010571181774139404296875	0.50914619208242661851926413874025456607341766357421875	0.8512963305695902	-0.803780552598739	LMO2
central nervous system neuron differentiation (GO:0021953)	1/87	0.3924945402187407506033878235029987990856170654296875	0.52521123393343505103558754854020662605762481689453125	0.38206130747517808021740393087384290993213653564453125	0.5102701341478255159245236427523195743560791015625	0.8594876312530016	-0.8038208968472239	TAL1
positive regulation of adaptive immune response (GO:0002821)	1/74	0.345433976887248028742050109940464608371257781982421875	0.49352772287583235311103635467588901519775390625	0.33639478152165214197566456277854740619659423828125	0.479138988404561760869881936741876415908336639404296875	0.7578290273394374	-0.8055372052781418	SLC11A1
feeding behavior (GO:0007631)	1/87	0.3924945402187407506033878235029987990856170654296875	0.52521123393343505103558754854020662605762481689453125	0.38206130747517808021740393087384290993213653564453125	0.5102701341478255159245236427523195743560791015625	0.8619943635274419	-0.8061652747204213	STAT3
dicarboxylic acid metabolic process (GO:0043648)	1/87	0.3924945402187407506033878235029987990856170654296875	0.52521123393343505103558754854020662605762481689453125	0.38206130747517808021740393087384290993213653564453125	0.5102701341478255159245236427523195743560791015625	0.8624295628271792	-0.8065722873157186	GCLC
regulation of coagulation (GO:0050818)	1/85	0.3854790618533370238907309612841345369815826416015625	0.52405465828304731434883478868869133293628692626953125	0.375243207490161656547655866233981214463710784912109375	0.50897155602122212680882284985273145139217376708984375	0.8469113444946936	-0.807333823758518	TEC
positive regulation of adaptive immune response based on somatic recombination of immune receptors built from immunoglobulin superfamily domains (GO:0002824)	1/71	0.334070696415321777283935489322175271809101104736328125	0.486270094155217602605034699081443250179290771484375	0.325392125423558997709960749489255249500274658203125	0.47166621302291122930228084442205727100372314453125	0.7396375727046364	-0.8109405891977859	SLC11A1
vascular process in circulatory system (GO:0003018)	1/86	0.38899678152524830299086033846833743155002593994140625	0.52405465828304731434883478868869133293628692626953125	0.378661489588940358697044530345010571181774139404296875	0.50914619208242661851926413874025456607341766357421875	0.8597211848461823	-0.8117351669707664	GCLC
anaphase-promoting complex-dependent proteasomal ubiquitin-dependent protein catabolic process (GO:0031145)	1/82	0.374805005035836191762399494109558872878551483154296875	0.5138812716682281678259869295288808643817901611328125	0.364876583401183618438068378964089788496494293212890625	0.498795957485621943572340342143434099853038787841796875	0.8287850369491707	-0.8133276778725025	BTRC
triglyceride metabolic process (GO:0006641)	1/87	0.3924945402187407506033878235029987990856170654296875	0.52521123393343505103558754854020662605762481689453125	0.38206130747517808021740393087384290993213653564453125	0.5102701341478255159245236427523195743560791015625	0.8719561599591611	-0.8154818720172089	AGPAT5
DNA integrity checkpoint (GO:0031570)	1/86	0.38899678152524830299086033846833743155002593994140625	0.52405465828304731434883478868869133293628692626953125	0.378661489588940358697044530345010571181774139404296875	0.50914619208242661851926413874025456607341766357421875	0.863857151257934	-0.8156402811461597	MAPK14
MyD88-dependent toll-like receptor signaling pathway (GO:0002755)	1/82	0.374805005035836191762399494109558872878551483154296875	0.5138812716682281678259869295288808643817901611328125	0.364876583401183618438068378964089788496494293212890625	0.498795957485621943572340342143434099853038787841796875	0.8333564230111113	-0.8178138047264613	MAPK14
regulation of cyclin-dependent protein serine/threonine kinase activity (GO:0000079)	1/89	0.39943062324628664239156705662026070058345794677734375	0.530416452032485441492326572188176214694976806640625	0.388805943790044405972139429650269448757171630859375	0.51483524686267279069085134324268437922000885009765625	0.8918595092990125	-0.8184730170802692	CCND3
negative regulation of chromosome organization (GO:2001251)	1/80	0.367587075666394813566739685484208166599273681640625	0.50950128995352039762423146385117433965206146240234375	0.3578713510530249219954157524625770747661590576171875	0.493579001996894806136850775146740488708019256591796875	0.8213918401852918	-0.8220448859660294	GFI1B
MyD88-independent toll-like receptor signaling pathway (GO:0002756)	1/79	0.363947197143797251950303461853764019906520843505859375	0.5069784456213095591436967879417352378368377685546875	0.354340186734195261575308677493012510240077972412109375	0.493052732314240405031569025595672428607940673828125	0.8157838559397912	-0.8245506646333498	MAPK14
toll-like receptor 3 signaling pathway (GO:0034138)	1/80	0.367587075666394813566739685484208166599273681640625	0.50950128995352039762423146385117433965206146240234375	0.3578713510530249219954157524625770747661590576171875	0.493579001996894806136850775146740488708019256591796875	0.8259664397963816	-0.8266231226025053	MAPK14
positive regulation of peptidyl-serine phosphorylation (GO:0033138)	1/78	0.360286554006543136008389183189137838780879974365234375	0.50592658239023646782328569315723143517971038818359375	0.3507898543090666176880176863051019608974456787109375	0.491105796032693275865455007078708149492740631103515625	0.8103598862098343	-0.8272604122996067	PAK1
lymphocyte costimulation (GO:0031294)	1/77	0.356605028809095003783369293159921653568744659423828125	0.50176849003138312976801671538851223886013031005859375	0.34722025109038734402844283977174200117588043212890625	0.487087421720956259552082201480516232550144195556640625	0.8036333423724893	-0.8286476127419822	PAK1
protein heterooligomerization (GO:0051291)	1/81	0.371206306270754515796994610354886390268802642822265625	0.51298649269361218383522782460204325616359710693359375	0.36138344940584621323154124183929525315761566162109375	0.496946836152363069505355497312848456203937530517578125	0.8393455574915819	-0.8317891722924242	PRKAB1
regulation of ubiquitin-protein ligase activity involved in mitotic cell cycle (GO:0051439)	1/78	0.360286554006543136008389183189137838780879974365234375	0.50592658239023646782328569315723143517971038818359375	0.3507898543090666176880176863051019608974456787109375	0.491105796032693275865455007078708149492740631103515625	0.8209558322275073	-0.83807734292568	BTRC
regulation of DNA binding (GO:0051101)	1/77	0.356605028809095003783369293159921653568744659423828125	0.50176849003138312976801671538851223886013031005859375	0.34722025109038734402844283977174200117588043212890625	0.487087421720956259552082201480516232550144195556640625	0.81289350367111	-0.8381960101878302	ID2
modification of morphology or physiology of other organism (GO:0035821)	1/76	0.352902503453422944357242840851540677249431610107421875	0.49958657247014037761090321509982459247112274169921875	0.343631273825898919671573139567044563591480255126953125	0.4859678826796722805880790474475361406803131103515625	0.8053606727731959	-0.8388342443557858	BCL2L1
multi-organism behavior (GO:0051705)	1/77	0.356605028809095003783369293159921653568744659423828125	0.50176849003138312976801671538851223886013031005859375	0.34722025109038734402844283977174200117588043212890625	0.487087421720956259552082201480516232550144195556640625	0.8160165075236288	-0.8414162221309207	THRA
ethanolamine-containing compound metabolic process (GO:0042439)	1/81	0.371206306270754515796994610354886390268802642822265625	0.51298649269361218383522782460204325616359710693359375	0.36138344940584621323154124183929525315761566162109375	0.496946836152363069505355497312848456203937530517578125	0.849515704314872	-0.8418677602264788	SGMS1
B cell differentiation (GO:0030183)	1/80	0.367587075666394813566739685484208166599273681640625	0.50950128995352039762423146385117433965206146240234375	0.3578713510530249219954157524625770747661590576171875	0.493579001996894806136850775146740488708019256591796875	0.8414892568155017	-0.8421582810032456	ITGA4
cellular response to starvation (GO:0009267)	1/74	0.345433976887248028742050109940464608371257781982421875	0.49352772287583235311103635467588901519775390625	0.33639478152165214197566456277854740619659423828125	0.479138988404561760869881936741876415908336639404296875	0.7925251208911687	-0.8424175479747696	SLC2A1
regulation of organelle assembly (GO:1902115)	1/80	0.367587075666394813566739685484208166599273681640625	0.50950128995352039762423146385117433965206146240234375	0.3578713510530249219954157524625770747661590576171875	0.493579001996894806136850775146740488708019256591796875	0.84279281933043	-0.843462879912692	SENP6
monovalent inorganic cation homeostasis (GO:0055067)	1/82	0.374805005035836191762399494109558872878551483154296875	0.5138812716682281678259869295288808643817901611328125	0.364876583401183618438068378964089788496494293212890625	0.498795957485621943572340342143434099853038787841796875	0.8599594817390287	-0.8439206997774754	SLC11A1
T cell costimulation (GO:0031295)	1/76	0.352902503453422944357242840851540677249431610107421875	0.49958657247014037761090321509982459247112274169921875	0.343631273825898919671573139567044563591480255126953125	0.4859678826796722805880790474475361406803131103515625	0.8117350758657942	-0.8454735896605257	PAK1
blood vessel morphogenesis (GO:0048514)	1/74	0.345433976887248028742050109940464608371257781982421875	0.49352772287583235311103635467588901519775390625	0.33639478152165214197566456277854740619659423828125	0.479138988404561760869881936741876415908336639404296875	0.796718830378248	-0.8468752671938794	CITED2
regulation of smooth muscle cell proliferation (GO:0048660)	1/77	0.356605028809095003783369293159921653568744659423828125	0.50176849003138312976801671538851223886013031005859375	0.34722025109038734402844283977174200117588043212890625	0.487087421720956259552082201480516232550144195556640625	0.8244593656158664	-0.850121876605383	ID2
lymphocyte activation involved in immune response (GO:0002285)	1/77	0.356605028809095003783369293159921653568744659423828125	0.50176849003138312976801671538851223886013031005859375	0.34722025109038734402844283977174200117588043212890625	0.487087421720956259552082201480516232550144195556640625	0.8261276362268438	-0.8518420745940737	SLC11A1
TRIF-dependent toll-like receptor signaling pathway (GO:0035666)	1/76	0.352902503453422944357242840851540677249431610107421875	0.49958657247014037761090321509982459247112274169921875	0.343631273825898919671573139567044563591480255126953125	0.4859678826796722805880790474475361406803131103515625	0.8180323769436425	-0.8520326283244428	MAPK14
tissue remodeling (GO:0048771)	1/71	0.334070696415321777283935489322175271809101104736328125	0.486270094155217602605034699081443250179290771484375	0.325392125423558997709960749489255249500274658203125	0.47166621302291122930228084442205727100372314453125	0.7805659072114636	-0.8558145233037601	ITGA4
regulation of blood coagulation (GO:0030193)	1/79	0.363947197143797251950303461853764019906520843505859375	0.5069784456213095591436967879417352378368377685546875	0.354340186734195261575308677493012510240077972412109375	0.493052732314240405031569025595672428607940673828125	0.8499457985614862	-0.8590797280473773	TEC
regulation of ERBB signaling pathway (GO:1901184)	1/74	0.345433976887248028742050109940464608371257781982421875	0.49352772287583235311103635467588901519775390625	0.33639478152165214197566456277854740619659423828125	0.479138988404561760869881936741876415908336639404296875	0.8103005406946626	-0.8613119970847781	STAM
regulation of hemostasis (GO:1900046)	1/79	0.363947197143797251950303461853764019906520843505859375	0.5069784456213095591436967879417352378368377685546875	0.354340186734195261575308677493012510240077972412109375	0.493052732314240405031569025595672428607940673828125	0.8529914259142402	-0.862158085187757	TEC
DNA damage checkpoint (GO:0000077)	1/77	0.356605028809095003783369293159921653568744659423828125	0.50176849003138312976801671538851223886013031005859375	0.34722025109038734402844283977174200117588043212890625	0.487087421720956259552082201480516232550144195556640625	0.8405335417746124	-0.8666963851510538	MAPK14
regulation of mRNA metabolic process (GO:1903311)	1/76	0.352902503453422944357242840851540677249431610107421875	0.49958657247014037761090321509982459247112274169921875	0.343631273825898919671573139567044563591480255126953125	0.4859678826796722805880790474475361406803131103515625	0.8359162817513405	-0.8706598499937592	MBNL1
regulation of multicellular organism growth (GO:0040014)	1/72	0.3378800165376245612236516535631380975246429443359375	0.48925869338556238208326476524234749376773834228515625	0.329079540569539086281025674907141365110874176025390625	0.47454223603868317393761344646918587386608123779296875	0.8035878122947687	-0.8719445492345095	STAT3
sodium ion transmembrane transport (GO:0035725)	1/82	0.374805005035836191762399494109558872878551483154296875	0.5138812716682281678259869295288808643817901611328125	0.364876583401183618438068378964089788496494293212890625	0.498795957485621943572340342143434099853038787841796875	0.8888598622338554	-0.8722820701082126	ASIC4
histone methylation (GO:0016571)	1/74	0.345433976887248028742050109940464608371257781982421875	0.49352772287583235311103635467588901519775390625	0.33639478152165214197566456277854740619659423828125	0.479138988404561760869881936741876415908336639404296875	0.8208773377979017	-0.8725546432120306	TET3
protein deubiquitination (GO:0016579)	1/80	0.367587075666394813566739685484208166599273681640625	0.50950128995352039762423146385117433965206146240234375	0.3578713510530249219954157524625770747661590576171875	0.493579001996894806136850775146740488708019256591796875	0.872625147169088	-0.873318925878158	USP15
regulation of epidermal growth factor receptor signaling pathway (GO:0042058)	1/71	0.334070696415321777283935489322175271809101104736328125	0.486270094155217602605034699081443250179290771484375	0.325392125423558997709960749489255249500274658203125	0.47166621302291122930228084442205727100372314453125	0.800160203056083	-0.8772977610455193	STAM
cytokinesis (GO:0000910)	1/79	0.363947197143797251950303461853764019906520843505859375	0.5069784456213095591436967879417352378368377685546875	0.354340186734195261575308677493012510240077972412109375	0.493052732314240405031569025595672428607940673828125	0.8703971680869588	-0.879750877901727	BCL2L1
regulation of generation of precursor metabolites and energy (GO:0043467)	1/74	0.345433976887248028742050109940464608371257781982421875	0.49352772287583235311103635467588901519775390625	0.33639478152165214197566456277854740619659423828125	0.479138988404561760869881936741876415908336639404296875	0.8278185926937168	-0.8799328761223327	STAT3
toll-like receptor 2 signaling pathway (GO:0034134)	1/73	0.341667736212621309110915035489597357809543609619140625	0.491169408198329715542485018886509351432323455810546875	0.332747057278284186221384288728586398065090179443359375	0.477360093500154347712083335864008404314517974853515625	0.8259084672017308	-0.8869567681651613	MAPK14
toll-like receptor 9 signaling pathway (GO:0034162)	1/73	0.341667736212621309110915035489597357809543609619140625	0.491169408198329715542485018886509351432323455810546875	0.332747057278284186221384288728586398065090179443359375	0.477360093500154347712083335864008404314517974853515625	0.8287380414148168	-0.8899954947298924	MAPK14
BMP signaling pathway (GO:0030509)	1/70	0.33023965379668018815806362908915616571903228759765625	0.4847458774908066647668647419777698814868927001953125	0.321684705272673732157073800408397801220417022705078125	0.470700414332809347062180904686101712286472320556640625	0.8048250745525548	-0.8916952085800349	USP15
monosaccharide transport (GO:0015749)	1/71	0.334070696415321777283935489322175271809101104736328125	0.486270094155217602605034699081443250179290771484375	0.325392125423558997709960749489255249500274658203125	0.47166621302291122930228084442205727100372314453125	0.8152151265981935	-0.8938040189995646	SLC2A1
positive regulation of ubiquitin-protein ligase activity involved in mitotic cell cycle (GO:0051437)	1/72	0.3378800165376245612236516535631380975246429443359375	0.48925869338556238208326476524234749376773834228515625	0.329079540569539086281025674907141365110874176025390625	0.47454223603868317393761344646918587386608123779296875	0.8260548832357058	-0.8963227686953954	BTRC
RNA export from nucleus (GO:0006405)	1/76	0.352902503453422944357242840851540677249431610107421875	0.49958657247014037761090321509982459247112274169921875	0.343631273825898919671573139567044563591480255126953125	0.4859678826796722805880790474475361406803131103515625	0.8622953766186122	-0.8981353511671435	HNRNPA1
protein import into nucleus (GO:0006606)	1/71	0.334070696415321777283935489322175271809101104736328125	0.486270094155217602605034699081443250179290771484375	0.325392125423558997709960749489255249500274658203125	0.47166621302291122930228084442205727100372314453125	0.8201704785715956	-0.8992370799976676	STAT3
positive regulation of transmembrane receptor protein serine/threonine kinase signaling pathway (GO:0090100)	1/73	0.341667736212621309110915035489597357809543609619140625	0.491169408198329715542485018886509351432323455810546875	0.332747057278284186221384288728586398065090179443359375	0.477360093500154347712083335864008404314517974853515625	0.8373685445377437	-0.8992639348313556	CITED2
single-organism nuclear import (GO:1902593)	1/71	0.334070696415321777283935489322175271809101104736328125	0.486270094155217602605034699081443250179290771484375	0.325392125423558997709960749489255249500274658203125	0.47166621302291122930228084442205727100372314453125	0.8264213415605757	-0.9060905426966243	STAT3
negative regulation of transforming growth factor beta receptor signaling pathway (GO:0030512)	1/73	0.341667736212621309110915035489597357809543609619140625	0.491169408198329715542485018886509351432323455810546875	0.332747057278284186221384288728586398065090179443359375	0.477360093500154347712083335864008404314517974853515625	0.8444542970610673	-0.9068734417049185	USP15
DNA modification (GO:0006304)	1/72	0.3378800165376245612236516535631380975246429443359375	0.48925869338556238208326476524234749376773834228515625	0.329079540569539086281025674907141365110874176025390625	0.47454223603868317393761344646918587386608123779296875	0.8367203446117656	-0.9078954814339945	TET3
toll-like receptor TLR1:TLR2 signaling pathway (GO:0038123)	1/71	0.334070696415321777283935489322175271809101104736328125	0.486270094155217602605034699081443250179290771484375	0.325392125423558997709960749489255249500274658203125	0.47166621302291122930228084442205727100372314453125	0.8321411238096508	-0.912361727068974	MAPK14
cellular iron ion homeostasis (GO:0006879)	1/67	0.318614959773575900925379755790345370769500732421875	0.474685175363199152176463258001604117453098297119140625	0.310441340829543943602430999817443080246448516845703125	0.459558754277953951383750563763896934688091278076171875	0.800502471329968	-0.915592254913151	SLC11A1
toll-like receptor TLR6:TLR2 signaling pathway (GO:0038124)	1/71	0.334070696415321777283935489322175271809101104736328125	0.486270094155217602605034699081443250179290771484375	0.325392125423558997709960749489255249500274658203125	0.47166621302291122930228084442205727100372314453125	0.8351916447135694	-0.9157063262489995	MAPK14
glycoprotein metabolic process (GO:0009100)	1/75	0.349178859301543409454637867384008131921291351318359375	0.497347802665695282176017144593060947954654693603515625	0.340022818747381549986386062300880439579486846923828125	0.483458435932321906047803850015043281018733978271484375	0.8749857418704702	-0.9206346205796886	ST8SIA6
regulation of RNA splicing (GO:0043484)	1/73	0.341667736212621309110915035489597357809543609619140625	0.491169408198329715542485018886509351432323455810546875	0.332747057278284186221384288728586398065090179443359375	0.477360093500154347712083335864008404314517974853515625	0.860085186603178	-0.9236597126082664	MBNL1
response to heat (GO:0009408)	1/70	0.33023965379668018815806362908915616571903228759765625	0.4847458774908066647668647419777698814868927001953125	0.321684705272673732157073800408397801220417022705078125	0.470700414332809347062180904686101712286472320556640625	0.8352618011597897	-0.9254171739345817	GCLC
regulation of neural precursor cell proliferation (GO:2000177)	1/65	0.310754282033090134529373926852713339030742645263671875	0.4674737741599293006089510527090169489383697509765625	0.302843760634446901303107324565644375979900360107421875	0.453127130573345360264880810063914395868778228759765625	0.7938132426582898	-0.92777142543702	ID2
leukocyte mediated immunity (GO:0002443)	1/70	0.33023965379668018815806362908915616571903228759765625	0.4847458774908066647668647419777698814868927001953125	0.321684705272673732157073800408397801220417022705078125	0.470700414332809347062180904686101712286472320556640625	0.8396287970144718	-0.9302555287555642	SLC11A1
associative learning (GO:0008306)	1/65	0.310754282033090134529373926852713339030742645263671875	0.4674737741599293006089510527090169489383697509765625	0.302843760634446901303107324565644375979900360107421875	0.453127130573345360264880810063914395868778228759765625	0.8001065570585304	-0.9351267540685781	TANC1
cytokine production (GO:0001816)	1/68	0.322511909276347263908490958783659152686595916748046875	0.478444184900907065749464663895196281373500823974609375	0.31420942094146686596189965712255798280239105224609375	0.46365860526638069671889752498827874660491943359375	0.8274042287025075	-0.9363032145187064	SLC11A1
hexose transport (GO:0008645)	1/69	0.326386765910228249243374420984764583408832550048828125	0.48068347670010436178955615105223841965198516845703125	0.3179571730029404630357703354093246161937713623046875	0.4677025786621922254227001758408732712268829345703125	0.8366252833617592	-0.9367460735485909	SLC2A1
regulation of gliogenesis (GO:0014013)	1/67	0.318614959773575900925379755790345370769500732421875	0.474685175363199152176463258001604117453098297119140625	0.310441340829543943602430999817443080246448516845703125	0.459558754277953951383750563763896934688091278076171875	0.820061176954464	-0.9379629533522983	ID2
regulation of receptor-mediated endocytosis (GO:0048259)	1/64	0.30679030202527501902665107991197146475315093994140625	0.46502599643221775860268962787813507020473480224609375	0.299014041170023114890597071280353702604770660400390625	0.451764164153841907278774669975973665714263916015625	0.7951635456975793	-0.9395579460551471	AHI1
positive regulation of cytokine biosynthetic process (GO:0042108)	1/59	0.286628890939376879121169849895522929728031158447265625	0.449632933647018007139450901377131231129169464111328125	0.2795517104212450476552476175129413604736328125	0.43656449844932099235705891260295175015926361083984375	0.7569368729037727	-0.9458433093653111	ZFPM1
glucose transport (GO:0015758)	1/68	0.322511909276347263908490958783659152686595916748046875	0.478444184900907065749464663895196281373500823974609375	0.31420942094146686596189965712255798280239105224609375	0.46365860526638069671889752498827874660491943359375	0.836464374830098	-0.9465558137307926	SLC2A1
modification of morphology or physiology of other organism involved in symbiotic interaction (GO:0051817)	1/63	0.302803725557743208529615230872877873480319976806640625	0.46250612905914068040402753467787988483905792236328125	0.29516355491874490812875819756300188601016998291015625	0.449849925603732658796474197515635751187801361083984375	0.7935935948811526	-0.9480828201319597	BCL2L1
adherens junction organization (GO:0034332)	1/69	0.326386765910228249243374420984764583408832550048828125	0.48068347670010436178955615105223841965198516845703125	0.3179571730029404630357703354093246161937713623046875	0.4677025786621922254227001758408732712268829345703125	0.8480007939929767	-0.9494829165897012	CDH1
response to osmotic stress (GO:0006970)	1/64	0.30679030202527501902665107991197146475315093994140625	0.46502599643221775860268962787813507020473480224609375	0.299014041170023114890597071280353702604770660400390625	0.451764164153841907278774669975973665714263916015625	0.8044568966749197	-0.9505388842577146	SLC2A1
positive regulation of cellular protein catabolic process (GO:1903364)	1/67	0.318614959773575900925379755790345370769500732421875	0.474685175363199152176463258001604117453098297119140625	0.310441340829543943602430999817443080246448516845703125	0.459558754277953951383750563763896934688091278076171875	0.8320648494865877	-0.9516924170261161	GCLC
aminoglycan catabolic process (GO:0006026)	1/67	0.318614959773575900925379755790345370769500732421875	0.474685175363199152176463258001604117453098297119140625	0.310441340829543943602430999817443080246448516845703125	0.459558754277953951383750563763896934688091278076171875	0.833432478674291	-0.953256672898773	HPSE2
regulation of mRNA processing (GO:0050684)	1/69	0.326386765910228249243374420984764583408832550048828125	0.48068347670010436178955615105223841965198516845703125	0.3179571730029404630357703354093246161937713623046875	0.4677025786621922254227001758408732712268829345703125	0.852529141373489	-0.9545531812741654	MBNL1
positive regulation of endothelial cell migration (GO:0010595)	1/55	0.2700821701720690359849186279461719095706939697265625	0.434943063762689818840811994959949515759944915771484375	0.263598599868393457246185107578639872372150421142578125	0.424010218956896223208019591766060329973697662353515625	0.7304833330522809	-0.95622389058644	MAPK14
stem cell differentiation (GO:0048863)	1/62	0.298794424934545499450422312293085269629955291748046875	0.4588981631023394403001702812616713345050811767578125	0.29129219073814105467334911736543290317058563232421875	0.446883283808623910093871245408081449568271636962890625	0.7934773918722644	-0.958520280012262	TAL1
regulation of skeletal muscle tissue development (GO:0048641)	1/61	0.294762271819275001316640327786444686353206634521484375	0.456534259080075610626181514817290008068084716796875	0.287399836901871597039104244686313904821872711181640625	0.443844759206548922225721298673306591808795928955078125	0.7866191962567872	-0.9609230806716755	MAPK14
regulation of actin filament bundle assembly (GO:0032231)	1/62	0.298794424934545499450422312293085269629955291748046875	0.4588981631023394403001702812616713345050811767578125	0.29129219073814105467334911736543290317058563232421875	0.446883283808623910093871245408081449568271636962890625	0.8091413828598258	-0.9774423730438981	PAK1
glial cell differentiation (GO:0010001)	1/61	0.294762271819275001316640327786444686353206634521484375	0.456534259080075610626181514817290008068084716796875	0.287399836901871597039104244686313904821872711181640625	0.443844759206548922225721298673306591808795928955078125	0.8027253711179286	-0.9805981600989928	STAT3
transcription elongation from RNA polymerase II promoter (GO:0006368)	1/67	0.318614959773575900925379755790345370769500732421875	0.474685175363199152176463258001604117453098297119140625	0.310441340829543943602430999817443080246448516845703125	0.459558754277953951383750563763896934688091278076171875	0.8603527148882419	-0.9840472833724365	ELL2
positive regulation of chromatin modification (GO:1903310)	1/56	0.27425417480204250519904007887816987931728363037109375	0.438114754012895846191355531118460930883884429931640625	0.26761927110339112090287017053924500942230224609375	0.425563521286556889489105515167466364800930023193359375	0.7610170443380095	-0.9845277177860414	GFI1B
regulation of blood vessel size (GO:0050880)	1/63	0.302803725557743208529615230872877873480319976806640625	0.46250612905914068040402753467787988483905792236328125	0.29516355491874490812875819756300188601016998291015625	0.449849925603732658796474197515635751187801361083984375	0.8242828918315869	-0.9847464164466354	GCLC
protein polymerization (GO:0051258)	1/64	0.30679030202527501902665107991197146475315093994140625	0.46502599643221775860268962787813507020473480224609375	0.299014041170023114890597071280353702604770660400390625	0.451764164153841907278774669975973665714263916015625	0.8336486399246543	-0.9850315801036094	MICALL2
ceramide metabolic process (GO:0006672)	1/64	0.30679030202527501902665107991197146475315093994140625	0.46502599643221775860268962787813507020473480224609375	0.299014041170023114890597071280353702604770660400390625	0.451764164153841907278774669975973665714263916015625	0.8339322177747275	-0.9853666530880326	ST8SIA6
positive regulation of proteolysis involved in cellular protein catabolic process (GO:1903052)	1/65	0.310754282033090134529373926852713339030742645263671875	0.4674737741599293006089510527090169489383697509765625	0.302843760634446901303107324565644375979900360107421875	0.453127130573345360264880810063914395868778228759765625	0.8439103938959067	-0.9863226096657081	GCLC
regulation of tube size (GO:0035150)	1/64	0.30679030202527501902665107991197146475315093994140625	0.46502599643221775860268962787813507020473480224609375	0.299014041170023114890597071280353702604770660400390625	0.451764164153841907278774669975973665714263916015625	0.8349259409943861	-0.9865408273220774	GCLC
toll-like receptor 10 signaling pathway (GO:0034166)	1/65	0.310754282033090134529373926852713339030742645263671875	0.4674737741599293006089510527090169489383697509765625	0.302843760634446901303107324565644375979900360107421875	0.453127130573345360264880810063914395868778228759765625	0.8451115441617687	-0.9877264573649365	MAPK14
positive regulation of histone modification (GO:0031058)	1/55	0.2700821701720690359849186279461719095706939697265625	0.434943063762689818840811994959949515759944915771484375	0.263598599868393457246185107578639872372150421142578125	0.424010218956896223208019591766060329973697662353515625	0.7546992905338346	-0.9879232819750587	GFI1B
glutamine family amino acid metabolic process (GO:0009064)	1/65	0.310754282033090134529373926852713339030742645263671875	0.4674737741599293006089510527090169489383697509765625	0.302843760634446901303107324565644375979900360107421875	0.453127130573345360264880810063914395868778228759765625	0.8471781223570484	-0.9901417763530539	GCLC
cellular response to hydrogen peroxide (GO:0070301)	1/62	0.298794424934545499450422312293085269629955291748046875	0.4588981631023394403001702812616713345050811767578125	0.29129219073814105467334911736543290317058563232421875	0.446883283808623910093871245408081449568271636962890625	0.8204876743010104	-0.9911486872510907	PRDX2
regulation of smoothened signaling pathway (GO:0008589)	1/63	0.302803725557743208529615230872877873480319976806640625	0.46250612905914068040402753467787988483905792236328125	0.29516355491874490812875819756300188601016998291015625	0.449849925603732658796474197515635751187801361083984375	0.8301369150639871	-0.9917400450382614	BTRC
toll-like receptor 5 signaling pathway (GO:0034146)	1/65	0.310754282033090134529373926852713339030742645263671875	0.4674737741599293006089510527090169489383697509765625	0.302843760634446901303107324565644375979900360107421875	0.453127130573345360264880810063914395868778228759765625	0.8486648531513272	-0.991879397085646	MAPK14
steroid hormone mediated signaling pathway (GO:0043401)	1/59	0.286628890939376879121169849895522929728031158447265625	0.449632933647018007139450901377131231129169464111328125	0.2795517104212450476552476175129413604736328125	0.43656449844932099235705891260295175015926361083984375	0.8012474397059695	-1.0012123297477684	THRA
lipid oxidation (GO:0034440)	1/65	0.310754282033090134529373926852713339030742645263671875	0.4674737741599293006089510527090169489383697509765625	0.302843760634446901303107324565644375979900360107421875	0.453127130573345360264880810063914395868778228759765625	0.8572229306504418	-1.0018816738601743	MAPK14
regulation of extrinsic apoptotic signaling pathway in absence of ligand (GO:2001239)	1/58	0.28252740282373334235188622187706641852855682373046875	0.446720399697458081522682959985104389488697052001953125	0.275595711366333262493100164647330529987812042236328125	0.43232525442939440107892323794658295810222625732421875	0.801503829567275	-1.0130845956565404	BCL2L1
fatty acid oxidation (GO:0019395)	1/64	0.30679030202527501902665107991197146475315093994140625	0.46502599643221775860268962787813507020473480224609375	0.299014041170023114890597071280353702604770660400390625	0.451764164153841907278774669975973665714263916015625	0.8585987285242646	-1.0145123757529855	MAPK14
cell redox homeostasis (GO:0045454)	1/63	0.302803725557743208529615230872877873480319976806640625	0.46250612905914068040402753467787988483905792236328125	0.29516355491874490812875819756300188601016998291015625	0.449849925603732658796474197515635751187801361083984375	0.8496198394166138	-1.0150157191160267	GCLC
regulation of chemokine production (GO:0032642)	1/56	0.27425417480204250519904007887816987931728363037109375	0.438114754012895846191355531118460930883884429931640625	0.26761927110339112090287017053924500942230224609375	0.425563521286556889489105515167466364800930023193359375	0.7847954970035849	-1.0152899009848246	ZFPM1
mesenchyme development (GO:0060485)	1/55	0.2700821701720690359849186279461719095706939697265625	0.434943063762689818840811994959949515759944915771484375	0.263598599868393457246185107578639872372150421142578125	0.424010218956896223208019591766060329973697662353515625	0.7774031808223865	-1.0176433335092299	CITED2
chromatin assembly or disassembly (GO:0006333)	1/58	0.28252740282373334235188622187706641852855682373046875	0.446720399697458081522682959985104389488697052001953125	0.275595711366333262493100164647330529987812042236328125	0.43232525442939440107892323794658295810222625732421875	0.8081431602410609	-1.0214765750619463	HIST1H4A
adaptive immune response based on somatic recombination of immune receptors built from immunoglobulin superfamily domains (GO:0002460)	1/57	0.278402541455168683892651415590080432593822479248046875	0.44372395909273454339682984937098808586597442626953125	0.271618269826255198662323664393625222146511077880859375	0.43044852089644314308003458791063167154788970947265625	0.8026004036567107	-1.0262748803460267	SLC11A1
regulation of morphogenesis of a branching structure (GO:0060688)	1/53	0.261666712126778111535685411581653170287609100341796875	0.426817014042859377287442157467012293636798858642578125	0.25549177561283153981008808841579593718051910400390625	0.41383725980078411854634623523452319204807281494140625	0.7684961626218787	-1.0303102603994976	CDH1
acute inflammatory response (GO:0002526)	1/59	0.286628890939376879121169849895522929728031158447265625	0.449632933647018007139450901377131231129169464111328125	0.2795517104212450476552476175129413604736328125	0.43656449844932099235705891260295175015926361083984375	0.8284205095471001	-1.0351669001012425	STAT3
positive regulation of neuron death (GO:1901216)	1/55	0.2700821701720690359849186279461719095706939697265625	0.434943063762689818840811994959949515759944915771484375	0.263598599868393457246185107578639872372150421142578125	0.424010218956896223208019591766060329973697662353515625	0.7930105296382753	-1.0380738062266694	FOXO3
glycosphingolipid metabolic process (GO:0006687)	1/61	0.294762271819275001316640327786444686353206634521484375	0.456534259080075610626181514817290008068084716796875	0.287399836901871597039104244686313904821872711181640625	0.443844759206548922225721298673306591808795928955078125	0.8507662820851737	-1.03928426944465	ST8SIA6
single-organism membrane fusion (GO:0044801)	1/62	0.298794424934545499450422312293085269629955291748046875	0.4588981631023394403001702812616713345050811767578125	0.29129219073814105467334911736543290317058563232421875	0.446883283808623910093871245408081449568271636962890625	0.8661243757839789	-1.0462777990977115	OPA1
glycosaminoglycan catabolic process (GO:0006027)	1/60	0.290707137091916312243711217888630926609039306640625	0.453477090670816818107624612821382470428943634033203125	0.28348638110197821315949795462074689567089080810546875	0.4397511457405964829803224347415380179882049560546875	0.8475848951767374	-1.047139367775762	HPSE2
ribonucleoprotein complex biogenesis (GO:0022613)	1/61	0.294762271819275001316640327786444686353206634521484375	0.456534259080075610626181514817290008068084716796875	0.287399836901871597039104244686313904821872711181640625	0.443844759206548922225721298673306591808795928955078125	0.8599341797728405	-1.0504836458789364	RCL1
positive regulation of proteasomal protein catabolic process (GO:1901800)	1/58	0.28252740282373334235188622187706641852855682373046875	0.446720399697458081522682959985104389488697052001953125	0.275595711366333262493100164647330529987812042236328125	0.43232525442939440107892323794658295810222625732421875	0.8311930450134424	-1.0506111622381114	GCLC
vacuole organization (GO:0007033)	1/62	0.298794424934545499450422312293085269629955291748046875	0.4588981631023394403001702812616713345050811767578125	0.29129219073814105467334911736543290317058563232421875	0.446883283808623910093871245408081449568271636962890625	0.8797083753282077	-1.062687263538907	MAN2A1
histone lysine methylation (GO:0034968)	1/58	0.28252740282373334235188622187706641852855682373046875	0.446720399697458081522682959985104389488697052001953125	0.275595711366333262493100164647330529987812042236328125	0.43232525442939440107892323794658295810222625732421875	0.8410320823351314	-1.0630475059946651	TET3
regulation of stress fiber assembly (GO:0051492)	1/56	0.27425417480204250519904007887816987931728363037109375	0.438114754012895846191355531118460930883884429931640625	0.26761927110339112090287017053924500942230224609375	0.425563521286556889489105515167466364800930023193359375	0.8237883764430555	-1.0657349874517674	PAK1
muscle tissue morphogenesis (GO:0060415)	1/56	0.27425417480204250519904007887816987931728363037109375	0.438114754012895846191355531118460930883884429931640625	0.26761927110339112090287017053924500942230224609375	0.425563521286556889489105515167466364800930023193359375	0.8238442085657931	-1.0658072174665707	ZFPM1
specification of symmetry (GO:0009799)	1/54	0.26588639403466896027339316788129508495330810546875	0.432181734994508570668614311216515488922595977783203125	0.259556140214492414575175871505052782595157623291015625	0.41944513146031081607389978671562857925891876220703125	0.8082706495791059	-1.0707049361812493	CITED2
telomere organization (GO:0032200)	1/63	0.302803725557743208529615230872877873480319976806640625	0.46250612905914068040402753467787988483905792236328125	0.29516355491874490812875819756300188601016998291015625	0.449849925603732658796474197515635751187801361083984375	0.897837698951134	-1.0726201712475498	HIST1H4A
DNA methylation or demethylation (GO:0044728)	1/56	0.27425417480204250519904007887816987931728363037109375	0.438114754012895846191355531118460930883884429931640625	0.26761927110339112090287017053924500942230224609375	0.425563521286556889489105515167466364800930023193359375	0.829169148042389	-1.0726960914402175	TET3
striated muscle cell differentiation (GO:0051146)	1/53	0.261666712126778111535685411581653170287609100341796875	0.426817014042859377287442157467012293636798858642578125	0.25549177561283153981008808841579593718051910400390625	0.41383725980078411854634623523452319204807281494140625	0.8025862337055992	-1.0760142622197215	MAPK14
iron ion transport (GO:0006826)	1/56	0.27425417480204250519904007887816987931728363037109375	0.438114754012895846191355531118460930883884429931640625	0.26761927110339112090287017053924500942230224609375	0.425563521286556889489105515167466364800930023193359375	0.8323084788449979	-1.0767574435655916	SLC11A1
telomere maintenance (GO:0000723)	1/62	0.298794424934545499450422312293085269629955291748046875	0.4588981631023394403001702812616713345050811767578125	0.29129219073814105467334911736543290317058563232421875	0.446883283808623910093871245408081449568271636962890625	0.9015698561504678	-1.0890959210934614	HIST1H4A
neurotransmitter secretion (GO:0007269)	1/57	0.278402541455168683892651415590080432593822479248046875	0.44372395909273454339682984937098808586597442626953125	0.271618269826255198662323664393625222146511077880859375	0.43044852089644314308003458791063167154788970947265625	0.852699136614648	-1.09033549000638	SYN3
regulation of phagocytosis (GO:0050764)	1/52	0.2574229894963269149599227603175677359104156494140625	0.4223677554397919919892956386320292949676513671875	0.25140538890266983518273491426953114569187164306640625	0.41200906675461068662258412587107159197330474853515625	0.8051871864971305	-1.0926669307553307	SLC11A1
regulation of intracellular steroid hormone receptor signaling pathway (GO:0033143)	1/53	0.261666712126778111535685411581653170287609100341796875	0.426817014042859377287442157467012293636798858642578125	0.25549177561283153981008808841579593718051910400390625	0.41383725980078411854634623523452319204807281494140625	0.816585259454663	-1.094782527523284	PAK1
determination of bilateral symmetry (GO:0009855)	1/53	0.261666712126778111535685411581653170287609100341796875	0.426817014042859377287442157467012293636798858642578125	0.25549177561283153981008808841579593718051910400390625	0.41383725980078411854634623523452319204807281494140625	0.8167396596844042	-1.0949895293908898	CITED2
ER to Golgi vesicle-mediated transport (GO:0006888)	1/60	0.290707137091916312243711217888630926609039306640625	0.453477090670816818107624612821382470428943634033203125	0.28348638110197821315949795462074689567089080810546875	0.4397511457405964829803224347415380179882049560546875	0.8950300723179772	-1.1057549861974747	ANK1
positive regulation of smooth muscle cell proliferation (GO:0048661)	1/46	0.2314481428068261015251749768140143714845180511474609375	0.403913125825882957098400538598070852458477020263671875	0.22641796600651253879021851389552466571331024169921875	0.39029497141939273330280002483050338923931121826171875	0.7592004340521765	-1.1110134867773132	ID2
inner ear development (GO:0048839)	1/46	0.2314481428068261015251749768140143714845180511474609375	0.403913125825882957098400538598070852458477020263671875	0.22641796600651253879021851389552466571331024169921875	0.39029497141939273330280002483050338923931121826171875	0.7676896234787915	-1.1234365617937963	AHI1
regulation of glial cell differentiation (GO:0045685)	1/50	0.2488628782314115384100006167500396259129047393798828125	0.415666653928484730595727114632609300315380096435546875	0.2431660775024654108644739380906685255467891693115234375	0.402770922664606789709296208457089960575103759765625	0.8086446860805023	-1.1247060687350137	ID2
positive regulation of epithelial cell differentiation (GO:0030858)	1/52	0.2574229894963269149599227603175677359104156494140625	0.4223677554397919919892956386320292949676513671875	0.25140538890266983518273491426953114569187164306640625	0.41200906675461068662258412587107159197330474853515625	0.8315999228014098	-1.1285099297429326	AHI1
nucleotide-binding domain, leucine rich repeat containing receptor signaling pathway (GO:0035872)	1/46	0.2314481428068261015251749768140143714845180511474609375	0.403913125825882957098400538598070852458477020263671875	0.22641796600651253879021851389552466571331024169921875	0.39029497141939273330280002483050338923931121826171875	0.7728826447374169	-1.1310360261732613	BCL2L1
lymphocyte mediated immunity (GO:0002449)	1/53	0.261666712126778111535685411581653170287609100341796875	0.426817014042859377287442157467012293636798858642578125	0.25549177561283153981008808841579593718051910400390625	0.41383725980078411854634623523452319204807281494140625	0.8464800185537198	-1.1348619430493763	SLC11A1
peptidyl-threonine modification (GO:0018210)	1/48	0.24020496513160416451881928878719918429851531982421875	0.408055507839420295024268625638796947896480560302734375	0.2348372564242822979618807721635675989091396331787109375	0.3965191493321518212411547210649587213993072509765625	0.7971729212735661	-1.136978002047904	GALNT2
positive regulation of neuron apoptotic process (GO:0043525)	1/47	0.2358389873357741584047886362895951606333255767822265625	0.40666499983231474413258865752140991389751434326171875	0.2306389802537673616722457836658577434718608856201171875	0.394208711034966741149077051886706613004207611083984375	0.7918052919656343	-1.1438466469828015	FOXO3
artery morphogenesis (GO:0048844)	1/46	0.2314481428068261015251749768140143714845180511474609375	0.403913125825882957098400538598070852458477020263671875	0.22641796600651253879021851389552466571331024169921875	0.39029497141939273330280002483050338923931121826171875	0.786525691840837	-1.1510012536056737	CITED2
cardiac muscle tissue morphogenesis (GO:0055008)	1/50	0.2488628782314115384100006167500396259129047393798828125	0.415666653928484730595727114632609300315380096435546875	0.2431660775024654108644739380906685255467891693115234375	0.402770922664606789709296208457089960575103759765625	0.829059682028659	-1.1531003316681985	ZFPM1
positive regulation of proteasomal ubiquitin-dependent protein catabolic process (GO:0032436)	1/52	0.2574229894963269149599227603175677359104156494140625	0.4223677554397919919892956386320292949676513671875	0.25140538890266983518273491426953114569187164306640625	0.41200906675461068662258412587107159197330474853515625	0.8512170741929189	-1.1551310843770164	GCLC
neuron death (GO:0070997)	1/47	0.2358389873357741584047886362895951606333255767822265625	0.40666499983231474413258865752140991389751434326171875	0.2306389802537673616722457836658577434718608856201171875	0.394208711034966741149077051886706613004207611083984375	0.8035914691664804	-1.1608730288581552	BCL2L1
visual behavior (GO:0007632)	1/49	0.2445462158517772988108873732926440425217151641845703125	0.411914000824094017616516794078052043914794921875	0.2390129154138267153495434058640967123210430145263671875	0.4013301591384734745560081137227825820446014404296875	0.8273259905237711	-1.1651653579849282	TANC1
organ regeneration (GO:0031100)	1/51	0.253155090367179258503682603986817412078380584716796875	0.419316338741356375852120663694222457706928253173828125	0.2472968623346805949747562181073590181767940521240234375	0.408157025156647035313284277435741387307643890380859375	0.8512673706712923	-1.1694310809896906	USP15
cilium morphogenesis (GO:0060271)	1/50	0.2488628782314115384100006167500396259129047393798828125	0.415666653928484730595727114632609300315380096435546875	0.2431660775024654108644739380906685255467891693115234375	0.402770922664606789709296208457089960575103759765625	0.841839375650759	-1.1708750097446943	AHI1
regulation of blood vessel endothelial cell migration (GO:0043535)	1/45	0.2270322911912048546856368602675502188503742218017578125	0.400324027378921976083603340157424099743366241455078125	0.2221740921448081829137066733892424963414669036865234375	0.38886520330298590675255354653927497565746307373046875	0.7908321765143179	-1.17253762288604	MAPK14
circadian regulation of gene expression (GO:0032922)	1/51	0.253155090367179258503682603986817412078380584716796875	0.419316338741356375852120663694222457706928253173828125	0.2472968623346805949747562181073590181767940521240234375	0.408157025156647035313284277435741387307643890380859375	0.856671720670498	-1.1768553228664043	ID2
determination of left/right symmetry (GO:0007368)	1/50	0.2488628782314115384100006167500396259129047393798828125	0.415666653928484730595727114632609300315380096435546875	0.2431660775024654108644739380906685255467891693115234375	0.402770922664606789709296208457089960575103759765625	0.8549008498401263	-1.1890416032316449	CITED2
ATP-dependent chromatin remodeling (GO:0043044)	1/52	0.2574229894963269149599227603175677359104156494140625	0.4223677554397919919892956386320292949676513671875	0.25140538890266983518273491426953114569187164306640625	0.41200906675461068662258412587107159197330474853515625	0.8778296524304087	-1.1912452757972094	HIST1H4A
cellular monovalent inorganic cation homeostasis (GO:0030004)	1/48	0.24020496513160416451881928878719918429851531982421875	0.408055507839420295024268625638796947896480560302734375	0.2348372564242822979618807721635675989091396331787109375	0.3965191493321518212411547210649587213993072509765625	0.8370884536957374	-1.193908037041484	SLC11A1
intrinsic apoptotic signaling pathway by p53 class mediator (GO:0072332)	1/48	0.24020496513160416451881928878719918429851531982421875	0.408055507839420295024268625638796947896480560302734375	0.2348372564242822979618807721635675989091396331787109375	0.3965191493321518212411547210649587213993072509765625	0.8394686285978579	-1.1973027917208252	PGAP2
positive regulation of intrinsic apoptotic signaling pathway (GO:2001244)	1/48	0.24020496513160416451881928878719918429851531982421875	0.408055507839420295024268625638796947896480560302734375	0.2348372564242822979618807721635675989091396331787109375	0.3965191493321518212411547210649587213993072509765625	0.8400068335551633	-1.1980704133757	BCL2L1
regulation of DNA-templated transcription in response to stress (GO:0043620)	1/46	0.2314481428068261015251749768140143714845180511474609375	0.403913125825882957098400538598070852458477020263671875	0.22641796600651253879021851389552466571331024169921875	0.39029497141939273330280002483050338923931121826171875	0.8192202178954674	-1.198846404584592	CITED2
cellular response to UV (GO:0034644)	1/47	0.2358389873357741584047886362895951606333255767822265625	0.40666499983231474413258865752140991389751434326171875	0.2306389802537673616722457836658577434718608856201171875	0.394208711034966741149077051886706613004207611083984375	0.8305605414153979	-1.199832711468486	RHBDD1
glutathione metabolic process (GO:0006749)	1/49	0.2445462158517772988108873732926440425217151641845703125	0.411914000824094017616516794078052043914794921875	0.2390129154138267153495434058640967123210430145263671875	0.4013301591384734745560081137227825820446014404296875	0.8537414565452326	-1.202367605074675	GCLC
cellular modified amino acid biosynthetic process (GO:0042398)	1/50	0.2488628782314115384100006167500396259129047393798828125	0.415666653928484730595727114632609300315380096435546875	0.2431660775024654108644739380906685255467891693115234375	0.402770922664606789709296208457089960575103759765625	0.8647729125204611	-1.2027721934384783	GCLC
T cell activation involved in immune response (GO:0002286)	1/48	0.24020496513160416451881928878719918429851531982421875	0.408055507839420295024268625638796947896480560302734375	0.2348372564242822979618807721635675989091396331787109375	0.3965191493321518212411547210649587213993072509765625	0.8438951287139695	-1.2036161437223472	SLC11A1
natural killer cell activation (GO:0030101)	1/48	0.24020496513160416451881928878719918429851531982421875	0.408055507839420295024268625638796947896480560302734375	0.2348372564242822979618807721635675989091396331787109375	0.3965191493321518212411547210649587213993072509765625	0.8442419159061303	-1.2041107533589224	ID2
regulation of pH (GO:0006885)	1/52	0.2574229894963269149599227603175677359104156494140625	0.4223677554397919919892956386320292949676513671875	0.25140538890266983518273491426953114569187164306640625	0.41200906675461068662258412587107159197330474853515625	0.8885892832371358	-1.205846467876275	SLC11A1
leukocyte cell-cell adhesion (GO:0007159)	1/46	0.2314481428068261015251749768140143714845180511474609375	0.403913125825882957098400538598070852458477020263671875	0.22641796600651253879021851389552466571331024169921875	0.39029497141939273330280002483050338923931121826171875	0.8251491844386771	-1.2075228508782263	ITGA4
synapse assembly (GO:0007416)	1/49	0.2445462158517772988108873732926440425217151641845703125	0.411914000824094017616516794078052043914794921875	0.2390129154138267153495434058640967123210430145263671875	0.4013301591384734745560081137227825820446014404296875	0.8596646489147471	-1.210709538770327	CDH1
eye morphogenesis (GO:0048592)	1/45	0.2270322911912048546856368602675502188503742218017578125	0.400324027378921976083603340157424099743366241455078125	0.2221740921448081829137066733892424963414669036865234375	0.38886520330298590675255354653927497565746307373046875	0.8172259703348069	-1.211670724932578	CITED2
regulation of lipid catabolic process (GO:0050994)	1/44	0.22259129135561195322878802471677772700786590576171875	0.3944906728477957091882899476331658661365509033203125	0.21790723647371679216888651353656314313411712646484375	0.38520911219275066894596193378674797713756561279296875	0.8085414416540593	-1.2147671860116567	THRA
negative regulation of carbohydrate metabolic process (GO:0045912)	1/43	0.2181250013231464113250268610499915666878223419189453125	0.39105293030005527921133534619002602994441986083984375	0.2136172761662829266970931030300562269985675811767578125	0.38198827432558679628726849841768853366374969482421875	0.8000648609250405	-1.218248346853623	STAT3
skeletal muscle cell differentiation (GO:0035914)	1/47	0.2358389873357741584047886362895951606333255767822265625	0.40666499983231474413258865752140991389751434326171875	0.2306389802537673616722457836658577434718608856201171875	0.394208711034966741149077051886706613004207611083984375	0.8474124380409704	-1.2241770618359984	CITED2
organelle fusion (GO:0048284)	1/49	0.2445462158517772988108873732926440425217151641845703125	0.411914000824094017616516794078052043914794921875	0.2390129154138267153495434058640967123210430145263671875	0.4013301591384734745560081137227825820446014404296875	0.8810517374972602	-1.2408300656363125	OPA1
positive regulation of Rac GTPase activity (GO:0032855)	1/46	0.2314481428068261015251749768140143714845180511474609375	0.403913125825882957098400538598070852458477020263671875	0.22641796600651253879021851389552466571331024169921875	0.39029497141939273330280002483050338923931121826171875	0.8500402985033112	-1.243948493154427	RHOG
Rho protein signal transduction (GO:0007266)	1/48	0.24020496513160416451881928878719918429851531982421875	0.408055507839420295024268625638796947896480560302734375	0.2348372564242822979618807721635675989091396331787109375	0.3965191493321518212411547210649587213993072509765625	0.8741627765507854	-1.2467857608102095	RHOG
visual learning (GO:0008542)	1/44	0.22259129135561195322878802471677772700786590576171875	0.3944906728477957091882899476331658661365509033203125	0.21790723647371679216888651353656314313411712646484375	0.38520911219275066894596193378674797713756561279296875	0.8368547062867262	-1.2573055433953761	TANC1
regulation of protein acetylation (GO:1901983)	1/42	0.2136332784042254406831062851779279299080371856689453125	0.3854807730791269815284749711281619966030120849609375	0.20930408774357933676668608313775621354579925537109375	0.377669163506225424864481965414597652852535247802734375	0.8183671256554825	-1.263145064347921	NFE2
JAK-STAT cascade (GO:0007259)	1/44	0.22259129135561195322878802471677772700786590576171875	0.3944906728477957091882899476331658661365509033203125	0.21790723647371679216888651353656314313411712646484375	0.38520911219275066894596193378674797713756561279296875	0.84387076946254	-1.26784660274235	STAT3
L-amino acid transport (GO:0015807)	1/47	0.2358389873357741584047886362895951606333255767822265625	0.40666499983231474413258865752140991389751434326171875	0.2306389802537673616722457836658577434718608856201171875	0.394208711034966741149077051886706613004207611083984375	0.8782274127218188	-1.2686925580358874	SLC11A1
response to gamma radiation (GO:0010332)	1/44	0.22259129135561195322878802471677772700786590576171875	0.3944906728477957091882899476331658661365509033203125	0.21790723647371679216888651353656314313411712646484375	0.38520911219275066894596193378674797713756561279296875	0.856550135850633	-1.286896310567054	BCL2L1
connective tissue development (GO:0061448)	1/44	0.22259129135561195322878802471677772700786590576171875	0.3944906728477957091882899476331658661365509033203125	0.21790723647371679216888651353656314313411712646484375	0.38520911219275066894596193378674797713756561279296875	0.8601141117081404	-1.2922508919161322	ID2
negative regulation of ERBB signaling pathway (GO:1901185)	1/44	0.22259129135561195322878802471677772700786590576171875	0.3944906728477957091882899476331658661365509033203125	0.21790723647371679216888651353656314313411712646484375	0.38520911219275066894596193378674797713756561279296875	0.8718871789257531	-1.3099389595869844	STAM
respiratory gaseous exchange (GO:0007585)	1/46	0.2314481428068261015251749768140143714845180511474609375	0.403913125825882957098400538598070852458477020263671875	0.22641796600651253879021851389552466571331024169921875	0.39029497141939273330280002483050338923931121826171875	0.9078975428166249	-1.328616751833852	MAN2A1
positive regulation of actin filament bundle assembly (GO:0032233)	1/43	0.2181250013231464113250268610499915666878223419189453125	0.39105293030005527921133534619002602994441986083984375	0.2136172761662829266970931030300562269985675811767578125	0.38198827432558679628726849841768853366374969482421875	0.8742649699546715	-1.3312318867846133	PAK1
regulation of peptidyl-lysine acetylation (GO:2000756)	1/40	0.2045729588299904921910865596146322786808013916015625	0.37744388298036657403144999989308416843414306640625	0.200607529420338048797844976434134878218173980712890625	0.36720931469452156026278544231900013983249664306640625	0.8444634068880427	-1.340020374824962	NFE2
sulfur amino acid metabolic process (GO:0000096)	1/45	0.2270322911912048546856368602675502188503742218017578125	0.400324027378921976083603340157424099743366241455078125	0.2221740921448081829137066733892424963414669036865234375	0.38886520330298590675255354653927497565746307373046875	0.9050091421155866	-1.3418235874816256	GCLC
negative regulation of fat cell differentiation (GO:0045599)	1/39	0.2000040727301764242884729583238367922604084014892578125	0.37396734672904130558634960834751836955547332763671875	0.1962239092927509087616044780588708817958831787109375	0.362263169567876686105734052034677006304264068603515625	0.8353611813903834	-1.344444945075165	ZFPM1
acylglycerol biosynthetic process (GO:0046463)	1/43	0.2181250013231464113250268610499915666878223419189453125	0.39105293030005527921133534619002602994441986083984375	0.2136172761662829266970931030300562269985675811767578125	0.38198827432558679628726849841768853366374969482421875	0.8842815155294352	-1.3464839503154766	AGPAT5
negative regulation of DNA binding (GO:0043392)	1/42	0.2136332784042254406831062851779279299080371856689453125	0.3854807730791269815284749711281619966030120849609375	0.20930408774357933676668608313775621354579925537109375	0.377669163506225424864481965414597652852535247802734375	0.8748447950405938	-1.350318029992816	ID2
chondrocyte differentiation (GO:0002062)	1/41	0.20911597901784950703785170844639651477336883544921875	0.37978951599982313513947929095593281090259552001953125	0.2049675470962888379489186263526789844036102294921875	0.371770563938971843054304144970956258475780487060546875	0.8655119842342932	-1.3544104995036272	MAPK14
negative regulation of epidermal growth factor receptor signaling pathway (GO:0042059)	1/43	0.2181250013231464113250268610499915666878223419189453125	0.39105293030005527921133534619002602994441986083984375	0.2136172761662829266970931030300562269985675811767578125	0.38198827432558679628726849841768853366374969482421875	0.8902208254463653	-1.3555276601959299	STAM
neutral lipid biosynthetic process (GO:0046460)	1/43	0.2181250013231464113250268610499915666878223419189453125	0.39105293030005527921133534619002602994441986083984375	0.2136172761662829266970931030300562269985675811767578125	0.38198827432558679628726849841768853366374969482421875	0.8967282499610815	-1.3654364307775573	AGPAT5
thymus development (GO:0048538)	1/41	0.20911597901784950703785170844639651477336883544921875	0.37978951599982313513947929095593281090259552001953125	0.2049675470962888379489186263526789844036102294921875	0.371770563938971843054304144970956258475780487060546875	0.8734942208228348	-1.3669016321996201	CITED2
protein K48-linked ubiquitination (GO:0070936)	1/44	0.22259129135561195322878802471677772700786590576171875	0.3944906728477957091882899476331658661365509033203125	0.21790723647371679216888651353656314313411712646484375	0.38520911219275066894596193378674797713756561279296875	0.9109756278736438	-1.3686661474437396	ZNRF1
regulation of mRNA splicing, via spliceosome (GO:0048024)	1/44	0.22259129135561195322878802471677772700786590576171875	0.3944906728477957091882899476331658661365509033203125	0.21790723647371679216888651353656314313411712646484375	0.38520911219275066894596193378674797713756561279296875	0.9177276986680721	-1.378810579894746	MBNL1
negative regulation of cell-cell adhesion (GO:0022408)	1/41	0.20911597901784950703785170844639651477336883544921875	0.37978951599982313513947929095593281090259552001953125	0.2049675470962888379489186263526789844036102294921875	0.371770563938971843054304144970956258475780487060546875	0.892908502828761	-1.3972823870223434	CDH1
glial cell development (GO:0021782)	1/40	0.2045729588299904921910865596146322786808013916015625	0.37744388298036657403144999989308416843414306640625	0.200607529420338048797844976434134878218173980712890625	0.36720931469452156026278544231900013983249664306640625	0.8819741425761656	-1.3995435580520388	ID2
positive regulation of reactive oxygen species metabolic process (GO:2000379)	1/38	0.1954091747215514207614006636504200287163257598876953125	0.370346912091321256443876563935191370546817779541015625	0.1918165606037119663707102290572947822511196136474609375	0.360594424994562456898705704588792286813259124755859375	0.8609056438650357	-1.4055658529040593	MAPK14
negative regulation of myeloid leukocyte differentiation (GO:0002762)	1/40	0.2045729588299904921910865596146322786808013916015625	0.37744388298036657403144999989308416843414306640625	0.200607529420338048797844976434134878218173980712890625	0.36720931469452156026278544231900013983249664306640625	0.8878451585067793	-1.408859865785178	ZFPM1
positive regulation of receptor-mediated endocytosis (GO:0048260)	1/39	0.2000040727301764242884729583238367922604084014892578125	0.37396734672904130558634960834751836955547332763671875	0.1962239092927509087616044780588708817958831787109375	0.362263169567876686105734052034677006304264068603515625	0.877789072923977	-1.4127291382759983	AHI1
ovarian follicle development (GO:0001541)	1/41	0.20911597901784950703785170844639651477336883544921875	0.37978951599982313513947929095593281090259552001953125	0.2049675470962888379489186263526789844036102294921875	0.371770563938971843054304144970956258475780487060546875	0.9050647177447538	-1.4163052375620842	BCL2L1
regulation of transcription from RNA polymerase II promoter in response to stress (GO:0043618)	1/41	0.20911597901784950703785170844639651477336883544921875	0.37978951599982313513947929095593281090259552001953125	0.2049675470962888379489186263526789844036102294921875	0.371770563938971843054304144970956258475780487060546875	0.9092564642609914	-1.4228647602449185	CITED2
lung alveolus development (GO:0048286)	1/38	0.1954091747215514207614006636504200287163257598876953125	0.370346912091321256443876563935191370546817779541015625	0.1918165606037119663707102290572947822511196136474609375	0.360594424994562456898705704588792286813259124755859375	0.8760216688753364	-1.4302451760535	MAN2A1
positive regulation of cell-cell adhesion (GO:0022409)	1/39	0.2000040727301764242884729583238367922604084014892578125	0.37396734672904130558634960834751836955547332763671875	0.1962239092927509087616044780588708817958831787109375	0.362263169567876686105734052034677006304264068603515625	0.9002923858764439	-1.448946365052125	CITED2
negative regulation of osteoblast differentiation (GO:0045668)	1/38	0.1954091747215514207614006636504200287163257598876953125	0.370346912091321256443876563935191370546817779541015625	0.1918165606037119663707102290572947822511196136474609375	0.360594424994562456898705704588792286813259124755859375	0.8888280725548283	-1.4511536737950024	ID2
DNA alkylation (GO:0006305)	1/42	0.2136332784042254406831062851779279299080371856689453125	0.3854807730791269815284749711281619966030120849609375	0.20930408774357933676668608313775621354579925537109375	0.377669163506225424864481965414597652852535247802734375	0.960603541651976	-1.4826861739600685	TET3
epithelial cell morphogenesis (GO:0003382)	1/38	0.1954091747215514207614006636504200287163257598876953125	0.370346912091321256443876563935191370546817779541015625	0.1918165606037119663707102290572947822511196136474609375	0.360594424994562456898705704588792286813259124755859375	0.9085393402484555	-1.4833354639656762	CDH1
actin polymerization or depolymerization (GO:0008154)	1/41	0.20911597901784950703785170844639651477336883544921875	0.37978951599982313513947929095593281090259552001953125	0.2049675470962888379489186263526789844036102294921875	0.371770563938971843054304144970956258475780487060546875	0.9488037681208739	-1.484751001626396	MICALL2
blood vessel remodeling (GO:0001974)	1/36	0.18614075508480321108351063230657018721103668212890625	0.36113380478151935193409372004680335521697998046875	0.1829301698226171168926157406531274318695068359375	0.351478243535042256251443859582650475203990936279296875	0.8843588061200224	-1.4868301385807667	ITGA4
regulation of histone methylation (GO:0031060)	1/40	0.2045729588299904921910865596146322786808013916015625	0.37744388298036657403144999989308416843414306640625	0.200607529420338048797844976434134878218173980712890625	0.36720931469452156026278544231900013983249664306640625	0.9385367604184288	-1.4892988508732936	GFI1B
DNA methylation (GO:0006306)	1/42	0.2136332784042254406831062851779279299080371856689453125	0.3854807730791269815284749711281619966030120849609375	0.20930408774357933676668608313775621354579925537109375	0.377669163506225424864481965414597652852535247802734375	0.9670792120693859	-1.4926813348966022	TET3
axon cargo transport (GO:0008088)	1/40	0.2045729588299904921910865596146322786808013916015625	0.37744388298036657403144999989308416843414306640625	0.200607529420338048797844976434134878218173980712890625	0.36720931469452156026278544231900013983249664306640625	0.9413562499139944	-1.4937729030818858	OPA1
blood circulation (GO:0008015)	1/40	0.2045729588299904921910865596146322786808013916015625	0.37744388298036657403144999989308416843414306640625	0.200607529420338048797844976434134878218173980712890625	0.36720931469452156026278544231900013983249664306640625	0.9541572157542483	-1.5140858673897077	NFE2
cellular response to calcium ion (GO:0071277)	1/38	0.1954091747215514207614006636504200287163257598876953125	0.370346912091321256443876563935191370546817779541015625	0.1918165606037119663707102290572947822511196136474609375	0.360594424994562456898705704588792286813259124755859375	0.9308595275766257	-1.5197767317892337	JUNB
triglyceride biosynthetic process (GO:0019432)	1/41	0.20911597901784950703785170844639651477336883544921875	0.37978951599982313513947929095593281090259552001953125	0.2049675470962888379489186263526789844036102294921875	0.371770563938971843054304144970956258475780487060546875	0.9787505620494905	-1.5316137289626017	AGPAT5
cell differentiation in spinal cord (GO:0021515)	1/38	0.1954091747215514207614006636504200287163257598876953125	0.370346912091321256443876563935191370546817779541015625	0.1918165606037119663707102290572947822511196136474609375	0.360594424994562456898705704588792286813259124755859375	0.9439088330843994	-1.5410818055293647	TAL1
neuron apoptotic process (GO:0051402)	1/38	0.1954091747215514207614006636504200287163257598876953125	0.370346912091321256443876563935191370546817779541015625	0.1918165606037119663707102290572947822511196136474609375	0.360594424994562456898705704588792286813259124755859375	0.9443177714885075	-1.5417494627352983	BCL2L1
positive regulation of fat cell differentiation (GO:0045600)	1/38	0.1954091747215514207614006636504200287163257598876953125	0.370346912091321256443876563935191370546817779541015625	0.1918165606037119663707102290572947822511196136474609375	0.360594424994562456898705704588792286813259124755859375	0.9448645312608774	-1.5426421353194093	ID2
positive regulation of stress fiber assembly (GO:0051496)	1/39	0.2000040727301764242884729583238367922604084014892578125	0.37396734672904130558634960834751836955547332763671875	0.1962239092927509087616044780588708817958831787109375	0.362263169567876686105734052034677006304264068603515625	0.9597372187169616	-1.5446179222224643	PAK1
water homeostasis (GO:0030104)	1/38	0.1954091747215514207614006636504200287163257598876953125	0.370346912091321256443876563935191370546817779541015625	0.1918165606037119663707102290572947822511196136474609375	0.360594424994562456898705704588792286813259124755859375	0.9492601727815495	-1.549818721588871	CDH1
acute-phase response (GO:0006953)	1/39	0.2000040727301764242884729583238367922604084014892578125	0.37396734672904130558634960834751836955547332763671875	0.1962239092927509087616044780588708817958831787109375	0.362263169567876686105734052034677006304264068603515625	0.9661146295202987	-1.554881839086477	STAT3
negative regulation of lymphocyte differentiation (GO:0045620)	1/36	0.18614075508480321108351063230657018721103668212890625	0.36113380478151935193409372004680335521697998046875	0.1829301698226171168926157406531274318695068359375	0.351478243535042256251443859582650475203990936279296875	0.9330117113551312	-1.568627939804059	ID2
positive regulation of transcription factor import into nucleus (GO:0042993)	1/36	0.18614075508480321108351063230657018721103668212890625	0.36113380478151935193409372004680335521697998046875	0.1829301698226171168926157406531274318695068359375	0.351478243535042256251443859582650475203990936279296875	0.9405618022662704	-1.5813215463334693	CDH1
negative regulation of cellular carbohydrate metabolic process (GO:0010677)	1/36	0.18614075508480321108351063230657018721103668212890625	0.36113380478151935193409372004680335521697998046875	0.1829301698226171168926157406531274318695068359375	0.351478243535042256251443859582650475203990936279296875	0.9470674455248812	-1.5922591730080937	STAT3
activation of JUN kinase activity (GO:0007257)	1/36	0.18614075508480321108351063230657018721103668212890625	0.36113380478151935193409372004680335521697998046875	0.1829301698226171168926157406531274318695068359375	0.351478243535042256251443859582650475203990936279296875	0.9541104740500816	-1.6041002798141595	GAB1
phagosome maturation (GO:0090382)	1/39	0.2000040727301764242884729583238367922604084014892578125	0.37396734672904130558634960834751836955547332763671875	0.1962239092927509087616044780588708817958831787109375	0.362263169567876686105734052034677006304264068603515625	1.0001349267838724	-1.6096347025243478	SLC11A1
cellular response to ketone (GO:1901655)	1/29	0.1528600664676593445800989456984098069369792938232421875	0.3442247776876026232883987177046947181224822998046875	0.1510614987699262778964026665562414564192295074462890625	0.334292195559404314852969264393323101103305816650390625	0.8634292889192025	-1.6217208434018142	FECH
metanephros development (GO:0001656)	1/35	0.181466937451715881746139302777010016143321990966796875	0.35619974393942588353212386209634132683277130126953125	0.1784508721858178714736453684963635168969631195068359375	0.348154152597821120451726528699509799480438232421875	0.9554370649444456	-1.6306270542492873	ID2
amino sugar metabolic process (GO:0006040)	1/38	0.1954091747215514207614006636504200287163257598876953125	0.370346912091321256443876563935191370546817779541015625	0.1918165606037119663707102290572947822511196136474609375	0.360594424994562456898705704588792286813259124755859375	0.9998240007018799	-1.63237223999521	ST3GAL2
negative regulation of extrinsic apoptotic signaling pathway in absence of ligand (GO:2001240)	1/35	0.181466937451715881746139302777010016143321990966796875	0.35619974393942588353212386209634132683277130126953125	0.1784508721858178714736453684963635168969631195068359375	0.348154152597821120451726528699509799480438232421875	0.9773160491387917	-1.66796751847847	BCL2L1
ER-associated ubiquitin-dependent protein catabolic process (GO:0030433)	1/38	0.1954091747215514207614006636504200287163257598876953125	0.370346912091321256443876563935191370546817779541015625	0.1918165606037119663707102290572947822511196136474609375	0.360594424994562456898705704588792286813259124755859375	1.0231080327972197	-1.6703871382182056	RHBDD1
negative regulation of signal transduction in absence of ligand (GO:1901099)	1/35	0.181466937451715881746139302777010016143321990966796875	0.35619974393942588353212386209634132683277130126953125	0.1784508721858178714736453684963635168969631195068359375	0.348154152597821120451726528699509799480438232421875	0.981009724647117	-1.6742714472608888	BCL2L1
regulation of skeletal muscle fiber development (GO:0048742)	1/35	0.181466937451715881746139302777010016143321990966796875	0.35619974393942588353212386209634132683277130126953125	0.1784508721858178714736453684963635168969631195068359375	0.348154152597821120451726528699509799480438232421875	0.9825679619484113	-1.6769308625103683	MAPK14
response to cold (GO:0009409)	1/36	0.18614075508480321108351063230657018721103668212890625	0.36113380478151935193409372004680335521697998046875	0.1829301698226171168926157406531274318695068359375	0.351478243535042256251443859582650475203990936279296875	0.9999333155807653	-1.6811400303676065	THRA
positive regulation of gliogenesis (GO:0014015)	1/35	0.181466937451715881746139302777010016143321990966796875	0.35619974393942588353212386209634132683277130126953125	0.1784508721858178714736453684963635168969631195068359375	0.348154152597821120451726528699509799480438232421875	0.9855499229550579	-1.6820201211026513	ID2
regulation of interleukin-10 production (GO:0032653)	1/35	0.181466937451715881746139302777010016143321990966796875	0.35619974393942588353212386209634132683277130126953125	0.1784508721858178714736453684963635168969631195068359375	0.348154152597821120451726528699509799480438232421875	0.9868210813805274	-1.6841895840582548	PRG2
cellular response to alkaloid (GO:0071312)	1/31	0.1625041224667705674900020085260621272027492523193359375	0.34728519642515021104145489516668021678924560546875	0.16028998717712050758876785039319656789302825927734375	0.337799188132462402389677436076453886926174163818359375	0.9382998308905468	-1.7049394984722634	BCL2L1
cellular response to corticosteroid stimulus (GO:0071384)	1/33	0.172039340280178587594406280913972295820713043212890625	0.3473200014641866228970457086688838899135589599609375	0.1694194285228323437753061853072722442448139190673828125	0.340059458115713919568179335328750312328338623046875	0.9731951046352825	-1.7128546293290152	FECH
cellular response to glucocorticoid stimulus (GO:0071385)	1/31	0.1625041224667705674900020085260621272027492523193359375	0.34728519642515021104145489516668021678924560546875	0.16028998717712050758876785039319656789302825927734375	0.337799188132462402389677436076453886926174163818359375	0.9523248937438908	-1.7304237656968748	FECH
B cell receptor signaling pathway (GO:0050853)	1/33	0.172039340280178587594406280913972295820713043212890625	0.3473200014641866228970457086688838899135589599609375	0.1694194285228323437753061853072722442448139190673828125	0.340059458115713919568179335328750312328338623046875	0.9834777580938444	-1.7309524295485141	TEC
neuron fate commitment (GO:0048663)	1/34	0.176766515880144969852239000829285942018032073974609375	0.3522686074693017754810853148228488862514495849609375	0.1739473349113990485736991331577883101999759674072265625	0.34370019508025373422555048819049261510372161865234375	1.000286187227938	-1.7334214776888184	ID2
lipopolysaccharide-mediated signaling pathway (GO:0031663)	1/29	0.1528600664676593445800989456984098069369792938232421875	0.3442247776876026232883987177046947181224822998046875	0.1510614987699262778964026665562414564192295074462890625	0.334292195559404314852969264393323101103305816650390625	0.9246532621695633	-1.7367136920463968	MAPK14
dendrite development (GO:0016358)	1/35	0.181466937451715881746139302777010016143321990966796875	0.35619974393942588353212386209634132683277130126953125	0.1784508721858178714736453684963635168969631195068359375	0.348154152597821120451726528699509799480438232421875	1.027979132150598	-1.754433280423274	PAK1
positive regulation of reproductive process (GO:2000243)	1/33	0.172039340280178587594406280913972295820713043212890625	0.3473200014641866228970457086688838899135589599609375	0.1694194285228323437753061853072722442448139190673828125	0.340059458115713919568179335328750312328338623046875	0.998116069333694	-1.7567163273047939	CITED2
circadian behavior (GO:0048512)	1/30	0.157695775861159293018687321819015778601169586181640625	0.345393421029237257524613369241706095635890960693359375	0.15568818987784194263213066733442246913909912109375	0.335198838485059991132430923244100995361804962158203125	0.9518729222264721	-1.7581926440893254	ID2
positive regulation of phagocytosis (GO:0050766)	1/35	0.181466937451715881746139302777010016143321990966796875	0.35619974393942588353212386209634132683277130126953125	0.1784508721858178714736453684963635168969631195068359375	0.348154152597821120451726528699509799480438232421875	1.0312777772038426	-1.760063017915716	SLC11A1
rhythmic behavior (GO:0007622)	1/32	0.1672852597281233311132808694310369901359081268310546875	0.34728519642515021104145489516668021678924560546875	0.1648670228961478800844275838244357146322727203369140625	0.337799188132462402389677436076453886926174163818359375	0.990593259388412	-1.77123501416559	ID2
regulation of organ formation (GO:0003156)	1/29	0.1528600664676593445800989456984098069369792938232421875	0.3442247776876026232883987177046947181224822998046875	0.1510614987699262778964026665562414564192295074462890625	0.334292195559404314852969264393323101103305816650390625	0.9435314139715854	-1.7721712479286684	CITED2
response to progesterone (GO:0032570)	1/33	0.172039340280178587594406280913972295820713043212890625	0.3473200014641866228970457086688838899135589599609375	0.1694194285228323437753061853072722442448139190673828125	0.340059458115713919568179335328750312328338623046875	1.0090129715506375	-1.7758952250599693	JUNB
response to fluid shear stress (GO:0034405)	1/28	0.1479968399331501316407155854903976432979106903076171875	0.343027617349214886122155121483956463634967803955078125	0.1464097809562661389737314721060101874172687530517578125	0.332164209889379058449065951208467595279216766357421875	0.9343082285557405	-1.7850560001630638	CITED2
cardiac muscle tissue development (GO:0048738)	1/28	0.1479968399331501316407155854903976432979106903076171875	0.343027617349214886122155121483956463634967803955078125	0.1464097809562661389737314721060101874172687530517578125	0.332164209889379058449065951208467595279216766357421875	0.9349074143647951	-1.7862007832132127	ID2
modification by symbiont of host morphology or physiology (GO:0044003)	1/32	0.1672852597281233311132808694310369901359081268310546875	0.34728519642515021104145489516668021678924560546875	0.1648670228961478800844275838244357146322727203369140625	0.337799188132462402389677436076453886926174163818359375	0.999598222801133	-1.7873363820547061	BCL2L1
stem cell development (GO:0048864)	1/28	0.1479968399331501316407155854903976432979106903076171875	0.343027617349214886122155121483956463634967803955078125	0.1464097809562661389737314721060101874172687530517578125	0.332164209889379058449065951208467595279216766357421875	0.9429857983172665	-1.8016350556569771	CITED2
negative regulation of chromatin modification (GO:1903309)	1/34	0.176766515880144969852239000829285942018032073974609375	0.3522686074693017754810853148228488862514495849609375	0.1739473349113990485736991331577883101999759674072265625	0.34370019508025373422555048819049261510372161865234375	1.0400777038531477	-1.8023772129860334	GFI1B
regulation of mitochondrial membrane potential (GO:0051881)	1/31	0.1625041224667705674900020085260621272027492523193359375	0.34728519642515021104145489516668021678924560546875	0.16028998717712050758876785039319656789302825927734375	0.337799188132462402389677436076453886926174163818359375	0.9943438291539797	-1.806774352477245	BCL2L1
pituitary gland development (GO:0021983)	1/29	0.1528600664676593445800989456984098069369792938232421875	0.3442247776876026232883987177046947181224822998046875	0.1510614987699262778964026665562414564192295074462890625	0.334292195559404314852969264393323101103305816650390625	0.9642986108165214	-1.8111768693671284	CDH1
negative regulation of gliogenesis (GO:0014014)	1/32	0.1672852597281233311132808694310369901359081268310546875	0.34728519642515021104145489516668021678924560546875	0.1648670228961478800844275838244357146322727203369140625	0.337799188132462402389677436076453886926174163818359375	1.0168470185490934	-1.81817817377035	ID2
regulation of myoblast differentiation (GO:0045661)	1/27	0.1431059410878986748461016986766480840742588043212890625	0.34251988992344128970302108427858911454677581787109375	0.1417329028304565863294328664778731763362884521484375	0.332164209889379058449065951208467595279216766357421875	0.9386785902936624	-1.824950826460977	MAPK14
regulation of membrane depolarization (GO:0003254)	1/34	0.176766515880144969852239000829285942018032073974609375	0.3522686074693017754810853148228488862514495849609375	0.1739473349113990485736991331577883101999759674072265625	0.34370019508025373422555048819049261510372161865234375	1.053510805443842	-1.8256557777673936	GCLC
heart valve morphogenesis (GO:0003179)	1/24	0.1282656456904096298199391412708791904151439666748046875	0.33572810616357362523132223941502161324024200439453125	0.1275499598796645539522387480246834456920623779296875	0.32860254796601162663449713363661430776119232177734375	0.8896172103548764	-1.826963993082132	ZFPM1
lymphocyte migration (GO:0072676)	1/28	0.1479968399331501316407155854903976432979106903076171875	0.343027617349214886122155121483956463634967803955078125	0.1464097809562661389737314721060101874172687530517578125	0.332164209889379058449065951208467595279216766357421875	0.9594916879094009	-1.8331706199963964	ITGA4
nucleotide phosphorylation (GO:0046939)	1/35	0.181466937451715881746139302777010016143321990966796875	0.35619974393942588353212386209634132683277130126953125	0.1784508721858178714736453684963635168969631195068359375	0.348154152597821120451726528699509799480438232421875	1.0758730671106627	-1.8361729877737296	TJP2
regulation of oligodendrocyte differentiation (GO:0048713)	1/26	0.1381872138663663152069460693383007310330867767333984375	0.34190903892690638343765385798178613185882568359375	0.137030730068050610181984438895597122609615325927734375	0.3319718382344252205484735895879566669464111328125	0.9337626712288866	-1.8480525539182049	ID2
negative regulation of histone modification (GO:0031057)	1/31	0.1625041224667705674900020085260621272027492523193359375	0.34728519642515021104145489516668021678924560546875	0.16028998717712050758876785039319656789302825927734375	0.337799188132462402389677436076453886926174163818359375	1.0256224207002382	-1.8636091769418117	GFI1B
neuromuscular junction development (GO:0007528)	1/34	0.176766515880144969852239000829285942018032073974609375	0.3522686074693017754810853148228488862514495849609375	0.1739473349113990485736991331577883101999759674072265625	0.34370019508025373422555048819049261510372161865234375	1.0779111959444556	-1.8679398375672913	PAK1
heterophilic cell-cell adhesion via plasma membrane cell adhesion molecules (GO:0007157)	1/32	0.1672852597281233311132808694310369901359081268310546875	0.34728519642515021104145489516668021678924560546875	0.1648670228961478800844275838244357146322727203369140625	0.337799188132462402389677436076453886926174163818359375	1.0478666214503818	-1.8736429230643195	ITGA4
reproductive behavior (GO:0019098)	1/32	0.1672852597281233311132808694310369901359081268310546875	0.34728519642515021104145489516668021678924560546875	0.1648670228961478800844275838244357146322727203369140625	0.337799188132462402389677436076453886926174163818359375	1.0491497255551319	-1.875937183494232	THRA
multicellular organismal water homeostasis (GO:0050891)	1/32	0.1672852597281233311132808694310369901359081268310546875	0.34728519642515021104145489516668021678924560546875	0.1648670228961478800844275838244357146322727203369140625	0.337799188132462402389677436076453886926174163818359375	1.0554880983636046	-1.8872705413025956	CDH1
protein-lipid complex subunit organization (GO:0071825)	1/33	0.172039340280178587594406280913972295820713043212890625	0.3473200014641866228970457086688838899135589599609375	0.1694194285228323437753061853072722442448139190673828125	0.340059458115713919568179335328750312328338623046875	1.0725125678151255	-1.8876565531884262	FECH
negative regulation of B cell activation (GO:0050869)	1/29	0.1528600664676593445800989456984098069369792938232421875	0.3442247776876026232883987177046947181224822998046875	0.1510614987699262778964026665562414564192295074462890625	0.334292195559404314852969264393323101103305816650390625	1.0055118777175298	-1.8885849615129369	ID2
plasma lipoprotein particle organization (GO:0071827)	1/31	0.1625041224667705674900020085260621272027492523193359375	0.34728519642515021104145489516668021678924560546875	0.16028998717712050758876785039319656789302825927734375	0.337799188132462402389677436076453886926174163818359375	1.0397565875735915	-1.8892916918342066	FECH
positive regulation of glial cell differentiation (GO:0045687)	1/26	0.1381872138663663152069460693383007310330867767333984375	0.34190903892690638343765385798178613185882568359375	0.137030730068050610181984438895597122609615325927734375	0.3319718382344252205484735895879566669464111328125	0.9553918821160193	-1.8908599177707304	ID2
regulation of synaptic transmission, GABAergic (GO:0032228)	1/32	0.1672852597281233311132808694310369901359081268310546875	0.34728519642515021104145489516668021678924560546875	0.1648670228961478800844275838244357146322727203369140625	0.337799188132462402389677436076453886926174163818359375	1.057607098700223	-1.8910594299869024	SYN3
regulation of platelet activation (GO:0010543)	1/27	0.1431059410878986748461016986766480840742588043212890625	0.34251988992344128970302108427858911454677581787109375	0.1417329028304565863294328664778731763362884521484375	0.332164209889379058449065951208467595279216766357421875	0.9733692175827984	-1.8923953059626908	TEC
DNA replication-independent nucleosome assembly (GO:0006336)	1/33	0.172039340280178587594406280913972295820713043212890625	0.3473200014641866228970457086688838899135589599609375	0.1694194285228323437753061853072722442448139190673828125	0.340059458115713919568179335328750312328338623046875	1.0802575761184716	-1.9012880164617125	HIST1H4A
activation of Ras GTPase activity (GO:0032856)	1/32	0.1672852597281233311132808694310369901359081268310546875	0.34728519642515021104145489516668021678924560546875	0.1648670228961478800844275838244357146322727203369140625	0.337799188132462402389677436076453886926174163818359375	1.0659550312261497	-1.9059859906571637	RHOG
regulation of receptor internalization (GO:0002090)	1/29	0.1528600664676593445800989456984098069369792938232421875	0.3442247776876026232883987177046947181224822998046875	0.1510614987699262778964026665562414564192295074462890625	0.334292195559404314852969264393323101103305816650390625	1.016617886245015	-1.9094446262789608	AHI1
positive regulation of blood pressure (GO:0045777)	1/31	0.1625041224667705674900020085260621272027492523193359375	0.34728519642515021104145489516668021678924560546875	0.16028998717712050758876785039319656789302825927734375	0.337799188132462402389677436076453886926174163818359375	1.0516197265749072	-1.9108476311974414	ID2
DNA replication-independent nucleosome organization (GO:0034724)	1/33	0.172039340280178587594406280913972295820713043212890625	0.3473200014641866228970457086688838899135589599609375	0.1694194285228323437753061853072722442448139190673828125	0.340059458115713919568179335328750312328338623046875	1.0862828553423796	-1.9118927013419744	HIST1H4A
hydrogen peroxide metabolic process (GO:0042743)	1/33	0.172039340280178587594406280913972295820713043212890625	0.3473200014641866228970457086688838899135589599609375	0.1694194285228323437753061853072722442448139190673828125	0.340059458115713919568179335328750312328338623046875	1.08717578534582	-1.9134642868162282	PRDX2
multi-organism reproductive behavior (GO:0044705)	1/30	0.157695775861159293018687321819015778601169586181640625	0.345393421029237257524613369241706095635890960693359375	0.15568818987784194263213066733442246913909912109375	0.335198838485059991132430923244100995361804962158203125	1.0399623586452242	-1.9209015472600945	THRA
macrophage activation (GO:0042116)	1/26	0.1381872138663663152069460693383007310330867767333984375	0.34190903892690638343765385798178613185882568359375	0.137030730068050610181984438895597122609615325927734375	0.3319718382344252205484735895879566669464111328125	0.9709568285135719	-1.9216652174768545	SLC11A1
spleen development (GO:0048536)	1/33	0.172039340280178587594406280913972295820713043212890625	0.3473200014641866228970457086688838899135589599609375	0.1694194285228323437753061853072722442448139190673828125	0.340059458115713919568179335328750312328338623046875	1.0940625288252197	-1.9255851764441225	CITED2
defense response to Gram-negative bacterium (GO:0050829)	1/29	0.1528600664676593445800989456984098069369792938232421875	0.3442247776876026232883987177046947181224822998046875	0.1510614987699262778964026665562414564192295074462890625	0.334292195559404314852969264393323101103305816650390625	1.0266756485357946	-1.9283354410269238	SLC11A1
negative regulation of cytokine biosynthetic process (GO:0042036)	1/28	0.1479968399331501316407155854903976432979106903076171875	0.343027617349214886122155121483956463634967803955078125	0.1464097809562661389737314721060101874172687530517578125	0.332164209889379058449065951208467595279216766357421875	1.0098781089891145	-1.9294371202006377	ZFPM1
mesenchymal cell development (GO:0014031)	1/24	0.1282656456904096298199391412708791904151439666748046875	0.33572810616357362523132223941502161324024200439453125	0.1275499598796645539522387480246834456920623779296875	0.32860254796601162663449713363661430776119232177734375	0.9403356794539769	-1.9311220688812076	CITED2
superoxide metabolic process (GO:0006801)	1/32	0.1672852597281233311132808694310369901359081268310546875	0.34728519642515021104145489516668021678924560546875	0.1648670228961478800844275838244357146322727203369140625	0.337799188132462402389677436076453886926174163818359375	1.0801094002334417	-1.9312947778425462	PRDX2
membrane protein proteolysis (GO:0033619)	1/31	0.1625041224667705674900020085260621272027492523193359375	0.34728519642515021104145489516668021678924560546875	0.16028998717712050758876785039319656789302825927734375	0.337799188132462402389677436076453886926174163818359375	1.0707599419987572	-1.9456263961625995	RHBDD1
regulation of hematopoietic progenitor cell differentiation (GO:1901532)	1/25	0.1332405013302454810375508031938807107508182525634765625	0.33746185155096719565648299976601265370845794677734375	0.1323031276614533291446917928624316118657588958740234375	0.32860254796601162663449713363661430776119232177734375	0.9670307982904656	-1.949146796471274	HIST1H4A
adipose tissue development (GO:0060612)	1/30	0.157695775861159293018687321819015778601169586181640625	0.345393421029237257524613369241706095635890960693359375	0.15568818987784194263213066733442246913909912109375	0.335198838485059991132430923244100995361804962158203125	1.0559052393167376	-1.9503494439989617	ID2
regulation of mitochondrial membrane permeability (GO:0046902)	1/29	0.1528600664676593445800989456984098069369792938232421875	0.3442247776876026232883987177046947181224822998046875	0.1510614987699262778964026665562414564192295074462890625	0.334292195559404314852969264393323101103305816650390625	1.0419600621232472	-1.9570431214496866	BCL2L1
bone morphogenesis (GO:0060349)	1/27	0.1431059410878986748461016986766480840742588043212890625	0.34251988992344128970302108427858911454677581787109375	0.1417329028304565863294328664778731763362884521484375	0.332164209889379058449065951208467595279216766357421875	1.0089445724760564	-1.9615598463979667	CITED2
protein import into nucleus, translocation (GO:0000060)	1/24	0.1282656456904096298199391412708791904151439666748046875	0.33572810616357362523132223941502161324024200439453125	0.1275499598796645539522387480246834456920623779296875	0.32860254796601162663449713363661430776119232177734375	0.9553473566705953	-1.9619508269485035	SLC11A1
regulation of cellular pH (GO:0030641)	1/32	0.1672852597281233311132808694310369901359081268310546875	0.34728519642515021104145489516668021678924560546875	0.1648670228961478800844275838244357146322727203369140625	0.337799188132462402389677436076453886926174163818359375	1.0976853692824595	-1.962721573343589	SLC11A1
intrinsic apoptotic signaling pathway in response to DNA damage by p53 class mediator (GO:0042771)	1/30	0.157695775861159293018687321819015778601169586181640625	0.345393421029237257524613369241706095635890960693359375	0.15568818987784194263213066733442246913909912109375	0.335198838485059991132430923244100995361804962158203125	1.0631113553230556	-1.9636597713114852	PGAP2
cellular response to vascular endothelial growth factor stimulus (GO:0035924)	1/25	0.1332405013302454810375508031938807107508182525634765625	0.33746185155096719565648299976601265370845794677734375	0.1323031276614533291446917928624316118657588958740234375	0.32860254796601162663449713363661430776119232177734375	0.9746318435187583	-1.964467459456105	MAPK14
response to mineralocorticoid (GO:0051385)	1/28	0.1479968399331501316407155854903976432979106903076171875	0.343027617349214886122155121483956463634967803955078125	0.1464097809562661389737314721060101874172687530517578125	0.332164209889379058449065951208467595279216766357421875	1.0299258957811612	-1.9677397070872498	JUNB
regulation of transcription from RNA polymerase II promoter in response to hypoxia (GO:0061418)	1/29	0.1528600664676593445800989456984098069369792938232421875	0.3442247776876026232883987177046947181224822998046875	0.1510614987699262778964026665562414564192295074462890625	0.334292195559404314852969264393323101103305816650390625	1.0512491070979335	-1.974490106447847	CITED2
lung epithelial cell differentiation (GO:0060487)	1/29	0.1528600664676593445800989456984098069369792938232421875	0.3442247776876026232883987177046947181224822998046875	0.1510614987699262778964026665562414564192295074462890625	0.334292195559404314852969264393323101103305816650390625	1.0520929584640373	-1.9760750554027946	THRA
C-terminal protein amino acid modification (GO:0018410)	1/32	0.1672852597281233311132808694310369901359081268310546875	0.34728519642515021104145489516668021678924560546875	0.1648670228961478800844275838244357146322727203369140625	0.337799188132462402389677436076453886926174163818359375	1.105611264968197	-1.9768935090236983	PIGV
histone exchange (GO:0043486)	1/31	0.1625041224667705674900020085260621272027492523193359375	0.34728519642515021104145489516668021678924560546875	0.16028998717712050758876785039319656789302825927734375	0.337799188132462402389677436076453886926174163818359375	1.088950040980602	-1.9786787502335075	HIST1H4A
lung cell differentiation (GO:0060479)	1/30	0.157695775861159293018687321819015778601169586181640625	0.345393421029237257524613369241706095635890960693359375	0.15568818987784194263213066733442246913909912109375	0.335198838485059991132430923244100995361804962158203125	1.0729502546004877	-1.9818330798819763	THRA
negative regulation of autophagy (GO:0010507)	1/26	0.1381872138663663152069460693383007310330867767333984375	0.34190903892690638343765385798178613185882568359375	0.137030730068050610181984438895597122609615325927734375	0.3319718382344252205484735895879566669464111328125	1.003111591946732	-1.985304185401201	BCL2L1
calcium-dependent cell-cell adhesion via plasma membrane cell adhesion molecules (GO:0016339)	1/28	0.1479968399331501316407155854903976432979106903076171875	0.343027617349214886122155121483956463634967803955078125	0.1464097809562661389737314721060101874172687530517578125	0.332164209889379058449065951208467595279216766357421875	1.039513669701967	-1.9860577662057028	CDH1
branching involved in mammary gland duct morphogenesis (GO:0060444)	1/24	0.1282656456904096298199391412708791904151439666748046875	0.33572810616357362523132223941502161324024200439453125	0.1275499598796645539522387480246834456920623779296875	0.32860254796601162663449713363661430776119232177734375	0.9674718502424315	-1.9868503151016883	BTRC
ceramide biosynthetic process (GO:0046513)	1/32	0.1672852597281233311132808694310369901359081268310546875	0.34728519642515021104145489516668021678924560546875	0.1648670228961478800844275838244357146322727203369140625	0.337799188132462402389677436076453886926174163818359375	1.1143188772464194	-1.9924631967949313	ST8SIA6
columnar/cuboidal epithelial cell development (GO:0002066)	1/25	0.1332405013302454810375508031938807107508182525634765625	0.33746185155096719565648299976601265370845794677734375	0.1323031276614533291446917928624316118657588958740234375	0.32860254796601162663449713363661430776119232177734375	0.9895714862673796	-1.994579795956016	CDH1
eating behavior (GO:0042755)	1/27	0.1431059410878986748461016986766480840742588043212890625	0.34251988992344128970302108427858911454677581787109375	0.1417329028304565863294328664778731763362884521484375	0.332164209889379058449065951208467595279216766357421875	1.026909764512385	-1.9964872351689955	STAT3
negative regulation of smoothened signaling pathway (GO:0045879)	1/28	0.1479968399331501316407155854903976432979106903076171875	0.343027617349214886122155121483956463634967803955078125	0.1464097809562661389737314721060101874172687530517578125	0.332164209889379058449065951208467595279216766357421875	1.0450097149195579	-1.996558314304261	BTRC
platelet-derived growth factor receptor signaling pathway (GO:0048008)	1/30	0.157695775861159293018687321819015778601169586181640625	0.345393421029237257524613369241706095635890960693359375	0.15568818987784194263213066733442246913909912109375	0.335198838485059991132430923244100995361804962158203125	1.0854722428523689	-2.00496228874983	GAB1
temperature homeostasis (GO:0001659)	1/27	0.1431059410878986748461016986766480840742588043212890625	0.34251988992344128970302108427858911454677581787109375	0.1417329028304565863294328664778731763362884521484375	0.332164209889379058449065951208467595279216766357421875	1.031905818838948	-2.0062004144899945	STAT3
regulation of membrane permeability (GO:0090559)	1/30	0.157695775861159293018687321819015778601169586181640625	0.345393421029237257524613369241706095635890960693359375	0.15568818987784194263213066733442246913909912109375	0.335198838485059991132430923244100995361804962158203125	1.086797041358314	-2.007409307604621	BCL2L1
ribosome biogenesis (GO:0042254)	1/34	0.176766515880144969852239000829285942018032073974609375	0.3522686074693017754810853148228488862514495849609375	0.1739473349113990485736991331577883101999759674072265625	0.34370019508025373422555048819049261510372161865234375	1.1669155154311288	-2.0221776956675153	RCL1
hippo signaling (GO:0035329)	1/26	0.1381872138663663152069460693383007310330867767333984375	0.34190903892690638343765385798178613185882568359375	0.137030730068050610181984438895597122609615325927734375	0.3319718382344252205484735895879566669464111328125	1.0217576614694686	-2.0222074772801535	TJP2
regulation of carbohydrate catabolic process (GO:0043470)	1/33	0.172039340280178587594406280913972295820713043212890625	0.3473200014641866228970457086688838899135589599609375	0.1694194285228323437753061853072722442448139190673828125	0.340059458115713919568179335328750312328338623046875	1.1539769211236846	-2.0310364304866715	STAT3
regulation of cellular carbohydrate catabolic process (GO:0043471)	1/33	0.172039340280178587594406280913972295820713043212890625	0.3473200014641866228970457086688838899135589599609375	0.1694194285228323437753061853072722442448139190673828125	0.340059458115713919568179335328750312328338623046875	1.1586645447418924	-2.039286798554448	STAT3
regulation of astrocyte differentiation (GO:0048710)	1/24	0.1282656456904096298199391412708791904151439666748046875	0.33572810616357362523132223941502161324024200439453125	0.1275499598796645539522387480246834456920623779296875	0.32860254796601162663449713363661430776119232177734375	0.9936313428338901	-2.0405728043764055	ID2
regulation of myeloid cell apoptotic process (GO:0033032)	1/22	0.118230869412596195644482577336020767688751220703125	0.3293912021834930481389847045647911727428436279296875	0.1179663816914886254050287561767618171870708465576171875	0.322210136659301316086612132494337856769561767578125	0.9567025110755966	-2.0426708822289004	THRA
keratan sulfate metabolic process (GO:0042339)	1/33	0.172039340280178587594406280913972295820713043212890625	0.3473200014641866228970457086688838899135589599609375	0.1694194285228323437753061853072722442448139190673828125	0.340059458115713919568179335328750312328338623046875	1.1627379515728222	-2.0464561253567166	ST3GAL2
peripheral nervous system development (GO:0007422)	1/28	0.1479968399331501316407155854903976432979106903076171875	0.343027617349214886122155121483956463634967803955078125	0.1464097809562661389737314721060101874172687530517578125	0.332164209889379058449065951208467595279216766357421875	1.0742175655230644	-2.0523617926191746	CITED2
regulation of intracellular pH (GO:0051453)	1/30	0.157695775861159293018687321819015778601169586181640625	0.345393421029237257524613369241706095635890960693359375	0.15568818987784194263213066733442246913909912109375	0.335198838485059991132430923244100995361804962158203125	1.111586313363901	-2.053197263827398	SLC11A1
serine family amino acid metabolic process (GO:0009069)	1/32	0.1672852597281233311132808694310369901359081268310546875	0.34728519642515021104145489516668021678924560546875	0.1648670228961478800844275838244357146322727203369140625	0.337799188132462402389677436076453886926174163818359375	1.1517415388030776	-2.059376965735117	GCLC
release of cytochrome c from mitochondria (GO:0001836)	1/25	0.1332405013302454810375508031938807107508182525634765625	0.33746185155096719565648299976601265370845794677734375	0.1323031276614533291446917928624316118657588958740234375	0.32860254796601162663449713363661430776119232177734375	1.0228623123650407	-2.061680768494688	BCL2L1
negative regulation of glial cell differentiation (GO:0045686)	1/24	0.1282656456904096298199391412708791904151439666748046875	0.33572810616357362523132223941502161324024200439453125	0.1275499598796645539522387480246834456920623779296875	0.32860254796601162663449713363661430776119232177734375	1.005296094250316	-2.0645281422206034	ID2
glutathione derivative biosynthetic process (GO:1901687)	1/27	0.1431059410878986748461016986766480840742588043212890625	0.34251988992344128970302108427858911454677581787109375	0.1417329028304565863294328664778731763362884521484375	0.332164209889379058449065951208467595279216766357421875	1.0646489994135724	-2.0698587263642727	GCLC
glutathione derivative metabolic process (GO:1901685)	1/27	0.1431059410878986748461016986766480840742588043212890625	0.34251988992344128970302108427858911454677581787109375	0.1417329028304565863294328664778731763362884521484375	0.332164209889379058449065951208467595279216766357421875	1.0726472649830632	-2.085408714946339	GCLC
positive regulation of protein localization to plasma membrane (GO:1903078)	1/26	0.1381872138663663152069460693383007310330867767333984375	0.34190903892690638343765385798178613185882568359375	0.137030730068050610181984438895597122609615325927734375	0.3319718382344252205484735895879566669464111328125	1.0539268231401613	-2.08587494141715	RHOG
response to iron ion (GO:0010039)	1/25	0.1332405013302454810375508031938807107508182525634765625	0.33746185155096719565648299976601265370845794677734375	0.1323031276614533291446917928624316118657588958740234375	0.32860254796601162663449713363661430776119232177734375	1.0358095383960928	-2.0877771908487923	CPOX
phosphatidic acid biosynthetic process (GO:0006654)	1/31	0.1625041224667705674900020085260621272027492523193359375	0.34728519642515021104145489516668021678924560546875	0.16028998717712050758876785039319656789302825927734375	0.337799188132462402389677436076453886926174163818359375	1.1522893172596689	-2.093769503079892	AGPAT5
phosphatidic acid metabolic process (GO:0046473)	1/31	0.1625041224667705674900020085260621272027492523193359375	0.34728519642515021104145489516668021678924560546875	0.16028998717712050758876785039319656789302825927734375	0.337799188132462402389677436076453886926174163818359375	1.1557358637018682	-2.100032056870451	AGPAT5
positive regulation of blood vessel endothelial cell migration (GO:0043536)	1/23	0.12326248824102681300729500435409136116504669189453125	0.332514776766105690786190507424180395901203155517578125	0.1227710902780192181449336885634693317115306854248046875	0.32575262620434430882454535094439052045345306396484375	1.0067900720367042	-2.1076537493322047	MAPK14
reproduction (GO:0000003)	1/32	0.1672852597281233311132808694310369901359081268310546875	0.34728519642515021104145489516668021678924560546875	0.1648670228961478800844275838244357146322727203369140625	0.337799188132462402389677436076453886926174163818359375	1.1800117674426556	-2.1099256832337625	STAT3
C-terminal protein lipidation (GO:0006501)	1/27	0.1431059410878986748461016986766480840742588043212890625	0.34251988992344128970302108427858911454677581787109375	0.1417329028304565863294328664778731763362884521484375	0.332164209889379058449065951208467595279216766357421875	1.0935413306566226	-2.1260303321999756	PIGV
regulation of glycolytic process (GO:0006110)	1/26	0.1381872138663663152069460693383007310330867767333984375	0.34190903892690638343765385798178613185882568359375	0.137030730068050610181984438895597122609615325927734375	0.3319718382344252205484735895879566669464111328125	1.075367344504962	-2.12830886117688	STAT3
keratan sulfate biosynthetic process (GO:0018146)	1/28	0.1479968399331501316407155854903976432979106903076171875	0.343027617349214886122155121483956463634967803955078125	0.1464097809562661389737314721060101874172687530517578125	0.332164209889379058449065951208467595279216766357421875	1.1203206405365151	-2.1404446844994514	ST3GAL2
positive regulation of histone methylation (GO:0031062)	1/25	0.1332405013302454810375508031938807107508182525634765625	0.33746185155096719565648299976601265370845794677734375	0.1323031276614533291446917928624316118657588958740234375	0.32860254796601162663449713363661430776119232177734375	1.0709920156222281	-2.1586909744619667	GFI1B
establishment or maintenance of apical/basal cell polarity (GO:0035088)	1/25	0.1332405013302454810375508031938807107508182525634765625	0.33746185155096719565648299976601265370845794677734375	0.1323031276614533291446917928624316118657588958740234375	0.32860254796601162663449713363661430776119232177734375	1.0724809725395266	-2.161692115284541	ANK1
establishment or maintenance of bipolar cell polarity (GO:0061245)	1/25	0.1332405013302454810375508031938807107508182525634765625	0.33746185155096719565648299976601265370845794677734375	0.1323031276614533291446917928624316118657588958740234375	0.32860254796601162663449713363661430776119232177734375	1.0791709333366661	-2.1751763969427	ANK1
peptidyl-lysine methylation (GO:0018022)	1/30	0.157695775861159293018687321819015778601169586181640625	0.345393421029237257524613369241706095635890960693359375	0.15568818987784194263213066733442246913909912109375	0.335198838485059991132430923244100995361804962158203125	1.178839960805892	-2.1774206401412295	TET3
endodermal cell differentiation (GO:0035987)	1/26	0.1381872138663663152069460693383007310330867767333984375	0.34190903892690638343765385798178613185882568359375	0.137030730068050610181984438895597122609615325927734375	0.3319718382344252205484735895879566669464111328125	1.101535374782597	-2.180099210776043	ITGA4
embryonic placenta development (GO:0001892)	1/23	0.12326248824102681300729500435409136116504669189453125	0.332514776766105690786190507424180395901203155517578125	0.1227710902780192181449336885634693317115306854248046875	0.32575262620434430882454535094439052045345306396484375	1.0417980848173443	-2.1809408937361234	CITED2
chromatin remodeling at centromere (GO:0031055)	1/25	0.1332405013302454810375508031938807107508182525634765625	0.33746185155096719565648299976601265370845794677734375	0.1323031276614533291446917928624316118657588958740234375	0.32860254796601162663449713363661430776119232177734375	1.0935298770462898	-2.204118276748184	HIST1H4A
protein sumoylation (GO:0016925)	1/27	0.1431059410878986748461016986766480840742588043212890625	0.34251988992344128970302108427858911454677581787109375	0.1417329028304565863294328664778731763362884521484375	0.332164209889379058449065951208467595279216766357421875	1.1338847857144903	-2.2044648702958254	SENP6
actin filament polymerization (GO:0030041)	1/25	0.1332405013302454810375508031938807107508182525634765625	0.33746185155096719565648299976601265370845794677734375	0.1323031276614533291446917928624316118657588958740234375	0.32860254796601162663449713363661430776119232177734375	1.0952984367945267	-2.20768298489785	MICALL2
vascular endothelial growth factor receptor signaling pathway (GO:0048010)	1/24	0.1282656456904096298199391412708791904151439666748046875	0.33572810616357362523132223941502161324024200439453125	0.1275499598796645539522387480246834456920623779296875	0.32860254796601162663449713363661430776119232177734375	1.075714017501451	-2.2091420376691016	MAPK14
positive regulation of establishment of protein localization to plasma membrane (GO:0090004)	1/25	0.1332405013302454810375508031938807107508182525634765625	0.33746185155096719565648299976601265370845794677734375	0.1323031276614533291446917928624316118657588958740234375	0.32860254796601162663449713363661430776119232177734375	1.1024729844064258	-2.222143999499025	RHOG
protein dealkylation (GO:0008214)	1/27	0.1431059410878986748461016986766480840742588043212890625	0.34251988992344128970302108427858911454677581787109375	0.1417329028304565863294328664778731763362884521484375	0.332164209889379058449065951208467595279216766357421875	1.1442814467463323	-2.224677747566797	HIST1H4A
JAK-STAT cascade involved in growth hormone signaling pathway (GO:0060397)	1/23	0.12326248824102681300729500435409136116504669189453125	0.332514776766105690786190507424180395901203155517578125	0.1227710902780192181449336885634693317115306854248046875	0.32575262620434430882454535094439052045345306396484375	1.0651064302098021	-2.229735496426001	STAT3
protein demethylation (GO:0006482)	1/27	0.1431059410878986748461016986766480840742588043212890625	0.34251988992344128970302108427858911454677581787109375	0.1417329028304565863294328664778731763362884521484375	0.332164209889379058449065951208467595279216766357421875	1.1515262534136155	-2.238762883897511	HIST1H4A
vitamin transport (GO:0051180)	1/29	0.1528600664676593445800989456984098069369792938232421875	0.3442247776876026232883987177046947181224822998046875	0.1510614987699262778964026665562414564192295074462890625	0.334292195559404314852969264393323101103305816650390625	1.1957731140959877	-2.2459397752610006	SLC2A1
regulation of alternative mRNA splicing, via spliceosome (GO:0000381)	1/28	0.1479968399331501316407155854903976432979106903076171875	0.343027617349214886122155121483956463634967803955078125	0.1464097809562661389737314721060101874172687530517578125	0.332164209889379058449065951208467595279216766357421875	1.1817502895700605	-2.2578099824212594	MBNL1
activation of Rho GTPase activity (GO:0032862)	1/24	0.1282656456904096298199391412708791904151439666748046875	0.33572810616357362523132223941502161324024200439453125	0.1275499598796645539522387480246834456920623779296875	0.32860254796601162663449713363661430776119232177734375	1.102042913648561	-2.2632124228622796	RHOG
tissue regeneration (GO:0042246)	1/28	0.1479968399331501316407155854903976432979106903076171875	0.343027617349214886122155121483956463634967803955078125	0.1464097809562661389737314721060101874172687530517578125	0.332164209889379058449065951208467595279216766357421875	1.1912081251550068	-2.275879785986579	TEC
regulation of transcription involved in G1/S transition of mitotic cell cycle (GO:0000083)	1/26	0.1381872138663663152069460693383007310330867767333984375	0.34190903892690638343765385798178613185882568359375	0.137030730068050610181984438895597122609615325927734375	0.3319718382344252205484735895879566669464111328125	1.1562084016743477	-2.2883051072965856	ID2
embryonic digestive tract morphogenesis (GO:0048557)	1/21	0.1131706287438007108026027935920865274965763092041015625	0.321389443315981682136595054544159211218357086181640625	0.11313569623998394331199079942962271161377429962158203125	0.316997365493276894721219605344231240451335906982421875	1.0552902458525004	-2.29932823851335	ID2
positive regulation of peptidyl-lysine acetylation (GO:2000758)	1/21	0.1131706287438007108026027935920865274965763092041015625	0.321389443315981682136595054544159211218357086181640625	0.11313569623998394331199079942962271161377429962158203125	0.316997365493276894721219605344231240451335906982421875	1.0575740050577425	-2.304304226921483	NFE2
histone H3-K4 methylation (GO:0051568)	1/25	0.1332405013302454810375508031938807107508182525634765625	0.33746185155096719565648299976601265370845794677734375	0.1323031276614533291446917928624316118657588958740234375	0.32860254796601162663449713363661430776119232177734375	1.1531992582552921	-2.3243878518605334	TET3
glutamate metabolic process (GO:0006536)	1/24	0.1282656456904096298199391412708791904151439666748046875	0.33572810616357362523132223941502161324024200439453125	0.1275499598796645539522387480246834456920623779296875	0.32860254796601162663449713363661430776119232177734375	1.1326096570732156	-2.325985870781916	GCLC
positive regulation of protein acetylation (GO:1901985)	1/21	0.1131706287438007108026027935920865274965763092041015625	0.321389443315981682136595054544159211218357086181640625	0.11313569623998394331199079942962271161377429962158203125	0.316997365493276894721219605344231240451335906982421875	1.0681090407684446	-2.327258580189285	NFE2
oligodendrocyte development (GO:0014003)	1/22	0.118230869412596195644482577336020767688751220703125	0.3293912021834930481389847045647911727428436279296875	0.1179663816914886254050287561767618171870708465576171875	0.322210136659301316086612132494337856769561767578125	1.108663098017497	-2.367124369701879	ID2
histone demethylation (GO:0016577)	1/25	0.1332405013302454810375508031938807107508182525634765625	0.33746185155096719565648299976601265370845794677734375	0.1323031276614533291446917928624316118657588958740234375	0.32860254796601162663449713363661430776119232177734375	1.1858702083990258	-2.3902394027345144	HIST1H4A
response to corticosterone (GO:0051412)	1/23	0.12326248824102681300729500435409136116504669189453125	0.332514776766105690786190507424180395901203155517578125	0.1227710902780192181449336885634693317115306854248046875	0.32575262620434430882454535094439052045345306396484375	1.144140304971838	-2.395188103769932	JUNB
syncytium formation (GO:0006949)	1/24	0.1282656456904096298199391412708791904151439666748046875	0.33572810616357362523132223941502161324024200439453125	0.1275499598796645539522387480246834456920623779296875	0.32860254796601162663449713363661430776119232177734375	1.1677177205368563	-2.3980856088134312	TANC1
multicellular organismal reproductive behavior (GO:0033057)	1/22	0.118230869412596195644482577336020767688751220703125	0.3293912021834930481389847045647911727428436279296875	0.1179663816914886254050287561767618171870708465576171875	0.322210136659301316086612132494337856769561767578125	1.125561780163148	-2.4032050170999444	THRA
positive regulation of transforming growth factor beta receptor signaling pathway (GO:0030511)	1/23	0.12326248824102681300729500435409136116504669189453125	0.332514776766105690786190507424180395901203155517578125	0.1227710902780192181449336885634693317115306854248046875	0.32575262620434430882454535094439052045345306396484375	1.1520557748696805	-2.411758658318771	CITED2
CENP-A containing nucleosome assembly (GO:0034080)	1/23	0.12326248824102681300729500435409136116504669189453125	0.332514776766105690786190507424180395901203155517578125	0.1227710902780192181449336885634693317115306854248046875	0.32575262620434430882454535094439052045345306396484375	1.1589646467830994	-2.426221961242007	HIST1H4A
peptide biosynthetic process (GO:0043043)	1/23	0.12326248824102681300729500435409136116504669189453125	0.332514776766105690786190507424180395901203155517578125	0.1227710902780192181449336885634693317115306854248046875	0.32575262620434430882454535094439052045345306396484375	1.1686335432399528	-2.446463207590381	GCLC
histone lysine demethylation (GO:0070076)	1/24	0.1282656456904096298199391412708791904151439666748046875	0.33572810616357362523132223941502161324024200439453125	0.1275499598796645539522387480246834456920623779296875	0.32860254796601162663449713363661430776119232177734375	1.2009137163351726	-2.4662586256257257	HIST1H4A
modulation by virus of host morphology or physiology (GO:0019048)	1/21	0.1131706287438007108026027935920865274965763092041015625	0.321389443315981682136595054544159211218357086181640625	0.11313569623998394331199079942962271161377429962158203125	0.316997365493276894721219605344231240451335906982421875	1.1453231412996099	-2.4954971879661376	BCL2L1
negative regulation of neural precursor cell proliferation (GO:2000178)	1/19	0.1029636355243849499263575353324995376169681549072265625	0.30978044122131365156747051514685153961181640625	0.103395839553985846581696250723325647413730621337890625	0.30514916207352182908607574063353240489959716796875	1.0989842274715944	-2.498408110529414	ID2
heterotypic cell-cell adhesion (GO:0034113)	1/22	0.118230869412596195644482577336020767688751220703125	0.3293912021834930481389847045647911727428436279296875	0.1179663816914886254050287561767618171870708465576171875	0.322210136659301316086612132494337856769561767578125	1.1845816143114885	-2.529219211996594	ITGA4
digestive tract morphogenesis (GO:0048546)	1/19	0.1029636355243849499263575353324995376169681549072265625	0.30978044122131365156747051514685153961181640625	0.103395839553985846581696250723325647413730621337890625	0.30514916207352182908607574063353240489959716796875	1.1167873138740114	-2.5388812805243894	ID2
[truncated: 196 more rows]

## Sheet: HCD_Only
Term	Overlap	P-value	Adjusted P-value	Old P-value	Old Adjusted P-value	Z-score	Combined Score	Genes
[truncated: 1,757 more rows]

## Sheet: HCD_Total
Term	Overlap	P-value	Adjusted P-value	Old P-value	Old Adjusted P-value	Z-score	Combined Score	Genes
[truncated: 2,352 more rows]

[truncated: 2 more sheets: SE_Only, SE_Total]
