# Supplementary material for: Hyperacetylated chromatin domains mark cell type-specific genes and suggest distinct modes of enhancer function
Source: Nat Commun. 2020 Sep 11;11:4544. doi: 10.1038/s41467-020-18303-0 (PMC7486385; doi:10.1038/s41467-020-18303-0)
Supplement: Supplementary file 11 — Supplementary Data 7 [file 41467_2020_18303_MOESM11_ESM.xlsx]

## Sheet: Both
chr1	138027585	138037319
chr1	166339813	166352216
chr10	24911105	24922664
chr10	115612285	115622589
chr11	12303637	12312597
chr11	54747827	54773537
chr11	54747827	54773537
chr11	86386429	86403306
chr11	97660099	97676481
chr11	98440885	98451624
chr11	115020013	115041435
chr11	120207794	120216979
chr12	81212113	81221263
chr14	26276717	26316452
chr14	47983730	47997095
chr14	102237551	102248416
chr15	76023175	76031927
chr17	33050106	33059218
chr17	37021006	37038871
chr17	71194160	71203923
chr17	73709928	73720255
chr17	73720992	73730361
chr17	78799038	78809646
chr18	43883225	43900237
chr18	65115951	65125205
chr18	75525866	75535664
chr19	30012549	30023249
chr2	57095998	57109158
chr2	71637264	71653916
chr2	124420732	124431608
chr2	157242695	157260891
chr2	172976778	172986268
chr3	3632854	3647501
chr3	28593699	28606823
chr3	89185763	89201097
chr3	104588958	104600041
chr3	107671733	107685656
chr3	137788608	137798408
chr4	59201595	59211284
chr4	82147891	82159501
chr4	88571417	88584948
chr4	135290989	135311968
chr4	141122891	141132568
chr4	148272046	148282229
chr4	154940669	154952731
chr5	25034726	25044639
chr5	30557692	30574791
chr5	37082633	37094959
chr5	37113538	37123307
chr5	65190186	65208601
chr5	66429987	66446425
chr5	135448538	135460494
chr5	136251524	136264473
chr5	143663255	143675419
chr6	40575218	40587853
chr6	86714389	86727858
chr7	16999897	17011875
chr7	29156181	29169500
chr7	29701275	29723338
chr7	51917426	51927105
chr7	54079205	54105058
chr7	87197060	87208169
chr8	25537238	25550516
chr8	87498095	87506865
chr8	128432776	128445016
chr9	46028738	46054252
chr9	61218613	61227638
chr9	95701526	95710946
chrX	39415987	39424651

## Sheet: Domain_Total
chr1	36124803	36137240
chr1	36526908	36537351
chr1	37552699	37562558
chr1	37565989	37586386
chr1	43196219	43222303
chr1	53830838	53842584
chr1	67157992	67168390
chr1	74340554	74357299
chr1	74450213	74461800
chr1	89802724	89811428
chr1	92949001	92967454
chr1	95546362	95556079
chr1	122012508	122024477
chr1	132627482	132641011
chr1	134212154	134221483
chr1	134941541	134960127
chr1	135023905	135032630
chr1	137144497	137156054
chr1	138027585	138037319
chr1	153185127	153199546
chr1	166339813	166352216
chr1	166373781	166393319
chr1	168064993	168074116
chr1	169304164	169324579
chr1	174411541	174421086
chr1	187130442	187139690
chr1	193540786	193551286
chr10	18182203	18195327
chr10	24911105	24922664
chr10	41187866	41197861
chr10	61676699	61687993
chr10	61875272	61885909
chr10	74666869	74678542
chr10	79555692	79566202
chr10	80216905	80227149
chr10	80595833	80606290
chr10	80999718	81014460
chr10	82330530	82344265
chr10	94603108	94617748
chr10	94869919	94880409
chr10	107765541	107774367
chr10	115251496	115260282
chr10	115612285	115622589
chr10	126586265	126597851
chr11	6123058	6134760
chr11	6190983	6213202
chr11	8473048	8487295
chr11	12303637	12312597
chr11	20989337	20999014
chr11	21459289	21472681
chr11	30089616	30101415
chr11	42967686	42979317
chr11	49056952	49065703
chr11	53569931	53580288
chr11	53582514	53596076
chr11	54747827	54773537
chr11	54747827	54773537
chr11	57497171	57511518
chr11	66768037	66778926
chr11	72608632	72622112
chr11	75342983	75352347
chr11	75401260	75410629
chr11	78219724	78228541
chr11	84676906	84686884
chr11	86386429	86403306
chr11	86547323	86556837
chr11	94930473	94940104
chr11	96785880	96802743
chr11	97660099	97676481
chr11	98209605	98220442
chr11	98440885	98451624
chr11	98601849	98616855
chr11	99295664	99305599
chr11	99997865	100009667
chr11	101221678	101230616
chr11	105804323	105815641
chr11	115020013	115041435
chr11	115737076	115747234
chr11	118268617	118281895
chr11	118846581	118857198
chr11	120207794	120216979
chr11	120839811	120854809
chr12	55298223	55307757
chr12	58635979	58648239
chr12	78037719	78064103
chr12	81212113	81221263
chr12	85514669	85527370
chr12	102245064	102255148
chr12	103854238	103867877
chr12	103910264	103927382
chr12	103928010	103947296
chr12	109482202	109494461
chr12	109498813	109513213
chr12	109924900	109941076
chr12	112657576	112668032
chr12	114384509	114395200
chr13	6631512	6644499
chr13	32936444	32945610
chr13	46050259	46062365
chr13	49044967	49063176
chr13	63338818	63348472
chr13	73899655	73924541
chr13	74234467	74253085
chr13	75968431	75983921
chr14	8650199	8660902
chr14	9193027	9204782
chr14	20964635	20990695
chr14	22641734	22655534
chr14	26276717	26316452
chr14	30821233	30832523
chr14	47922448	47932345
chr14	47983730	47997095
chr14	55019066	55030082
chr14	63846006	63872881
chr14	63879476	63891154
chr14	70739014	70754732
chr14	73767910	73777392
chr14	79912319	79923334
chr14	99693529	99711121
chr14	102237551	102248416
chr14	121891324	121906518
chr15	35222914	35239985
chr15	76023175	76031927
chr15	76334113	76342963
chr15	77648068	77658864
chr15	77660092	77674309
chr15	80016147	80026832
chr15	81707574	81717993
chr15	82176423	82185380
chr15	82995221	83005871
chr15	83277663	83289321
chr15	85496835	85507922
chr15	86010520	86020864
chr15	97726000	97739966
chr15	99689915	99707783
chr15	101830607	101840186
chr16	21850426	21868829
chr16	24396502	24405355
chr16	32440712	32450693
chr16	32452401	32464339
chr16	34929496	34945997
chr16	38279560	38296398
chr16	55815818	55825436
chr16	56713351	56724831
chr16	57126335	57135256
chr16	76352417	76364664
chr16	91545717	91556699
chr16	94790082	94799940
chr16	94816325	94831758
chr16	94845302	94866069
chr16	97717413	97727554
chr16	97973518	97985849
chr17	5793541	5803947
chr17	6964668	6988412
chr17	7011493	7021958
chr17	15950505	15968497
chr17	24979860	24988741
chr17	26374001	26383395
chr17	28362949	28373771
chr17	28415072	28425882
chr17	31452536	31464775
chr17	31523217	31531969
chr17	33050106	33059218
chr17	37021006	37038871
chr17	41008989	41023192
chr17	69422669	69432829
chr17	69449213	69458448
chr17	71194160	71203923
chr17	71538801	71547819
chr17	73709928	73720255
chr17	73720992	73730361
chr17	73734576	73749036
chr17	74286655	74302397
chr17	78799038	78809646
chr17	84530436	84541469
chr17	85071102	85085131
chr17	87961743	87971134
chr18	11047187	11061479
chr18	20209617	20221024
chr18	20710608	20719239
chr18	20895770	20910186
chr18	21236128	21269724
chr18	21236128	21269724
chr18	32175999	32186497
chr18	36501553	36510978
chr18	36540736	36552658
chr18	38083069	38095066
chr18	38362930	38372476
chr18	39194525	39208228
chr18	43883225	43900237
chr18	56627517	56636911
chr18	60811989	60821866
chr18	64341574	64353155
chr18	64776567	64801755
chr18	64811924	64821559
chr18	65115951	65125205
chr18	65209419	65219214
chr18	75525866	75535664
chr18	84844616	84855395
chr19	5830090	5853340
chr19	6262440	6273550
chr19	7020664	7029921
chr19	9062496	9073583
chr19	21536624	21548399
chr19	21717860	21731424
chr19	29336546	29347109
chr19	30012549	30023249
chr19	43763668	43773825
chr19	44135753	44145454
chr19	46573936	46584531
chr19	55325062	55343712
chr19	55931673	55947056
chr19	57434180	57444773
chr2	5765461	5775984
chr2	24932282	24944279
chr2	26449139	26460434
chr2	27526817	27537053
chr2	32389741	32398969
chr2	35542857	35564181
chr2	50989840	51004600
chr2	57095998	57109158
chr2	60046235	60057222
chr2	62235011	62250606
chr2	71637264	71653916
chr2	72588108	72597786
chr2	72808560	72819431
chr2	75533340	75546771
chr2	84471514	84484009
chr2	90327444	90342374
chr2	93283310	93303907
chr2	118595231	118604420
chr2	122098973	122113394
chr2	122118188	122130648
chr2	122480143	122489469
chr2	124420732	124431608
chr2	128529981	128548984
chr2	143737288	143747496
chr2	143826907	143837002
chr2	151397345	151407864
chr2	152558817	152568383
chr2	152647048	152657799
chr2	157242695	157260891
chr2	163372474	163381543
chr2	164255837	164269100
chr2	167156361	167180303
chr2	172976778	172986268
chr2	180062338	180072204
chr3	3632854	3647501
chr3	8985809	8995662
chr3	27881177	27895572
chr3	28593699	28606823
chr3	63098489	63108069
chr3	65336301	65346668
chr3	89185763	89201097
chr3	94580487	94591948
chr3	101398800	101409095
chr3	104441609	104454435
chr3	104588958	104600041
chr3	107671733	107685656
chr3	107926350	107937468
chr3	126308219	126318001
chr3	126391823	126403047
chr3	127531385	127541514
chr3	128916869	128928789
chr3	137788608	137798408
chr4	11680817	11701690
chr4	40790157	40808578
chr4	45494436	45505919
chr4	46597330	46615691
chr4	57133149	57156732
chr4	57958585	57972794
chr4	59201595	59211284
chr4	59559351	59568316
chr4	62156193	62169077
chr4	82147891	82159501
chr4	88571417	88584948
chr4	89092595	89102400
chr4	104925403	104934448
chr4	107695553	107704472
chr4	116355213	116364271
chr4	126430135	126442175
chr4	128665754	128676684
chr4	128777980	128788269
chr4	128908094	128919031
chr4	128920881	128930262
chr4	129778761	129790848
chr4	131764312	131774975
chr4	133433009	133444849
chr4	135290989	135311968
chr4	135695642	135705288
chr4	137916363	137925032
chr4	138521371	138530439
chr4	138746982	138757510
chr4	141122891	141132568
chr4	141269073	141279868
chr4	144486192	144496993
chr4	148272046	148282229
chr4	148537356	148546177
chr4	148764801	148783909
chr4	154855719	154869457
chr4	154855719	154869457
chr4	154940669	154952731
chr4	155561457	155573452
chr5	4015736	4025892
chr5	25034726	25044639
chr5	28390859	28399926
chr5	30557692	30574791
chr5	31246027	31254697
chr5	32434735	32445811
chr5	33077926	33090803
chr5	33446107	33458474
chr5	36915430	36925634
chr5	37082633	37094959
chr5	37113538	37123307
chr5	38940151	38954051
chr5	53438873	53449246
chr5	53462965	53473574
chr5	53492232	53503283
chr5	64211959	64233316
chr5	65190186	65208601
chr5	66429987	66446425
chr5	66462881	66474759
chr5	87325239	87340998
chr5	93334696	93348982
chr5	99456379	99468820
chr5	115413951	115422583
chr5	117806213	117817746
chr5	122297889	122309956
chr5	123584585	123594890
chr5	135448538	135460494
chr5	136251524	136264473
chr5	137437425	137446938
chr5	140205883	140215488
chr5	143572371	143586363
chr5	143663255	143675419
chr5	148110258	148129763
chr6	18119406	18136047
chr6	22275871	22306724
chr6	29717725	29727679
chr6	29794850	29806860
chr6	34425393	34434764
chr6	38814353	38827020
chr6	40575218	40587853
chr6	66845819	66864684
chr6	86714389	86727858
chr6	91633720	91642855
chr6	94626270	94637521
chr6	94640844	94651767
chr6	108476070	108487008
chr6	113023801	113034957
chr6	113680701	113690689
chr6	117861233	117870566
chr6	119352901	119365984
chr6	124624901	124641519
chr6	129045282	129054258
chr6	129179754	129188951
chr6	137485023	137502028
chr6	149081075	149091924
chr7	4114287	4123155
chr7	5031493	5044364
chr7	13902782	13916486
chr7	16983958	16994245
chr7	16999897	17011875
chr7	26171258	26181012
chr7	28004138	28014326
chr7	29156181	29169500
chr7	29614870	29627750
chr7	29701275	29723338
chr7	29731569	29748656
chr7	30029534	30054403
chr7	30029534	30054403
chr7	30055187	30067850
chr7	30275378	30284541
chr7	51917426	51927105
chr7	54079205	54105058
chr7	72507626	72516792
chr7	80676218	80687424
chr7	80696075	80705898
chr7	86411762	86425671
chr7	86977657	86990090
chr7	87197060	87208169
chr7	87324876	87338021
chr7	87346434	87355181
chr7	88254015	88263691
chr7	91259913	91277231
chr7	91279491	91301542
chr7	104882090	104891240
chr7	125742257	125752391
chr7	129362111	129372016
chr7	132694662	132709036
chr7	142711257	142721649
chr7	148097717	148110101
chr7	148300277	148309893
chr7	148573522	148583179
chr8	13905422	13916561
chr8	23499250	23510089
chr8	25537238	25550516
chr8	26859784	26871385
chr8	28269418	28285087
chr8	42097141	42105931
chr8	46018386	46028299
chr8	47710069	47718950
chr8	73061129	73071075
chr8	77395314	77404078
chr8	81884432	81900312
chr8	87498095	87506865
chr8	97300117	97310639
chr8	97875552	97885343
chr8	109126557	109148812
chr8	114247142	114256362
chr8	118222790	118233730
chr8	119855163	119865088
chr8	123009686	123019876
chr8	125510005	125519248
chr8	128432776	128445016
chr8	129110673	129120726
chr8	129347580	129358032
chr9	15042555	15057320
chr9	30920826	30932046
chr9	31253574	31266738
chr9	32038764	32055105
chr9	34868688	34878951
chr9	34898015	34908825
chr9	34909460	34927873
chr9	34929022	34939715
chr9	35066657	35075850
chr9	40126630	40138320
chr9	46028738	46054252
chr9	51117868	51127931
chr9	57484656	57493729
chr9	61218613	61227638
chr9	63601994	63611657
chr9	66432157	66442780
chr9	71431026	71441019
chr9	76369099	76377860
chr9	95701526	95710946
chr9	95733516	95747521
chr9	98389130	98401462
chr9	100977556	100986363
chr9	108889104	108901684
chr9	121242012	121264899
chr9	121327595	121349183
chr9	123387255	123396794
chrX	39415987	39424651
chrX	83012796	83023262

## Sheet: Domain_Only
chr1	36124803	36137240
chr1	36526908	36537351
chr1	37552699	37562558
chr1	37565989	37586386
chr1	43196219	43222303
chr1	53830838	53842584
chr1	67157992	67168390
chr1	74340554	74357299
chr1	74450213	74461800
chr1	89802724	89811428
chr1	92949001	92967454
chr1	95546362	95556079
chr1	122012508	122024477
chr1	132627482	132641011
chr1	134212154	134221483
chr1	134941541	134960127
chr1	135023905	135032630
chr1	137144497	137156054
chr1	153185127	153199546
chr1	166373781	166393319
chr1	168064993	168074116
chr1	169304164	169324579
chr1	174411541	174421086
chr1	187130442	187139690
chr1	193540786	193551286
chr10	18182203	18195327
chr10	41187866	41197861
chr10	61676699	61687993
chr10	61875272	61885909
chr10	74666869	74678542
chr10	79555692	79566202
chr10	80216905	80227149
chr10	80595833	80606290
chr10	80999718	81014460
chr10	82330530	82344265
chr10	94603108	94617748
chr10	94869919	94880409
chr10	107765541	107774367
chr10	115251496	115260282
chr10	126586265	126597851
chr11	6123058	6134760
chr11	6190983	6213202
chr11	8473048	8487295
chr11	20989337	20999014
chr11	21459289	21472681
chr11	30089616	30101415
chr11	42967686	42979317
chr11	49056952	49065703
chr11	53569931	53580288
chr11	53582514	53596076
chr11	57497171	57511518
chr11	66768037	66778926
chr11	72608632	72622112
chr11	75342983	75352347
chr11	75401260	75410629
chr11	78219724	78228541
chr11	84676906	84686884
chr11	86547323	86556837
chr11	94930473	94940104
chr11	96785880	96802743
chr11	98209605	98220442
chr11	98601849	98616855
chr11	99295664	99305599
chr11	99997865	100009667
chr11	101221678	101230616
chr11	105804323	105815641
chr11	115737076	115747234
chr11	118268617	118281895
chr11	118846581	118857198
chr11	120839811	120854809
chr12	55298223	55307757
chr12	58635979	58648239
chr12	78037719	78064103
chr12	85514669	85527370
chr12	102245064	102255148
chr12	103854238	103867877
chr12	103910264	103927382
chr12	103928010	103947296
chr12	109482202	109494461
chr12	109498813	109513213
chr12	109924900	109941076
chr12	112657576	112668032
chr12	114384509	114395200
chr13	6631512	6644499
chr13	32936444	32945610
chr13	46050259	46062365
chr13	49044967	49063176
chr13	63338818	63348472
chr13	73899655	73924541
chr13	74234467	74253085
chr13	75968431	75983921
chr14	8650199	8660902
chr14	9193027	9204782
chr14	20964635	20990695
chr14	22641734	22655534
chr14	30821233	30832523
chr14	47922448	47932345
chr14	55019066	55030082
chr14	63846006	63872881
chr14	63879476	63891154
chr14	70739014	70754732
chr14	73767910	73777392
chr14	79912319	79923334
chr14	99693529	99711121
chr14	121891324	121906518
chr15	35222914	35239985
chr15	76334113	76342963
chr15	77648068	77658864
chr15	77660092	77674309
chr15	80016147	80026832
chr15	81707574	81717993
chr15	82176423	82185380
chr15	82995221	83005871
chr15	83277663	83289321
chr15	85496835	85507922
chr15	86010520	86020864
chr15	97726000	97739966
chr15	99689915	99707783
chr15	101830607	101840186
chr16	21850426	21868829
chr16	24396502	24405355
chr16	32440712	32450693
chr16	32452401	32464339
chr16	34929496	34945997
chr16	38279560	38296398
chr16	55815818	55825436
chr16	56713351	56724831
chr16	57126335	57135256
chr16	76352417	76364664
chr16	91545717	91556699
chr16	94790082	94799940
chr16	94816325	94831758
chr16	94845302	94866069
chr16	97717413	97727554
chr16	97973518	97985849
chr17	5793541	5803947
chr17	6964668	6988412
chr17	7011493	7021958
chr17	15950505	15968497
chr17	24979860	24988741
chr17	26374001	26383395
chr17	28362949	28373771
chr17	28415072	28425882
chr17	31452536	31464775
chr17	31523217	31531969
chr17	41008989	41023192
chr17	69422669	69432829
chr17	69449213	69458448
chr17	71538801	71547819
chr17	73734576	73749036
chr17	74286655	74302397
chr17	84530436	84541469
chr17	85071102	85085131
chr17	87961743	87971134
chr18	11047187	11061479
chr18	20209617	20221024
chr18	20710608	20719239
chr18	20895770	20910186
chr18	21236128	21269724
chr18	21236128	21269724
chr18	32175999	32186497
chr18	36501553	36510978
chr18	36540736	36552658
chr18	38083069	38095066
chr18	38362930	38372476
chr18	39194525	39208228
chr18	56627517	56636911
chr18	60811989	60821866
chr18	64341574	64353155
chr18	64776567	64801755
chr18	64811924	64821559
chr18	65209419	65219214
chr18	84844616	84855395
chr19	5830090	5853340
chr19	6262440	6273550
chr19	7020664	7029921
chr19	9062496	9073583
chr19	21536624	21548399
chr19	21717860	21731424
chr19	29336546	29347109
chr19	43763668	43773825
chr19	44135753	44145454
chr19	46573936	46584531
chr19	55325062	55343712
chr19	55931673	55947056
chr19	57434180	57444773
chr2	5765461	5775984
chr2	24932282	24944279
chr2	26449139	26460434
chr2	27526817	27537053
chr2	32389741	32398969
chr2	35542857	35564181
chr2	50989840	51004600
chr2	60046235	60057222
chr2	62235011	62250606
chr2	72588108	72597786
chr2	72808560	72819431
chr2	75533340	75546771
chr2	84471514	84484009
chr2	90327444	90342374
chr2	93283310	93303907
chr2	118595231	118604420
chr2	122098973	122113394
chr2	122118188	122130648
chr2	122480143	122489469
chr2	128529981	128548984
chr2	143737288	143747496
chr2	143826907	143837002
chr2	151397345	151407864
chr2	152558817	152568383
chr2	152647048	152657799
chr2	163372474	163381543
chr2	164255837	164269100
chr2	167156361	167180303
chr2	180062338	180072204
chr3	8985809	8995662
chr3	27881177	27895572
chr3	63098489	63108069
chr3	65336301	65346668
chr3	94580487	94591948
chr3	101398800	101409095
chr3	104441609	104454435
chr3	107926350	107937468
chr3	126308219	126318001
chr3	126391823	126403047
chr3	127531385	127541514
chr3	128916869	128928789
chr4	11680817	11701690
chr4	40790157	40808578
chr4	45494436	45505919
chr4	46597330	46615691
chr4	57133149	57156732
chr4	57958585	57972794
chr4	59559351	59568316
chr4	62156193	62169077
chr4	89092595	89102400
chr4	104925403	104934448
chr4	107695553	107704472
chr4	116355213	116364271
chr4	126430135	126442175
chr4	128665754	128676684
chr4	128777980	128788269
chr4	128908094	128919031
chr4	128920881	128930262
chr4	129778761	129790848
chr4	131764312	131774975
chr4	133433009	133444849
chr4	135695642	135705288
chr4	137916363	137925032
chr4	138521371	138530439
chr4	138746982	138757510
chr4	141269073	141279868
chr4	144486192	144496993
chr4	148537356	148546177
chr4	148764801	148783909
chr4	154855719	154869457
chr4	154855719	154869457
chr4	155561457	155573452
chr5	4015736	4025892
chr5	28390859	28399926
chr5	31246027	31254697
chr5	32434735	32445811
chr5	33077926	33090803
chr5	33446107	33458474
chr5	36915430	36925634
chr5	38940151	38954051
chr5	53438873	53449246
chr5	53462965	53473574
chr5	53492232	53503283
chr5	64211959	64233316
chr5	66462881	66474759
chr5	87325239	87340998
chr5	93334696	93348982
chr5	99456379	99468820
chr5	115413951	115422583
chr5	117806213	117817746
chr5	122297889	122309956
chr5	123584585	123594890
chr5	137437425	137446938
chr5	140205883	140215488
chr5	143572371	143586363
chr5	148110258	148129763
chr6	18119406	18136047
chr6	22275871	22306724
chr6	29717725	29727679
chr6	29794850	29806860
chr6	34425393	34434764
chr6	38814353	38827020
chr6	66845819	66864684
chr6	91633720	91642855
chr6	94626270	94637521
chr6	94640844	94651767
chr6	108476070	108487008
chr6	113023801	113034957
chr6	113680701	113690689
chr6	117861233	117870566
chr6	119352901	119365984
chr6	124624901	124641519
chr6	129045282	129054258
chr6	129179754	129188951
chr6	137485023	137502028
chr6	149081075	149091924
chr7	4114287	4123155
chr7	5031493	5044364
chr7	13902782	13916486
chr7	16983958	16994245
chr7	26171258	26181012
chr7	28004138	28014326
chr7	29614870	29627750
chr7	29731569	29748656
chr7	30029534	30054403
chr7	30029534	30054403
chr7	30055187	30067850
chr7	30275378	30284541
chr7	72507626	72516792
chr7	80676218	80687424
chr7	80696075	80705898
chr7	86411762	86425671
chr7	86977657	86990090
chr7	87324876	87338021
chr7	87346434	87355181
chr7	88254015	88263691
chr7	91259913	91277231
chr7	91279491	91301542
chr7	104882090	104891240
chr7	125742257	125752391
chr7	129362111	129372016
chr7	132694662	132709036
chr7	142711257	142721649
chr7	148097717	148110101
chr7	148300277	148309893
chr7	148573522	148583179
chr8	13905422	13916561
chr8	23499250	23510089
chr8	26859784	26871385
chr8	28269418	28285087
chr8	42097141	42105931
chr8	46018386	46028299
chr8	47710069	47718950
chr8	73061129	73071075
chr8	77395314	77404078
chr8	81884432	81900312
chr8	97300117	97310639
chr8	97875552	97885343
chr8	109126557	109148812
chr8	114247142	114256362
chr8	118222790	118233730
chr8	119855163	119865088
chr8	123009686	123019876
chr8	125510005	125519248
chr8	129110673	129120726
chr8	129347580	129358032
chr9	15042555	15057320
chr9	30920826	30932046
chr9	31253574	31266738
chr9	32038764	32055105
chr9	34868688	34878951
chr9	34898015	34908825
chr9	34909460	34927873
chr9	34929022	34939715
chr9	35066657	35075850
chr9	40126630	40138320
chr9	51117868	51127931
chr9	57484656	57493729
chr9	63601994	63611657
chr9	66432157	66442780
chr9	71431026	71441019
chr9	76369099	76377860
chr9	95733516	95747521
chr9	98389130	98401462
chr9	100977556	100986363
chr9	108889104	108901684
chr9	121242012	121264899
chr9	121327595	121349183
chr9	123387255	123396794
chrX	83012796	83023262

## Sheet: SE_Total
chr1	30994352	31007162
chr1	34177437	34180073
chr1	39243714	39263024
chr1	60719505	60726277
chr1	64784067	64789796
chr1	64834211	64844479
chr1	82776067	82781434
chr1	127415746	127457740
chr1	135989487	135996108
chr1	138022831	138032027
chr1	154749899	154751899
chr1	158908346	158921569
chr1	166345408	166349443
chr1	187094440	187107034
chr1	197067736	197068060
chr10	24903137	24912887
chr10	41529364	41541352
chr10	43030656	43032915
chr10	66373092	66391204
chr10	69387172	69399747
chr10	69572715	69595192
chr10	79285193	79287457
chr10	79611463	79631093
chr10	80545361	80558383
chr10	94008280	94016175
chr10	98689197	98710157
chr10	99369564	99381402
chr10	111013035	111033028
chr10	115619935	115629928
chr10	118298433	118307091
chr10	120946949	120958317
chr11	3027157	3042677
chr11	12305637	12311902
chr11	35777771	35794178
chr11	43359483	43365567
chr11	51569774	51582189
chr11	54758370	54772447
chr11	60023843	60036559
chr11	62308365	62314281
chr11	62352049	62365140
chr11	69214785	69232666
chr11	69766943	69775250
chr11	70313733	70323385
chr11	74643725	74652222
chr11	77576684	77580332
chr11	86160000	86171974
chr11	86394011	86400915
chr11	87405202	87413226
chr11	94019809	94022046
chr11	95163195	95171755
chr11	97673036	97682439
chr11	98441753	98449876
chr11	98635050	98656675
chr11	99316099	99326435
chr11	115021220	115026681
chr11	116281586	116292849
chr11	120201628	120215252
chr11	120809867	120812409
chr12	8373354	8386833
chr12	32984594	33000236
chr12	40661634	40677371
chr12	53696457	53705940
chr12	70613065	70617785
chr12	81204622	81216916
chr12	86814309	86827337
chr12	111662455	111685373
chr13	6204166	6213845
chr13	31270214	31278985
chr13	54789051	54796023
chr13	101286707	101303210
chr13	104813406	104819514
chr14	26277133	26286237
chr14	31439292	31449013
chr14	46633908	46636625
chr14	47973785	47991723
chr14	51760103	51769200
chr14	54847207	54852198
chr14	67794826	67808024
chr14	99781240	99802756
chr14	102235247	102240119
chr14	103486975	103498508
chr14	122504113	122507030
chr15	3172645	3179630
chr15	25862314	25875319
chr15	59341902	59351747
chr15	72948449	72967823
chr15	74915919	74917530
chr15	76026669	76029249
chr15	76520749	76528615
chr15	79152131	79164193
chr15	81344719	81353868
chr15	81690165	81703034
chr15	97748585	97757800
chr15	100552477	100569177
chr15	101807790	101826447
chr15	102224209	102236746
chr16	4469734	4475342
chr16	10452121	10472321
chr16	21818327	21826105
chr16	33753151	33773195
chr16	38088630	38100923
chr16	55521630	55533245
chr16	78260463	78268853
chr16	92234833	92246508
chr16	96579565	96584833
chr17	6932598	6936342
chr17	15716439	15728795
chr17	28938466	28949672
chr17	33054296	33064984
chr17	37022232	37034285
chr17	39980001	39985755
chr17	44273139	44289112
chr17	46123870	46141702
chr17	65962698	65972747
chr17	66123874	66132469
chr17	71201599	71206873
chr17	71437576	71449615
chr17	73716898	73727421
chr17	78800776	78814913
chr17	86838122	86844497
chr17	87681447	87695532
chr17	88002456	88011060
chr17	88025048	88036342
chr18	32307175	32313367
chr18	36565317	36576886
chr18	43884042	43892076
chr18	47489708	47501082
chr18	61785920	61797984
chr18	65117049	65120034
chr18	66622529	66635333
chr18	74704904	74711516
chr18	74892887	74899848
chr18	75516700	75546084
chr19	4046127	4056758
chr19	4113088	4121744
chr19	4436364	4441514
chr19	5803262	5816264
chr19	6629956	6641631
chr19	12078995	12086544
chr19	23209930	23215799
chr19	29316113	29326362
chr19	30016862	30022983
chr19	38426302	38432969
chr19	43827771	43852282
chr19	45121116	45133047
chr19	53379996	53388901
chr19	53523778	53535105
chr19	61275500	61275809
chr2	4838801	4846544
chr2	11320591	11351628
chr2	13391825	13406512
chr2	17978083	17987106
chr2	44775944	44783204
chr2	57104230	57114385
chr2	68737972	68750828
chr2	71639732	71651665
chr2	72623444	72635685
chr2	115274901	115276136
chr2	119065939	119076957
chr2	124418658	124428084
chr2	127548230	127561954
chr2	141111766	141115371
chr2	155645670	155651924
chr2	157247782	157251735
chr2	160713544	160717656
chr2	163400063	163406297
chr2	167904103	167912615
chr2	172977939	172985398
chr3	3613620	3645990
chr3	28478102	28485461
chr3	28594537	28604899
chr3	51027082	51037779
chr3	72794872	72807485
chr3	78985253	78998256
chr3	84231781	84241262
chr3	87313029	87320006
chr3	89182432	89198154
chr3	101297889	101304781
chr3	101320922	101330974
chr3	104024116	104031713
chr3	104591345	104599745
chr3	107666996	107677994
chr3	129274554	129291944
chr3	130958452	130974428
chr3	137784548	137807014
chr3	151776365	151794373
chr4	8673040	8682876
chr4	10893796	10900070
chr4	43051991	43059219
chr4	49559883	49580688
chr4	59201879	59209879
chr4	59331522	59344886
chr4	80587990	80596523
chr4	82152216	82159391
chr4	88571991	88584565
chr4	119328252	119332946
chr4	120488291	120498086
chr4	135301652	135318760
chr4	136007496	136018099
chr4	138550430	138564348
chr4	140842938	140854139
chr4	141115972	141131441
chr4	148204556	148212869
chr4	148274826	148277824
chr4	149283662	149294195
chr4	150178247	150189508
chr4	154945405	154956861
chr4	155010291	155029134
chr4	155428205	155434185
chr5	25035271	25043177
chr5	30558408	30565446
chr5	32332335	32338528
chr5	32494503	32498660
chr5	33419233	33434347
chr5	37092267	37118022
chr5	64621388	64630765
chr5	64812455	64821991
chr5	65194128	65200594
chr5	66437502	66445940
chr5	77245045	77251454
chr5	93694743	93696707
chr5	93711734	93726020
chr5	101051590	101073295
chr5	113582299	113601518
chr5	119519817	119533353
chr5	124454768	124466678
chr5	135435008	135462201
chr5	135478158	135485861
chr5	136159264	136171354
chr5	136252356	136259102
chr5	143663936	143686543
chr6	17003070	17023129
chr6	40584638	40595957
chr6	52653253	52664456
chr6	59364795	59374855
chr6	70763968	70775007
chr6	86703030	86722961
chr6	119333225	119338997
chr6	121116187	121127654
chr6	137514037	137519588
chr6	143090723	143102868
chr6	145289126	145295949
chr7	16858168	16882553
chr7	17005900	17011457
chr7	20409547	20428878
chr7	28258227	28276116
chr7	29161393	29168427
chr7	29710443	29716929
chr7	36233598	36241731
chr7	50698845	50721404
chr7	51926092	51950957
chr7	52560701	52578849
chr7	52963071	52968172
chr7	54088684	54095291
chr7	72600188	72612801
chr7	87194652	87205544
chr7	112544059	112549091
chr7	116744273	116746573
chr7	127293917	127302171
chr7	134614398	134622091
chr8	23524797	23537623
chr8	25529888	25545391
chr8	47227135	47249348
chr8	73895116	73906818
chr8	79425828	79436987
chr8	86715956	86722566
chr8	87180677	87188131
chr8	87500370	87515034
chr8	109101114	109112960
chr8	124805172	124830878
chr8	125098482	125109757
chr8	125566075	125575616
chr8	128433614	128441085
chr8	129247446	129261031
chr8	129289765	129299149
chr9	46035135	46047231
chr9	61218281	61227154
chr9	70077669	70090580
chr9	80005654	80013039
chr9	95695515	95716437
chr9	107546963	107556660
chr9	118406039	118422389
chrX	39412568	39421564

## Sheet: SE_Only
chr1	30994352	31007162
chr1	34177437	34180073
chr1	39243714	39263024
chr1	60719505	60726277
chr1	64784067	64789796
chr1	64834211	64844479
chr1	82776067	82781434
chr1	127415746	127457740
chr1	135989487	135996108
chr1	154749899	154751899
chr1	158908346	158921569
chr1	187094440	187107034
chr1	197067736	197068060
chr10	41529364	41541352
chr10	43030656	43032915
chr10	66373092	66391204
chr10	69387172	69399747
chr10	69572715	69595192
chr10	79285193	79287457
chr10	79611463	79631093
chr10	80545361	80558383
chr10	94008280	94016175
chr10	98689197	98710157
chr10	99369564	99381402
chr10	111013035	111033028
chr10	118298433	118307091
chr10	120946949	120958317
chr11	3027157	3042677
chr11	35777771	35794178
chr11	43359483	43365567
chr11	51569774	51582189
chr11	60023843	60036559
chr11	62308365	62314281
chr11	62352049	62365140
chr11	69214785	69232666
chr11	69766943	69775250
chr11	70313733	70323385
chr11	74643725	74652222
chr11	77576684	77580332
chr11	86160000	86171974
chr11	87405202	87413226
chr11	94019809	94022046
chr11	95163195	95171755
chr11	98635050	98656675
chr11	99316099	99326435
chr11	116281586	116292849
chr11	120809867	120812409
chr12	8373354	8386833
chr12	32984594	33000236
chr12	40661634	40677371
chr12	53696457	53705940
chr12	70613065	70617785
chr12	86814309	86827337
chr12	111662455	111685373
chr13	6204166	6213845
chr13	31270214	31278985
chr13	54789051	54796023
chr13	101286707	101303210
chr13	104813406	104819514
chr14	31439292	31449013
chr14	46633908	46636625
chr14	51760103	51769200
chr14	54847207	54852198
chr14	67794826	67808024
chr14	99781240	99802756
chr14	103486975	103498508
chr14	122504113	122507030
chr15	3172645	3179630
chr15	25862314	25875319
chr15	59341902	59351747
chr15	72948449	72967823
chr15	74915919	74917530
chr15	76520749	76528615
chr15	79152131	79164193
chr15	81344719	81353868
chr15	81690165	81703034
chr15	97748585	97757800
chr15	100552477	100569177
chr15	101807790	101826447
chr15	102224209	102236746
chr16	4469734	4475342
chr16	10452121	10472321
chr16	21818327	21826105
chr16	33753151	33773195
chr16	38088630	38100923
chr16	55521630	55533245
chr16	78260463	78268853
chr16	92234833	92246508
chr16	96579565	96584833
chr17	6932598	6936342
chr17	15716439	15728795
chr17	28938466	28949672
chr17	39980001	39985755
chr17	44273139	44289112
chr17	46123870	46141702
chr17	65962698	65972747
chr17	66123874	66132469
chr17	71437576	71449615
chr17	86838122	86844497
chr17	87681447	87695532
chr17	88002456	88011060
chr17	88025048	88036342
chr18	32307175	32313367
chr18	36565317	36576886
chr18	47489708	47501082
chr18	61785920	61797984
chr18	66622529	66635333
chr18	74704904	74711516
chr18	74892887	74899848
chr19	4046127	4056758
chr19	4113088	4121744
chr19	4436364	4441514
chr19	5803262	5816264
chr19	6629956	6641631
chr19	12078995	12086544
chr19	23209930	23215799
chr19	29316113	29326362
chr19	38426302	38432969
chr19	43827771	43852282
chr19	45121116	45133047
chr19	53379996	53388901
chr19	53523778	53535105
chr19	61275500	61275809
chr2	4838801	4846544
chr2	11320591	11351628
chr2	13391825	13406512
chr2	17978083	17987106
chr2	44775944	44783204
chr2	68737972	68750828
chr2	72623444	72635685
chr2	115274901	115276136
chr2	119065939	119076957
chr2	127548230	127561954
chr2	141111766	141115371
chr2	155645670	155651924
chr2	160713544	160717656
chr2	163400063	163406297
chr2	167904103	167912615
chr3	28478102	28485461
chr3	51027082	51037779
chr3	72794872	72807485
chr3	78985253	78998256
chr3	84231781	84241262
chr3	87313029	87320006
chr3	101297889	101304781
chr3	101320922	101330974
chr3	104024116	104031713
chr3	129274554	129291944
chr3	130958452	130974428
chr3	151776365	151794373
chr4	8673040	8682876
chr4	10893796	10900070
chr4	43051991	43059219
chr4	49559883	49580688
chr4	59331522	59344886
chr4	80587990	80596523
chr4	119328252	119332946
chr4	120488291	120498086
chr4	136007496	136018099
chr4	138550430	138564348
chr4	140842938	140854139
chr4	148204556	148212869
chr4	149283662	149294195
chr4	150178247	150189508
chr4	155010291	155029134
chr4	155428205	155434185
chr5	32332335	32338528
chr5	32494503	32498660
chr5	33419233	33434347
chr5	64621388	64630765
chr5	64812455	64821991
chr5	77245045	77251454
chr5	93694743	93696707
chr5	93711734	93726020
chr5	101051590	101073295
chr5	113582299	113601518
chr5	119519817	119533353
chr5	124454768	124466678
chr5	135478158	135485861
chr5	136159264	136171354
chr6	17003070	17023129
chr6	52653253	52664456
chr6	59364795	59374855
chr6	70763968	70775007
chr6	119333225	119338997
chr6	121116187	121127654
chr6	137514037	137519588
chr6	143090723	143102868
chr6	145289126	145295949
chr7	16858168	16882553
chr7	20409547	20428878
chr7	28258227	28276116
chr7	36233598	36241731
chr7	50698845	50721404
chr7	52560701	52578849
chr7	52963071	52968172
chr7	72600188	72612801
chr7	112544059	112549091
chr7	116744273	116746573
chr7	127293917	127302171
chr7	134614398	134622091
chr8	23524797	23537623
chr8	47227135	47249348
chr8	73895116	73906818
chr8	79425828	79436987
chr8	86715956	86722566
chr8	87180677	87188131
chr8	109101114	109112960
chr8	124805172	124830878
chr8	125098482	125109757
chr8	125566075	125575616
chr8	129247446	129261031
chr8	129289765	129299149
chr9	70077669	70090580
chr9	80005654	80013039
chr9	107546963	107556660
chr9	118406039	118422389
