# Supplementary material for: Hyperacetylated chromatin domains mark cell type-specific genes and suggest distinct modes of enhancer function
Source: Nat Commun. 2020 Sep 11;11:4544. doi: 10.1038/s41467-020-18303-0 (PMC7486385; doi:10.1038/s41467-020-18303-0)
Supplement: Supplementary file 12 — Supplementary Data 8 [file 41467_2020_18303_MOESM12_ESM.xlsx]

## Sheet: Both
chr1	39490513	39515115
chr1	74895069	74905676
chr1	99548713	99559086
chr1	134610362	134624533
chr1	134627819	134638741
chr1	138024367	138037167
chr1	152159191	152170415
chr1	157075010	157086624
chr1	193797553	193808679
chr10	19914457	19928007
chr10	25117629	25131349
chr10	41947532	41962683
chr10	61756279	61777610
chr10	74429196	74440163
chr10	76262247	76290733
chr10	77767794	77786457
chr10	98569407	98584328
chr11	4889954	4897025
chr11	6955485	6965525
chr11	17058864	17067795
chr11	57496242	57506015
chr11	63695113	63716463
chr11	67489733	67504269
chr11	67505534	67521109
chr11	71837728	71853913
chr11	71927925	71950429
chr11	78156100	78163574
chr11	86766231	86781673
chr11	87992786	88006217
chr11	97521372	97532060
chr11	101518594	101535001
chr11	114536745	114547108
chr11	116975892	116998302
chr12	3832097	3844351
chr12	87762021	87772761
chr12	111933701	111946409
chr13	49050293	49064131
chr13	54859244	54868359
chr14	49281463	49294690
chr14	56135841	56146757
chr14	65192736	65215115
chr15	9000554	9026929
chr15	9000554	9026929
chr15	31250511	31260133
chr15	31261164	31277964
chr15	31261164	31277964
chr15	31325986	31344907
chr15	59472215	59481092
chr15	66736526	66748505
chr15	66792214	66802991
chr15	72630317	72641465
chr15	73551441	73582304
chr15	75621272	75627526
chr15	81632254	81642298
chr15	81837591	81847231
chr15	103161999	103172566
chr16	33681849	33701921
chr16	38902042	38913640
chr17	30740680	30749738
chr17	47045163	47071283
chr17	66787656	66799626
chr18	24866888	24873556
chr18	32535997	32546410
chr18	43015618	43030025
chr18	61473379	61491706
chr18	66092709	66103266
chr18	66117887	66126365
chr19	10768673	10784774
chr19	11884566	11894285
chr19	23214599	23227530
chr19	27291161	27302943
chr2	32273980	32282059
chr2	32675115	32697800
chr2	37627107	37636553
chr2	129409739	129420379
chr2	129625403	129635303
chr2	153244322	153253211
chr2	164249593	164264315
chr2	165698882	165714621
chr2	166215458	166226514
chr3	8957784	8971400
chr3	17685279	17698678
chr3	33021388	33042689
chr3	33021388	33042689
chr3	55584029	55592879
chr3	86961640	86978595
chr3	87942282	87957530
chr3	89185126	89199046
chr3	152009382	152017031
chr4	73883300	73904434
chr4	102442388	102458322
chr4	118781053	118790152
chr4	125780369	125789308
chr4	130352982	130365683
chr4	131604231	131636147
chr4	132597562	132609266
chr4	148171552	148181812
chr4	148214546	148236860
chr4	148254518	148268903
chr4	148288640	148296961
chr4	148935182	148947375
chr4	149602574	149614800
chr4	154384802	154393595
chr5	44464417	44481291
chr5	44464417	44481291
chr5	104205720	104222270
chr5	115017432	115028368
chr5	115879330	115891334
chr5	116457895	116474973
chr5	124471358	124482457
chr5	130659601	130672420
chr6	22295151	22298342
chr6	55285882	55293912
chr6	83372444	83392044
chr6	91605305	91620526
chr7	6099582	6107953
chr7	16460043	16467087
chr7	54082443	54102621
chr7	82437052	82454279
chr7	106572714	106584276
chr7	107802661	107812994
chr7	116089437	116111073
chr7	116089437	116111073
chr7	116141366	116159282
chr7	133965489	133975382
chr7	139973288	139982920
chr7	140195578	140212261
chr7	149138901	149150275
chr8	4505046	4512881
chr8	12762811	12774660
chr8	12762811	12774660
chr8	47555662	47571616
chr8	122318299	122323662
chr8	123010932	123029435
chr9	40149771	40161864
chr9	40182048	40185908
chr9	43551792	43570446
chr9	43884731	43896999
chr9	45231951	45246115
chr9	47275741	47286716
chr9	48050006	48061396
chr9	57664956	57679896
chr9	57664956	57679896
chr9	59792737	59806452
chr9	62364861	62385586
chr9	75151620	75163243
chr9	107626201	107641403
chr9	108689481	108698896
chr9	110355096	110368280

## Sheet: HCD_Total
chr1	4343488	4354513
chr1	39486885	39515115
chr1	74892613	74907937
chr1	89686466	89707283
chr1	99548713	99559358
chr1	134610362	134624533
chr1	134627819	134638741
chr1	136309488	136320470
chr1	138024367	138040117
chr1	152159191	152170415
chr1	157075010	157086624
chr1	173158317	173170400
chr1	193797553	193808679
chr10	19911316	19928007
chr10	25115478	25131349
chr10	41947532	41962683
chr10	61756279	61777610
chr10	74427031	74441643
chr10	76262247	76290733
chr10	77767794	77789243
chr10	79505200	79517375
chr10	80868207	80881559
chr10	98569407	98584328
chr11	4889954	4899496
chr11	6953661	6966327
chr11	17058813	17070172
chr11	57493825	57506015
chr11	63695113	63716463
chr11	67489733	67504269
chr11	67505534	67521901
chr11	69221733	69233782
chr11	71837633	71853913
chr11	71927925	71952308
chr11	78152328	78163574
chr11	86766231	86781673
chr11	87992786	88006217
chr11	97520870	97532060
chr11	101518594	101536783
chr11	109298101	109311790
chr11	114536745	114549361
chr11	116975637	116998302
chr12	3832097	3844351
chr12	87761775	87772761
chr12	87837283	87855773
chr12	111933701	111948764
chr12	118917394	118933333
chr13	49050293	49064432
chr13	54858207	54868625
chr14	34759991	34772680
chr14	37861330	37872496
chr14	49281463	49295269
chr14	56135062	56146757
chr14	65191152	65215115
chr15	9000224	9028550
chr15	9000224	9028550
chr15	31250511	31260133
chr15	31261164	31277964
chr15	31261164	31277964
chr15	31322492	31344907
chr15	59472215	59484833
chr15	66736526	66748505
chr15	66792214	66802991
chr15	72630157	72641465
chr15	73551441	73582304
chr15	75617187	75627526
chr15	81632254	81643811
chr15	81834725	81847320
chr15	103161999	103172566
chr16	33681849	33701921
chr16	38902042	38913640
chr16	62834051	62843900
chr17	28499207	28523938
chr17	28499207	28523938
chr17	30740680	30750282
chr17	47045163	47072564
chr17	66787656	66800482
chr18	24866888	24876630
chr18	32535997	32546410
chr18	43015618	43030025
chr18	61369711	61384003
chr18	61472918	61496684
chr18	66092709	66103266
chr18	66117887	66131323
chr18	66172557	66183386
chr19	3320354	3337131
chr19	3320354	3337131
chr19	8952289	8962229
chr19	10768673	10785150
chr19	11884566	11894285
chr19	23214599	23227530
chr19	27290744	27302943
chr19	42065796	42102204
chr19	42065796	42102204
chr2	17952762	17963315
chr2	32271647	32282059
chr2	32675115	32697800
chr2	37626730	37640273
chr2	92261540	92274022
chr2	129409739	129420379
chr2	129625403	129635303
chr2	153244322	153254830
chr2	164249593	164264315
chr2	165698882	165716224
chr2	166215458	166226514
chr3	8956936	8971400
chr3	17683745	17699431
chr3	33019216	33045627
chr3	33019216	33045627
chr3	55581375	55594288
chr3	86961640	86978595
chr3	87941057	87957530
chr3	89185126	89200631
chr3	152009382	152020257
chr4	45977197	45987719
chr4	61944486	61957178
chr4	73883300	73905752
chr4	102442388	102459313
chr4	118777976	118790152
chr4	125779775	125789308
chr4	130352982	130365683
chr4	131601807	131636147
chr4	132597562	132609802
chr4	148171552	148181812
chr4	148214546	148236860
chr4	148254518	148268903
chr4	148280731	148302866
chr4	148935182	148953613
chr4	149602574	149614800
chr4	154382603	154393595
chr5	44464417	44481291
chr5	44464417	44481291
chr5	44582918	44595152
chr5	44596274	44618619
chr5	44596274	44618619
chr5	104198527	104222270
chr5	115017432	115028368
chr5	115876946	115891334
chr5	116453098	116474973
chr5	124471358	124482497
chr5	130659601	130674419
chr6	22295151	22306622
chr6	30115428	30132083
chr6	55283139	55293912
chr6	83372444	83392216
chr6	91602251	91620526
chr6	131329828	131339519
chr7	4079374	4088893
chr7	6095593	6108451
chr7	6120278	6130867
chr7	16460043	16471493
chr7	16485371	16498992
chr7	35171844	35183858
chr7	54078795	54103079
chr7	82432985	82454362
chr7	99916226	99929527
chr7	106571483	106585701
chr7	107802661	107815547
chr7	116089437	116111207
chr7	116089437	116111207
chr7	116141366	116159282
chr7	124587406	124597663
chr7	133964613	133975382
chr7	139971963	139982920
chr7	140195578	140212261
chr7	149138901	149150275
chr8	4505046	4516285
chr8	12762811	12774660
chr8	12762811	12774660
chr8	26208757	26219739
chr8	47555662	47571616
chr8	122312061	122323662
chr8	123010462	123033410
chr9	40149771	40172965
chr9	40174766	40185908
chr9	43551792	43570446
chr9	43883354	43896999
chr9	45231951	45250575
chr9	45337421	45360984
chr9	47274827	47286716
chr9	48050006	48061396
chr9	57659144	57679896
chr9	57659144	57679896
chr9	59792737	59806452
chr9	62364861	62385586
chr9	75151620	75163243
chr9	83318369	83329831
chr9	106349377	106363766
chr9	107557600	107573755
chr9	107619572	107641403
chr9	108689481	108700566
chr9	110355096	110368280

## Sheet: HCD_Only
chr1	4343488	4354513
chr1	89686466	89707283
chr1	136309488	136320470
chr1	173158317	173170400
chr10	79505200	79517375
chr10	80868207	80881559
chr11	69221733	69233782
chr11	109298101	109311790
chr12	87837283	87855773
chr12	118917394	118933333
chr14	34759991	34772680
chr14	37861330	37872496
chr16	62834051	62843900
chr17	28499207	28523938
chr17	28499207	28523938
chr18	61369711	61384003
chr18	66172557	66183386
chr19	3320354	3337131
chr19	3320354	3337131
chr19	8952289	8962229
chr19	42065796	42102204
chr19	42065796	42102204
chr2	17952762	17963315
chr2	92261540	92274022
chr4	45977197	45987719
chr4	61944486	61957178
chr5	44582918	44595152
chr5	44596274	44618619
chr5	44596274	44618619
chr6	30115428	30132083
chr6	131329828	131339519
chr7	4079374	4088893
chr7	6120278	6130867
chr7	16485371	16498992
chr7	35171844	35183858
chr7	99916226	99929527
chr7	124587406	124597663
chr8	26208757	26219739
chr9	45337421	45360984
chr9	83318369	83329831
chr9	106349377	106363766
chr9	107557600	107573755

## Sheet: SE_Total
chr1	10212949	10223508
chr1	39490513	39520790
chr1	59008210	59031021
chr1	72257245	72302106
chr1	74895069	74905676
chr1	88421499	88429374
chr1	91463454	91503690
chr1	94969056	94998835
chr1	95617968	95657042
chr1	99534425	99559086
chr1	120373413	120395531
chr1	134605925	134668641
chr1	135942619	136019246
chr1	136452953	136464791
chr1	138012689	138037167
chr1	145613493	145624896
chr1	152154722	152182607
chr1	157038328	157100260
chr1	158847272	158870348
chr1	167370765	167401737
chr1	168930639	168997546
chr1	174091776	174147590
chr1	174411746	174420905
chr1	179371634	179389411
chr1	182693612	182757742
chr1	193541352	193550741
chr1	193767168	193823307
chr1	193945848	193962674
chr10	18721946	18735686
chr10	19859115	19901749
chr10	19914457	19937186
chr10	25117629	25241410
chr10	41000855	41024087
chr10	41940170	41980767
chr10	44184163	44216292
chr10	59341717	59384247
chr10	61737843	61813358
chr10	66558930	66590519
chr10	68861049	68915859
chr10	70810179	70823802
chr10	74429196	74440163
chr10	74976493	74999251
chr10	76254153	76303926
chr10	76403720	76437161
chr10	76470458	76501903
chr10	77466551	77491528
chr10	77756435	77786457
chr10	81007452	81034792
chr10	84366261	84389098
chr10	90617074	90651087
chr10	98363703	98387953
chr10	98547278	98594274
chr10	107768749	107780565
chr10	117529429	117602376
chr10	118296537	118318785
chr10	122115483	122139051
chr10	127795976	127824739
chr11	3247087	3287686
chr11	3602168	3623582
chr11	4873146	4897025
chr11	5409601	5442627
chr11	6955485	6965525
chr11	17058864	17067795
chr11	18907569	18927836
chr11	20730280	20755993
chr11	22907453	22925114
chr11	49512128	49526969
chr11	57457983	57475137
chr11	57496242	57561278
chr11	59918209	59969408
chr11	60013033	60036846
chr11	63688649	63736227
chr11	67465790	67521109
chr11	68872665	68887105
chr11	68901625	68908887
chr11	69827862	69842921
chr11	71837728	71867052
chr11	71879886	71950429
chr11	72814659	72845622
chr11	75582271	75621311
chr11	77684583	77711212
chr11	78156100	78174559
chr11	78301526	78313406
chr11	78435502	78479664
chr11	80013670	80035228
chr11	80100574	80129663
chr11	86760382	86807737
chr11	87952807	88030246
chr11	88462267	88510945
chr11	88568056	88590047
chr11	88725060	88746306
chr11	88917121	88928313
chr11	90216213	90252725
chr11	94173821	94205876
chr11	96722984	96747991
chr11	97521372	97532300
chr11	98602878	98616475
chr11	98783314	98844015
chr11	101502354	101535001
chr11	102071149	102092011
chr11	102157750	102180405
chr11	103802192	103828463
chr11	108179460	108209759
chr11	114519069	114547108
chr11	114626090	114657182
chr11	116477514	116490413
chr11	116672386	116689612
chr11	116975892	117039124
chr11	117219325	117307327
chr11	118058998	118110563
chr11	120306761	120315132
chr12	3806067	3856603
chr12	4913839	4951467
chr12	16590897	16598775
chr12	36193527	36227737
chr12	71446943	71469200
chr12	74040616	74047352
chr12	75008469	75032685
chr12	76730840	76777670
chr12	77459144	77478075
chr12	77634115	77658763
chr12	78037212	78063748
chr12	80072757	80085429
chr12	80098678	80130861
chr12	80309617	80362519
chr12	81209891	81269714
chr12	84731802	84788743
chr12	86795861	86838087
chr12	87582339	87604013
chr12	87762021	87832736
chr12	88006710	88041216
chr12	88196754	88247594
chr12	88287169	88297594
chr12	99972639	99985592
chr12	101747490	101780778
chr12	103658870	103679179
chr12	103869538	103900378
chr12	103913769	103943945
chr12	109444855	109485944
chr12	109502105	109531638
chr12	109660666	109691329
chr12	111658143	111703832
chr12	111919502	111946409
chr12	112014184	112045348
chr12	112072745	112090400
chr12	112886271	112934985
chr13	23515368	23556416
chr13	30049830	30080247
chr13	35832421	35888754
chr13	41152865	41180927
chr13	41333608	41353551
chr13	42778167	42835069
chr13	42997907	43025967
chr13	44825384	44841627
chr13	46046093	46072750
chr13	46957306	47007997
chr13	48945973	48974652
chr13	49026404	49064131
chr13	49301026	49346786
chr13	51259094	51278841
chr13	54859244	54868359
chr13	55049913	55081463
chr13	59641236	59667974
chr13	63653757	63674962
chr13	69648432	69692495
chr13	83854531	83885231
chr13	95985675	96020425
chr13	97821034	97885022
chr13	99659837	99727956
chr13	100158694	100189919
chr13	100212721	100263147
chr13	102523694	102538878
chr13	107790712	107813102
chr13	112561522	112600096
chr14	15534976	15561179
chr14	21584954	21623356
chr14	22560691	22586000
chr14	34276626	34308668
chr14	35272039	35316626
chr14	35474108	35487577
chr14	48740272	48754599
chr14	48815567	48855560
chr14	49271151	49294690
chr14	52628279	52640360
chr14	56135841	56159796
chr14	60790043	60796820
chr14	60980385	61024726
chr14	61963373	61979709
chr14	62033242	62059348
chr14	64633381	64668461
chr14	65192736	65226399
chr14	70660413	70734964
chr14	78925049	78949428
chr14	106282221	106302457
chr14	120674143	120710948
chr15	7073852	7102650
chr15	9000554	9026929
chr15	12452645	12516483
chr15	31222229	31280177
chr15	31325986	31354633
chr15	34167463	34208236
chr15	36190776	36213441
chr15	36617474	36661004
chr15	36710647	36731677
chr15	37974352	38009030
chr15	58719920	58734835
chr15	59472026	59481092
chr15	66731183	66768358
chr15	66784086	66816608
chr15	66950353	66985780
chr15	68758403	68793665
chr15	72630317	72648953
chr15	72979389	73017679
chr15	73546499	73603572
chr15	75621272	75643904
chr15	79509979	79539159
chr15	80501771	80560169
chr15	80627885	80645271
chr15	81626728	81642298
chr15	81837591	81847231
chr15	82782742	82825008
chr15	82971785	82980650
chr15	86015384	86099431
chr15	86281373	86320068
chr15	93139499	93167972
chr15	96102744	96118691
chr15	98387438	98412266
chr15	98437334	98448025
chr15	98759029	98777402
chr15	98798977	98831610
chr15	99222809	99247190
chr15	99868707	99961601
chr15	100922795	100953536
chr15	102069491	102102006
chr15	102204583	102237045
chr15	102488452	102528866
chr15	103135322	103178163
chr16	21310405	21340277
chr16	32059065	32079771
chr16	33658379	33745690
chr16	34899967	34934841
chr16	38088405	38139338
chr16	38901730	38921159
chr16	45999257	46023305
chr16	67583330	67621721
chr16	76275458	76345654
chr16	84773971	84785683
chr16	92371872	92520439
chr16	94511306	94535665
chr16	96339468	96349984
chr17	4994008	5007602
chr17	7373586	7409928
chr17	23863016	23877737
chr17	24329211	24343646
chr17	26639801	26655110
chr17	27069504	27086480
chr17	28300391	28323079
chr17	28416279	28451135
chr17	29468067	29494036
chr17	30687026	30749738
chr17	31194354	31210954
chr17	32162129	32190356
chr17	34255532	34259763
chr17	43705052	43718548
chr17	45800018	45838602
chr17	45855175	45899958
chr17	46985879	47014226
chr17	47026748	47071283
chr17	48548413	48570691
chr17	53706271	53718800
chr17	56890812	56904725
chr17	66201268	66234962
chr17	66414953	66426945
chr17	66711762	66799626
chr17	71815750	71830733
chr17	72069812	72102855
chr17	73266677	73301497
chr17	74678664	74695149
chr17	81064755	81110074
chr17	84495331	84516694
chr17	84535864	84588272
chr17	85356331	85382274
chr17	87152496	87238618
chr17	87506200	87532215
chr18	6471274	6516606
chr18	10705922	10733680
chr18	12801722	12820220
chr18	16926288	16980991
chr18	23961973	23980102
chr18	24862485	24873556
chr18	25663204	25713768
chr18	32524775	32559452
chr18	34918370	34954226
chr18	34993316	35021362
chr18	35970356	36059159
chr18	36076339	36099759
chr18	36440275	36447392
chr18	42947756	43083913
chr18	46648542	46686157
chr18	56725700	56743638
chr18	56855679	56887718
chr18	61473379	61491706
chr18	66075510	66126365
chr18	75846667	75876212
chr18	76400457	76437855
chr18	77939327	77977054
chr18	82623621	82696036
chr18	83071426	83091906
chr19	4088867	4121732
chr19	5786381	5803990
chr19	10752928	10784774
chr19	11014797	11034587
chr19	11875162	11894565
chr19	23208424	23237744
chr19	24227387	24249204
chr19	24263746	24300091
chr19	27291161	27308903
chr19	29116754	29149927
chr19	43590943	43605152
chr19	45120944	45156931
chr19	45357570	45387953
chr19	46636783	46648322
chr19	47279092	47303858
chr19	53596797	53622881
chr19	56622282	56659231
chr2	5510481	5536302
chr2	5551796	5615229
chr2	5629145	5636371
chr2	6243175	6284493
chr2	12920994	12941581
chr2	25826116	25839665
chr2	25970414	26010381
chr2	26170848	26188574
chr2	27522225	27540053
chr2	27585288	27606840
chr2	29093004	29109342
chr2	30548084	30577898
chr2	32013869	32030178
chr2	32273980	32307821
chr2	32660226	32732104
chr2	34211785	34228896
chr2	35182112	35205371
chr2	37627107	37636553
chr2	59951971	59977923
chr2	60034934	60059546
chr2	77604738	77655307
chr2	79204202	79262258
chr2	79288010	79299686
chr2	84543464	84567975
chr2	84691353	84727843
chr2	90706627	90730633
chr2	90751163	90781229
chr2	91016324	91035436
chr2	91256651	91303458
chr2	106533192	106548133
chr2	118358473	118380704
chr2	118972949	118999193
chr2	129407876	129432917
chr2	129621116	129659529
chr2	131924038	131971277
chr2	136537843	136579559
chr2	136899197	136927126
chr2	146021671	146049569
chr2	151782198	151806384
chr2	152221776	152241061
chr2	153057275	153067697
chr2	153116758	153131348
chr2	153240457	153253211
chr2	154232512	154262648
chr2	154605280	154622196
chr2	155207125	155225552
chr2	156530977	156568829
chr2	156808725	156833252
chr2	164233194	164268987
chr2	164286256	164312902
chr2	164681137	164705879
chr2	164778153	164796650
chr2	165674286	165714621
chr2	166202840	166238409
chr2	166920283	166981353
chr2	166996348	167029517
chr2	167875647	167923984
chr2	179444557	179509733
chr2	179985773	180008803
chr2	180190582	180243712
chr2	181493750	181510786
chr2	181572286	181585886
chr3	8957784	8972262
chr3	10273276	10307133
chr3	14862640	14898293
chr3	17685279	17698678
chr3	32295536	32306634
chr3	33021388	33042689
chr3	40842410	40900481
chr3	55584029	55592879
chr3	60320077	60350550
chr3	62142514	62159093
chr3	79041722	79100309
chr3	84019418	84064318
chr3	86885984	86916809
chr3	86958290	86979646
chr3	87942282	87982282
chr3	88424873	88444933
chr3	89181978	89199046
chr3	95732773	95764024
chr3	95885081	95909447
chr3	96494160	96512741
chr3	104433797	104448483
chr3	104464435	104519179
chr3	105477296	105523397
chr3	121746087	121766319
chr3	126315807	126404722
chr3	132972749	133002747
chr3	136332357	136364021
chr3	138404701	138424497
chr3	138464070	138485508
chr3	144369903	144383826
chr3	146044121	146075299
chr3	152002818	152017031
chr3	152034294	152082279
chr4	8677004	8743382
chr4	8757318	8782059
chr4	10927233	10935396
chr4	40081736	40104420
chr4	40786165	40801681
chr4	44025158	44052192
chr4	53442870	53529008
chr4	54957907	54984854
chr4	63029389	63090872
chr4	63134494	63169866
chr4	73876998	73904434
chr4	80546596	80563374
chr4	86496985	86531200
chr4	102431854	102458322
chr4	106498277	106539985
chr4	107461276	107518346
chr4	109329692	109356475
chr4	116493457	116501250
chr4	117486144	117509517
chr4	117531368	117545570
chr4	118781053	118794563
chr4	123328481	123365063
chr4	125780369	125791610
chr4	128387757	128415601
chr4	129475484	129514887
chr4	130324524	130368142
chr4	131554405	131576148
chr4	131604231	131645232
chr4	132553328	132609266
chr4	133516912	133527889
chr4	137860119	137896459
chr4	139644592	139695412
chr4	140504258	140543399
chr4	140600844	140626268
chr4	141093754	141116111
chr4	148164612	148275691
chr4	148288640	148296961
chr4	148917231	148947375
chr4	148960149	148969782
chr4	149085907	149127536
chr4	149583429	149632071
chr4	150447261	150483054
chr4	150501505	150516160
chr4	151671018	151690593
chr4	151828761	151865814
chr4	154384802	154398734
chr4	154847212	154869360
chr4	154895853	154921481
chr4	155095894	155109754
chr5	9100163	9114880
chr5	18731992	18741654
chr5	22906009	22950534
chr5	31098295	31132797
chr5	31146200	31172525
chr5	34614541	34631624
chr5	34910209	34933278
chr5	36915629	36925245
chr5	38611306	38626957
chr5	42076386	42099984
chr5	44440799	44493403
chr5	72992276	73039487
chr5	88971916	88994836
chr5	90301269	90312767
chr5	93317906	93364129
chr5	98596176	98615335
chr5	100467441	100520869
chr5	102193465	102219008
chr5	103246849	103285179
chr5	104088804	104129220
chr5	104182485	104189882
chr5	104205720	104247202
chr5	114521619	114561878
chr5	115008289	115124746
chr5	115879330	115903614
chr5	115925377	115940422
chr5	116118029	116160918
chr5	116457895	116481726
chr5	117593357	117624780
chr5	119009656	119024810
chr5	119059433	119117067
chr5	119136907	119166261
chr5	121830955	121842860
chr5	122607897	122627037
chr5	122734059	122765371
chr5	123582956	123622290
chr5	124467570	124482457
chr5	124630684	124658384
chr5	124874969	124915591
chr5	125615276	125670422
chr5	125808052	125849438
chr5	125863078	125886759
chr5	130639725	130672420
chr5	136145578	136165622
chr5	140383938	140389041
chr5	140403960	140445915
chr5	142892075	142924537
chr5	143076744	143124700
chr5	147032331	147055341
chr5	147215592	147228729
chr5	147583299	147606914
chr5	147862576	147889372
chr6	8308851	8325822
chr6	22270243	22298342
chr6	29148429	29192516
chr6	31513280	31542395
chr6	38796581	38826815
chr6	48477644	48505369
chr6	49268902	49318056
chr6	55285882	55293924
chr6	57746352	57775555
chr6	72377937	72390314
chr6	83355316	83392044
chr6	83640265	83661939
chr6	83700090	83726250
chr6	86467352	86477538
chr6	86606472	86646656
chr6	90668362	90696447
chr6	91605305	91712759
chr6	94597202	94634869
chr6	97407063	97476358
chr6	108722696	108749143
chr6	115833948	115857137
chr6	115869911	115889783
chr6	117856345	117869753
chr6	124946225	124981090
chr6	125031536	125047437
chr6	125094927	125116693
chr6	129482946	129494584
chr6	133984834	134000685
chr6	134869848	134878908
chr6	136480561	136504392
chr6	137652168	137708618
chr6	145694612	145759004
chr6	145772284	145815403
chr7	6099582	6107953
chr7	16445226	16467087
chr7	16683397	16690390
chr7	16984736	16998762
chr7	19881077	19928246
chr7	19989182	20012558
chr7	25788186	25795709
chr7	26052438	26067835
chr7	30182268	30227176
chr7	38131152	38183825
chr7	52956117	52963236
chr7	54082443	54102621
chr7	73235137	73282468
chr7	73320716	73342868
chr7	75273781	75301954
chr7	80739567	80773304
chr7	82437052	82454279
chr7	87815781	87834192
chr7	88129517	88151860
chr7	106513260	106530771
chr7	106572714	106584276
chr7	107785961	107812994
chr7	112717242	112730337
chr7	116077426	116111073
chr7	116123915	116182796
chr7	117708271	117789333
chr7	120350395	120428954
chr7	123429511	123452307
chr7	126992624	127039938
chr7	128103542	128126430
chr7	133940728	133952958
chr7	133965489	133976148
chr7	134614027	134634443
chr7	137789390	137837718
chr7	139973288	140005672
chr7	140180353	140224687
chr7	148763271	148795806
chr7	149135089	149159840
chr7	149274472	149284002
chr8	4492969	4512881
chr8	12756423	12777309
chr8	12947284	12963833
chr8	13175754	13233041
chr8	13404207	13413677
chr8	13492694	13514459
chr8	18840480	18856444
chr8	37655297	37677499
chr8	40068630	40095102
chr8	41508648	41535499
chr8	41572504	41642239
chr8	47225133	47271272
chr8	47287773	47302850
chr8	47543336	47585394
chr8	48758869	48779043
chr8	49013394	49060773
chr8	60048292	60136650
chr8	80040925	80059441
chr8	87452379	87481409
chr8	87500219	87522479
chr8	95370687	95387832
chr8	97707610	97740524
chr8	122318299	122324014
chr8	122381280	122394885
chr8	122410993	122452193
chr8	122617639	122649093
chr8	122838873	122860354
chr8	122921684	122973836
chr8	123010932	123029435
chr8	127263109	127282894
chr8	127296690	127328218
chr8	129107751	129119012
chr9	26599935	26614426
chr9	35226959	35238406
chr9	40138331	40161864
chr9	40182048	40205309
chr9	43532040	43593106
chr9	43884731	43902526
chr9	44286084	44310412
chr9	45219765	45246115
chr9	45305013	45322480
chr9	45459413	45501911
chr9	45633186	45659206
chr9	47275741	47296168
chr9	47353704	47396195
chr9	48015744	48075564
chr9	49542140	49607265
chr9	50503278	50519675
chr9	54524086	54555820
chr9	55174181	55210664
chr9	57295828	57316320
chr9	57436849	57462298
chr9	57607153	57646959
chr9	57664956	57684909
chr9	57770977	57794378
chr9	58382408	58404071
chr9	59503806	59551436
chr9	59777264	59837945
chr9	62205294	62228696
chr9	62358183	62415970
chr9	64769937	64784827
chr9	65208531	65241352
chr9	69137151	69176378
chr9	72873747	72911807
chr9	75147307	75187244
chr9	77382316	77392859
chr9	83450006	83481312
chr9	83654454	83700219
chr9	102736788	102743720
chr9	103650607	103664687
chr9	105372172	105383829
chr9	106577907	106591917
chr9	107626201	107652858
chr9	108352105	108355400
chr9	108594015	108609900
chr9	108685572	108698896
chr9	110147105	110167847
chr9	110351056	110379639
chr9	114597330	114619709
chr9	119329242	119354504
chr9	121186184	121226359
chr9	121280195	121367996
chr9	121578414	121614485
chr9	122012932	122045243
chrX	11638940	11669028

## Sheet: SE_Only
chr1	10212949	10223508
chr1	59008210	59031021
chr1	72257245	72302106
chr1	88421499	88429374
chr1	91463454	91503690
chr1	94969056	94998835
chr1	95617968	95657042
chr1	120373413	120395531
chr1	135942619	136019246
chr1	136452953	136464791
chr1	145613493	145624896
chr1	158847272	158870348
chr1	167370765	167401737
chr1	168930639	168997546
chr1	174091776	174147590
chr1	174411746	174420905
chr1	179371634	179389411
chr1	182693612	182757742
chr1	193541352	193550741
chr1	193945848	193962674
chr10	18721946	18735686
chr10	19859115	19901749
chr10	41000855	41024087
chr10	44184163	44216292
chr10	59341717	59384247
chr10	66558930	66590519
chr10	68861049	68915859
chr10	70810179	70823802
chr10	74976493	74999251
chr10	76403720	76437161
chr10	76470458	76501903
chr10	77466551	77491528
chr10	81007452	81034792
chr10	84366261	84389098
chr10	90617074	90651087
chr10	98363703	98387953
chr10	107768749	107780565
chr10	117529429	117602376
chr10	118296537	118318785
chr10	122115483	122139051
chr10	127795976	127824739
chr11	3247087	3287686
chr11	3602168	3623582
chr11	5409601	5442627
chr11	18907569	18927836
chr11	20730280	20755993
chr11	22907453	22925114
chr11	49512128	49526969
chr11	57457983	57475137
chr11	59918209	59969408
chr11	60013033	60036846
chr11	68872665	68887105
chr11	68901625	68908887
chr11	69827862	69842921
chr11	72814659	72845622
chr11	75582271	75621311
chr11	77684583	77711212
chr11	78301526	78313406
chr11	78435502	78479664
chr11	80013670	80035228
chr11	80100574	80129663
chr11	88462267	88510945
chr11	88568056	88590047
chr11	88725060	88746306
chr11	88917121	88928313
chr11	90216213	90252725
chr11	94173821	94205876
chr11	96722984	96747991
chr11	98602878	98616475
chr11	98783314	98844015
chr11	102071149	102092011
chr11	102157750	102180405
chr11	103802192	103828463
chr11	108179460	108209759
chr11	114626090	114657182
chr11	116477514	116490413
chr11	116672386	116689612
chr11	117219325	117307327
chr11	118058998	118110563
chr11	120306761	120315132
chr12	4913839	4951467
chr12	16590897	16598775
chr12	36193527	36227737
chr12	71446943	71469200
chr12	74040616	74047352
chr12	75008469	75032685
chr12	76730840	76777670
chr12	77459144	77478075
chr12	77634115	77658763
chr12	78037212	78063748
chr12	80072757	80085429
chr12	80098678	80130861
chr12	80309617	80362519
chr12	81209891	81269714
chr12	84731802	84788743
chr12	86795861	86838087
chr12	87582339	87604013
chr12	88006710	88041216
chr12	88196754	88247594
chr12	88287169	88297594
chr12	99972639	99985592
chr12	101747490	101780778
chr12	103658870	103679179
chr12	103869538	103900378
chr12	103913769	103943945
chr12	109444855	109485944
chr12	109502105	109531638
chr12	109660666	109691329
chr12	111658143	111703832
chr12	112014184	112045348
chr12	112072745	112090400
chr12	112886271	112934985
chr13	23515368	23556416
chr13	30049830	30080247
chr13	35832421	35888754
chr13	41152865	41180927
chr13	41333608	41353551
chr13	42778167	42835069
chr13	42997907	43025967
chr13	44825384	44841627
chr13	46046093	46072750
chr13	46957306	47007997
chr13	48945973	48974652
chr13	49301026	49346786
chr13	51259094	51278841
chr13	55049913	55081463
chr13	59641236	59667974
chr13	63653757	63674962
chr13	69648432	69692495
chr13	83854531	83885231
chr13	95985675	96020425
chr13	97821034	97885022
chr13	99659837	99727956
chr13	100158694	100189919
chr13	100212721	100263147
chr13	102523694	102538878
chr13	107790712	107813102
chr13	112561522	112600096
chr14	15534976	15561179
chr14	21584954	21623356
chr14	22560691	22586000
chr14	34276626	34308668
chr14	35272039	35316626
chr14	35474108	35487577
chr14	48740272	48754599
chr14	48815567	48855560
chr14	52628279	52640360
chr14	60790043	60796820
chr14	60980385	61024726
chr14	61963373	61979709
chr14	62033242	62059348
chr14	64633381	64668461
chr14	70660413	70734964
chr14	78925049	78949428
chr14	106282221	106302457
chr14	120674143	120710948
chr15	7073852	7102650
chr15	12452645	12516483
chr15	34167463	34208236
chr15	36190776	36213441
chr15	36617474	36661004
chr15	36710647	36731677
chr15	37974352	38009030
chr15	58719920	58734835
chr15	66950353	66985780
chr15	68758403	68793665
chr15	72979389	73017679
chr15	79509979	79539159
chr15	80501771	80560169
chr15	80627885	80645271
chr15	82782742	82825008
chr15	82971785	82980650
chr15	86015384	86099431
chr15	86281373	86320068
chr15	93139499	93167972
chr15	96102744	96118691
chr15	98387438	98412266
chr15	98437334	98448025
chr15	98759029	98777402
chr15	98798977	98831610
chr15	99222809	99247190
chr15	99868707	99961601
chr15	100922795	100953536
chr15	102069491	102102006
chr15	102204583	102237045
chr15	102488452	102528866
chr16	21310405	21340277
chr16	32059065	32079771
chr16	34899967	34934841
chr16	38088405	38139338
chr16	45999257	46023305
chr16	67583330	67621721
chr16	76275458	76345654
chr16	84773971	84785683
chr16	92371872	92520439
chr16	94511306	94535665
chr16	96339468	96349984
chr17	4994008	5007602
chr17	7373586	7409928
chr17	23863016	23877737
chr17	24329211	24343646
chr17	26639801	26655110
chr17	27069504	27086480
chr17	28300391	28323079
chr17	28416279	28451135
chr17	29468067	29494036
chr17	31194354	31210954
chr17	32162129	32190356
chr17	34255532	34259763
chr17	43705052	43718548
chr17	45800018	45838602
chr17	45855175	45899958
chr17	46985879	47014226
chr17	48548413	48570691
chr17	53706271	53718800
chr17	56890812	56904725
chr17	66201268	66234962
chr17	66414953	66426945
chr17	71815750	71830733
chr17	72069812	72102855
chr17	73266677	73301497
chr17	74678664	74695149
chr17	81064755	81110074
chr17	84495331	84516694
chr17	84535864	84588272
chr17	85356331	85382274
chr17	87152496	87238618
chr17	87506200	87532215
chr18	6471274	6516606
chr18	10705922	10733680
chr18	12801722	12820220
chr18	16926288	16980991
chr18	23961973	23980102
chr18	25663204	25713768
chr18	34918370	34954226
chr18	34993316	35021362
chr18	35970356	36059159
chr18	36076339	36099759
chr18	36440275	36447392
chr18	46648542	46686157
chr18	56725700	56743638
chr18	56855679	56887718
chr18	75846667	75876212
chr18	76400457	76437855
chr18	77939327	77977054
chr18	82623621	82696036
chr18	83071426	83091906
chr19	4088867	4121732
chr19	5786381	5803990
chr19	11014797	11034587
chr19	24227387	24249204
chr19	24263746	24300091
chr19	29116754	29149927
chr19	43590943	43605152
chr19	45120944	45156931
chr19	45357570	45387953
chr19	46636783	46648322
chr19	47279092	47303858
chr19	53596797	53622881
chr19	56622282	56659231
chr2	5510481	5536302
chr2	5551796	5615229
chr2	5629145	5636371
chr2	6243175	6284493
chr2	12920994	12941581
chr2	25826116	25839665
chr2	25970414	26010381
chr2	26170848	26188574
chr2	27522225	27540053
chr2	27585288	27606840
chr2	29093004	29109342
chr2	30548084	30577898
chr2	32013869	32030178
chr2	34211785	34228896
chr2	35182112	35205371
chr2	59951971	59977923
chr2	60034934	60059546
chr2	77604738	77655307
chr2	79204202	79262258
chr2	79288010	79299686
chr2	84543464	84567975
chr2	84691353	84727843
chr2	90706627	90730633
chr2	90751163	90781229
chr2	91016324	91035436
chr2	91256651	91303458
chr2	106533192	106548133
chr2	118358473	118380704
chr2	118972949	118999193
chr2	131924038	131971277
chr2	136537843	136579559
chr2	136899197	136927126
chr2	146021671	146049569
chr2	151782198	151806384
chr2	152221776	152241061
chr2	153057275	153067697
chr2	153116758	153131348
chr2	154232512	154262648
chr2	154605280	154622196
chr2	155207125	155225552
chr2	156530977	156568829
chr2	156808725	156833252
chr2	164286256	164312902
chr2	164681137	164705879
chr2	164778153	164796650
chr2	166920283	166981353
chr2	166996348	167029517
chr2	167875647	167923984
chr2	179444557	179509733
chr2	179985773	180008803
chr2	180190582	180243712
chr2	181493750	181510786
chr2	181572286	181585886
chr3	10273276	10307133
chr3	14862640	14898293
chr3	32295536	32306634
chr3	40842410	40900481
chr3	60320077	60350550
chr3	62142514	62159093
chr3	79041722	79100309
chr3	84019418	84064318
chr3	86885984	86916809
chr3	88424873	88444933
chr3	95732773	95764024
chr3	95885081	95909447
chr3	96494160	96512741
chr3	104433797	104448483
chr3	104464435	104519179
chr3	105477296	105523397
chr3	121746087	121766319
chr3	126315807	126404722
chr3	132972749	133002747
chr3	136332357	136364021
chr3	138404701	138424497
chr3	138464070	138485508
chr3	144369903	144383826
chr3	146044121	146075299
chr3	152034294	152082279
chr4	8677004	8743382
chr4	8757318	8782059
chr4	10927233	10935396
chr4	40081736	40104420
chr4	40786165	40801681
chr4	44025158	44052192
chr4	53442870	53529008
chr4	54957907	54984854
chr4	63029389	63090872
chr4	63134494	63169866
chr4	80546596	80563374
chr4	86496985	86531200
chr4	106498277	106539985
chr4	107461276	107518346
chr4	109329692	109356475
chr4	116493457	116501250
chr4	117486144	117509517
chr4	117531368	117545570
chr4	123328481	123365063
chr4	128387757	128415601
chr4	129475484	129514887
chr4	131554405	131576148
chr4	133516912	133527889
chr4	137860119	137896459
chr4	139644592	139695412
chr4	140504258	140543399
chr4	140600844	140626268
chr4	141093754	141116111
chr4	148960149	148969782
chr4	149085907	149127536
chr4	150447261	150483054
chr4	150501505	150516160
chr4	151671018	151690593
chr4	151828761	151865814
chr4	154847212	154869360
chr4	154895853	154921481
chr4	155095894	155109754
chr5	9100163	9114880
chr5	18731992	18741654
chr5	22906009	22950534
chr5	31098295	31132797
chr5	31146200	31172525
chr5	34614541	34631624
chr5	34910209	34933278
chr5	36915629	36925245
chr5	38611306	38626957
chr5	42076386	42099984
chr5	72992276	73039487
chr5	88971916	88994836
chr5	90301269	90312767
chr5	93317906	93364129
chr5	98596176	98615335
chr5	100467441	100520869
chr5	102193465	102219008
chr5	103246849	103285179
chr5	104088804	104129220
chr5	104182485	104189882
chr5	114521619	114561878
chr5	115925377	115940422
chr5	116118029	116160918
chr5	117593357	117624780
chr5	119009656	119024810
chr5	119059433	119117067
chr5	119136907	119166261
chr5	121830955	121842860
chr5	122607897	122627037
chr5	122734059	122765371
chr5	123582956	123622290
chr5	124630684	124658384
chr5	124874969	124915591
chr5	125615276	125670422
chr5	125808052	125849438
chr5	125863078	125886759
chr5	136145578	136165622
chr5	140383938	140389041
chr5	140403960	140445915
chr5	142892075	142924537
chr5	143076744	143124700
chr5	147032331	147055341
chr5	147215592	147228729
chr5	147583299	147606914
chr5	147862576	147889372
chr6	8308851	8325822
chr6	29148429	29192516
chr6	31513280	31542395
chr6	38796581	38826815
chr6	48477644	48505369
chr6	49268902	49318056
chr6	57746352	57775555
chr6	72377937	72390314
chr6	83640265	83661939
chr6	83700090	83726250
chr6	86467352	86477538
chr6	86606472	86646656
chr6	90668362	90696447
chr6	94597202	94634869
chr6	97407063	97476358
chr6	108722696	108749143
chr6	115833948	115857137
chr6	115869911	115889783
chr6	117856345	117869753
chr6	124946225	124981090
chr6	125031536	125047437
chr6	125094927	125116693
chr6	129482946	129494584
chr6	133984834	134000685
chr6	134869848	134878908
chr6	136480561	136504392
chr6	137652168	137708618
chr6	145694612	145759004
chr6	145772284	145815403
chr7	16683397	16690390
chr7	16984736	16998762
chr7	19881077	19928246
chr7	19989182	20012558
chr7	25788186	25795709
chr7	26052438	26067835
chr7	30182268	30227176
chr7	38131152	38183825
chr7	52956117	52963236
chr7	73235137	73282468
chr7	73320716	73342868
chr7	75273781	75301954
chr7	80739567	80773304
chr7	87815781	87834192
chr7	88129517	88151860
chr7	106513260	106530771
chr7	112717242	112730337
chr7	117708271	117789333
chr7	120350395	120428954
chr7	123429511	123452307
chr7	126992624	127039938
chr7	128103542	128126430
chr7	133940728	133952958
chr7	134614027	134634443
chr7	137789390	137837718
chr7	148763271	148795806
chr7	149274472	149284002
chr8	12947284	12963833
chr8	13175754	13233041
chr8	13404207	13413677
chr8	13492694	13514459
chr8	18840480	18856444
chr8	37655297	37677499
chr8	40068630	40095102
chr8	41508648	41535499
chr8	41572504	41642239
chr8	47225133	47271272
chr8	47287773	47302850
chr8	48758869	48779043
chr8	49013394	49060773
chr8	60048292	60136650
chr8	80040925	80059441
chr8	87452379	87481409
chr8	87500219	87522479
chr8	95370687	95387832
chr8	97707610	97740524
chr8	122381280	122394885
chr8	122410993	122452193
chr8	122617639	122649093
chr8	122838873	122860354
chr8	122921684	122973836
chr8	127263109	127282894
chr8	127296690	127328218
chr8	129107751	129119012
chr9	26599935	26614426
chr9	35226959	35238406
chr9	44286084	44310412
chr9	45305013	45322480
chr9	45459413	45501911
chr9	45633186	45659206
chr9	47353704	47396195
chr9	49542140	49607265
chr9	50503278	50519675
chr9	54524086	54555820
chr9	55174181	55210664
chr9	57295828	57316320
chr9	57436849	57462298
chr9	57607153	57646959
chr9	57770977	57794378
chr9	58382408	58404071
chr9	59503806	59551436
chr9	62205294	62228696
chr9	64769937	64784827
chr9	65208531	65241352
chr9	69137151	69176378
chr9	72873747	72911807
chr9	77382316	77392859
chr9	83450006	83481312
chr9	83654454	83700219
chr9	102736788	102743720
chr9	103650607	103664687
chr9	105372172	105383829
chr9	106577907	106591917
chr9	108352105	108355400
chr9	108594015	108609900
chr9	110147105	110167847
chr9	114597330	114619709
chr9	119329242	119354504
chr9	121186184	121226359
chr9	121280195	121367996
chr9	121578414	121614485
chr9	122012932	122045243
chrX	11638940	11669028

## Sheet: 27Ac_Only
chr11	20742609	20757388
chr9	57659144	57679896
chr9	83318369	83329831
chr18	66172557	66183386
chr11	78407560	78418984
chr15	98812435	98824238
chr9	48050006	48061396
chr2	60378547	60393713
chr1	39486885	39515115
chr4	53482760	53495420
chr15	66736526	66748505
chr7	116141366	116159282
chr7	137789372	137806954
chr7	6120278	6130867
chr7	16485371	16498992
chr16	38951205	38961079
chr11	78615834	78626267
chr7	35048219	35057998
chr15	66792214	66802991
chr11	57493825	57506015
chr11	107091194	107102452
chr5	115017432	115028368
chr19	46633226	46649300
chr1	173158317	173170400
chr15	96341809	96355523
chr18	66117887	66131323
chr4	118777976	118790152
chr9	40174766	40185908
chr14	56135062	56146757
chr11	4889954	4899496
chr6	52769208	52780773
chr3	55324792	55336354
chr6	30085204	30113444
chr2	17952762	17963315
chr17	30729386	30739010
chr6	22295151	22306622
chr9	107619572	107641403
chr13	96003056	96012876
chr11	6953661	6966327
chr4	148280731	148302866
chr9	59792737	59806452
chr11	87992786	88006217
chr5	115846429	115859088
chr5	44582918	44595152
chr11	78564291	78606290
chr11	86766231	86781673
chr11	63695113	63716463
chr11	97520870	97532060
chr15	66945939	66961097
chr2	30545567	30556196
chr8	123010462	123033410
chr11	78152328	78163574
chr11	67489733	67504269
chr7	124587406	124597663
chr6	115875369	115890314
chr1	136333372	136344643
chr15	66758851	66771761
chr1	99532109	99543828
chr4	45977197	45987719
chr1	152159191	152170415
chr9	106349377	106363766
chr5	130659601	130674419
chr5	115876946	115891334
chr4	125779775	125789308
chr2	164249593	164264315
chr17	28499207	28523938
chr10	117429372	117442397
chr7	140195578	140212261
chr5	34924655	34934322
chr8	12762811	12774660
chr4	132597562	132609802
chr5	117587144	117600569
chr19	27290744	27302943
chr1	135955132	135965058
chr19	45511816	45521624
chr10	80868207	80881559
chr15	81834725	81847320
chr18	34942053	34954580
chr9	108689481	108700566
chr8	13176356	13191432
chr9	62364861	62385586
chr8	47555662	47571616
chr15	98767527	98779283
chr2	129625403	129635303
chr2	153244322	153254830
chr12	29494698	29505106
chr4	102442388	102459313
chr12	118829368	118846049
chr11	71927925	71952308
chr2	79245729	79263225
chr2	92261540	92274022
chr12	84764260	84777004
chr9	45231951	45250575
chr2	166215458	166226514
chr10	77767794	77789243
chr3	51181901	51201066
chr15	75617187	75627526
chr9	75151620	75163243
chr7	149138901	149150275
chr19	37104035	37113550
chr15	31322492	31344907
chr13	42812997	42823561
chr2	79235181	79244693
chr19	3348626	3358270
chr4	148935182	148953613
chr2	156728994	156746352
chr18	66092709	66103266
chr14	65191152	65215115
chr11	117241531	117251080
chr3	55581375	55594288
chr15	9000224	9028550
chr12	112919927	112934653
chr3	8956936	8971400
chr8	27198443	27211546
chr2	32271647	32282059
chr2	165672254	165685548
chr6	57714084	57725783
chr5	122582089	122594500
chr4	84962161	84973189
chr11	107114221	107124173
chr5	116453098	116474973
chr19	10768673	10785150
chr4	154382603	154393595
chr16	33681849	33701921
chr10	76262247	76290733
chr13	92993907	93004615
chr10	59443835	59461142
chr15	81632254	81643811
chr5	117013614	117023754
chr6	55283139	55293912
chr11	101518594	101536783
chr7	139971963	139982920
chr10	98586233	98596600
chr1	99548713	99559358
chr8	60010338	60023097
chr11	116975637	116998302
chr7	4079374	4088893
chr6	30115428	30132083
chr18	24866888	24876630
chr4	130352982	130365683
chr8	26208757	26219739
chr1	193797553	193808679
chr15	31261164	31277964
chr7	82432985	82454362
chr1	136309488	136320470
chr3	95891785	95904851
chr12	76729992	76741522
chr3	36510805	36522743
chr9	83474355	83484739
chr15	93147376	93158657
chr17	66787656	66800482
chr9	110355096	110368280
chr12	84780201	84796448
chr11	71837633	71853913
chr18	43015618	43030025
chr5	22715317	22725249
chr12	111668067	111677996
chr10	19911316	19928007
chr1	157075010	157086624
chr5	44464417	44481291
chr19	42065796	42102204
chr17	30740680	30750282
chr12	3832097	3844351
chr14	35420724	35434867
chr12	87837283	87855773
chr19	8952289	8962229
chr1	89686466	89707283
chr19	23214599	23227530
chr6	131329828	131339519
chr19	11884566	11894285
chr4	117500325	117510002
chr4	149602574	149614800
chr15	73551441	73582304
chr9	40149771	40172965
chr12	87982207	87993962
chr5	44596274	44618619
chr13	46970149	46981396
chr16	38902042	38913640
chr19	3320354	3337131
chr17	47045163	47072564
chr18	43032988	43045309
chr15	31250511	31260133
chr3	89185126	89200631
chr7	54078795	54103079
chr14	49281463	49295269
chr18	32535997	32546410
chr13	96034634	96044482
chr18	61472918	61496684
chr10	79505200	79517375
chr5	116131083	116145860
chr4	148171552	148181812
chr3	33019216	33045627
chr2	5525138	5538793
chr15	103161999	103172566
chr11	109298101	109311790
chr2	94161195	94171867
chr9	43883354	43896999
chr9	43551792	43570446
chr10	84418911	84432895
chr2	32675115	32697800
chr8	4505046	4516285
chr3	87941057	87957530
chr11	106199277	106209662
chr4	86203134	86214585
chr13	49050293	49064432
chr6	83372444	83392216
chr10	98569407	98584328
chr10	25115478	25131349
chr13	100317655	100333891
chr1	138024367	138040117
chr14	34759991	34772680
chr9	45337421	45360984
chr16	62834051	62843900
chr15	86636814	86647454
chr7	133964613	133975382
chr12	109670729	109684909
chr3	86961640	86978595
chr3	17683745	17699431
chr1	134627819	134638741
chr6	91602251	91620526
chr1	134610362	134624533
chr9	29441883	29455857
chr12	118917394	118933333
chr6	97443574	97453729
chr4	148713627	148725914
chr9	107557600	107573755
chr7	6095593	6108451
chr12	77941357	77952328
chr4	148214546	148236860
chr12	103868437	103879459
chr9	47578952	47595394
chr4	148254518	148268903
chr12	17718822	17736319
chr18	61369711	61384003
chr10	41947532	41962683
chr2	129409739	129420379
chr4	131601807	131636147
chr5	104198527	104222270
chr5	124471358	124482497
chr12	117384507	117398425
chr15	59472215	59484833
chr7	116089437	116111207
chr12	87789205	87804289
chr10	74427031	74441643
chr2	165698882	165716224
chr10	73159730	73170814
chr7	35171844	35183858
chr7	16460043	16471493
chr7	99916226	99929527
chr17	84501401	84517427
chr14	37861330	37872496
chr11	67505534	67521901
chr8	122312061	122323662
chr12	111933701	111948764
chr7	106571483	106585701
chr1	4343488	4354513
chr13	107799991	107813067
chr13	54858207	54868625
chr6	31534816	31545251
chr6	8303885	8315381
chr11	57524691	57534837
chr4	61944486	61957178
chr4	73883300	73905752
chr10	61756279	61777610
chr11	69221733	69233782
chr7	107802661	107815547
chr11	17058813	17070172
chr15	72630157	72641465
chr12	87761775	87772761
chr11	78636824	78653905
chr16	35409196	35421144
chr4	53497940	53515780
chr2	6295469	6305897
chr12	113214954	113226309
chr11	114536745	114549361
chr2	37626730	37640273
chr9	47274827	47286716
chr13	23822111	23832522
chr1	74892613	74907937
chr3	152009382	152020257

## Sheet: 27Ac+Me3
chr1	4338906	4354513
chr1	74892613	74907937
chr1	89686466	89712319
chr1	136309488	136320470
chr1	138024367	138040117
chr1	152159191	152179472
chr1	173158317	173170400
chr1	193797553	193808679
chr10	25115478	25133663
chr10	77754996	77789243
chr10	98568501	98584328
chr11	4886581	4899496
chr11	67505534	67521901
chr11	69221733	69234201
chr11	71837633	71853913
chr11	71927925	71952308
chr11	78152328	78163574
chr11	97520685	97532252
chr11	101518594	101536783
chr11	116975597	116998302
chr12	87761650	87772761
chr12	118917394	118933333
chr13	49050293	49066091
chr14	34759991	34776069
chr14	49281075	49295269
chr14	56135062	56146757
chr14	65191152	65215115
chr15	9000224	9028550
chr15	59472215	59485443
chr15	66792214	66802991
chr15	72630157	72641706
chr15	73551441	73582304
chr17	28497481	28523938
chr17	47045163	47072564
chr17	66787656	66800527
chr18	32535997	32546410
chr18	61369711	61389860
chr18	61472918	61496684
chr18	66092346	66103266
chr18	66117887	66131323
chr19	3320354	3337131
chr19	8952289	8964244
chr19	11884566	11894664
chr19	23214599	23227530
chr2	37626730	37640273
chr2	129625403	129635684
chr2	166215458	166226514
chr3	8956377	8971400
chr3	17683745	17699519
chr3	33019216	33045627
chr3	51181901	51201110
chr3	55581375	55594288
chr3	87941057	87957530
chr3	89185126	89200788
chr4	61944486	61957178
chr4	118777976	118790152
chr4	131599192	131636147
chr4	148171552	148182773
chr4	148254518	148268903
chr4	149602574	149617089
chr5	44596274	44619017
chr5	104198527	104222270
chr5	115017078	115028368
chr5	115876580	115891414
chr6	8303885	8315443
chr6	30115428	30132083
chr6	91602251	91620526
chr6	115875369	115890314
chr6	131329828	131339519
chr7	4079374	4088893
chr7	6095593	6108470
chr7	6120278	6130867
chr7	16449301	16472017
chr7	54078795	54107302
chr7	107802661	107815547
chr7	116089437	116111207
chr7	133964613	133975382
chr7	139971963	139982920
chr7	140195578	140212261
chr8	26208757	26219739
chr8	123010286	123033410
chr9	40174766	40185908
chr9	43551468	43570446
chr9	59792538	59806452
chr9	75151620	75163243
chr9	106349377	106363766
chr9	107557600	107573755
chr9	108689481	108701207
chr9	110355096	110368280
