# Supplementary material for: Hyperacetylated chromatin domains mark cell type-specific genes and suggest distinct modes of enhancer function
Source: Nat Commun. 2020 Sep 11;11:4544. doi: 10.1038/s41467-020-18303-0 (PMC7486385; doi:10.1038/s41467-020-18303-0)
Supplement: Supplementary file 13 — Supplementary Data 9 [file 41467_2020_18303_MOESM13_ESM.xlsx]

## Sheet: Both
Term	Overlap	P-value	Adjusted P-value	Old P-value	Old Adjusted P-value	Odds Ratio	Combined Score	Genes
intestine small	16/466	5.946445587558926E-11	5.70858776405657E-9	0	0	8.37433267036533	197.17904207785477	RBM47;TRIM40;MGAM;MTTP;HNF4G;APOA1;APOA4;CYP4F14;SLC9A3R1;CLDN3;D5ERTD579E;MYH14;EPS8L3;ZBTB7B;TRIM31;PLS1
intestine large	5/374	0.018801765108627404	0.9024847252141154	0	0	3.2607277944437194	12.957494863690915	CAPN13;CLDN3;MYH14;EPS8L3;KLF3
mast cells IgE+antigen 1hr	4/265	0.02356125353312632	0.7539601130600423	0	0	3.681546249424758	13.798993890930722	ZMIZ1;EPT1;COBL;PLEC
lacrimal gland	6/749	0.08690828185453736	1.0	0	0	1.9538246116773583	4.773001949873101	CASZ1;RBM47;1810011O10RIK;NFIB;XIAP;GM15417
cerebellum	4/428	0.09904115880017958	1.0	0	0	2.279462046956918	5.270617209458364	PTPRR;ZMIZ1;SEMA6D;AKAP7
dorsal striatum	4/477	0.13234059256087974	1.0	0	0	2.0453034719026433	4.136373539589496	D5ERTD579E;SIK3;EPT1;NEDD4L
mast cells	4/515	0.16094966575889144	1.0	0	0	1.8943878759175938	3.4604093732723404	TLE3;RAB37;COBL;JUNB
macrophage peri LPS thio 7hrs	5/707	0.16437469907232624	1.0	0	0	1.7249111670748953	3.1145111718882315	UGCG;MOV10;TNIP1;SRC;RHOC
liver	6/928	0.18049887071415155	1.0	0	0	1.5769554247266608	2.699796190590937	SLC2A2;APOA1;XIAP;APOC3;PCK1;CYP4F14
lens	6/947	0.19226787532079234	1.0	0	0	1.5453164035336235	2.548019206258624	CASZ1;ZMIZ1;SEMA6D;FEZ2;ITGA6;PCK1
epidermis	3/373	0.19714824291040017	1.0	0	0	1.961681815209573	3.1853776194637438	CASZ1;NFIB;ITGA6
mast cells IgE	4/598	0.23012349921886774	1.0	0	0	1.6314544416347172	2.3968336096601277	LASP1;EPT1;COBL;NEDD4L
stomach	2/249	0.27197809433932774	1.0	0	0	1.9590557351356643	2.550756688111423	CAPN13;ZBTB7B
adipose brown	3/456	0.2875723965009255	1.0	0	0	1.6046213093709882	1.9998084668297047	GPD2;ORMDL3;PCK1
skeletal muscle	4/710	0.33238942574403796	1.0	0	0	1.3740982480247337	1.5134978060431359	LDHA;GPD2;COBL;PLEC
mammary gland lact	1/104	0.34843752497689845	1.0	0	0	2.345215759849906	2.472552376198459	NFIB
macrophage bone marrow 24h LPS	3/551	0.3941703992064125	1.0	0	0	1.3279624629277145	1.2362958406669244	CASZ1;ZMIZ1;ZBTB7B
granulocytes mac1+gr1+	3/557	0.4008310212634177	1.0	0	0	1.313657660813592	1.2009659769384244	TLE3;LASP1;SIK3
heart	3/568	0.412991909143715	1.0	0	0	1.2882171075231879	1.1392055264480243	CASZ1;FBLIM1;MDH2
macrophage peri LPS thio 0hrs	2/353	0.42604084684412385	1.0	0	0	1.3818835072203413	1.1790507188541182	MOV10;FBLIM1
lung	2/354	0.4274527599072229	1.0	0	0	1.37797988149373	1.1711609478465521	SEMA6D;LMO7
macrophage peri LPS thio 1hrs	3/598	0.44576244695151634	1.0	0	0	1.223590831226038	0.988623581466823	TGIF1;ZFP36;JUNB
nucleus accumbens	2/383	0.4675949518480667	1.0	0	0	1.2736419792396356	0.9681625744369543	SIK3;NEDD4L
bone	1/157	0.47667675623959915	1.0	0	0	1.5535187199005747	1.1510279286687715	PRDX2
T-cells CD8+	1/166	0.4958252832404141	1.0	0	0	1.4692918013517484	1.0307547250128952	KLF3
C2C12	1/167	0.4979096953591162	1.0	0	0	1.4604936468526362	1.0184556054050573	UGCG
NK cells	3/669	0.5202459555090067	1.0	0	0	1.0937329104232745	0.7147036944857753	UGCG;XIAP;KLF3
macrophage bone marrow 0hr	1/180	0.524244738040839	1.0	0	0	1.3550135501355014	0.8750632064614827	ZFP710
T-cells CD4+	1/191	0.5454589796024532	1.0	0	0	1.2769761205465457	0.7740105661246248	ZC3H4
mammary gland non-lactating	1/201	0.563932263496593	1.0	0	0	1.213444970270598	0.6950869249848665	COBL
B-cells GL7 negative KLH	1/212	0.5833970097513693	1.0	0	0	1.1504832029452368	0.6199808411371188	LASP1
salivary gland	2/480	0.5890357889274451	1.0	0	0	1.0162601626016259	0.5378743241775223	NFIB;ACTB
RAW 264 7	1/222	0.6003460634577025	1.0	0	0	1.098659635245001	0.5605899995668802	ZFP710
osteoblast day21	1/264	0.6643988884469127	1.0	0	0	0.9238728750923872	0.37774628073012606	IL33
kidney	2/554	0.6672826723820751	1.0	0	0	0.8805142203046579	0.3562045664948359	RBM47;SLC2A2
mIMCD-3	1/300	0.7111508340765168	1.0	0	0	0.8130081300813008	0.27713067326067203	BC021891
follicular B-cells	2/603	0.7122867044709903	1.0	0	0	0.8089633135137321	0.2744608452073793	KIF21B;ZFP36L1
ciliary bodies	1/317	0.7309312227193775	1.0	0	0	0.7694083249980764	0.2411601986812159	IL33
prostate	1/329	0.7440821576810853	1.0	0	0	0.7413447994662317	0.21914435707239263	CASZ1
retina	2/664	0.7611828642945968	1.0	0	0	0.7346459006758742	0.20047138939902232	XIAP;1700096K18RIK
pancreas	2/667	0.7633941861832303	1.0	0	0	0.7313416462500456	0.1974481693704818	RBM47;NME7
spinal cord	1/353	0.7685084342361008	1.0	0	0	0.6909417536101706	0.18192754862889043	SEMA6D
min6	1/361	0.7761270967916654	1.0	0	0	0.6756300249983108	0.17123098958502625	SLC2A2
B-cells GL7negative Alum	1/379	0.7923752359865752	1.0	0	0	0.6435420554733251	0.14976524651265688	AKAP7
B-cells marginal zone	1/380	0.7932429339587885	1.0	0	0	0.6418485237483953	0.14866864972325167	ZC3H4
macrophage bone marrow 6hr LPS	2/730	0.8059342746446635	1.0	0	0	0.6682258603407951	0.1441717907827385	TLE3;TNIP1
placenta	1/411	0.8184351608432857	1.0	0	0	0.5934365913002195	0.1189016096138858	APOA4
bone marrow	1/413	0.8199520734993461	1.0	0	0	0.5905628063544558	0.11723226090116631	PRDX2
cornea	1/427	0.8302255566893053	1.0	0	0	0.5712000913920146	0.10627626667210377	LMO7
Baf3	1/440	0.8392456627588043	1.0	0	0	0.5543237250554323	0.09714623676940433	AKAP7
retinal pigment epithelium	1/473	0.8600716089669027	1.0	0	0	0.515649976795751	0.07772888514435108	EPT1
testis	7/3059	0.9758347921256382	1.0	0	0	0.5581291510855612	0.013652942601978564	TLE3;NME7;GPD2;0610009L18RIK;EPT1;KIF21B;STYXL1

## Sheet: HCD_Total
Term	Overlap	P-value	Adjusted P-value	Old P-value	Old Adjusted P-value	Odds Ratio	Combined Score	Genes
intestine small	111/466	3.156489237414809E-79	3.030229667918217E-77	0	0	9.863247407565376	1782.8289370838397	GDA;CTNND1;NUDT5;EPS8;LGALS4;TFG;CDH1;ANPEP;DUOXA2;FAM3B;PLS1;ABCG8;OSR2;SLC15A1;ABCG5;DGAT1;PHGR1;KRT8;MYO7B;ACSL5;HDHD3;CLDN3;RBP2;PRR15L;DSC2;CFTR;PDE9A;PFKFB4;MTTP;AK2;GATA5;FAM109A;SLC5A1;PLD1;IGSF9;DPP4;SLC9A3R1;NUAK2;TSPAN8;NLRP6;NPC1L1;D5ERTD579E;ST3GAL4;MYH14;TNRC18;ZBTB7B;SMAD1;ST14;MGAM;SLC37A1;ATP8B1;VDR;CGN;CORO2A;ZZEF1;ISX;CYP4F14;VIL1;OGDH;DEGS2;TMEM45B;HNF4G;KRT20;HNF4A;9130409J20…
intestine large	63/374	7.339226478072998E-35	3.5228287094750395E-33	0	0	6.975122064636131	548.2253764392739	TMEM45B;AHCYL2;SPINT2;KRT20;GALNT10;LGALS4;OIT1;FAM102A;CDH1;HNF4A;FAM3B;SLC13A2;PHGR1;KRT8;MYO7B;ENTPD8;SHROOM3;TMC5;SDCBP2;SLC9A3;CLDN3;CLDN15;ELF3;MMP15;CDC42EP5;PRR15L;DSG2;2200002D01RIK;CDH17;CLRN3;CFTR;DSC2;PDE9A;PPARD;CANT1;ATP10B;TRAK1;PLD1;TSPAN8;NLRP6;EPCAM;GPA33;MYH14;FLNB;EPS8L3;CNNM4;CGREF1;TCF7L2;ST14;SLC37A1;CDX2;ATP8B1;VDR;CGN;TMCO4;KLF3;ISX;BSPRY;CAPN13;KRT19;KLF5;DEGS2;RNF186
stomach	23/249	4.32050103103845E-8	1.382560329932304E-6	0	0	3.8248231019315355	64.8587086212063	AHCYL2;UGT2B34;MGST3;KRT8;GATA4;GRAMD3;SDCBP2;CAPN13;TSPAN15;KRT19;TSPAN8;TMEM54;ELF3;CDC42EP5;CDH1;PRR15L;ID1;FAM3B;AQP11;DSG2;DEGS2;EZR;ZBTB7B
mammary gland lact	7/104	0.013086813097033259	0.3140835143287982	0	0	2.7870680044593086	12.085145455923556	TCF7L2;B4GALT1;NFIB;DDHD2;FAM3C;SLC39A14;XDH
liver	31/928	0.04319323543088116	0.8293101202729183	0	0	1.3832369529520951	4.346229246112611	INSIG1;NR1I2;XIAP;SLC2A2;SHB;ADIPOR2;CYB5D2;NHSL1;RXRA;NLRP6;DDI2;HNF4A;PNPO;PCK1;ABCG8;OSR2;UGT2B34;G6PC;MTUS1;APOA1;APOC3;ENTPD8;HDHD3;SLC39A14;CYP4F14;BSPRY;SLC25A15;4930581F22RIK;CPS1;HAGH;LPIN2
adipose brown	17/456	0.052069817430689065	0.833117078891025	0	0	1.543714358359667	4.561938079502315	NDUFA6;DGAT1;ECH1;DDHD2;MTUS1;TALDO1;DBI;ADIPOR2;AGPAT2;LIPE;PNKD;GPD2;ORMDL3;OGDH;IARS2;ACO2;PCK1
prostate	13/329	0.057344047804838295	0.7864326556092109	0	0	1.6361771350538363	4.6773170425138435	FOXA1;CASZ1;MME;9130008F23RIK;PAWR;SPINT2;SEL1L3;LIMA1;RAB11FIP1;DDI2;NRIP1;EZR;RNF186
mast cells IgE+antigen 1hr	10/265	0.11011449331805596	1.0	0	0	1.5625610375405288	3.447376235244841	SERPINB1A;ATXN1;ZMIZ1;EPT1;COBL;FLNB;MARCH7;CHD2;2010111I01RIK;PLEC
mIMCD-3	11/300	0.1125345334340628	1.0	0	0	1.518288474810214	3.316693795226227	4930427A07RIK;NUAK2;SMAD3;ITGA3;SHROOM3;DSG2;CGN;AGRN;BC021891;BCAR1;BCL2L1
macrophage bone marrow 24h LPS	18/551	0.12134953235521839	1.0	0	0	1.3527071050940693	2.852967772433406	SETD5;PPP1R15B;CASZ1;ELL;AHNAK;SLC43A2;IFNGR2;DYRK1A;IRF2BP2;GLRX;TRIM8;RXRA;CAPZB;ZMIZ1;PRDX1;ZBTB7B;B4GALT6;BCL2L1
mast cells IgE	19/598	0.13726527539560449	1.0	0	0	1.3156345859559468	2.6126396659818227	YTHDF2;AU040320;TIPARP;SEMA4B;EPT1;NEDD4L;COBL;HNF1A;ATP1B1;ZZEF1;C77080;SERPINB1A;LASP1;ATXN1;MICAL1;FAM120A;B230217O12RIK;2310001H17RIK;TNS3
macrophage bone marrow 6hr LPS	22/730	0.16961619103256742	1.0	0	0	1.2479083354604499	2.2140603007523887	TPD52;STARD3;TLE3;PPP1R15B;SDC4;IFNGR2;MGST3;PTPRJ;ARHGAP26;SLC39A14;1700003D09RIK;FOSL2;HIPK2;PISD;AA986860;SOCS2;RAB11FIP1;CAPZB;TNIP1;PELI1;JAK2;B4GALT5
mast cells	16/515	0.1836801925591555	1.0	0	0	1.2864580192566684	2.1799791658267025	IVNS1ABP;TLE3;GGNBP2;PCYT1A;IL4RA;COBL;CORO2A;GALNT10;C77080;SERPINB1A;RAB37;GSE1;JUNB;ZBTB7A;5730420D15RIK;NFE2L2
granulocytes mac1+gr1+	17/557	0.1932318153322869	1.0	0	0	1.2637948786571063	2.0775077829083815	TXN1;TLE3;FIS1;DGAT1;MARCH7;ATP1A1;ARHGAP26;SBNO2;LASP1;KLF5;AKAP9;CCDC88C;SIK3;LRIG1;TNRC18;EZR;5730420D15RIK
epidermis	12/373	0.19352042437627565	1.0	0	0	1.3321565950077432	2.187896983997978	CASZ1;NHSL1;MAF;SDC4;ELL;AHNAK;NFIB;DUOXA1;ANO9;ITGA6;RGMB;NEAT1
B-cells GL7 negative KLH	7/212	0.2531784569102281	1.0	0	0	1.3672409078479628	1.8781250692163558	LASP1;CAMK2D;DGKD;EPCAM;B4GALNT1;1110059E24RIK;ARHGAP26
kidney	16/554	0.2668047938965099	1.0	0	0	1.1958950901032206	1.5800620334393136	KCNK5;CDA;CGREF1;RBM47;G6PC;FAHD1;VDR;SLC2A2;ATP1A1;HS6ST1;CNDP2;SLC7A7;HNF4A;CHDH;MGAT3;GM10804
macrophage bone marrow 0hr	6/180	0.26930463942489696	1.0	0	0	1.380262249827467	1.8107826799080013	ZFP710;DGKD;SLC43A2;ENTPD7;B4GALT6;BCL2L1
mast cells IgE+antigen 6hr	5/146	0.2779869572794744	1.0	0	0	1.4180776539323292	1.815396186297095	CYB5R3;ATXN1;ZBTB7A;2010111I01RIK;HIPK2
dendritic cells myeloid CD8a-	6/188	0.3025727597494113	1.0	0	0	1.3215276860050216	1.5797984701153143	DPP4;1810012K16RIK;ATP10B;UBE4B;JAK2;TNS3
cornea	12/427	0.3372999129285097	1.0	0	0	1.163687142711682	1.2646751655282586	EGLN3;NHSL1;KLF5;BAD;1810012K16RIK;RIPK4;LRIG1;LMO7;PCDH1;ZBTB7A;DSC2;AA986860
macrophage peri LPS thio 0hrs	10/353	0.34891025709351325	1.0	0	0	1.1730274077853828	1.2351281037955282	MOV10;SLC6A6;CERK;WSB2;AHNAK;FBLIM1;ANPEP;DHRS3;HIPK2;B4GALT5
lung	10/354	0.3521168267457106	1.0	0	0	1.1697137710402263	1.2209381856391595	TRIM8;SOCS2;SLC34A2;SEMA6D;SPECC1L;MTUS1;SHROOM3;LMO7;LPIN2;AA986860
NK cells	18/669	0.35291289695104877	1.0	0	0	1.1141130267665655	1.1603866009455774	YTHDF2;SMAD3;USP3;ANKRD11;MSL2;XIAP;MARCH7;LIMD1;ATP1B1;ARHGAP26;KLF3;ZZEF1;SEL1L3;FAM160B1;UGCG;MICAL1;PREB;LRRFIP1
C2C12	5/167	0.37769454028032967	1.0	0	0	1.2397565118210783	1.207113108619278	EPS8;UGCG;DUOXA1;PRKG2;FLNB
heart	15/568	0.3987602153117146	1.0	0	0	1.0935176275041554	1.005374646656721	IVNS1ABP;CASZ1;MDH2;FBLIM1;IFNGR2;ECH1;GATA6;FHL2;GATA4;TRAK1;PNKD;MMP15;OGDH;ACO2;SLC12A7
dendritic plasmacytoid B220+	6/214	0.4139960745877071	1.0	0	0	1.1609682475184302	1.023856489085713	SEMA4B;RPS6KA1;ERLIN1;MGAT1;DCPS;IL17RB
MEF	8/300	0.43842808359226126	1.0	0	0	1.1042097998619738	0.9104866651330548	RXRA;MDH1;TXNRD1;CTNND1;PLA2G4C;FLNB;LPP;RND3
macrophage peri LPS thio 7hrs	18/707	0.4432658721889076	1.0	0	0	1.054231421367514	0.8577074254875732	STARD3;MAX;SRC;IFNGR2;PAWR;PTPRJ;AA467197;ATP1A1;MERTK;RHOC;HIPK2;MOV10;UGCG;TNIP1;IRF1;JAK2;DCPS;B4GALT5
3T3-L1	5/181	0.4444511690575713	1.0	0	0	1.1438637429509395	0.927576365431587	TRIM8;ABHD1;GNB1;MICALL2;GNG12
lacrimal gland	19/749	0.4462250866420071	1.0	0	0	1.0503998429928654	0.84760101050118	TPD52;PPP1R15B;CASZ1;RBM47;1810011O10RIK;B4GALT1;CD82;SETD1B;XIAP;UBE4B;1700003D09RIK;SEL1L3;TRIM8;SOCS2;LIMA1;NFIB;HKDC1;GM15417;PREB
macrophage peri LPS thio 1hrs	15/598	0.477509568123816	1.0	0	0	1.038658883649432	0.7677466101357254	TGIF1;WSB2;AHNAK;IFNGR2;DOT1L;HIPK2;SOCS2;SLC6A6;ZFP36;IRF1;TOMM70A;NFKBIZ;JUNB;NFE2L2;B4GALT5
bladder	5/195	0.5093284621309798	1.0	0	0	1.0617401921749747	0.7163159333741906	DUOXA1;RIPK4;PAWR;LPP;MYLK
T-cells foxP3+	3/112	0.5101314078322747	1.0	0	0	1.1091393078970717	0.7465471650807453	IL4RA;PELI1;2310001H17RIK
granulo mono progenitor	3/124	0.5790140295528007	1.0	0	0	1.0018032458425163	0.5474139160905214	DDHD2;2010111I01RIK;DCPS
salivary gland	11/480	0.6129242327907404	1.0	0	0	0.9489302967563836	0.4645146191235565	NFIB;SETD1B;MGAT4A;1810012K16RIK;AKAP9;DUOXA2;DSG2;RRBP1;SPINT2;ACTB;PPARD
microglia	2/90	0.6431157606747305	1.0	0	0	0.9201748332183115	0.4061932724129877	PRDX1;GLRX
uterus	3/141	0.6655071567061953	1.0	0	0	0.8810184573366812	0.3587559026705544	OSR2;MAF;TNRC18
dendritic cells lymphoid CD8a+	3/142	0.6701693013214698	1.0	0	0	0.8748141020033242	0.3501223952217566	DPP4;ERLIN1;UBE4B
lens	21/947	0.6881516846545658	1.0	0	0	0.9182314861576604	0.3431853390271436	IVNS1ABP;FIS1;SMAD1;CASZ1;1810026B05RIK;SEMA6D;TMCO4;ATP1B1;SIPA1L3;6430710C18RIK;TJP1;NHSL1;MAF;TSPAN8;ZMIZ1;FEZ2;NRIP1;FAT1;MGAT3;ITGA6;PCK1
B-cells GL7negative Alum	8/379	0.6990003278663585	1.0	0	0	0.8740446964606652	0.31299896115229897	DGKD;ANKRD11;CASP3;AKAP7;AP1AR;B4GALNT1;1110059E24RIK;CHD2
nucleus accumbens	8/383	0.709936395184677	1.0	0	0	0.8649162923200838	0.29630293451534356	ARHGAP32;THRA;TOMM70A;PPP1R1B;SIK3;NEDD4L;NCDN;CX3CL1
thymocyte SP CD4+	4/203	0.7258097882112095	1.0	0	0	0.8159185713265815	0.26147522009961444	CD82;MYH9;ITM2B;IL17RB
C3H 10T1 2	3/155	0.7264607011719092	1.0	0	0	0.8014425966740132	0.25611772454235304	SETD5;TCF7L2;CYB5R3
RAW 264 7	4/222	0.7871320167023856	1.0	0	0	0.7460877026094417	0.17858302864586573	RPUSD4;ZFP710;AHNAK;ENTPD7
skeletal muscle	14/710	0.8165646790774398	1.0	0	0	0.8164931618697694	0.16546164904861738	PFKFB4;SMAD3;AHNAK;DYRK1A;COBL;TRAK1;CYB5D2;LDHA;RECQL5;MAF;UCN2;GPD2;LRRFIP1;PLEC
Baf3	8/440	0.8371745350563923	1.0	0	0	0.7528703180877093	0.13380214995014292	AKAP7;2310001H17RIK;NUDT5;DCPS;TOMM20;DEF6;5730420D15RIK;FAM118B
min6	6/361	0.8714890851841083	1.0	0	0	0.6882194043461055	0.09466591302454005	SETD5;ATP8B1;0610040J01RIK;GSE1;SLC2A2;GNG12
bone marrow	7/413	0.8738919576113205	1.0	0	0	0.7018282626241358	0.0946054175959969	ALAD;PRDX2;GDA;PNPO;GSE1;BPGM;GALNT10
umbilical cord	3/208	0.881629468644461	1.0	0	0	0.5972288580984233	0.07524093097305568	GATA6;PITX2;LPP
retinal pigment epithelium	8/473	0.8879136231651383	1.0	0	0	0.7003444819420552	0.08325752064505074	CAMK2D;SLC16A1;ABHD2;PITPNA;GNB1;EPT1;EZR;CYB5D2
lymph nodes	1/90	0.8897641918135436	1.0	0	0	0.46008741660915575	0.05373766017055165	PELI1
dorsal striatum	8/477	0.8930642749623584	1.0	0	0	0.694471572240235	0.07854245990803949	ATXN1;TOMM70A;D5ERTD579E;AKAP9;PPP1R1B;EPT1;SIK3;NEDD4L
cerebellum	7/428	0.8950979109395893	1.0	0	0	0.6772314777190843	0.07505226127110134	PTPRR;ZMIZ1;SEMA6D;DAB2IP;ITPR1;AKAP7;ARHGAP26
bone	2/157	0.8957188443730492	1.0	0	0	0.5274887578958474	0.05809165381531952	PRDX2;BPGM
T-cells CD8+	2/166	0.912617247842713	1.0	0	0	0.49888996981715683	0.04561785576751214	GRAMD3;KLF3
spleen	1/100	0.9137726256368636	1.0	0	0	0.41407867494824013	0.03733892626327602	EVL
osteoblast day5	2/175	0.9269237761320531	1.0	0	0	0.4732327713694173	0.03591076873910532	ID3;GALNT10
hippocampus	2/176	0.9283695450923505	1.0	0	0	0.47054394880481837	0.034973371338611954	TCF7L2;NCDN
osteoclasts	1/110	0.9325605428872289	1.0	0	0	0.37643515904385466	0.026283156116503257	FAM109A
macrophage bone marrow 2hr LPS	5/365	0.9422384484171306	1.0	0	0	0.5672310615729317	0.03374849342480756	OSR2;SDC4;NFKBIZ;PELI1;B4GALT6
T-cells CD4+	2/191	0.9470591458745139	1.0	0	0	0.43359023554789544	0.02358459094076643	FAM160B1;ZC3H4
ciliary bodies	4/317	0.949894076244736	1.0	0	0	0.5224967507233313	0.02685884060256578	SLC6A6;IL33;CTNND1;TNRC18
B-cells marginal zone	5/380	0.954096513567555	1.0	0	0	0.5448403617740002	0.025602291265841116	CAMK2D;ZC3H4;SPECC1L;PTPRJ;ITM2B
adipose white	2/199	0.9550272516272591	1.0	0	0	0.4161594723097891	0.019149745902678324	CRIP1;CYB561
osteoblast day21	3/264	0.9556377387665597	1.0	0	0	0.47054394880481837	0.021351577305241745	IL33;ID3;PODN
follicular B-cells	9/603	0.9572991254043989	1.0	0	0	0.6180278730570749	0.02697034741624174	RECQL5;DGKD;STK17B;CCDC88C;EVL;CSK;B4GALNT1;KIF21B;ZFP36L1
placenta	5/411	0.971879964725052	1.0	0	0	0.5037453466523603	0.014368316044197905	MMP15;ABHD2;MGAT4A;FLNB;APOA4
olfactory bulb	5/414	0.9732097237198984	1.0	0	0	0.5000950180534302	0.013580418594934675	DOT1L;NCDN;ATP1B1;PFKP;CX3CL1
ovary	1/153	0.9765919279010069	1.0	0	0	0.2706396568289151	0.0064104772461629975	SOCS2
neuro2a	5/425	0.9776022245542205	1.0	0	0	0.48715138229204724	0.011035155299667369	SETD5;AU040320;MICALL2;CSNK1D;PFKP
osteoblast day14	3/301	0.9776971277577539	1.0	0	0	0.4127029982872825	0.009308657365300224	LIMA1;ID3;PODN
amygdala	3/308	0.9804742205357663	1.0	0	0	0.4033233846898443	0.00795310391738391	CAMK2D;THRA;B230217O12RIK
adrenal gland	2/245	0.982764928851651	1.0	0	0	0.3380234081210124	0.0058766464362919706	GRAMD1B;FOSL2
cerebral cortex prefrontal	3/344	0.9902695314009977	1.0	0	0	0.3611151235013722	0.003531026638552082	ARHGAP32;B230217O12RIK;CX3CL1
mammary gland non-lactating	1/201	0.9928341733721309	1.0	0	0	0.20600929101902493	0.0014815414602618803	COBL
B-cells GL7 positive KLH	1/207	0.9938208653016551	1.0	0	0	0.20003800722137205	0.0012398964924790331	RECQL5
pituitary	2/294	0.9939877263935059	1.0	0	0	0.28168617343417696	0.0016986859606051875	PREB;PITX2
retina	7/664	0.9967768498404551	1.0	0	0	0.43652872359001216	0.0014092699914941501	CAMK2D;TFG;GNB1;XIAP;CYB5D2;IGSF9;1700096K18RIK
pancreas	7/667	0.9969335111576407	1.0	0	0	0.43456532603263587	0.0013346370958822414	RBM47;RXRA;NME7;1810012K16RIK;HKDC1;ENTPD7;RRBP1
nih 3T3	1/252	0.997967796243629	1.0	0	0	0.1643169345032699	3.3426525424144526E-4	GNB1
cerebral cortex	2/349	0.998207910018188	1.0	0	0	0.23729436959784533	4.2563436405221566E-4	ARHGAP32;CX3CL1
spinal cord	2/353	0.9983604430940825	1.0	0	0	0.23460548155707658	3.849647095346177E-4	PNKD;SEMA6D
embryonic stem line Bruce4 p13	9/876	0.9992555223967161	1.0	0	0	0.42542329617969876	3.168360692389584E-4	LIMA1;CD82;1810012K16RIK;ENTPD7;MGAT3;TBC1D14;SHROOM3;LGALS6;PPARD
mega erythrocyte progenitor	4/562	0.9994643394311482	1.0	0	0	0.29471791811262643	1.579110648092536E-4	CASP3;TOMM70A;PLA2G4C;TOMM20
thymocyte DP CD4+CD8+	2/410	0.9995428913655195	1.0	0	0	0.2019895975357269	9.235229823371955E-5	NRIP1;AQP11
dorsal root ganglia	3/541	0.9998325060215748	1.0	0	0	0.22961848888072467	3.846293546758336E-5	AP1AR;RGMB;2010111I01RIK
eyecup	4/828	0.9999938542502894	1.0	0	0	0.20003800722137205	1.2293873027438164E-6	GGNBP2;1810012K16RIK;ATP1B1;IGSF9
testis	29/3059	0.9999940060214135	1.0	0	0	0.3925557886073542	2.352978042764979E-6	GRAMD1B;4930427A07RIK;GGNBP2;ABHD2;DOT1L;4933433H22RIK;6430710C18RIK;STYXL1;LIPE;CAPZB;TBC1D14;KIF21B;TLE3;BAD;1810012K16RIK;EPT1;SHROOM3;ARHGAP26;FAM118B;YIF1B;BSPRY;EID3;KLF5;4930581F22RIK;CDC42EP5;NME7;GPD2;0610009L18RIK;AQP11

## Sheet: HCD_Only
Term	Overlap	P-value	Adjusted P-value	Old P-value	Old Adjusted P-value	Odds Ratio	Combined Score	Genes
intestine small	97/466	1.884204321186694E-70	1.8088361483392262E-68	0	0	10.228722675074605	1642.1953513293768	GDA;CTNND1;NUDT5;EPS8;LGALS4;TFG;CDH1;ANPEP;DUOXA2;FAM3B;PLS1;ABCG8;OSR2;SLC15A1;ABCG5;DGAT1;PHGR1;KRT8;MYO7B;ACSL5;HDHD3;RBP2;PRR15L;DSC2;CFTR;PDE9A;PFKFB4;AK2;GATA5;FAM109A;SLC5A1;PLD1;IGSF9;DPP4;NUAK2;TSPAN8;NLRP6;NPC1L1;ST3GAL4;TNRC18;SMAD1;ST14;SLC37A1;ATP8B1;VDR;CGN;CORO2A;ZZEF1;ISX;VIL1;OGDH;DEGS2;TMEM45B;KRT20;HNF4A;9130409J20RIK;PRKG2;SLC13A2;ITPK1;SHROOM3;TMC5;AA986860;ITPKC;PLCB3;SLC7A…
intestine large	59/374	3.1217343400831577E-35	1.4984324832399157E-33	0	0	7.752039837601335	615.9157632108828	TMEM45B;AHCYL2;SPINT2;KRT20;GALNT10;LGALS4;OIT1;FAM102A;CDH1;HNF4A;FAM3B;SLC13A2;PHGR1;KRT8;MYO7B;ENTPD8;SHROOM3;TMC5;SDCBP2;SLC9A3;CLDN15;ELF3;MMP15;CDC42EP5;PRR15L;DSG2;2200002D01RIK;CDH17;CLRN3;CFTR;DSC2;PDE9A;PPARD;CANT1;ATP10B;TRAK1;PLD1;TSPAN8;NLRP6;EPCAM;GPA33;FLNB;CNNM4;CGREF1;TCF7L2;ST14;SLC37A1;CDX2;ATP8B1;VDR;CGN;TMCO4;ISX;BSPRY;CAPN13;KRT19;KLF5;DEGS2;RNF186
stomach	22/249	9.062030600669224E-9	2.8998497922141517E-7	0	0	4.341691088679041	80.40452670745812	AHCYL2;UGT2B34;MGST3;KRT8;GATA4;GRAMD3;SDCBP2;CAPN13;TSPAN15;KRT19;TSPAN8;TMEM54;ELF3;CDC42EP5;CDH1;PRR15L;ID1;FAM3B;AQP11;DSG2;DEGS2;EZR
mammary gland lact	6/104	0.019581796342775883	0.4699631122266212	0	0	2.835002835002835	11.150505298611609	TCF7L2;B4GALT1;DDHD2;FAM3C;SLC39A14;XDH
prostate	12/329	0.03779882497715512	0.7257374395613784	0	0	1.7923422178741326	5.870776180548961	FOXA1;LIMA1;RAB11FIP1;MME;DDI2;NRIP1;9130008F23RIK;PAWR;SPINT2;EZR;RNF186;SEL1L3
adipose brown	14/456	0.08422909047333288	1.0	0	0	1.5086857192120349	3.7328127233753357	NDUFA6;DGAT1;ECH1;DDHD2;MTUS1;TALDO1;DBI;ADIPOR2;AGPAT2;LIPE;PNKD;OGDH;IARS2;ACO2
mIMCD-3	10/300	0.08760160169482469	1.0	0	0	1.638001638001638	3.9884619115797686	4930427A07RIK;NUAK2;SMAD3;ITGA3;SHROOM3;DSG2;CGN;AGRN;BCAR1;BCL2L1
liver	25/928	0.09428767485306015	1.0	0	0	1.3238159789883928	3.1260654062223017	INSIG1;NR1I2;SHB;ADIPOR2;CYB5D2;NHSL1;RXRA;NLRP6;DDI2;HNF4A;PNPO;ABCG8;OSR2;UGT2B34;G6PC;MTUS1;ENTPD8;HDHD3;SLC39A14;BSPRY;SLC25A15;4930581F22RIK;CPS1;HAGH;LPIN2
macrophage bone marrow 6hr LPS	20/730	0.11046231994618344	1.0	0	0	1.3463027161657297	2.9660136813150864	TPD52;STARD3;PPP1R15B;SDC4;IFNGR2;MGST3;PTPRJ;ARHGAP26;SLC39A14;1700003D09RIK;FOSL2;HIPK2;PISD;AA986860;SOCS2;RAB11FIP1;CAPZB;PELI1;JAK2;B4GALT5
macrophage bone marrow 24h LPS	15/551	0.15664296232634195	1.0	0	0	1.3377508840303758	2.4799041127283488	SETD5;PPP1R15B;ELL;AHNAK;SLC43A2;IFNGR2;DYRK1A;IRF2BP2;GLRX;TRIM8;RXRA;CAPZB;PRDX1;B4GALT6;BCL2L1
kidney	15/554	0.16139111345880347	1.0	0	0	1.3305067456692006	2.4267439623076097	KCNK5;CDA;CGREF1;RBM47;G6PC;FAHD1;VDR;ATP1A1;HS6ST1;CNDP2;SLC7A7;HNF4A;CHDH;MGAT3;GM10804
mast cells IgE	16/598	0.16261076839763253	1.0	0	0	1.3147839234795757	2.3881680724493126	YTHDF2;AU040320;TIPARP;SEMA4B;NEDD4L;HNF1A;ATP1B1;ZZEF1;C77080;SERPINB1A;ATXN1;MICAL1;FAM120A;B230217O12RIK;2310001H17RIK;TNS3
mast cells IgE+antigen 6hr	5/146	0.17748556282864825	1.0	0	0	1.6828783952071622	2.9094712556818387	CYB5R3;ATXN1;ZBTB7A;2010111I01RIK;HIPK2
dendritic cells myeloid CD8a-	6/188	0.1856126782030734	1.0	0	0	1.568299440639866	2.6411623477639328	DPP4;1810012K16RIK;ATP10B;UBE4B;JAK2;TNS3
granulocytes mac1+gr1+	14/557	0.24657313152385532	1.0	0	0	1.2351179317068006	1.729284478401911	TXN1;FIS1;DGAT1;MARCH7;ATP1A1;ARHGAP26;SBNO2;KLF5;AKAP9;CCDC88C;LRIG1;TNRC18;EZR;5730420D15RIK
cornea	11/427	0.2546820427021471	1.0	0	0	1.2659029052471675	1.7314252841365634	EGLN3;NHSL1;KLF5;BAD;1810012K16RIK;RIPK4;LRIG1;PCDH1;ZBTB7A;DSC2;AA986860
B-cells GL7 negative KLH	6/212	0.26387760808693206	1.0	0	0	1.39075610773724	1.8528624853722617	CAMK2D;DGKD;EPCAM;B4GALNT1;1110059E24RIK;ARHGAP26
MEF	8/300	0.2683162295755671	1.0	0	0	1.3104013104013106	1.7239495927605326	RXRA;MDH1;TXNRD1;CTNND1;PLA2G4C;FLNB;LPP;RND3
dendritic plasmacytoid B220+	6/214	0.2707697726906874	1.0	0	0	1.3777583871041814	1.8000225489986865	SEMA4B;RPS6KA1;ERLIN1;MGAT1;DCPS;IL17RB
macrophage bone marrow 0hr	5/180	0.3046540264488559	1.0	0	0	1.3650013650013648	1.6224112554418233	DGKD;SLC43A2;ENTPD7;B4GALT6;BCL2L1
3T3-L1	5/181	0.3086289549907712	1.0	0	0	1.3574599209958325	1.5958509461821255	TRIM8;ABHD1;GNB1;MICALL2;GNG12
epidermis	9/373	0.3493417654466308	1.0	0	0	1.1856848317974322	1.2469901506458663	NHSL1;MAF;SDC4;ELL;AHNAK;DUOXA1;ANO9;RGMB;NEAT1
mast cells	12/515	0.35745623050354974	1.0	0	0	1.1450108537487178	1.1779211639051428	C77080;IVNS1ABP;SERPINB1A;GGNBP2;PCYT1A;IL4RA;GSE1;CORO2A;ZBTB7A;5730420D15RIK;GALNT10;NFE2L2
bladder	5/195	0.3648362564910921	1.0	0	0	1.26000126000126	1.270467634863535	DUOXA1;RIPK4;PAWR;LPP;MYLK
NK cells	15/669	0.38756292190975855	1.0	0	0	1.1017948237679178	1.0443660429577024	YTHDF2;SMAD3;USP3;ANKRD11;MSL2;MARCH7;LIMD1;ATP1B1;ARHGAP26;ZZEF1;SEL1L3;FAM160B1;MICAL1;PREB;LRRFIP1
T-cells foxP3+	3/112	0.39939065207146296	1.0	0	0	1.316251316251316	1.2080755482665726	IL4RA;PELI1;2310001H17RIK
macrophage peri LPS thio 0hrs	8/353	0.42910485805934223	1.0	0	0	1.113655504590349	0.9422126559042716	SLC6A6;CERK;WSB2;AHNAK;ANPEP;DHRS3;HIPK2;B4GALT5
lung	8/354	0.43218808218193505	1.0	0	0	1.1105095850858562	0.9316002832524156	TRIM8;SOCS2;SLC34A2;SPECC1L;MTUS1;SHROOM3;LPIN2;AA986860
C2C12	4/167	0.44254596807829744	1.0	0	0	1.1770071650311171	0.9595091141747137	EPS8;DUOXA1;PRKG2;FLNB
mast cells IgE+antigen 1hr	6/265	0.45374227682893814	1.0	0	0	1.1126048861897917	0.8792092134557715	SERPINB1A;ATXN1;FLNB;MARCH7;CHD2;2010111I01RIK
granulo mono progenitor	3/124	0.4639501868659247	1.0	0	0	1.188872156614092	0.9130277662019597	DDHD2;2010111I01RIK;DCPS
heart	12/568	0.48873097075749133	1.0	0	0	1.0381700522545594	0.7432706886030274	IVNS1ABP;PNKD;MMP15;IFNGR2;ECH1;GATA6;OGDH;FHL2;GATA4;ACO2;TRAK1;SLC12A7
microglia	2/90	0.5495193677882071	1.0	0	0	1.092001092001092	0.6537933492298281	PRDX1;GLRX
uterus	3/141	0.5497079538228822	1.0	0	0	1.0455329604265775	0.6256136074354748	OSR2;MAF;TNRC18
dendritic cells lymphoid CD8a+	3/142	0.5544994230026721	1.0	0	0	1.0381700522545594	0.6121979922807222	DPP4;ERLIN1;UBE4B
macrophage peri LPS thio 1hrs	12/598	0.560966343538459	1.0	0	0	0.9860879426096818	0.5700518869138447	SOCS2;SLC6A6;WSB2;AHNAK;IFNGR2;IRF1;TOMM70A;DOT1L;NFKBIZ;HIPK2;NFE2L2;B4GALT5
thymocyte SP CD4+	4/203	0.5949806833153355	1.0	0	0	0.9682768303457959	0.5027548337393644	CD82;MYH9;ITM2B;IL17RB
C3H 10T1 2	3/155	0.6139305813019923	1.0	0	0	0.9510977252912737	0.46401529713447653	SETD5;TCF7L2;CYB5R3
salivary gland	9/480	0.6451271156535587	1.0	0	0	0.9213759213759214	0.40384634803851804	SETD1B;MGAT4A;1810012K16RIK;AKAP9;DUOXA2;DSG2;RRBP1;SPINT2;PPARD
B-cells GL7negative Alum	7/379	0.6547258969879987	1.0	0	0	0.9075998521908812	0.3844035787568157	DGKD;ANKRD11;CASP3;AP1AR;B4GALNT1;1110059E24RIK;CHD2
nucleus accumbens	7/383	0.6654192716824623	1.0	0	0	0.8981210025596449	0.36583877096661793	ARHGAP32;THRA;TOMM70A;PPP1R1B;NEDD4L;NCDN;CX3CL1
lacrimal gland	14/749	0.6656482759796313	1.0	0	0	0.9185055914027876	0.37382613799429415	TPD52;PPP1R15B;RBM47;B4GALT1;CD82;SETD1B;UBE4B;1700003D09RIK;SEL1L3;TRIM8;SOCS2;LIMA1;HKDC1;PREB
macrophage peri LPS thio 7hrs	13/707	0.6848502483990919	1.0	0	0	0.9035652600009035	0.3420492193711862	STARD3;MAX;IFNGR2;PAWR;PTPRJ;AA467197;ATP1A1;MERTK;HIPK2;IRF1;JAK2;DCPS;B4GALT5
Baf3	7/440	0.794824496017478	1.0	0	0	0.7817735090462362	0.17952173765656046	2310001H17RIK;NUDT5;DCPS;TOMM20;DEF6;5730420D15RIK;FAM118B
umbilical cord	3/208	0.7985443766857777	1.0	0	0	0.7087507087507088	0.1594439173673544	GATA6;PITX2;LPP
RAW 264 7	3/222	0.8328249010084345	1.0	0	0	0.6640547181087721	0.12147676590878628	RPUSD4;AHNAK;ENTPD7
lymph nodes	1/90	0.8434776887682245	1.0	0	0	0.546000546000546	0.09294121109722818	PELI1
bone marrow	6/413	0.8485590143063333	1.0	0	0	0.7138990189837647	0.11723338814792315	ALAD;GDA;PNPO;GSE1;BPGM;GALNT10
retinal pigment epithelium	7/473	0.8502670940202885	1.0	0	0	0.7272311712058012	0.11796035075250771	CAMK2D;SLC16A1;ABHD2;PITPNA;GNB1;EZR;CYB5D2
min6	5/361	0.8613661382600114	1.0	0	0	0.6806100988926473	0.10157126822015847	SETD5;ATP8B1;0610040J01RIK;GSE1;GNG12
macrophage bone marrow 2hr LPS	5/365	0.8675772244916655	1.0	0	0	0.6731513580828649	0.09562165631328247	OSR2;SDC4;NFKBIZ;PELI1;B4GALT6
lens	15/947	0.872293807830621	1.0	0	0	0.7783534710673041	0.10634563790293167	IVNS1ABP;FIS1;SMAD1;1810026B05RIK;TMCO4;ATP1B1;SIPA1L3;6430710C18RIK;TJP1;NHSL1;MAF;TSPAN8;NRIP1;FAT1;MGAT3
spleen	1/100	0.872691183967245	1.0	0	0	0.4914004914004914	0.06691573802642935	EVL
osteoblast day5	2/175	0.8742161397134971	1.0	0	0	0.5616005616005616	0.0754946350055222	ID3;GALNT10
hippocampus	2/176	0.8762402001579965	1.0	0	0	0.5584096493187403	0.07377430452221996	TCF7L2;NCDN
B-cells marginal zone	5/380	0.8888205387588194	1.0	0	0	0.646579593948015	0.07620582730453825	CAMK2D;ZC3H4;SPECC1L;PTPRJ;ITM2B
osteoclasts	1/110	0.8964630261069801	1.0	0	0	0.4467277194549922	0.04882654870594777	FAM109A
T-cells CD4+	2/191	0.903205657118368	1.0	0	0	0.5145554883774779	0.052384322908860394	FAM160B1;ZC3H4
adipose white	2/199	0.9152435058355757	1.0	0	0	0.49386984060350897	0.04373964293988833	CRIP1;CYB561
skeletal muscle	10/710	0.9162898066178804	1.0	0	0	0.6921133681697063	0.06050633738856618	PFKFB4;RECQL5;MAF;SMAD3;AHNAK;UCN2;DYRK1A;LRRFIP1;TRAK1;CYB5D2
olfactory bulb	5/414	0.926406309287352	1.0	0	0	0.5934788543484195	0.04536692521172709	DOT1L;NCDN;ATP1B1;PFKP;CX3CL1
neuro2a	5/425	0.9358910289147023	1.0	0	0	0.5781182251770487	0.0383039348933665	SETD5;AU040320;MICALL2;CSNK1D;PFKP
osteoblast day14	3/301	0.946367191652733	1.0	0	0	0.4897679316283967	0.0269982776766642	LIMA1;ID3;PODN
amygdala	3/308	0.951782485632897	1.0	0	0	0.4786368422732059	0.02365363529852127	CAMK2D;THRA;B230217O12RIK
ovary	1/153	0.9574792922801243	1.0	0	0	0.32117679176502706	0.013955512203975822	SOCS2
ciliary bodies	3/317	0.9579976619742986	1.0	0	0	0.46504778365977106	0.019955173211136334	SLC6A6;CTNND1;TNRC18
bone	1/157	0.9608614028403827	1.0	0	0	0.312993943567192	0.012496315192108047	BPGM
adrenal gland	2/245	0.9612801650070372	1.0	0	0	0.40114325828611547	0.015840897611405363	GRAMD1B;FOSL2
follicular B-cells	7/603	0.9640943220664813	1.0	0	0	0.5704483316423614	0.020859096233428617	RECQL5;DGKD;STK17B;CCDC88C;EVL;CSK;B4GALNT1
dorsal striatum	5/477	0.9674835048295207	1.0	0	0	0.5150948547174963	0.017027440903349598	ATXN1;TOMM70A;AKAP9;PPP1R1B;NEDD4L
T-cells CD8+	1/166	0.9675219521472354	1.0	0	0	0.2960243924099346	0.009773886142428675	GRAMD3
placenta	4/411	0.9693810803707853	1.0	0	0	0.4782486534311352	0.014872324398921008	MMP15;ABHD2;MGAT4A;FLNB
osteoblast day21	2/264	0.9722170616476463	1.0	0	0	0.3722730995458268	0.010489235723456069	ID3;PODN
cerebral cortex prefrontal	3/344	0.9724361456674016	1.0	0	0	0.4285469401748471	0.011978257939840461	ARHGAP32;B230217O12RIK;CX3CL1
pituitary	2/294	0.9836834299882045	1.0	0	0	0.33428604857176286	0.005499390323662486	PREB;PITX2
B-cells GL7 positive KLH	1/207	0.9861302253458983	1.0	0	0	0.23739154173936783	0.0033156141231907377	RECQL5
cerebellum	3/428	0.9929865264979537	1.0	0	0	0.34443959677604535	0.0024242290903694693	DAB2IP;ITPR1;ARHGAP26
embryonic stem line Bruce4 p13	9/876	0.9935512067502054	1.0	0	0	0.5048635185621486	0.0032663036653640585	LIMA1;CD82;1810012K16RIK;ENTPD7;MGAT3;TBC1D14;SHROOM3;LGALS6;PPARD
pancreas	6/667	0.9937130852928026	1.0	0	0	0.4420394225491676	0.0027878368043754045	RBM47;RXRA;1810012K16RIK;HKDC1;ENTPD7;RRBP1
cerebral cortex	2/349	0.9939809370610685	1.0	0	0	0.28160486613208674	0.0017001191234870259	ARHGAP32;CX3CL1
nih 3T3	1/252	0.9945588962759557	1.0	0	0	0.195000195000195	0.0010639133506346278	GNB1
mega erythrocyte progenitor	4/562	0.9969888800605535	1.0	0	0	0.3497512394309547	0.0010547316908352073	CASP3;TOMM70A;PLA2G4C;TOMM20
retina	5/664	0.9978658104546427	1.0	0	0	0.3700304905124182	7.905591061929507E-4	CAMK2D;TFG;GNB1;CYB5D2;IGSF9
thymocyte DP CD4+CD8+	2/410	0.9980585785227584	1.0	0	0	0.2397075567807275	4.6582572748207036E-4	NRIP1;AQP11
dorsal root ganglia	3/541	0.9989963011612178	1.0	0	0	0.2724956514235627	2.736409184270004E-4	AP1AR;RGMB;2010111I01RIK
spinal cord	1/353	0.9993368888582088	1.0	0	0	0.1392069380737936	9.234029097400906E-5	PNKD
eyecup	4/828	0.9999642347033555	1.0	0	0	0.23739154173936783	8.490530745285977E-6	GGNBP2;1810012K16RIK;ATP1B1;IGSF9
testis	22/3059	0.9999942805061646	1.0	0	0	0.35340996439394606	2.0213318932346256E-6	GRAMD1B;4930427A07RIK;GGNBP2;BAD;ABHD2;1810012K16RIK;DOT1L;4933433H22RIK;SHROOM3;ARHGAP26;6430710C18RIK;FAM118B;YIF1B;BSPRY;LIPE;EID3;KLF5;4930581F22RIK;CAPZB;CDC42EP5;TBC1D14;AQP11

## Sheet: 0.5%_HCD
Term	Overlap	P-value	Adjusted P-value	Old P-value	Old Adjusted P-value	Odds Ratio	Combined Score	Genes
intestine small	63/466	2.0006916462272623E-50	1.9206639803781717E-48	0	0	12.124944667911238	1387.5272787132433	TMEM45B;GDA;CTNND1;HNF4G;EPS8;LGALS4;TFG;CDH1;ANPEP;DUOXA2;PRKG2;PLS1;OSR2;ABCG8;SLC15A1;ABCG5;ITPK1;ACSL5;SHROOM3;APOA1;APOA4;SLC7A7;RBP2;MEP1B;2200002D01RIK;CDH17;CFTR;PPARD;PFKFB4;RBM47;CANT1;AU040320;NR1I2;FAM109A;SLC5A1;PLD1;CRIP1;DPP4;SLC9A3R1;NLRP6;NPC1L1;ST3GAL4;TNRC18;EPS8L3;ZBTB7B;XDH;ST14;MGAM;TRIM40;UGT2B34;CDX2;VDR;ATP8B1;SEMA4B;CORO2A;ZZEF1;VIL1;TSPAN15;KLF5;LPCAT3;OGDH;DEGS2;TRIM31
intestine large	28/374	1.7263851012282694E-15	8.286648485895693E-14	0	0	6.714467278962134	228.2431855022555	TMEM45B;AHCYL2;CANT1;SPINT2;TRAK1;PLD1;LGALS4;OIT1;NLRP6;CDH1;FLNB;EPS8L3;ST14;CDX2;VDR;ATP8B1;ENTPD8;SHROOM3;KLF3;CAPN13;SLC9A3;KRT19;KLF5;DEGS2;2200002D01RIK;CDH17;CFTR;PPARD
stomach	11/249	1.1642956637007582E-4	0.003725746123842426	0	0	3.9620364867541915	35.88901418458019	CAPN13;TSPAN15;AHCYL2;KRT19;UGT2B34;CDH1;MGST3;GATA4;DEGS2;EZR;ZBTB7B
mammary gland lact	5/104	0.006205077986095768	0.14892187166629844	0	0	4.311831666091756	21.914398465581677	B4GALT1;NFIB;FAM3C;SLC39A14;XDH
mast cells IgE+antigen 1hr	6/265	0.07696847356516265	1.0	0	0	2.030628648785853	5.207261613039741	ATXN1;ZMIZ1;EPT1;FLNB;MARCH7;CHD2
kidney	10/554	0.09249472203489813	1.0	0	0	1.6188826471969047	3.8539180119698098	KCNK5;RBM47;SLC7A7;VDR;CHDH;MGAT3;SLC2A2;HS6ST1;GM10804;CNDP2
heart	10/568	0.1044713930508098	1.0	0	0	1.5789806101181079	3.566667712631515	PNKD;MDH2;IFNGR2;ECH1;GATA6;OGDH;FHL2;GATA4;TRAK1;SLC12A7
macrophage bone marrow 6hr LPS	12/730	0.11697640328442746	1.0	0	0	1.4742920326801399	3.163510848363376	STARD3;RAB11FIP1;SDC4;MGST3;IFNGR2;ARHGAP26;1700003D09RIK;SLC39A14;PISD;FOSL2;HIPK2;B4GALT5
C2C12	4/167	0.1170034748107308	1.0	0	0	2.1481700276576894	4.609009737414956	EPS8;DUOXA1;PRKG2;FLNB
mast cells IgE	10/598	0.13301076031003184	1.0	0	0	1.499767536031915	3.0255189187370117	C77080;LASP1;ATXN1;AU040320;SEMA4B;FAM120A;EPT1;ATP1B1;TNS3;ZZEF1
liver	14/928	0.15582262380415726	1.0	0	0	1.353023040049482	2.515319819611422	OSR2;ABCG8;UGT2B34;NR1I2;ENTPD8;SLC2A2;APOA1;APOC3;SLC39A14;ADIPOR2;CYB5D2;4930581F22RIK;NHSL1;NLRP6
prostate	6/329	0.16277314102885485	1.0	0	0	1.6356127414232555	2.9692878058307386	FOXA1;LIMA1;RAB11FIP1;9130008F23RIK;SPINT2;EZR
macrophage peri LPS thio 7hrs	11/707	0.16781050408804798	1.0	0	0	1.3953989889700051	2.4906754071804826	STARD3;MOV10;MAX;SRC;IFNGR2;IRF1;RHOC;MERTK;DCPS;HIPK2;B4GALT5
granulocytes mac1+gr1+	9/557	0.171311055467091	1.0	0	0	1.4491470159647695	2.5566928909602677	TXN1;LASP1;KLF5;SIK3;LRIG1;TNRC18;MARCH7;EZR;ARHGAP26
epidermis	6/373	0.2380956441461503	1.0	0	0	1.4426718282258744	2.0703535554074164	NHSL1;SDC4;NFIB;DUOXA1;RGMB;NEAT1
MEF	5/300	0.2440320320101656	1.0	0	0	1.4947683109118086	2.108304609230264	MDH1;CTNND1;PLA2G4C;FLNB;RND3
dendritic cells myeloid CD8a-	3/188	0.3495924043446886	1.0	0	0	1.4311611487453486	1.5041322805165835	DPP4;UBE4B;TNS3
bladder	3/195	0.370848054208533	1.0	0	0	1.379786133149362	1.3686965955924593	DUOXA1;RIPK4;MYLK
min6	5/361	0.3761207313695994	1.0	0	0	1.2421897320596746	1.2146691341488227	SETD5;ATP8B1;0610040J01RIK;SLC2A2;GNG12
thymocyte SP CD4+	3/203	0.3949811178433137	1.0	0	0	1.3254103249464313	1.2311966045001188	CD82;MYH9;IL17RB
adipose brown	6/456	0.39906772461827766	1.0	0	0	1.180080245456691	1.084050201333929	PNKD;GPD2;ECH1;OGDH;ADIPOR2;AGPAT2
macrophage bone marrow 24h LPS	7/551	0.4171746814138498	1.0	0	0	1.1393878231995638	0.9961100831544398	SETD5;ZMIZ1;IFNGR2;DYRK1A;GLRX;ZBTB7B;B4GALT6
B-cells GL7 negative KLH	3/212	0.4218354185726901	1.0	0	0	1.2691429054911583	1.0954480637949167	LASP1;B4GALNT1;ARHGAP26
nucleus accumbens	5/383	0.42462099354310184	1.0	0	0	1.1708367970588578	1.0028899622154086	ARHGAP32;THRA;PPP1R1B;SIK3;NCDN
dendritic plasmacytoid B220+	3/214	0.42775094815642334	1.0	0	0	1.2572817568417083	1.067701457942409	SEMA4B;DCPS;IL17RB
mIMCD-3	4/300	0.4305614210927441	1.0	0	0	1.195814648729447	1.0076714994804858	4930427A07RIK;SHROOM3;AGRN;BC021891
salivary gland	6/480	0.4466167861010221	1.0	0	0	1.1210762331838566	0.9036483787548573	NFIB;MGAT4A;DUOXA2;SPINT2;ACTB;PPARD
lacrimal gland	9/749	0.45754119981061125	1.0	0	0	1.0776700772928927	0.8426176722102653	LIMA1;RBM47;1810011O10RIK;B4GALT1;CD82;NFIB;UBE4B;GM15417;1700003D09RIK
uterus	2/141	0.46772347586284	1.0	0	0	1.2721432433291988	0.966673690467301	OSR2;TNRC18
dendritic cells lymphoid CD8a+	2/142	0.4713862041301147	1.0	0	0	1.2631844880944862	0.9500127008759691	DPP4;UBE4B
mast cells IgE+antigen 6hr	2/146	0.4858851891936891	1.0	0	0	1.2285766939001166	0.8867656726049428	ATXN1;HIPK2
mast cells	6/515	0.5143793866825757	1.0	0	0	1.0448865862684489	0.6946345206919141	C77080;PCYT1A;RAB37;IL4RA;CORO2A;NFE2L2
skeletal muscle	8/710	0.5383721652647414	1.0	0	0	1.010547590475589	0.6257363238565321	LDHA;PFKFB4;UCN2;GPD2;DYRK1A;LRRFIP1;TRAK1;CYB5D2
macrophage peri LPS thio 0hrs	4/353	0.5566024576678743	1.0	0	0	1.0162730725746008	0.595438472947129	MOV10;ANPEP;HIPK2;B4GALT5
3T3-L1	2/181	0.6016489435299016	1.0	0	0	0.9910066149691549	0.5035117846088043	GNB1;GNG12
retinal pigment epithelium	5/473	0.609884000852088	1.0	0	0	0.9480560111491386	0.468800901066116	ABHD2;GNB1;EPT1;EZR;CYB5D2
microglia	1/90	0.6362901695045368	1.0	0	0	0.9965122072745392	0.45052374522085076	GLRX
macrophage peri LPS thio 1hrs	6/598	0.6596957520550311	1.0	0	0	0.8998605216191491	0.37432085904993806	ZFP36;IFNGR2;IRF1;HIPK2;NFE2L2;B4GALT5
spleen	1/100	0.6750422336718678	1.0	0	0	0.8968609865470852	0.3524484499230144	EVL
placenta	4/411	0.6755996697465616	1.0	0	0	0.8728574078317131	0.34229503268060996	ABHD2;MGAT4A;FLNB;APOA4
umbilical cord	2/208	0.6768004051265256	1.0	0	0	0.8623663332183512	0.33664959649801707	GATA6;PITX2
cornea	4/427	0.7042540294915081	1.0	0	0	0.840150807069869	0.2945704418683619	NHSL1;KLF5;RIPK4;LRIG1
osteoclasts	1/110	0.7096819076642901	1.0	0	0	0.8153281695882593	0.2796073597315813	FAM109A
T-cells foxP3+	1/112	0.7161554422732205	1.0	0	0	0.8007687379884689	0.26734307930567586	IL4RA
granulo mono progenitor	1/124	0.752087389256581	1.0	0	0	0.7232749891508752	0.20606303534374348	DCPS
NK cells	6/669	0.7602393493761807	1.0	0	0	0.8043596291902109	0.22049263962127477	MARCH7;LRRFIP1;ATP1B1;ARHGAP26;KLF3;ZZEF1
adrenal gland	2/245	0.7606555081545525	1.0	0	0	0.7321314175894573	0.20029263784806262	GRAMD1B;FOSL2
macrophage bone marrow 2hr LPS	3/365	0.776261622429091	1.0	0	0	0.7371460163400699	0.1866937821584263	OSR2;SDC4;B4GALT6
dorsal striatum	4/477	0.7818954145592877	1.0	0	0	0.7520846847355013	0.18503862019063486	ATXN1;PPP1R1B;SIK3;EPT1
C3H 10T1 2	1/155	0.8253051032573401	1.0	0	0	0.5786199913207001	0.11109627593501838	SETD5
olfactory bulb	3/414	0.8434666280848716	1.0	0	0	0.6498992656138298	0.11063556339815486	NCDN;ATP1B1;PFKP
T-cells CD8+	1/166	0.8457301926382402	1.0	0	0	0.5402777027392079	0.09052617184801955	KLF3
neuro2a	3/425	0.8559158559035728	1.0	0	0	0.6330783434450014	0.09849635886055078	SETD5;AU040320;PFKP
cerebellum	3/428	0.859158213337375	1.0	0	0	0.6286408784208541	0.09542906256701399	ZMIZ1;DAB2IP;ARHGAP26
hippocampus	1/176	0.8622268394480781	1.0	0	0	0.509580105992662	0.07553856916298544	NCDN
macrophage bone marrow 0hr	1/180	0.8683226303949261	1.0	0	0	0.4982561036372696	0.07034974558022887	B4GALT6
ciliary bodies	2/317	0.8712452480513684	1.0	0	0	0.5658428937205585	0.07799112820344471	CTNND1;TNRC18
adipose white	1/199	0.8938053030623563	1.0	0	0	0.45068391283773124	0.05059707025529876	CRIP1
lung	2/354	0.9077001611403464	1.0	0	0	0.506701122342986	0.04906953151608802	SPECC1L;SHROOM3
B-cells GL7negative Alum	2/379	0.9266198433824724	1.0	0	0	0.4732775654602033	0.036069378215570186	B4GALNT1;CHD2
embryonic stem line Bruce4 p13	6/876	0.9291323241840561	1.0	0	0	0.6142883469500583	0.04515272012060376	LIMA1;CD82;MGAT3;SHROOM3;LGALS6;PPARD
nih 3T3	1/252	0.9417805209983708	1.0	0	0	0.35589721688376397	0.021347791345822254	GNB1
Baf3	2/440	0.9586118113694024	1.0	0	0	0.40766408479412963	0.01723158208475245	DCPS;DEF6
pituitary	1/294	0.9638827616459865	1.0	0	0	0.30505475732894055	0.011221624818428417	PITX2
osteoblast day14	1/301	0.9666486848792702	1.0	0	0	0.29796046064687215	0.010106864620987938	LIMA1
amygdala	1/308	0.9692036505025793	1.0	0	0	0.2911886319958069	0.009108532856484141	THRA
cerebral cortex prefrontal	1/344	0.9795687806406599	1.0	0	0	0.26071540306601315	0.005381902155868221	ARHGAP32
retina	3/664	0.980147969038835	1.0	0	0	0.40520827705440593	0.008125126924757762	TFG;GNB1;CYB5D2
cerebral cortex	1/349	0.980701732786503	1.0	0	0	0.25698022537165766	0.0050077504459873825	ARHGAP32
spinal cord	1/353	0.9815628786040489	1.0	0	0	0.2540682681436502	0.004728008113305295	PNKD
lens	5/947	0.9822233214847718	1.0	0	0	0.47352744801852437	0.00849346367740909	1810026B05RIK;NHSL1;ZMIZ1;MGAT3;ATP1B1
B-cells marginal zone	1/380	0.9864552631324776	1.0	0	0	0.2360160490913382	0.0032186225225092004	SPECC1L
bone marrow	1/413	0.9907135996912853	1.0	0	0	0.2171576238612797	0.0020260345371130146	GDA
follicular B-cells	2/603	0.9916400290891327	1.0	0	0	0.29746633052971316	0.0024972629986136216	B4GALNT1;EVL
pancreas	2/667	0.9956319425349078	1.0	0	0	0.268923834047102	0.0011772477797430943	RBM47;NME7
dorsal root ganglia	1/541	0.9978636406821246	1.0	0	0	0.1657783708959492	3.545410158560763E-4	RGMB
mega erythrocyte progenitor	1/562	0.9983225064118287	1.0	0	0	0.15958380543542441	2.679255950087263E-4	PLA2G4C
eyecup	1/828	0.9999206363239737	1.0	0	0	0.10831654426897164	8.59674026662308E-6	ATP1B1
testis	12/3059	0.9999942811538645	1.0	0	0	0.35182516634733646	2.012039746228972E-6	GRAMD1B;4930427A07RIK;4930581F22RIK;KLF5;NME7;GPD2;ABHD2;EPT1;SHROOM3;ARHGAP26;STYXL1;YIF1B

## Sheet: SE_Total
Term	Overlap	P-value	Adjusted P-value	Old P-value	Old Adjusted P-value	Odds Ratio	Combined Score	Genes
intestine small	42/466	8.34316984265797E-20	8.00944304895165E-18	0	0	5.633047210300429	247.46122087230222	RBM47;MTTP;HNF4G;C530008M17RIK;GPT;SLC5A1;2900026A02RIK;EPS8;SLC9A3R1;EPCAM;HNF4A;MYO6;D5ERTD579E;TM4SF20;MYH14;EPS8L3;ZBTB7B;TRPM4;PLS1;MGAM;TRIM40;SEMA6A;SEC24A;FZD5;VDR;BRPF3;PPP1R16A;KRT8;GUCA2B;APOA1;TM4SF5;TM9SF2;OCLN;CLDN3;KLF5;SPINT1;SLC7A9;MYO5B;CLDN7;MALL;GIPC2;LPIN3
intestine large	21/374	7.286919537583827E-7	3.497721378040237E-5	0	0	3.5093582887700534	49.59430311482549	VDR;KRT8;TMCO4;KLF3;TM9SF2;CAPN13;OCLN;CLDN3;KLF5;EPCAM;MYO5B;HNF4A;CLDN7;MALL;GIPC2;GM13648;TM4SF20;TMCC3;MYH14;EPS8L3;TRPM4
adipose brown	13/456	0.03273990025707284	1.0	0	0	1.7817982456140349	6.092254632164829	SREBF1;EBF2;ELOVL6;NR1D1;ETFB;ADIPOR2;PTP4A1;GPD2;ORMDL3;PIGL;ACO2;PCK1;HADH
cornea	12/427	0.04294913799245949	1.0	0	0	1.756440281030445	5.528815048204048	TM9SF2;PARD6B;KLF5;IGSF3;SPHK2;WWC1;LMO7;PPP2R5C;4933440J02RIK;RHOD;2900026A02RIK;NR2F6
macrophage peri LPS thio 7hrs	16/707	0.10448068238989786	1.0	0	0	1.4144271570014144	3.1948417003938707	PLEKHF2;DYRK2;SRC;C530008M17RIK;ATP1A1;SMG7;RHOC;8030442B05RIK;UGCG;MOV10;TBK1;EIF6;TNIP1;ETNK1;ENPP4;JAK2
mammary gland non-lactating	6/201	0.10453707605859562	1.0	0	0	1.8656716417910446	4.213084842692114	MYOM1;GOLGA4;SAR1B;COBL;SRL;MYOM3
mast cells IgE+antigen 1hr	7/265	0.1341111791008965	1.0	0	0	1.650943396226415	3.3168874758924662	KDM6B;EIF6;ZMIZ1;EPT1;TAX1BP1;COBL;PLEC
liver	19/928	0.16302206169220126	1.0	0	0	1.279633620689655	2.3210887022530837	PHYH;SEC24A;BC021614;XIAP;SLC2A2;APOA1;APOC3;GPT;SEPP1;2900026A02RIK;ADIPOR2;CYP4F13;NR2F6;PROC;CREB3L3;HNF4A;ALDOB;PCK1;SLC38A3
kidney	12/554	0.17950775285287507	1.0	0	0	1.3537906137184115	2.325185307679068	SLC22A12;CUBN;RBM47;SLC7A9;VDR;HNF4A;MYO6;GUCA2B;SLC2A2;ALDOB;ATP1A1;NR2F6
stomach	6/249	0.21007388230034932	1.0	0	0	1.5060240963855422	2.3498433579233837	CAPN13;KCNE2;GIPC2;KRT8;KRT23;ZBTB7B
mammary gland lact	3/104	0.23234125316473303	1.0	0	0	1.8028846153846154	2.6313967594538616	FAM160A2;NFIB;MALAT1
skeletal muscle	14/710	0.24878516069761109	1.0	0	0	1.2323943661971832	1.714464602774548	MYOM1;SAR1B;COBL;NR1D1;SRL;GOLGA4;LDHA;CCDC9;GPD2;CCDC6;MYO18A;PDSS2;MACROD2;PLEC
B-cells GL7 negative KLH	5/212	0.25278972140602063	1.0	0	0	1.474056603773585	2.0271186269622725	LASP1;MED13;BRE;EPCAM;RALGPS2
B-cells GL7negative Alum	8/379	0.2625350150479237	1.0	0	0	1.3192612137203166	1.7643414448383175	TBK1;MED13;BRE;PISD-PS3;ANKRD11;MRPS31;AKAP7;RALGPS2
lacrimal gland	14/749	0.3137826605543546	1.0	0	0	1.1682242990654204	1.354035860478391	CASZ1;PHYH;RBM47;1810011O10RIK;WWC1;XIAP;1700073E17RIK;VSIG10L;PEX26;MYO1E;NFIB;ST5;OSBP;GM15417
lung	7/354	0.33895358382239477	1.0	0	0	1.2358757062146895	1.3370841654270273	SEMA6A;KITL;HEG1;SEMA6D;TMCC3;LMO7;VEGFA
retinal pigment epithelium	9/473	0.3461484466065989	1.0	0	0	1.1892177589852009	1.2616263260426457	TBC1D1;PARD6B;PITPNM1;VAPA;WWC1;EPT1;ELOVL6;MALAT1;SLC38A3
dorsal striatum	9/477	0.35515903344487226	1.0	0	0	1.1792452830188678	1.22074246260099	GPRIN3;GSK3B;D5ERTD579E;EPT1;NEDD4L;ANK3;MACROD2;TNIK;NPAS2
adrenal gland	5/245	0.3552868137065524	1.0	0	0	1.2755102040816326	1.319936083889343	SPAG9;MALAT1;VPS37B;FOSL2;VEGFA
mast cells IgE	11/598	0.3617812576206515	1.0	0	0	1.149665551839465	1.1688827984563877	GSK3B;MNT;LASP1;PRKCE;ETNK1;EPT1;TAX1BP1;NEDD4L;COBL;PPP2R5C;4933440J02RIK
T-cells CD4+	4/191	0.3654497992130674	1.0	0	0	1.3089005235602096	1.3175737663346867	BC021614;ZC3H4;CD28;FBXL3
macrophage bone marrow 24h LPS	10/551	0.3877823408131315	1.0	0	0	1.134301270417423	1.0745361547768095	POR;CASZ1;SERTAD3;ZMIZ1;SPHK2;IRF2BP2;HS1BP3;ZBTB7B;OCEL1;VEGFA
epidermis	7/373	0.3884328337937335	1.0	0	0	1.1729222520107236	1.1091563456369455	CHIT1;CASZ1;DST;NFIB;KRT23;ELOVL6;ITGA6
B-cells marginal zone	7/380	0.4067390839865739	1.0	0	0	1.151315789473684	1.0357045382890837	MLLT10;TBC1D1;MYO1E;CR2;ZC3H4;SESN1;SFI1
thymocyte DP CD4+CD8+	7/410	0.48449820142666356	1.0	0	0	1.0670731707317074	0.773245566949257	1300002E11RIK;CCNG2;CD28;MRPS31;FBXL3;PLA2G6;SYTL3
mIMCD-3	5/300	0.5260027680531102	1.0	0	0	1.0416666666666667	0.6692175039582182	IGSF5;PFDN1;BC021891;EPHA2;CCNJL
granulocytes mac1+gr1+	9/557	0.5353742720734116	1.0	0	0	1.0098743267504486	0.6309585754426019	TLE3;MYO1E;LASP1;TTC7;KLF5;C530008M17RIK;4921511C10RIK;ATP1A1;VSIG10L
heart	9/568	0.5590625132935719	1.0	0	0	0.9903169014084506	0.5758633179475057	CASZ1;COQ2;MDH2;FBLIM1;PDSS2;ACO2;HADH;SRL;VEGFA
ciliary bodies	5/317	0.5750139423523918	1.0	0	0	0.9858044164037855	0.545505708704039	IL33;ANK3;FHDC1;BC031361;VSIG10L
macrophage peri LPS thio 1hrs	9/598	0.6209447929603286	1.0	0	0	0.9406354515050167	0.4482251161192392	KDM6B;TGIF1;GALNS;GALNT6;ZEB2;ZFP36;C530008M17RIK;RAB3GAP2;JUNB
macrophage bone marrow 6hr LPS	11/730	0.6232922979078647	1.0	0	0	0.9417808219178082	0.4452171758751931	TLE3;PRDM9;SERTAD1;TNIP1;SPHK2;BCL3;TAX1BP1;PDSS2;JAK2;SLC16A3;FOSL2
NK cells	10/669	0.6314024071924833	1.0	0	0	0.9342301943198803	0.42957015171638196	UGCG;GSK3B;GALNT6;ZEB2;TES;ANKRD11;XIAP;ENPP4;KLF3;SYTL3
salivary gland	7/480	0.6504704920980751	1.0	0	0	0.9114583333333334	0.3919811728591516	DBP;NFIB;ST5;WWC1;OSBP;1700081H04RIK;ACTB
B-cells GL7 positive Alum	2/142	0.6660937096837498	1.0	0	0	0.8802816901408451	0.357680381257874	BRE;EIF2AK3
macrophage peri LPS thio 0hrs	5/353	0.6692459642433203	1.0	0	0	0.8852691218130312	0.35552729007399914	GALNS;MOV10;GALNT6;FBLIM1;RAB3GAP2
cerebellum	6/428	0.6841023952364853	1.0	0	0	0.8761682242990654	0.33263522657021544	PTPRR;PITPNM1;ZMIZ1;SEMA6D;CHD7;AKAP7
Baf3	6/440	0.7093066678942416	1.0	0	0	0.8522727272727272	0.2927278211502928	SUSD1;TAX1BP1;AKAP7;ZFPM1;TOMM20;OCEL1
mast cells	7/515	0.7204706035190983	1.0	0	0	0.8495145631067961	0.27851391400611053	TLE3;RAB37;C530008M17RIK;COBL;JUNB;IER2;SYTL3
common myeloid progenitor	1/80	0.7255326607362335	1.0	0	0	0.78125	0.25066342923976076	PLA2G6
C2C12	2/167	0.7499856406918172	1.0	0	0	0.7485029940119761	0.21534522333780448	EPS8;UGCG
lens	13/947	0.7529761532276682	1.0	0	0	0.8579725448785638	0.24342544674980326	CASZ1;MAGI3;SEMA6D;TMCO4;6430710C18RIK;TJP1;ARL4A;ZMIZ1;MYO5B;FEZ2;ITGA6;PCK1;CCNJL
microglia	1/90	0.7665776517685089	1.0	0	0	0.6944444444444444	0.1845967214324831	ZEB2
hippocampus	2/176	0.7754377483712251	1.0	0	0	0.7102272727272727	0.18063037818246547	PRKCE;NR3C2
macrophage bone marrow 0hr	2/180	0.7860062704882136	1.0	0	0	0.6944444444444444	0.16721563115581864	ZFP710;KITL
spleen	1/100	0.8015008444314292	1.0	0	0	0.625	0.13829328335576882	TTC7
dendritic cells myeloid CD8a-	2/188	0.8058401577551397	1.0	0	0	0.6648936170212766	0.14353049972266568	PMAIP1;JAK2
T-cells foxP3+	1/112	0.8366003143686327	1.0	0	0	0.5580357142857142	0.0995585068106954	RBX1
thymocyte SP CD4+	2/203	0.8386704490640178	1.0	0	0	0.6157635467980296	0.10833586196265141	CD28;TNIK
B-cells GL7 positive KLH	2/207	0.8465362517022132	1.0	0	0	0.6038647342995168	0.10060522519602248	MYO1E;EIF2AK3
follicular B-cells	7/603	0.852175654604062	1.0	0	0	0.7255389718076285	0.11605910470430574	CR2;MED13;SESN1;KIF21B;PRR14;RALGPS2;ZFP36L1
pituitary	3/294	0.8522659060593021	1.0	0	0	0.6377551020408163	0.10194942891008305	SEC24A;SESN1;2810013P06RIK
nucleus accumbens	4/383	0.8644624445943103	1.0	0	0	0.6527415143603134	0.09507011525276493	GPRIN3;NEDD4L;ANK3;NPAS2
dorsal root ganglia	6/541	0.8673315498468723	1.0	0	0	0.6931608133086876	0.09866032684875996	GSK3B;IGSF3;DST;MAGI3;HTR1D;RAB3GAP2
placenta	4/411	0.8975846313899712	1.0	0	0	0.6082725060827251	0.0657225463820132	PARD6B;KITL;SFI1;CCNJL
dendritic cells lymphoid CD8a+	1/142	0.8995942540535001	1.0	0	0	0.44014084507042256	0.04657193932268522	MTMR4
ovary	1/153	0.9160286608786397	1.0	0	0	0.4084967320261438	0.035828278443089064	SPSB1
C3H 10T1 2	1/155	0.9187146331183558	1.0	0	0	0.4032258064516129	0.034185372484306586	KITL
bone	1/157	0.9213149472989709	1.0	0	0	0.3980891719745223	0.03262473680739457	FHDC1
spinal cord	3/353	0.9237870818334152	1.0	0	0	0.5311614730878187	0.04210711657752462	SEMA6A;SEMA6D;TMCC3
osteoblast day21	2/264	0.9264180599140669	1.0	0	0	0.4734848484848485	0.03618829433121845	MMP23;IL33
min6	3/361	0.9305648033375441	1.0	0	0	0.5193905817174516	0.03737719620472502	PISD-PS3;CHD7;SLC2A2
T-cells CD8+	1/166	0.9320273702586107	1.0	0	0	0.37650602409638556	0.026503425262607502	KLF3
macrophage bone marrow 2hr LPS	3/365	0.9337423049896254	1.0	0	0	0.5136986301369862	0.03521649839590741	3110099E03RIK;BCL3;PLEKHM3
stem cells HSC	1/186	0.9509102510656099	1.0	0	0	0.3360215053763441	0.016913842107681924	FOS
osteoblast day14	2/301	0.9551852632154532	1.0	0	0	0.4152823920265781	0.019040682898601727	MMP23;EIF2AK3
pancreas	6/667	0.9581308981366216	1.0	0	0	0.5622188905547226	0.02404659302441115	FAM134B;MNT;RBM47;NME7;EIF2AK3;RNASE1
amygdala	2/308	0.9592540087608056	1.0	0	0	0.40584415584415584	0.016882861528576758	PRKCE;TNIK
adipose white	1/199	0.9602770262079042	1.0	0	0	0.31407035175879394	0.012730360295761394	CIRBP
bone marrow	3/413	0.9627262564370838	1.0	0	0	0.4539951573849879	0.017245536692913923	BRPF3;FHDC1;ZFPM1
neuro2a	3/425	0.9678318627704405	1.0	0	0	0.4411764705882353	0.014425103945933793	SLC16A3;DUSP6;APRT
dendritic plasmacytoid B220+	1/214	0.9688919626944579	1.0	0	0	0.2920560747663551	0.009229604823193837	PLEKHM3
prostate	2/329	0.9694465437484773	1.0	0	0	0.37993920972644374	0.011789492317197758	CASZ1;SLC35F5
RAW 264 7	1/222	0.9726965994112287	1.0	0	0	0.28153153153153154	0.007793655727267687	ZFP710
mega erythrocyte progenitor	4/562	0.9805997038502872	1.0	0	0	0.4448398576512455	0.008714836198278928	PHF5A;PITRM1;MACROD2;TOMM20
retina	5/664	0.982619231299086	1.0	0	0	0.4706325301204819	0.00825187668950119	PITPNM1;XIAP;MACROD2;BC031361;1700096K18RIK
olfactory bulb	2/414	0.9907574353639395	1.0	0	0	0.3019323671497584	0.0028036057236019017	SEMA6A;TNIK
hypothalamus	1/296	0.9918509948562189	1.0	0	0	0.21114864864864866	0.0017277005442571	PITPNM1
MEF	1/300	0.9923674796408661	1.0	0	0	0.20833333333333334	0.0015962077308425118	PMAIP1
embryonic stem line Bruce4 p13	6/876	0.9954652340426653	1.0	0	0	0.4280821917808219	0.0019456674653458217	1110028F18RIK;FZD5;CCDC9;C530008M17RIK;MRPS31;PIGL
cerebral cortex prefrontal	1/344	0.9962885839498579	1.0	0	0	0.1816860465116279	6.755669410190346E-4	PRKCE
cerebral cortex	1/349	0.9965808235788797	1.0	0	0	0.17908309455587393	6.133658960149272E-4	FAM160A2
eyecup	5/828	0.9974339745985077	1.0	0	0	0.3774154589371981	9.697023277175595E-4	TM9SF2;SPSB1;VAPA;KLF9;PDSS2
embryonic stem line V26 2 p16	2/728	0.9999117468124932	1.0	0	0	0.1717032967032967	1.515403194514378E-5	KLF9;EPHA2
testis	27/3059	0.9999135401325345	1.0	0	0	0.5516508662961752	4.7697722786289324E-5	GSK3B;C530008M17RIK;PLA2G6;1700081H04RIK;1700073E17RIK;6430710C18RIK;STYXL1;KIF21B;MACROD2;RALGPS2;TLE3;CENPV;PPP1R16A;EPT1;PPP2R5C;OCEL1;MLLT10;TBC1D1;SPSB1;ARL4A;TTC7;KLF5;HOOK2;NME7;GPD2;0610009L18RIK;CCDC6

## Sheet: SE_Only
Term	Overlap	P-value	Adjusted P-value	Old P-value	Old Adjusted P-value	Odds Ratio	Combined Score	Genes
intestine small	29/466	5.811669812965283E-13	5.579203020446672E-11	0	0	5.121955527296491	144.30463448780816	C530008M17RIK;GPT;SLC5A1;2900026A02RIK;EPS8;EPCAM;HNF4A;MYO6;TM4SF20;TRPM4;SEMA6A;SEC24A;FZD5;VDR;BRPF3;PPP1R16A;KRT8;GUCA2B;TM4SF5;TM9SF2;OCLN;KLF5;SPINT1;SLC7A9;MYO5B;MALL;CLDN7;GIPC2;LPIN3
intestine large	16/374	1.4739717918581465E-5	7.075064600919103E-4	0	0	3.5210492726832596	39.17154924768205	VDR;KRT8;TMCO4;TM9SF2;OCLN;KLF5;EPCAM;MYO5B;HNF4A;MALL;CLDN7;GIPC2;GM13648;TM4SF20;TMCC3;TRPM4
cornea	11/427	0.015720761242127766	0.5030643597480885	0	0	2.1202571293645978	8.804946704233712	TM9SF2;PARD6B;KLF5;IGSF3;SPHK2;WWC1;PPP2R5C;4933440J02RIK;RHOD;2900026A02RIK;NR2F6
adipose brown	10/456	0.05267866614250457	1.0	0	0	1.8049238322142807	5.312874020694586	PTP4A1;SREBF1;EBF2;ELOVL6;NR1D1;PIGL;ACO2;ETFB;HADH;ADIPOR2
kidney	10/554	0.13901753898716507	1.0	0	0	1.4856412770572418	2.931400772604277	SLC22A12;CUBN;SLC7A9;VDR;HNF4A;MYO6;GUCA2B;ALDOB;ATP1A1;NR2F6
adrenal gland	5/245	0.17872566290490538	1.0	0	0	1.679684219366759	2.892253730172901	SPAG9;MALAT1;VPS37B;FOSL2;VEGFA
B-cells GL7negative Alum	7/379	0.17968104765550366	1.0	0	0	1.5201363779493362	2.6094234777126384	TBK1;MED13;BRE;PISD-PS3;ANKRD11;MRPS31;RALGPS2
retinal pigment epithelium	8/473	0.2189584002991268	1.0	0	0	1.3920427357119864	2.114336850233269	TBC1D1;PARD6B;PITPNM1;VAPA;WWC1;ELOVL6;MALAT1;SLC38A3
mammary gland non-lactating	4/201	0.2287924553375539	1.0	0	0	1.6379010298302725	2.415805736655746	MYOM1;GOLGA4;SAR1B;SRL
thymocyte DP CD4+CD8+	7/410	0.23263050237797372	1.0	0	0	1.4051992371775572	2.049207543133942	1300002E11RIK;CCNG2;CD28;MRPS31;FBXL3;PLA2G6;SYTL3
macrophage peri LPS thio 7hrs	11/707	0.2427707560698868	1.0	0	0	1.280551335556836	1.8127967109980467	PLEKHF2;TBK1;DYRK2;EIF6;ETNK1;C530008M17RIK;ENPP4;ATP1A1;SMG7;JAK2;8030442B05RIK
B-cells GL7 negative KLH	4/212	0.25766555601669355	1.0	0	0	1.5529155990371923	2.1058977086512645	MED13;BRE;EPCAM;RALGPS2
B-cells marginal zone	6/380	0.316099293003715	1.0	0	0	1.2995451591942822	1.4966847256469011	MLLT10;TBC1D1;MYO1E;CR2;SESN1;SFI1
liver	13/928	0.33924823528722675	1.0	0	0	1.1529728962679155	1.2463904291835453	PHYH;SEC24A;BC021614;GPT;SEPP1;2900026A02RIK;ADIPOR2;NR2F6;PROC;CREB3L3;HNF4A;ALDOB;SLC38A3
macrophage bone marrow 24h LPS	8/551	0.35493636582689536	1.0	0	0	1.1949840544315238	1.2377845076483227	POR;CASZ1;SERTAD3;SPHK2;IRF2BP2;HS1BP3;OCEL1;VEGFA
stomach	4/249	0.35849422879539805	1.0	0	0	1.3221610722726296	1.356329307051106	KCNE2;GIPC2;KRT8;KRT23
mammary gland lact	2/104	0.3610361175708048	1.0	0	0	1.5827793605571385	1.6124996470104487	FAM160A2;MALAT1
skeletal muscle	10/710	0.36226899428718984	1.0	0	0	1.159218686605228	1.177033866528521	MYOM1;GOLGA4;SAR1B;CCDC9;CCDC6;MYO18A;PDSS2;NR1D1;MACROD2;SRL
T-cells CD4+	3/191	0.4103388155151162	1.0	0	0	1.292741257837244	1.1515378207510882	BC021614;CD28;FBXL3
lung	5/354	0.43062705587230105	1.0	0	0	1.162493315663435	0.9794155716751768	SEMA6A;KITL;HEG1;TMCC3;VEGFA
epidermis	5/373	0.47549341286744656	1.0	0	0	1.103277838458059	0.8201792276591243	CHIT1;CASZ1;DST;KRT23;ELOVL6
mIMCD-3	4/300	0.49615314229579	1.0	0	0	1.0973936899862826	0.7691310236307295	IGSF5;PFDN1;EPHA2;CCNJL
B-cells GL7 positive Alum	2/142	0.5167182721256813	1.0	0	0	1.159218686605228	0.7653828101677458	BRE;EIF2AK3
granulocytes mac1+gr1+	7/557	0.5174797440065663	1.0	0	0	1.0343477329314155	0.6814126643135037	MYO1E;TTC7;KLF5;C530008M17RIK;4921511C10RIK;ATP1A1;VSIG10L
dorsal striatum	6/477	0.523330530752856	1.0	0	0	1.035277066024795	0.6703854073261922	GPRIN3;GSK3B;ANK3;MACROD2;TNIK;NPAS2
macrophage bone marrow 6hr LPS	9/730	0.529887662634036	1.0	0	0	1.0147133434804667	0.6444345532180245	PRDM9;SERTAD1;SPHK2;BCL3;TAX1BP1;PDSS2;JAK2;SLC16A3;FOSL2
heart	7/568	0.5382460376235488	1.0	0	0	1.0143163507795745	0.6283076175870239	CASZ1;COQ2;PDSS2;ACO2;HADH;SRL;VEGFA
ciliary bodies	4/317	0.5394218699604598	1.0	0	0	1.038542924277239	0.6410482264248744	ANK3;FHDC1;BC031361;VSIG10L
lacrimal gland	9/749	0.561097232429423	1.0	0	0	0.988972951589774	0.5714889666607773	MYO1E;CASZ1;PHYH;ST5;WWC1;OSBP;1700073E17RIK;VSIG10L;PEX26
mast cells IgE	7/598	0.5929269510092738	1.0	0	0	0.9634309151217364	0.5035699948221624	GSK3B;MNT;PRKCE;ETNK1;TAX1BP1;PPP2R5C;4933440J02RIK
Baf3	5/440	0.6217453655634828	1.0	0	0	0.9352787130564909	0.4444674992376495	SUSD1;TAX1BP1;ZFPM1;TOMM20;OCEL1
common myeloid progenitor	1/80	0.6246511726187653	1.0	0	0	1.0288065843621401	0.4841171901901042	PLA2G6
mast cells IgE+antigen 1hr	3/265	0.6274244450871114	1.0	0	0	0.9317493594223154	0.43431821240278584	KDM6B;EIF6;TAX1BP1
hippocampus	2/176	0.6331739890489368	1.0	0	0	0.9352787130564909	0.42743175307695386	PRKCE;NR3C2
dorsal root ganglia	6/541	0.6459550573213915	1.0	0	0	0.9128043632048561	0.3989186447863897	GSK3B;IGSF3;DST;MAGI3;HTR1D;RAB3GAP2
microglia	1/90	0.6680148485066939	1.0	0	0	0.9144947416552356	0.3689482189200754	ZEB2
dendritic cells myeloid CD8a-	2/188	0.668714644324259	1.0	0	0	0.8755800717975659	0.3523315388054217	PMAIP1;JAK2
pituitary	3/294	0.6960826167431047	1.0	0	0	0.8398421096833795	0.30426381412208253	SEC24A;SESN1;2810013P06RIK
salivary gland	5/480	0.6965479376048581	1.0	0	0	0.8573388203017832	0.31002971682607	DBP;ST5;WWC1;OSBP;1700081H04RIK
spleen	1/100	0.7063869584837189	1.0	0	0	0.823045267489712	0.28608402617732576	TTC7
NK cells	7/669	0.7078630725381044	1.0	0	0	0.8611833890026882	0.29754282610100774	GSK3B;GALNT6;ZEB2;TES;ANKRD11;ENPP4;SYTL3
thymocyte SP CD4+	2/203	0.709180911682383	1.0	0	0	0.8108820369356768	0.2786552497928398	CD28;TNIK
B-cells GL7 positive KLH	2/207	0.7192526826550224	1.0	0	0	0.7952128188306395	0.2620564575356188	MYO1E;EIF2AK3
macrophage peri LPS thio 1hrs	6/598	0.7376131430590206	1.0	0	0	0.8257979272472027	0.25131986309725346	KDM6B;GALNS;GALNT6;ZEB2;C530008M17RIK;RAB3GAP2
placenta	4/411	0.7386978195843023	1.0	0	0	0.8010172919607903	0.24260118041505332	PARD6B;KITL;SFI1;CCNJL
T-cells foxP3+	1/112	0.746645977351299	1.0	0	0	0.7348618459729571	0.2147002734344285	RBX1
macrophage peri LPS thio 0hrs	3/353	0.8055725160335457	1.0	0	0	0.6994718987164692	0.15122726143098375	GALNS;GALNT6;RAB3GAP2
macrophage bone marrow 2hr LPS	3/365	0.8232757199515984	1.0	0	0	0.6764755623203111	0.13155022238723588	3110099E03RIK;BCL3;PLEKHM3
dendritic cells lymphoid CD8a+	1/142	0.8248383427158889	1.0	0	0	0.579609343302614	0.11161413091693177	MTMR4
ovary	1/153	0.8470302309485989	1.0	0	0	0.5379380833266092	0.08930788519008297	SPSB1
nucleus accumbens	3/383	0.8472525144050737	1.0	0	0	0.6446829771459884	0.10686039440047736	GPRIN3;ANK3;NPAS2
C3H 10T1 2	1/155	0.8507531719502064	1.0	0	0	0.5309969467675562	0.08582675544496293	KITL
bone	1/157	0.8543858675533957	1.0	0	0	0.5242326544520459	0.08249972566794592	FHDC1
follicular B-cells	5/603	0.8603428973675745	1.0	0	0	0.6824587624292803	0.10265834840349558	CR2;MED13;SESN1;PRR14;RALGPS2
C2C12	1/167	0.8712701119951168	1.0	0	0	0.49284147753874974	0.06791514901300401	EPS8
bone marrow	3/413	0.8809757260708058	1.0	0	0	0.597853705198338	0.07576313402451271	BRPF3;FHDC1;ZFPM1
osteoblast day14	2/301	0.8832243228396904	1.0	0	0	0.5468739318868518	0.06790865257995793	MMP23;EIF2AK3
macrophage bone marrow 0hr	1/180	0.8903376423907662	1.0	0	0	0.4572473708276178	0.05311134646872488	KITL
amygdala	2/308	0.890945850380024	1.0	0	0	0.5344449788894234	0.061713231437337125	PRKCE;TNIK
neuro2a	3/425	0.8925054138596332	1.0	0	0	0.5809731299927379	0.06606983262023056	SLC16A3;DUSP6;APRT
lens	8/947	0.893779557495134	1.0	0	0	0.6952863928107387	0.07807796016706821	TJP1;CASZ1;ARL4A;MYO5B;MAGI3;TMCO4;6430710C18RIK;CCNJL
stem cells HSC	1/186	0.8981621994420991	1.0	0	0	0.4424974556396301	0.04752626399555637	FOS
prostate	2/329	0.9113641394833537	1.0	0	0	0.5003314695986091	0.04643713838134257	CASZ1;SLC35F5
mega erythrocyte progenitor	4/562	0.913250777449757	1.0	0	0	0.5857973434090477	0.053158040512029325	PHF5A;PITRM1;MACROD2;TOMM20
adipose white	1/199	0.9132598123546513	1.0	0	0	0.4135905866782472	0.03752708767298917	CIRBP
dendritic plasmacytoid B220+	1/214	0.9279301653442767	1.0	0	0	0.3846005922849121	0.02876766350884423	PLEKHM3
spinal cord	2/353	0.9303082899419043	1.0	0	0	0.4663145991443128	0.03368621840116141	SEMA6A;TMCC3
min6	2/361	0.935726079534659	1.0	0	0	0.4559807576120288	0.0302919395847118	PISD-PS3;CHD7
mast cells	3/515	0.951572685491826	1.0	0	0	0.47944384513963806	0.023799211188287258	C530008M17RIK;IER2;SYTL3
embryonic stem line Bruce4 p13	6/876	0.957900824244084	1.0	0	0	0.563729635266926	0.024246592324142256	1110028F18RIK;FZD5;CCDC9;MRPS31;C530008M17RIK;PIGL
osteoblast day21	1/264	0.9611768249597478	1.0	0	0	0.3117595710188303	0.012344708174103729	MMP23
olfactory bulb	2/414	0.9627276237616077	1.0	0	0	0.3976064094153198	0.015102979487573815	SEMA6A;TNIK
pancreas	4/667	0.9635760331017665	1.0	0	0	0.49358037030867286	0.018313747224562138	FAM134B;MNT;EIF2AK3;RNASE1
cerebellum	2/428	0.9677988611695229	1.0	0	0	0.3846005922849121	0.012588362503173344	PITPNM1;CHD7
hypothalamus	1/296	0.9738908428784907	1.0	0	0	0.2780558336113892	0.007356259756051597	PITPNM1
eyecup	5/828	0.9747655458247183	1.0	0	0	0.4970080117691497	0.012702681219872777	TM9SF2;SPSB1;VAPA;KLF9;PDSS2
MEF	1/300	0.9751551594241037	1.0	0	0	0.27434842249657065	0.006902244931276282	PMAIP1
cerebral cortex prefrontal	1/344	0.9856176053338938	1.0	0	0	0.23925734520049766	0.0034660790046258227	PRKCE
cerebral cortex	1/349	0.9864848500148018	1.0	0	0	0.23582958953859942	0.0032090065551804953	FAM160A2
retina	3/664	0.9883168350922154	1.0	0	0	0.3718578015766771	0.004370054049698775	PITPNM1;MACROD2;BC031361
embryonic stem line V26 2 p16	2/728	0.9988076259897618	1.0	0	0	0.22611133722244836	2.697701473618199E-4	KLF9;EPHA2
testis	19/3059	0.9998496444854817	1.0	0	0	0.5112082406768397	7.686875701851651E-5	GSK3B;CENPV;PPP1R16A;C530008M17RIK;PPP2R5C;PLA2G6;1700081H04RIK;1700073E17RIK;6430710C18RIK;OCEL1;MLLT10;TBC1D1;SPSB1;ARL4A;TTC7;KLF5;CCDC6;MACROD2;RALGPS2
