# Supplementary material for: Hyperacetylated chromatin domains mark cell type-specific genes and suggest distinct modes of enhancer function
Source: Nat Commun. 2020 Sep 11;11:4544. doi: 10.1038/s41467-020-18303-0 (PMC7486385; doi:10.1038/s41467-020-18303-0)
Supplement: Supplementary file 14 — Supplementary Data 10 [file 41467_2020_18303_MOESM14_ESM.xlsx]

## Sheet: Both
Term	Overlap	P-value	Adjusted P-value	Old P-value	Old Adjusted P-value	Z-score	Combined Score	Genes
cell junction assembly (GO:0034329)	9/160	0.00000001905396274704767687809624340973535527865578842465765774250030517578125	0.00002254083792975740085343279439644703643352841027081012725830078125	0.0000000563794061233804554421236536476680356599899823777377605438232421875	0.00006669683744395908122325200562130476100719533860683441162109375	-2.261669033058576	40.20340778585458	VMP1;FBLIM1;ITGA6;ACTN4;RHOC;ACTB;ACTG1;PLEC;SMAD7
cell junction organization (GO:0034330)	9/189	0.0000000803587541411906045674283971709528362481478325207717716693878173828125	0.00004753220307451424078183654930995771792368032038211822509765625	0.00000021892653480702915866029059817343682681212158058770000934600830078125	0.00012949504533835774875046020770952281964127905666828155517578125	-2.282149587709435	37.28294105417102	VMP1;FBLIM1;ITGA6;ACTN4;RHOC;ACTB;ACTG1;PLEC;SMAD7
single organismal cell-cell adhesion (GO:0016337)	9/235	0.0000005096069002964766719455795042359458335567978792823851108551025390625	0.00020095498768357730029997243459405353860347531735897064208984375	0.00000126632031704838883304459033751765417719070683233439922332763671875	0.000499352311689414620106408637667527727899141609668731689453125	-2.3229043505560685	33.65801571971577	VMP1;BLOC1S4;TNIP1;FBLIM1;ITGA6;APOA4;LMO7;ACTB;ACTG1
single organism cell adhesion (GO:0098602)	9/259	0.000001146154859506124394069440965149286881796797388233244419097900390625	0.0003389752996989362811286472521032919757999479770660400390625	0.000002746602724602178829081677857715249047032557427883148193359375	0.000812307755801094412417828749539694399572908878326416015625	-2.332528909904017	31.906891122687515	VMP1;BLOC1S4;TNIP1;FBLIM1;ITGA6;APOA4;LMO7;ACTB;ACTG1
phospholipid efflux (GO:0033700)	3/11	0.000010703950329418041305753507563824911130723194219172000885009765625	0.0025325546479403084065840090488563873805105686187744140625	0.00002987296794344362289353768391553245464820065535604953765869140625	0.007067944215418761437497163768739483202807605266571044921875	-2.613178167046635	29.90755678056467	APOC3;APOA1;APOA4
high-density lipoprotein particle remodeling (GO:0034375)	3/14	0.00002340458567936944163779926231239159051256137900054454803466796875	0.003955374979813435463993354090916909626685082912445068359375	0.0000552746706423874823777865616936111337054171599447727203369140625	0.00898769751889894226437593971468231757171452045440673828125	-2.5214295373907745	26.884940590472738	APOC3;APOA1;APOA4
plasma lipoprotein particle assembly (GO:0034377)	3/16	0.0000357943862571011834727667533240236252822796814143657684326171875	0.00423447589421506974394215916390749043785035610198974609375	0.0000782652514528889438859271532322736675268970429897308349609375	0.00925877924687676205628417136495045269839465618133544921875	-2.5658359035274736	26.268308225662015	APOC3;APOA1;APOA4
reverse cholesterol transport (GO:0043691)	3/16	0.0000357943862571011834727667533240236252822796814143657684326171875	0.00423447589421506974394215916390749043785035610198974609375	0.0000782652514528889438859271532322736675268970429897308349609375	0.00925877924687676205628417136495045269839465618133544921875	-2.5361950778922155	25.964853767495132	APOC3;APOA1;APOA4
protein-lipid complex assembly (GO:0065005)	3/18	0.0000518495746865648199689334540973817411213531158864498138427734375	0.00524760089606914233162360261530920979566872119903564453125	0.000106739632046893117406881346109770447583287023007869720458984375	0.0097639679748665504643856394295653444714844226837158203125	-2.551003013438615	25.17116465444484	APOC3;APOA1;APOA4
lipoprotein metabolic process (GO:0042157)	4/44	0.00003144628952215207189600787440753038026741705834865570068359375	0.00423447589421506974394215916390749043785035610198974609375	0.000060779019569899867957325778622390544114750809967517852783203125	0.00898769751889894226437593971468231757171452045440673828125	-2.31418872495921	23.99172576143444	MTTP;APOC3;APOA1;APOA4
transforming growth factor beta receptor signaling pathway (GO:0007179)	6/134	0.00001864847063081282956919886018010146244705538265407085418701171875	0.0036768567927085962949995678883396976743824779987335205078125	0.0000367878476545166653512326793151743231646833010017871856689453125	0.0072533372958822027454228731357943615876138210296630859375	-2.199069243156045	23.94730641567438	TGIF1;SRC;APOA1;NEDD4L;JUNB;SMAD7
macromolecular complex remodeling (GO:0034367)	3/23	0.00011087856459929336144960843046902709829737432301044464111328125	0.006415357990509455710093078550926293246448040008544921875	0.00020536360177146554943129752590635916931205429136753082275390625	0.01194168582777999088051501530571840703487396240234375	-2.511832905068455	22.87545057389816	APOC3;APOA1;APOA4
plasma lipoprotein particle remodeling (GO:0034369)	3/23	0.00011087856459929336144960843046902709829737432301044464111328125	0.006415357990509455710093078550926293246448040008544921875	0.00020536360177146554943129752590635916931205429136753082275390625	0.01194168582777999088051501530571840703487396240234375	-2.5023482432101165	22.789073047306818	APOC3;APOA1;APOA4
protein-lipid complex remodeling (GO:0034368)	3/23	0.00011087856459929336144960843046902709829737432301044464111328125	0.006415357990509455710093078550926293246448040008544921875	0.00020536360177146554943129752590635916931205429136753082275390625	0.01194168582777999088051501530571840703487396240234375	-2.5018544830413423	22.78457633643351	APOC3;APOA1;APOA4
cholesterol efflux (GO:0033344)	3/23	0.00011087856459929336144960843046902709829737432301044464111328125	0.006415357990509455710093078550926293246448040008544921875	0.00020536360177146554943129752590635916931205429136753082275390625	0.01194168582777999088051501530571840703487396240234375	-2.4839634139107614	22.62164102860114	APOC3;APOA1;APOA4
negative regulation of transport (GO:0051051)	8/361	0.0001161984905933021220390821692802774123265407979488372802734375	0.006415357990509455710093078550926293246448040008544921875	0.0002254250128197043544393818326199152579647488892078399658203125	0.01212171773480501084374605369475830229930579662322998046875	-2.434315578498357	22.05541205967033	SLC9A3R1;LGALS3;IL33;SPINK1;ANXA4;APOC3;APOA1;NEDD4L
cellular response to transforming growth factor beta stimulus (GO:0071560)	6/166	0.0000621017857522975446314672520742306005558930337429046630859375	0.00524760089606914233162360261530920979566872119903564453125	0.00011554991686232605270674700381761113021639175713062286376953125	0.0097639679748665504643856394295653444714844226837158203125	-2.2556472114488972	21.849858625453614	TGIF1;SRC;APOA1;NEDD4L;JUNB;SMAD7
response to transforming growth factor beta (GO:0071559)	6/166	0.0000621017857522975446314672520742306005558930337429046630859375	0.00524760089606914233162360261530920979566872119903564453125	0.00011554991686232605270674700381761113021639175713062286376953125	0.0097639679748665504643856394295653444714844226837158203125	-2.253029415257594	21.82450072533523	TGIF1;SRC;APOA1;NEDD4L;JUNB;SMAD7
regulation of sodium ion transmembrane transporter activity (GO:2000649)	3/30	0.000248981690016502059566161353387769850087352097034454345703125	0.01051947640319721155588439387429389171302318572998046875	0.0004214445785228335193510484923962167158606462180614471435546875	0.0178060334425897172361263898210381739772856235504150390625	-2.6036389576146988	21.605337663223093	SLC9A3R1;NEDD4L;ACTN4
negative regulation of transmembrane transport (GO:0034763)	4/51	0.0000566406475687229621373587618027301004985929466784000396728515625	0.00524760089606914233162360261530920979566872119903564453125	0.000104067805817171715808237830724891637146356515586376190185546875	0.0097639679748665504643856394295653444714844226837158203125	-2.1602725346087692	21.124837796237262	SLC9A3R1;SPINK1;APOC3;NEDD4L
axon guidance (GO:0007411)	8/367	0.00013015096514981143644741623521809970043250359594821929931640625	0.006415357990509455710093078550926293246448040008544921875	0.00025145478630511576730033329596381008741445839405059814453125	0.01239462550828966495852778706421304377727210521697998046875	-2.357079445059426	21.088354939430378	SRC;NFIB;SEMA6D;FEZ2;MYH14;RHOC;ACTB;ACTG1
neuron projection guidance (GO:0097485)	8/367	0.00013015096514981143644741623521809970043250359594821929931640625	0.006415357990509455710093078550926293246448040008544921875	0.00025145478630511576730033329596381008741445839405059814453125	0.01239462550828966495852778706421304377727210521697998046875	-2.35462858687597	21.06642756341967	SRC;NFIB;SEMA6D;FEZ2;MYH14;RHOC;ACTB;ACTG1
negative regulation of cellular component movement (GO:0051271)	6/183	0.000106392241878531344377763201425324268711847253143787384033203125	0.006415357990509455710093078550926293246448040008544921875	0.00019330914159069862681868123832629180469666607677936553955078125	0.01194168582777999088051501530571840703487396240234375	-2.271514487122128	20.780672929862114	SLC9A3R1;IL33;PTPRR;SEMA6D;ACTN4;SMAD7
transmembrane receptor protein serine/threonine kinase signaling pathway (GO:0007178)	6/196	0.00015481831834960441650339557639881604700349271297454833984375	0.00732600282430328174354539072510306141339242458343505859375	0.000276875746865836640069058471880225624772720038890838623046875	0.0131017603416913909486485323441229411400854587554931640625	-2.248479615468515	19.72649237732876	TGIF1;SRC;APOA1;NEDD4L;JUNB;SMAD7
regulation of cholesterol transport (GO:0032374)	3/34	0.0003626617619267263718796368010544028948061168193817138671875	0.01261849601056815560473634008076260215602815151214599609375	0.00059259558743727657088851135114282442373223602771759033203125	0.0206188405864205330508820424029181594960391521453857421875	-2.4616180163547945	19.501036250973105	APOC3;APOA1;APOA4
regulation of sterol transport (GO:0032371)	3/34	0.0003626617619267263718796368010544028948061168193817138671875	0.01261849601056815560473634008076260215602815151214599609375	0.00059259558743727657088851135114282442373223602771759033203125	0.0206188405864205330508820424029181594960391521453857421875	-2.4511055044211925	19.417755711529566	APOC3;APOA1;APOA4
regulation of membrane depolarization (GO:0003254)	3/34	0.0003626617619267263718796368010544028948061168193817138671875	0.01261849601056815560473634008076260215602815151214599609375	0.00059259558743727657088851135114282442373223602771759033203125	0.0206188405864205330508820424029181594960391521453857421875	-2.4177521963242663	19.153529472540956	SRC;NEDD4L;SMAD7
negative regulation of locomotion (GO:0040013)	6/204	0.00019236310968201049127583590614420927522587589919567108154296875	0.00875252149053147750212833244631838169880211353302001953125	0.0003409621041873628854122768583323477287194691598415374755859375	0.01551377574052501158441419448763554100878536701202392578125	-2.2366250882287146	19.136845568051875	SLC9A3R1;IL33;PTPRR;SEMA6D;TRIM31;SMAD7
cholesterol homeostasis (GO:0042632)	4/61	0.00011465739839609562396305353360048684407956898212432861328125	0.006415357990509455710093078550926293246448040008544921875	0.000199801180122531466844260084059214932494796812534332275390625	0.01194168582777999088051501530571840703487396240234375	-2.106756883161277	19.115789241409104	MTTP;APOC3;APOA1;APOA4
plasma lipoprotein particle organization (GO:0071827)	3/31	0.0002748450750288690923317513892243368900381028652191162109375	0.01115612078181657702835583023670551483519375324249267578125	0.000460760428257264557407035798775041257613338530063629150390625	0.018354686594832352042327983099312405101954936981201171875	-2.329552287967872	19.100705022806252	APOC3;APOA1;APOA4
regulation of sodium ion transmembrane transport (GO:1902305)	3/38	0.0005052646659985744921617101255151283112354576587677001953125	0.015222236972930229537137591933060321025550365447998046875	0.00080273010158175427293525405758600754779763519763946533203125	0.024962502025739623234823483244326780550181865692138671875	-2.5129461852157813	19.074337526245206	SLC9A3R1;NEDD4L;ACTN4
sterol homeostasis (GO:0055092)	4/62	0.00012218433128122446577890070074090544949285686016082763671875	0.006415357990509455710093078550926293246448040008544921875	0.00021198258865881642524879591160669178862008266150951385498046875	0.01194168582777999088051501530571840703487396240234375	-2.1083038178644027	18.995774687609508	MTTP;APOC3;APOA1;APOA4
negative regulation of ERK1 and ERK2 cascade (GO:0070373)	3/35	0.0003954918702053688488000371403785493384930305182933807373046875	0.012996302290359758313531557405440253205597400665283203125	0.000641345953128324617296962539825244675739668309688568115234375	0.021677493215737371479168160703920875675976276397705078125	-2.3873640470662725	18.705905287069424	SLC9A3R1;PTPRR;TNIP1
protein-lipid complex subunit organization (GO:0071825)	3/33	0.0003316400922330531883357174205428918867255561053752899169921875	0.01261849601056815560473634008076260215602815151214599609375	0.000546282693723136049922251000765527351177297532558441162109375	0.0206188405864205330508820424029181594960391521453857421875	-2.299574239066757	18.422947577402976	APOC3;APOA1;APOA4
positive regulation of ion transmembrane transport (GO:0034767)	4/72	0.00021844053220131356605158978734237962271436117589473724365234375	0.00957093146645014714035681890891282819211483001708984375	0.0003649707595490630737157522478497639895067550241947174072265625	0.0159911262424645046753557409147106227464973926544189453125	-2.1309979342006238	17.962174649509052	LGALS3;AKAP7;NEDD4L;ACTN4
regulation of transmembrane transport (GO:0034762)	7/327	0.0003899022764089409508712902319160775732598267495632171630859375	0.012996302290359758313531557405440253205597400665283203125	0.00069784815923293742716271292891860866802744567394256591796875	0.0229320658992379182439247387037539738230407238006591796875	-2.2850823992721723	17.93701576032646	SLC9A3R1;LGALS3;SPINK1;APOC3;AKAP7;NEDD4L;ACTN4
positive regulation of transmembrane transport (GO:0034764)	4/77	0.0002829109243064220776363304477030169437057338654994964599609375	0.01115612078181657702835583023670551483519375324249267578125	0.0004654611985164586640713324516838156341691501438617706298828125	0.018354686594832352042327983099312405101954936981201171875	-2.171084366355736	17.738580952501174	LGALS3;AKAP7;NEDD4L;ACTN4
regulation of metal ion transport (GO:0010959)	6/250	0.0005691139835518155103144533057957232813350856304168701171875	0.015222236972930229537137591933060321025550365447998046875	0.00096678592762037564821431256945061250007711350917816162109375	0.024962502025739623234823483244326780550181865692138671875	-2.335687032003721	17.450921744167033	SLC9A3R1;LGALS3;SPINK1;AKAP7;NEDD4L;ACTN4
regulation of endocytosis (GO:0030100)	5/165	0.000588095920876558451995119725097538321278989315032958984375	0.015222236972930229537137591933060321025550365447998046875	0.000960586462793311412523833414667251417995430529117584228515625	0.024962502025739623234823483244326780550181865692138671875	-2.212607408333245	16.458746809767263	LGALS3;SRC;APOC3;NEDD4L;ACTN4
cell-cell junction organization (GO:0045216)	5/161	0.00052604955038129913406919069274181310902349650859832763671875	0.015222236972930229537137591933060321025550365447998046875	0.000863244649219075082906271756399974037776701152324676513671875	0.024962502025739623234823483244326780550181865692138671875	-2.161442874103508	16.319142584046514	ACTN4;RHOC;ACTB;ACTG1;SMAD7
negative regulation of cell migration (GO:0030336)	5/166	0.000604431142429303160969189523399336394504643976688385009765625	0.015222236972930229537137591933060321025550365447998046875	0.0009861491132752732424737729388652951456606388092041015625	0.024962502025739623234823483244326780550181865692138671875	-2.1764997009846017	16.130524214013356	SLC9A3R1;IL33;PTPRR;SEMA6D;SMAD7
cellular carbohydrate metabolic process (GO:0044262)	5/165	0.000588095920876558451995119725097538321278989315032958984375	0.015222236972930229537137591933060321025550365447998046875	0.000960586462793311412523833414667251417995430529117584228515625	0.024962502025739623234823483244326780550181865692138671875	-2.1512296881380055	16.002181242532192	MGAM;LDHA;MDH2;GPD2;PCK1
platelet aggregation (GO:0070527)	3/40	0.0005882699405630998322480618156760101555846631526947021484375	0.015222236972930229537137591933060321025550365447998046875	0.000923424837204503694450263839854642355930991470813751220703125	0.024962502025739623234823483244326780550181865692138671875	-2.1427973586987044	15.938822376353448	BLOC1S4;ACTB;ACTG1
negative regulation of cell motility (GO:2000146)	5/170	0.00067320058388634497308078419308685624855570495128631591796875	0.0157621106698760012065907432088351924903690814971923828125	0.001093493726508569519051405904974672012031078338623046875	0.0253647662443066239379430015787875163368880748748779296875	-2.17947035751809	15.917690331224568	SLC9A3R1;IL33;PTPRR;SEMA6D;SMAD7
positive regulation of ion transmembrane transporter activity (GO:0032414)	3/45	0.000832528690594430188266772407956750612356700003147125244140625	0.0175871685888073399361974935573016409762203693389892578125	0.00127379065172631756631960175951689961948432028293609619140625	0.027014143040767983616756708897810312919318675994873046875	-2.2291869024784354	15.80725989857949	AKAP7;NEDD4L;ACTN4
cholesterol transport (GO:0030301)	3/42	0.00067951618272500094626586975010695823584683239459991455078125	0.0157621106698760012065907432088351924903690814971923828125	0.00105505080413100687554417422830965733737684786319732666015625	0.024962502025739623234823483244326780550181865692138671875	-2.1601765014953944	15.756607164249498	APOC3;APOA1;APOA4
sterol transport (GO:0015918)	3/42	0.00067951618272500094626586975010695823584683239459991455078125	0.0157621106698760012065907432088351924903690814971923828125	0.00105505080413100687554417422830965733737684786319732666015625	0.024962502025739623234823483244326780550181865692138671875	-2.1560992014678537	15.726866809801484	APOC3;APOA1;APOA4
regulation of cell-cell adhesion (GO:0022407)	4/94	0.00060477188311726186829841989123224266222678124904632568359375	0.015222236972930229537137591933060321025550365447998046875	0.000954954267661677590195434817132991156540811061859130859375	0.024962502025739623234823483244326780550181865692138671875	-2.088123297962171	15.47437017833809	SRC;APOA1;ITGA6;SMAD7
lipid homeostasis (GO:0055088)	4/96	0.00065473496730199579572706536367832086398266255855560302734375	0.0157621106698760012065907432088351924903690814971923828125	0.0010297499963323659445679769675052739330567419528961181640625	0.024962502025739623234823483244326780550181865692138671875	-2.105540937936747	15.43631023966991	MTTP;APOC3;APOA1;APOA4
negative regulation of protein secretion (GO:0050709)	3/45	0.000832528690594430188266772407956750612356700003147125244140625	0.0175871685888073399361974935573016409762203693389892578125	0.00127379065172631756631960175951689961948432028293609619140625	0.027014143040767983616756708897810312919318675994873046875	-2.1686318530062794	15.377861446563882	IL33;ANXA4;APOA1
gluconeogenesis (GO:0006094)	3/46	0.000887991162265555134848471485753407250740565359592437744140625	0.0181867221744870279087624709291048930026590824127197265625	0.001352562173447174019569327896306276670657098293304443359375	0.02807159738926327807728711150048184208571910858154296875	-2.1385969517748507	15.026955775513045	MDH2;GPD2;PCK1
negative regulation of ion transmembrane transport (GO:0034766)	3/45	0.000832528690594430188266772407956750612356700003147125244140625	0.0175871685888073399361974935573016409762203693389892578125	0.00127379065172631756631960175951689961948432028293609619140625	0.027014143040767983616756708897810312919318675994873046875	-2.0641030002833887	14.636642870385272	SLC9A3R1;SPINK1;NEDD4L
organic hydroxy compound transport (GO:0015850)	4/102	0.000822138251643811618189772172371476699481718242168426513671875	0.0175871685888073399361974935573016409762203693389892578125	0.0012787760019298453038893992328439708217047154903411865234375	0.027014143040767983616756708897810312919318675994873046875	-2.058044114968962	14.619526265873226	SLC9A3R1;APOC3;APOA1;APOA4
transcription initiation from RNA polymerase II promoter (GO:0006367)	5/187	0.0010326883817851234027840323648206322104670107364654541015625	0.0197254549413017309100748519767876132391393184661865234375	0.00164889249244262845080222223970167760853655636310577392578125	0.031423906813852216235449787973266211338341236114501953125	-2.1169297958584417	14.555140906807658	TGIF1;HNF4G;NEDD4L;JUNB;SMAD7
phospholipid transport (GO:0015914)	3/48	0.0010058270358993359576416093403850027243606746196746826171875	0.0197254549413017309100748519767876132391393184661865234375	0.00151915079174763482938725900339704821817576885223388671875	0.0304602607904652898651587378253680071793496608734130859375	-2.092762413117968	14.444131396932463	APOC3;APOA1;APOA4
lipid transport (GO:0006869)	5/193	0.00118848335193910865925648323582208831794559955596923828125	0.021302663717332810666693632128954050131142139434814453125	0.00188724935350302841334524384109272432397119700908660888671875	0.0333652826114420320013920218116254545748233795166015625	-2.134525957892552	14.376197280194367	SLC9A3R1;MTTP;APOC3;APOA1;APOA4
regulation of vesicle-mediated transport (GO:0060627)	6/306	0.001614531292179271874942525499818657408468425273895263671875	0.0265276460923344233056031526984952506609261035919189453125	0.0026386001739944092182865720275231069535948336124420166015625	0.042181946024802512151818945085324230603873729705810546875	-2.227971068646697	14.322981194290183	LGALS3;SPINK1;SRC;APOC3;NEDD4L;ACTN4
positive regulation of transporter activity (GO:0032411)	3/52	0.00127014698175454722461896750473897554911673069000244140625	0.022096821756112196288857063564137206412851810455322265625	0.00188966520284582933410233440696401885361410677433013916015625	0.0333652826114420320013920218116254545748233795166015625	-2.093299550479449	13.959424798792584	AKAP7;NEDD4L;ACTN4
regulation of proton transport (GO:0010155)	2/14	0.00146354950415039718018828107659601300838403403759002685546875	0.0247339866201417117597127770523002254776656627655029296875	0.002263751468411971147498551459875670843757688999176025390625	0.03825739981616231577543629782667267136275768280029296875	-2.1159019802779593	13.810260801756781	SLC9A3R1;ACTN4
regulation of ion transmembrane transport (GO:0034765)	6/314	0.00183916409852380121660309075792838484630919992923736572265625	0.029009748380715426330223039030897780321538448333740234375	0.0029914121894110625062002117857673511025495827198028564453125	0.045958969091860868427801278812694363296031951904296875	-2.1679240361579297	13.65454836533339	SLC9A3R1;LGALS3;SPINK1;AKAP7;NEDD4L;ACTN4
hexose biosynthetic process (GO:0019319)	3/50	0.0011331184494111691020423737796818386414088308811187744140625	0.020622755779283276356128595807604142464697360992431640625	0.001698077499319903226060457512858192785643041133880615234375	0.031423906813852216235449787973266211338341236114501953125	-1.9979344712694938	13.551553484338946	MDH2;GPD2;PCK1
DNA-templated transcription, initiation (GO:0006352)	5/220	0.00211283559456074306048822819548149709589779376983642578125	0.03204467318417127119634102427880861796438694000244140625	0.0032822332729216196177401965172748532495461404323577880859375	0.049120834310052631510590259722448536194860935211181640625	-2.1044597471649467	12.962891948247888	TGIF1;HNF4G;NEDD4L;JUNB;SMAD7
negative regulation of intracellular signal transduction (GO:1902532)	6/345	0.002940260740763326642588371129249935620464384555816650390625	0.03997475619179813310921645097550936043262481689453125	0.004700865026909810569233361121632697177119553089141845703125	0.061111245349827536532671956592821516096591949462890625	-2.223720524683156	12.962638466195552	SLC9A3R1;PTPRR;TRIM40;SPINK1;TNIP1;SRC
regulation of sodium ion transport (GO:0002028)	3/60	0.00192096822114275027348906377255843835882842540740966796875	0.0295130572157386202036821742922256817109882831573486328125	0.0027886995805917517109173697775759137584827840328216552734375	0.04398708805120056519744053957765572704374790191650390625	-2.0248473978230326	12.665270509549424	SLC9A3R1;NEDD4L;ACTN4
cellular response to oxygen radical (GO:0071450)	2/12	0.00106714211009578262452646146840606888872571289539337158203125	0.0197254549413017309100748519767876132391393184661865234375	0.0017265882864753966108306570959030068479478359222412109375	0.031423906813852216235449787973266211338341236114501953125	-1.8497847731388997	12.657653840382293	PRDX2;APOA4
negative regulation of lipase activity (GO:0060192)	2/14	0.00146354950415039718018828107659601300838403403759002685546875	0.0247339866201417117597127770523002254776656627655029296875	0.002263751468411971147498551459875670843757688999176025390625	0.03825739981616231577543629782667267136275768280029296875	-1.9376395158436823	12.646761193576513	APOC3;APOA1
regulation of ion transmembrane transporter activity (GO:0032412)	4/137	0.0024383689042491731545359012756080119288526475429534912109375	0.035612227329960145782994374030749895609915256500244140625	0.0036157368571497262334235589520403664209879934787750244140625	0.05280761360503859191961595342945656739175319671630859375	-2.101897817711234	12.645912564375958	SLC9A3R1;AKAP7;NEDD4L;ACTN4
monosaccharide biosynthetic process (GO:0046364)	3/56	0.00157449919773312223096606299321820188197307288646697998046875	0.026234261280539204752582094215540564619004726409912109375	0.0023120598893569556907257034339409074163995683193206787109375	0.038523476748018002646656299248206778429448604583740234375	-1.9467136203580155	12.563735456396836	MDH2;GPD2;PCK1
negative regulation of sodium ion transport (GO:0010766)	2/9	0.0005867483436930048291968464724277509958483278751373291015625	0.015222236972930229537137591933060321025550365447998046875	0.00105259882626290344163899614926549475057981908321380615234375	0.024962502025739623234823483244326780550181865692138671875	-1.6856194045124264	12.542549946202536	SLC9A3R1;NEDD4L
regulation of transmembrane transporter activity (GO:0022898)	4/141	0.0027057234388039208723697459646473362226970493793487548828125	0.038564708772349860776973429210556787438690662384033203125	0.003995339527402227454422334318451248691417276859283447265625	0.0566530074430738050939027061758679337799549102783203125	-2.110885327814536	12.480368769876767	SLC9A3R1;AKAP7;NEDD4L;ACTN4
cellular response to superoxide (GO:0071451)	2/12	0.00106714211009578262452646146840606888872571289539337158203125	0.0197254549413017309100748519767876132391393184661865234375	0.0017265882864753966108306570959030068479478359222412109375	0.031423906813852216235449787973266211338341236114501953125	-1.822850968810055	12.473351981728433	PRDX2;APOA4
lipoprotein transport (GO:0042953)	2/13	0.00125781451583267703080160071493764917249791324138641357421875	0.022096821756112196288857063564137206412851810455322265625	0.0019864907672232910186560506105024614953435957431793212890625	0.034559096729781670076508959255079389549791812896728515625	-1.864861401080626	12.454252291684371	MTTP;APOC3
regulation of inflammatory response (GO:0050727)	5/247	0.003477238028169048374149685542988663655705749988555908203125	0.044712745514391138978993467389955185353755950927734375	0.005302780327531230429582986829473156831227242946624755859375	0.06745364653192952031357521036625257693231105804443359375	-2.196243451623293	12.434069572462098	IL33;ZFP36;TNIP1;APOA1;XIAP
regulation of cholesterol esterification (GO:0010872)	2/9	0.0005867483436930048291968464724277509958483278751373291015625	0.015222236972930229537137591933060321025550365447998046875	0.00105259882626290344163899614926549475057981908321380615234375	0.024962502025739623234823483244326780550181865692138671875	-1.6520584811236276	12.292825983178721	APOA1;APOA4
removal of superoxide radicals (GO:0019430)	2/12	0.00106714211009578262452646146840606888872571289539337158203125	0.0197254549413017309100748519767876132391393184661865234375	0.0017265882864753966108306570959030068479478359222412109375	0.031423906813852216235449787973266211338341236114501953125	-1.7942254940104505	12.277474409217584	PRDX2;APOA4
response to oxygen radical (GO:0000305)	2/16	0.0019197132556518811501156118737299038912169635295867919921875	0.0295130572157386202036821742922256817109882831573486328125	0.0028697271418487361842319938176615323754958808422088623046875	0.0446695685369349337889843809534795582294464111328125	-1.9428045522545256	12.153368232664189	PRDX2;APOA4
regulation of integrin activation (GO:0033623)	2/9	0.0005867483436930048291968464724277509958483278751373291015625	0.015222236972930229537137591933060321025550365447998046875	0.00105259882626290344163899614926549475057981908321380615234375	0.024962502025739623234823483244326780550181865692138671875	-1.6184696832515415	12.04289460850675	SRC;FBLIM1
homotypic cell-cell adhesion (GO:0034109)	3/57	0.00165708946110509056960646834255612702690996229648590087890625	0.0268539292121550976499833041089004836976528167724609375	0.0024260457136327053841162726399716120795346796512603759765625	0.03986127887815958670270077845998457632958889007568359375	-1.8781656503356925	12.025317221185665	BLOC1S4;ACTB;ACTG1
regulation of receptor-mediated endocytosis (GO:0048259)	3/64	0.0023115088228807885613325101559212271240539848804473876953125	0.034181436718349660075499940603549475781619548797607421875	0.0033217808493695775810816694928462311509065330028533935546875	0.049120834310052631510590259722448536194860935211181640625	-1.9680969116660496	11.94606248140395	SRC;APOC3;NEDD4L
response to superoxide (GO:0000303)	2/15	0.00168422339702157413711403055600612788111902773380279541015625	0.0269248145767097581126936489681611419655382633209228515625	0.0025582150414382403939839161211011742125265300273895263671875	0.041457101287964905067529031157391727901995182037353515625	-1.854735038412319	11.845173909229823	PRDX2;APOA4
vasculogenesis (GO:0001570)	3/67	0.0026344413238923009533409835825068512349389493465423583984375	0.03800663519712917104431681991627556271851062774658203125	0.0037598614349447592210273771939910147921182215213775634765625	0.0542428789943859845923412876800284720957279205322265625	-1.9922247091050782	11.831990174679655	ZMIZ1;JUNB;ZFP36L1
regulation of transporter activity (GO:0032409)	4/153	0.0036272901287365036902821113784511908306740224361419677734375	0.046140690562314880251992832427276880480349063873291015625	0.005294426743764939040370887113340359064750373363494873046875	0.06745364653192952031357521036625257693231105804443359375	-2.1033495214870697	11.81928766774945	SLC9A3R1;AKAP7;NEDD4L;ACTN4
neural nucleus development (GO:0048857)	3/63	0.0022096398156742614281300429723842171370051801204681396484375	0.033088656986615838651033527639810927212238311767578125	0.0031831051565615188329860796301318259793333709239959716796875	0.048277094874516368605554816895164549350738525390625	-1.9193232768424713	11.73651933978479	LDHA;NFIB;ACTB
glycerol metabolic process (GO:0006071)	2/23	0.003972815969525225927860834218563468311913311481475830078125	0.04947201359945622989311431183523382060229778289794921875	0.005514913869988724050286155176081592799164354801177978515625	0.06867519061259642898509270025897421874105930328369140625	-2.0959103332906115	11.586779436175204	GPD2;PCK1
plasma lipoprotein particle clearance (GO:0034381)	2/20	0.003007399240126824684071760174219889449886977672576904296875	0.03997475619179813310921645097550936043262481689453125	0.004283208742552697435856945418208852061070501804351806640625	0.05757995389136183472800212257425300776958465576171875	-1.9918862637061336	11.56624535996053	APOC3;APOA1
negative regulation of production of molecular mediator of immune response (GO:0002701)	2/21	0.0033151504591175892135146430206305012688972055912017822265625	0.043096955968528659342009490273994742892682552337646484375	0.004677683050445527283833779819133269484154880046844482421875	0.061111245349827536532671956592821516096591949462890625	-1.988748540435098	11.354267116966422	IL33;APOA1
oxaloacetate metabolic process (GO:0006107)	2/11	0.000891656708470200802009453244778569569461978971958160400390625	0.0181867221744870279087624709291048930026590824127197265625	0.00148420038386043169446881773154700567829422652721405029296875	0.0302725698983946668596534124162644729949533939361572265625	-1.6144339652054498	11.337248469670792	MDH2;PCK1
hydrogen peroxide catabolic process (GO:0042744)	2/20	0.003007399240126824684071760174219889449886977672576904296875	0.03997475619179813310921645097550936043262481689453125	0.004283208742552697435856945418208852061070501804351806640625	0.05757995389136183472800212257425300776958465576171875	-1.952146453097375	11.335489011852555	PRDX2;APOA4
regulation of digestive system process (GO:0044058)	2/26	0.005062964483864867103191098607339881709776818752288818359375	0.05704273318487750044081252553951344452798366546630859375	0.006889267853325767819450131668190806522034108638763427734375	0.07773641794484949241184068569054943509399890899658203125	-2.142698340787548	11.325881533940281	APOA1;APOA4
action potential (GO:0001508)	3/69	0.0028644355730135066806507637693357537500560283660888671875	0.03986620332794092724792989201887394301593303680419921875	0.004070588024227619027006763730014426982961595058441162109375	0.0566530074430738050939027061758679337799549102783203125	-1.9055615220578888	11.157794363234647	MYH14;AKAP7;NEDD4L
positive regulation of cation channel activity (GO:2001259)	2/26	0.005062964483864867103191098607339881709776818752288818359375	0.05704273318487750044081252553951344452798366546630859375	0.006889267853325767819450131668190806522034108638763427734375	0.07773641794484949241184068569054943509399890899658203125	-2.107310121304847	11.13882637366474	AKAP7;NEDD4L
hemidesmosome assembly (GO:0031581)	2/12	0.00106714211009578262452646146840606888872571289539337158203125	0.0197254549413017309100748519767876132391393184661865234375	0.0017265882864753966108306570959030068479478359222412109375	0.031423906813852216235449787973266211338341236114501953125	-1.6276319338076075	11.13751280519473	ITGA6;PLEC
positive regulation of steroid metabolic process (GO:0045940)	2/23	0.003972815969525225927860834218563468311913311481475830078125	0.04947201359945622989311431183523382060229778289794921875	0.005514913869988724050286155176081592799164354801177978515625	0.06867519061259642898509270025897421874105930328369140625	-2.0101344183656225	11.112586150620096	APOA1;APOA4
organophosphate ester transport (GO:0015748)	3/71	0.0031064360818688955233335402539296410395763814449310302734375	0.0408323764983433701303283669403754174709320068359375	0.004396517110406215379792005393255749368108808994293212890625	0.058439098220343287104494578443336649797856807708740234375	-1.9093853849206162	11.02532424473124	APOC3;APOA1;APOA4
regulation of membrane repolarization (GO:0060306)	2/20	0.003007399240126824684071760174219889449886977672576904296875	0.03997475619179813310921645097550936043262481689453125	0.004283208742552697435856945418208852061070501804351806640625	0.05757995389136183472800212257425300776958465576171875	-1.8793956174764657	10.913048217784338	AKAP7;NEDD4L
alditol metabolic process (GO:0019400)	2/25	0.004685916652821334356382454444656104897148907184600830078125	0.05599433737664281929280463145914836786687374114990234375	0.00641554259082921345125338774550982634536921977996826171875	0.0766624937873834344514989425078965723514556884765625	-2.033141513651055	10.904131809021811	GPD2;PCK1
regulation of calcium ion import (GO:0090279)	2/26	0.005062964483864867103191098607339881709776818752288818359375	0.05704273318487750044081252553951344452798366546630859375	0.006889267853325767819450131668190806522034108638763427734375	0.07773641794484949241184068569054943509399890899658203125	-2.0620559210974894	10.899621581881794	LGALS3;SPINK1
regulation of triglyceride catabolic process (GO:0010896)	2/10	0.000731483479751058869415547558645585013437084853649139404296875	0.016641249164336589794199738889801665209233760833740234375	0.00125948443240504986788408370301795002887956798076629638671875	0.027014143040767983616756708897810312919318675994873046875	-1.504155966966812	10.860661775924353	APOC3;APOA4
negative regulation of immune effector process (GO:0002698)	3/81	0.0045032457435125357314564809030343894846737384796142578125	0.054921027985312675934181925185839645564556121826171875	0.006261443837431942584237365423405208275653421878814697265625	0.07636379442971120978800314560430706478655338287353515625	-2.0085819900177113	10.852281853617994	LGALS3;IL33;APOA1
adherens junction organization (GO:0034332)	3/69	0.0028644355730135066806507637693357537500560283660888671875	0.03986620332794092724792989201887394301593303680419921875	0.004070588024227619027006763730014426982961595058441162109375	0.0566530074430738050939027061758679337799549102783203125	-1.8525232318585771	10.847234809753328	ACTB;ACTG1;SMAD7
regulation of lipid transport (GO:0032368)	3/83	0.0048212147751319732458252786955199553631246089935302734375	0.057034970789811241520528284354440984316170215606689453125	0.00668281038801920267145018073051687679253518581390380859375	0.07773641794484949241184068569054943509399890899658203125	-1.9962730562297104	10.649576472940911	APOC3;APOA1;APOA4
retinoid metabolic process (GO:0001523)	3/81	0.0045032457435125357314564809030343894846737384796142578125	0.054921027985312675934181925185839645564556121826171875	0.006261443837431942584237365423405208275653421878814697265625	0.07636379442971120978800314560430706478655338287353515625	-1.9386205849358122	10.474283399685218	APOC3;APOA1;APOA4
regulation of triglyceride metabolic process (GO:0090207)	2/26	0.005062964483864867103191098607339881709776818752288818359375	0.05704273318487750044081252553951344452798366546630859375	0.006889267853325767819450131668190806522034108638763427734375	0.07773641794484949241184068569054943509399890899658203125	-1.9582321917536258	10.350829791373254	APOC3;APOA4
integrin-mediated signaling pathway (GO:0007229)	3/84	0.00498515952685069964334108050252325483597815036773681640625	0.05704273318487750044081252553951344452798366546630859375	0.0068996820661109022065904383680390310473740100860595703125	0.07773641794484949241184068569054943509399890899658203125	-1.949119506746238	10.33284750570599	SRC;APOA1;ITGA6
positive regulation of ion transport (GO:0043270)	4/186	0.0072088594209974467263979391873363056220114231109619140625	0.0728895785900852966054941362017416395246982574462890625	0.010252159424820439515002590269432403147220611572265625	0.0994123327832998338049463882271084003150463104248046875	-2.0792863137650426	10.255964413441461	LGALS3;AKAP7;NEDD4L;ACTN4
NAD metabolic process (GO:0019674)	2/29	0.006274719336436507775844884093885411857627332210540771484375	0.06687381058562512359255691762882634066045284271240234375	0.00840236602443667456030507167952237068675458431243896484375	0.0895495406027800588955045668626553378999233245849609375	-1.9951932895020323	10.11807712668944	MDH2;NADK
diterpenoid metabolic process (GO:0016101)	3/87	0.00549706323376981768891180735181478667072951793670654296875	0.061349300052355608403598097311260062269866466522216796875	0.007575285783762581055811313746062296559102833271026611328125	0.0845430479451993732720183061246643774211406707763671875	-1.9271611250707235	10.02806248071044	APOC3;APOA1;APOA4
acylglycerol homeostasis (GO:0055090)	2/28	0.005857479840947636684500565706912311725318431854248046875	0.06357246469578949066292494762819842435419559478759765625	0.0078828218346834351415441943800033186562359333038330078125	0.08634609472620836945200295531321899034082889556884765625	-1.946870001241045	10.00698156111097	APOC3;APOA1
glycerolipid metabolic process (GO:0046486)	5/296	0.007410423406546433854058530954489469877444207668304443359375	0.07314413328073850195654159733749111182987689971923828125	0.0109907823021646415539986918474824051372706890106201171875	0.1031912338369902482071438498678617179393768310546875	-2.0398382332052556	10.005136666173673	MTTP;EPT1;APOC3;APOA1;APOA4
regulation of gastrulation (GO:0010470)	2/31	0.007148597036909812470206748713508204673416912555694580078125	0.0728895785900852966054941362017416395246982574462890625	0.0094862844448294451893399781283733318559825420379638671875	0.0967437456744244250739228618840570561587810516357421875	-2.0189760655750906	9.97543600818611	TGIF1;APOA1
triglyceride homeostasis (GO:0070328)	2/28	0.005857479840947636684500565706912311725318431854248046875	0.06357246469578949066292494762819842435419559478759765625	0.0078828218346834351415441943800033186562359333038330078125	0.08634609472620836945200295531321899034082889556884765625	-1.9393769413313655	9.968466964705117	APOC3;APOA1
response to extracellular stimulus (GO:0009991)	5/313	0.00930285116692156945072955664954861276783049106597900390625	0.08465594561898627523621740920134470798075199127197265625	0.01368167094446616320613241413184368866495788097381591796875	0.1203699085403917568015685901627875864505767822265625	-2.1233482904261622	9.931822227934667	ZFP36;LDHA;APOC3;APOA1;ITGA6
regulation of fatty acid biosynthetic process (GO:0042304)	2/29	0.006274719336436507775844884093885411857627332210540771484375	0.06687381058562512359255691762882634066045284271240234375	0.00840236602443667456030507167952237068675458431243896484375	0.0895495406027800588955045668626553378999233245849609375	-1.9559277081553958	9.918952469153767	APOC3;APOA4
negative regulation of cytokine secretion (GO:0050710)	2/32	0.00760501132166596476025244299989935825578868389129638671875	0.07314413328073850195654159733749111182987689971923828125	0.01005037969609500793366496651515262783505022525787353515625	0.09877909218835345672715675391373224556446075439453125	-2.027550727876547	9.892314294057345	ANXA4;APOA1
regulation of potassium ion transmembrane transporter activity (GO:1901016)	2/25	0.004685916652821334356382454444656104897148907184600830078125	0.05599433737664281929280463145914836786687374114990234375	0.00641554259082921345125338774550982634536921977996826171875	0.0766624937873834344514989425078965723514556884765625	-1.8378919524638666	9.856970587560385	AKAP7;NEDD4L
negative regulation of extrinsic apoptotic signaling pathway (GO:2001237)	3/97	0.007426133146824277254938184711363646783865988254547119140625	0.07314413328073850195654159733749111182987689971923828125	0.0101033560057402944931670418782232445664703845977783203125	0.09877909218835345672715675391373224556446075439453125	-1.9984955380387022	9.79812398627002	LGALS3;SRC;ITGA6
phototransduction, visible light (GO:0007603)	3/89	0.005855239460257537741083577742529087117873132228851318359375	0.06357246469578949066292494762819842435419559478759765625	0.00804669809365137107814991423992978525348007678985595703125	0.0873325123375190137675616597334737889468669891357421875	-1.9007637566473448	9.770720958971111	APOC3;APOA1;APOA4
negative regulation of phosphorylation (GO:0042326)	5/325	0.01082438429028345812377143175808669184334576129913330078125	0.09415622511327448318496635693009011447429656982421875	0.0158294601738853402128626157718827016651630401611328125	0.132810293515647936946066920427256263792514801025390625	-2.128891436559155	9.635264468478779	SLC9A3R1;PTPRR;SPINK1;TNIP1;SMAD7
positive regulation of sodium ion transport (GO:0010765)	2/31	0.007148597036909812470206748713508204673416912555694580078125	0.0728895785900852966054941362017416395246982574462890625	0.0094862844448294451893399781283733318559825420379638671875	0.0967437456744244250739228618840570561587810516357421875	-1.9401556630046308	9.585997076547697	NEDD4L;ACTN4
negative regulation of ion transport (GO:0043271)	3/94	0.00681085799512868260430220601620021625421941280364990234375	0.0719396875735467122847666132656740956008434295654296875	0.00929976999426793994596440739996978663839399814605712890625	0.0967437456744244250739228618840570561587810516357421875	-1.9103398865663226	9.53113878139245	SLC9A3R1;SPINK1;NEDD4L
cellular carbohydrate catabolic process (GO:0044275)	2/31	0.007148597036909812470206748713508204673416912555694580078125	0.0728895785900852966054941362017416395246982574462890625	0.0094862844448294451893399781283733318559825420379638671875	0.0967437456744244250739228618840570561587810516357421875	-1.9241347751364348	9.506840446388244	MGAM;GPD2
terpenoid metabolic process (GO:0006721)	3/97	0.007426133146824277254938184711363646783865988254547119140625	0.07314413328073850195654159733749111182987689971923828125	0.0101033560057402944931670418782232445664703845977783203125	0.09877909218835345672715675391373224556446075439453125	-1.918473361110064	9.405795258847638	APOC3;APOA1;APOA4
regulation of cytokine secretion (GO:0050707)	3/106	0.009464892694613834256411877277059829793870449066162109375	0.08547303860861195368148202078373287804424762725830078125	0.01275111218149904170060526809038492501713335514068603515625	0.115149356570331040661159249793854542076587677001953125	-1.9781448797828323	9.218483178435735	IL33;ANXA4;APOA1
regulation of cell adhesion (GO:0030155)	5/336	0.012361790735443689559502900010556913912296295166015625	0.10226572335685234216295924625228508375585079193115234375	0.0179874415145557485506966344246393418870866298675537109375	0.1437779953494557616533455757235060445964336395263671875	-2.0935091726388424	9.197089261989346	PTPRR;SRC;APOA1;ITGA6;SMAD7
regulation of Rho protein signal transduction (GO:0035023)	2/31	0.007148597036909812470206748713508204673416912555694580078125	0.0728895785900852966054941362017416395246982574462890625	0.0094862844448294451893399781283733318559825420379638671875	0.0967437456744244250739228618840570561587810516357421875	-1.8371517507184627	9.077071313076198	APOC3;APOA1
hydrogen peroxide metabolic process (GO:0042743)	2/33	0.00807426107841519892505122157899677404202520847320556640625	0.0758083401251204713755527109242393635213375091552734375	0.0106290478445422997832991995892371051013469696044921875	0.10059330880074833503012854407643317244946956634521484375	-1.8692652206205618	9.008127276830452	PRDX2;APOA4
negative regulation of immune response (GO:0050777)	3/103	0.008752798303727986339861644182747113518416881561279296875	0.081531971600867780836097153951413929462432861328125	0.01182870175707404457321469948283265694044530391693115234375	0.10933096425963793885127728344741626642644405364990234375	-1.896270274750569	8.985252602509854	LGALS3;IL33;APOA1
regulation of response to wounding (GO:1903034)	5/347	0.0140415801690260307055257982256080140359699726104736328125	0.10936590496613991796426290648014401085674762725830078125	0.0203328584865063166642329406386124901473522186279296875	0.152239060693271976987261950853280723094940185546875	-2.100737902399354	8.961185606166719	IL33;ZFP36;TNIP1;APOA1;XIAP
organic anion transport (GO:0015711)	5/328	0.01122987898280931005901006614067227928899228572845458984375	0.09489247740473867598343105100866523571312427520751953125	0.0163997623933915433191987887084906105883419513702392578125	0.136626189516776019861055146975559182465076446533203125	-1.9932149764184546	8.947895399311605	SLC9A3R1;SLC2A2;APOC3;APOA1;APOA4
superoxide metabolic process (GO:0006801)	2/32	0.00760501132166596476025244299989935825578868389129638671875	0.07314413328073850195654159733749111182987689971923828125	0.01005037969609500793366496651515262783505022525787353515625	0.09877909218835345672715675391373224556446075439453125	-1.8191614558832874	8.875593900468925	PRDX2;APOA4
regulation of lipoprotein lipase activity (GO:0051004)	2/33	0.00807426107841519892505122157899677404202520847320556640625	0.0758083401251204713755527109242393635213375091552734375	0.0106290478445422997832991995892371051013469696044921875	0.10059330880074833503012854407643317244946956634521484375	-1.8414885619069108	8.874269505200495	APOC3;APOA4
detection of visible light (GO:0009584)	3/104	0.00898652266172357376550205998455567169003188610076904296875	0.0830009911367380059932230551567045040428638458251953125	0.012131721250127382172312451302786939777433872222900390625	0.11125446696822242909075129091434064321219921112060546875	-1.8682433919721284	8.803217613757326	APOC3;APOA1;APOA4
regulation of potassium ion transmembrane transport (GO:1901379)	2/32	0.00760501132166596476025244299989935825578868389129638671875	0.07314413328073850195654159733749111182987689971923828125	0.01005037969609500793366496651515262783505022525787353515625	0.09877909218835345672715675391373224556446075439453125	-1.77469303027728	8.658634770318217	AKAP7;NEDD4L
alcohol metabolic process (GO:0006066)	5/340	0.01295585610365740207583495902099457453005015850067138671875	0.10570191565949453582629047332375193946063518524169921875	0.0188183175724258890115780928908861824311316013336181640625	0.144558894079089783613056852118461392819881439208984375	-1.989390623730484	8.646304219065936	GPD2;APOC3;APOA1;APOA4;PCK1
cholesterol metabolic process (GO:0008203)	3/107	0.00970956110150869057540123918670360581018030643463134765625	0.0863639908502615016860914920471259392797946929931640625	0.013067503539373713505877816487554810009896755218505859375	0.1171125506596901733047388916020281612873077392578125	-1.8474531508526646	8.562288027357836	APOC3;APOA1;APOA4
Fc-gamma receptor signaling pathway (GO:0038094)	3/203	0.050917235701199554942508740396078792400658130645751953125	0.18196995329786103123836937811574898660182952880859375	0.06448127253776501921489483493132865987718105316162109375	0.219341510569993014545531195835792459547519683837890625	-2.8727377809362684	8.553731278391794	SRC;ACTB;ACTG1
Fc-gamma receptor signaling pathway involved in phagocytosis (GO:0038096)	3/203	0.050917235701199554942508740396078792400658130645751953125	0.18196995329786103123836937811574898660182952880859375	0.06448127253776501921489483493132865987718105316162109375	0.219341510569993014545531195835792459547519683837890625	-2.869292501107626	8.54347277236711	SRC;ACTB;ACTG1
immune response-regulating cell surface receptor signaling pathway involved in phagocytosis (GO:0002433)	3/203	0.050917235701199554942508740396078792400658130645751953125	0.18196995329786103123836937811574898660182952880859375	0.06448127253776501921489483493132865987718105316162109375	0.219341510569993014545531195835792459547519683837890625	-2.8651502122517187	8.53113888446894	SRC;ACTB;ACTG1
response to progesterone (GO:0032570)	2/33	0.00807426107841519892505122157899677404202520847320556640625	0.0758083401251204713755527109242393635213375091552734375	0.0106290478445422997832991995892371051013469696044921875	0.10059330880074833503012854407643317244946956634521484375	-1.7628026683961575	8.495076367802538	SRC;JUNB
phototransduction (GO:0007602)	3/109	0.01020991908412584130150246863877327996306121349334716796875	0.09013682295911097652751919895308674313127994537353515625	0.01371372482336676544567577451516626751981675624847412109375	0.1203699085403917568015685901627875864505767822265625	-1.8488644906086131	8.475926183966845	APOC3;APOA1;APOA4
Fc receptor mediated stimulatory signaling pathway (GO:0002431)	3/204	0.051529438786700583474686965246291947551071643829345703125	0.18196995329786103123836937811574898660182952880859375	0.065228157816841714211619773777783848345279693603515625	0.219341510569993014545531195835792459547519683837890625	-2.8522040177470593	8.458501961408269	SRC;ACTB;ACTG1
negative regulation of hydrolase activity (GO:0051346)	5/354	0.0151871771978500276489842946148201008327305316925048828125	0.1137857406931159498508776550806942395865917205810546875	0.0219256666647456750773859113223807071335613727569580078125	0.1572003858448129121061498381095589138567447662353515625	-2.0082457446875894	8.409135063307419	SPINK1;SRC;APOC3;APOA1;XIAP
anion homeostasis (GO:0055081)	2/38	0.01060920578569260301626808740138585562817752361297607421875	0.092968077366476664646910421652137301862239837646484375	0.013736211033772517675632940381547086872160434722900390625	0.1203699085403917568015685901627875864505767822265625	-1.8479246827787408	8.400726930217125	SLC9A3R1;APOA1
isoprenoid metabolic process (GO:0006720)	3/114	0.01152557482648141652659123934654417098499834537506103515625	0.09670039021083344510376633706982829608023166656494140625	0.01540806048948077829063851851287836325354874134063720703125	0.13113478819464574609554574635694734752178192138671875	-1.8636270906004717	8.317715858581929	APOC3;APOA1;APOA4
response to inorganic substance (GO:0010035)	5/370	0.018037615306272979098789477347963838838040828704833984375	0.1265723301992558724737847342112218029797077178955078125	0.025867609477348174618072107477928511798381805419921875	0.17221440962585699008258188769104890525341033935546875	-2.057564961321096	8.261732281396325	PRDX2;MTTP;NEDD4L;APOA4;JUNB
retina homeostasis (GO:0001895)	2/39	0.01115317597120449831515909266954622580669820308685302734375	0.09489247740473867598343105100866523571312427520751953125	0.014399466465676670490214661413119756616652011871337890625	0.12343890455721377719111586657163570635020732879638671875	-1.831576632208704	8.234825282794747	ACTB;ACTG1
negative regulation of protein transport (GO:0051224)	3/122	0.01382535889191775259343675230638837092556059360504150390625	0.10903599712759133588679816284638945944607257843017578125	0.0183548780278694201317790657412842847406864166259765625	0.14428500720077230834448300811345688998699188232421875	-1.9210792962442387	8.224622220653494	IL33;ANXA4;APOA1
negative regulation of endocytosis (GO:0045806)	2/36	0.00955792380744726298436031441951854503713548183441162109375	0.08565927169856145384496670658336370252072811126708984375	0.0124511220442127222562955779494586749933660030364990234375	0.11330521060233576802200872180037549696862697601318359375	-1.7582186769625978	8.176393323317196	LGALS3;APOC3
negative regulation of ion transmembrane transporter activity (GO:0032413)	2/35	0.00905082659056568282485155663152909255586564540863037109375	0.0830009911367380059932230551567045040428638458251953125	0.01182955488185431607017772392964616301469504833221435546875	0.10933096425963793885127728344741626642644405364990234375	-1.737296009140648	8.17380258527021	SLC9A3R1;NEDD4L
positive regulation of cell-cell adhesion (GO:0022409)	2/39	0.01115317597120449831515909266954622580669820308685302734375	0.09489247740473867598343105100866523571312427520751953125	0.014399466465676670490214661413119756616652011871337890625	0.12343890455721377719111586657163570635020732879638671875	-1.7929818803337405	8.061302082654397	ITGA6;SMAD7
regulation of lipase activity (GO:0060191)	3/122	0.01382535889191775259343675230638837092556059360504150390625	0.10903599712759133588679816284638945944607257843017578125	0.0183548780278694201317790657412842847406864166259765625	0.14428500720077230834448300811345688998699188232421875	-1.8798294827970405	8.04802142497634	APOC3;APOA1;APOA4
carbohydrate catabolic process (GO:0016052)	3/120	0.01322776996786591795218779310516765690408647060394287109375	0.10718117720537932713309459131778567098081111907958984375	0.017590831951925046949813946639551431871950626373291015625	0.1435169255112229702575632472871802747249603271484375	-1.8591337265000125	8.041565573934284	MGAM;LDHA;GPD2
sterol metabolic process (GO:0016125)	3/119	0.01293465412556339677596639603507355786859989166259765625	0.10570191565949453582629047332375193946063518524169921875	0.017215656274324218910631856260806671343743801116943359375	0.141431398420316323250034429293009452521800994873046875	-1.8356052003948373	7.980927265367368	APOC3;APOA1;APOA4
detection of light stimulus (GO:0009583)	3/121	0.0135246693381050088478279036507956334389746189117431640625	0.1081059718039069361683601755430572666227817535400390625	0.01797057114802595723102029978690552525222301483154296875	0.1437779953494557616533455757235060445964336395263671875	-1.8011989416717378	7.750991158588773	APOC3;APOA1;APOA4
negative regulation of MAPK cascade (GO:0043409)	3/130	0.01636802977328084829355958618180011399090290069580078125	0.11879373755700149695169187680221511982381343841552734375	0.021594158510156870323104527642499306239187717437744140625	0.1567232485737151959082069652140489779412746429443359375	-1.872014729496928	7.698520643417713	SLC9A3R1;PTPRR;TNIP1
positive regulation of protein catabolic process (GO:0045732)	3/130	0.01636802977328084829355958618180011399090290069580078125	0.11879373755700149695169187680221511982381343841552734375	0.021594158510156870323104527642499306239187717437744140625	0.1567232485737151959082069652140489779412746429443359375	-1.8710792465330073	7.694673539655209	IL33;NEDD4L;SMAD7
regulation of protein catabolic process (GO:0042176)	4/260	0.0221577801882842269354245701151739922352135181427001953125	0.14482129261182452584222346558817662298679351806640625	0.0302401043896013584089121906117725302465260028839111328125	0.1948057277808581400080356615944765508174896240234375	-2.0137128371901225	7.671373154729105	IL33;TRIM40;NEDD4L;SMAD7
cell-substrate junction assembly (GO:0007044)	2/41	0.012277243182422632739037027249651146121323108673095703125	0.10226572335685234216295924625228508375585079193115234375	0.0157667398002504753617980526314568123780190944671630859375	0.132810293515647936946066920427256263792514801025390625	-1.7427851542124257	7.668268408216423	ITGA6;PLEC
negative regulation of sequence-specific DNA binding transcription factor activity (GO:0043433)	3/126	0.01506614236919362297129065808576342533342540264129638671875	0.1137857406931159498508776550806942395865917205810546875	0.0199378538110172275066300784374107024632394313812255859375	0.1502323634295119891834957570608821697533130645751953125	-1.8257211910357982	7.659457752418681	TRIM40;ANXA4;SMAD7
artery morphogenesis (GO:0048844)	2/46	0.01529326523263350480486000293467441224493086338043212890625	0.1137857406931159498508776550806942395865917205810546875	0.019416650817965043496204913253677659668028354644775390625	0.14724293536956822858741134041338227689266204833984375	-1.8177967145357097	7.599013277255896	ZMIZ1;SMAD7
carbohydrate biosynthetic process (GO:0016051)	3/130	0.01636802977328084829355958618180011399090290069580078125	0.11879373755700149695169187680221511982381343841552734375	0.021594158510156870323104527642499306239187717437744140625	0.1567232485737151959082069652140489779412746429443359375	-1.8475607335089328	7.597955412834176	MDH2;GPD2;PCK1
endocrine pancreas development (GO:0031018)	2/39	0.01115317597120449831515909266954622580669820308685302734375	0.09489247740473867598343105100866523571312427520751953125	0.014399466465676670490214661413119756616652011871337890625	0.12343890455721377719111586657163570635020732879638671875	-1.6889447641287882	7.593547985005495	HNF4G;SLC2A2
regulation of lipid catabolic process (GO:0050994)	2/44	0.01405208584518450286304780405544079258106648921966552734375	0.10936590496613991796426290648014401085674762725830078125	0.0179176038048164572302756170074644614942371845245361328125	0.1437779953494557616533455757235060445964336395263671875	-1.7645032766306186	7.5255790111994525	APOC3;APOA4
tissue homeostasis (GO:0001894)	3/129	0.01603681208621503262445884274711715988814830780029296875	0.11857217936245238731896023409717599861323833465576171875	0.0211732004192784796503534749945174553431570529937744140625	0.1565493506000402434974461129968403838574886322021484375	-1.820755466830772	7.5249428131762555	SRC;ACTB;ACTG1
Fc receptor signaling pathway (GO:0038093)	4/352	0.056700963260692384404482169202310615219175815582275390625	0.1871088453721686251096656405934481881558895111083984375	0.07459470675836588071661026333458721637725830078125	0.2298060887894448900414801073566195555031299591064453125	-2.6010826531486537	7.465013782784187	MOV10;SRC;ACTB;ACTG1
gene expression (GO:0010467)	7/672	0.0202865449967257437113854479093788540922105312347412109375	0.1355874730572121933391827042214572429656982421875	0.0311742240988760292708104060466212104074656963348388671875	0.197214476518558001760794695655931718647480010986328125	-1.9078702297002357	7.436491660416608	TGIF1;ZFP36;HNF4G;NEDD4L;JUNB;ZFP36L1;SMAD7
negative regulation of secretion by cell (GO:1903531)	3/135	0.0180817614570365527149053974653725163079798221588134765625	0.1265723301992558724737847342112218029797077178955078125	0.0237678163828897205667178837984465644694864749908447265625	0.165396039887991397332456244839704595506191253662109375	-1.8241986695313681	7.320238372877326	IL33;ANXA4;APOA1
regulation of small GTPase mediated signal transduction (GO:0051056)	4/256	0.0210727573441799875819668841359089128673076629638671875	0.1384948441009162534154341983594349585473537445068359375	0.0288129464616915763330862176871960400603711605072021484375	0.1893650870232285454708431871040374971926212310791015625	-1.8923967695739121	7.304224215715207	PLEKHG2;APOC3;APOA1;RHOC
negative regulation of transporter activity (GO:0032410)	2/43	0.0134487783321655500479163691807116265408694744110107421875	0.1081059718039069361683601755430572666227817535400390625	0.017187494026883916309333955041438457556068897247314453125	0.141431398420316323250034429293009452521800994873046875	-1.6837832462185118	7.255198077213301	SLC9A3R1;NEDD4L
actin filament bundle assembly (GO:0051017)	2/45	0.01466694896879179761672862269961115089245140552520751953125	0.11194193954890772901844542275284766219556331634521484375	0.0186606983108353018108171994526855996809899806976318359375	0.14428500720077230834448300811345688998699188232421875	-1.7095958336677477	7.21818489874672	SRC;ACTN4
actin filament bundle organization (GO:0061572)	2/45	0.01466694896879179761672862269961115089245140552520751953125	0.11194193954890772901844542275284766219556331634521484375	0.0186606983108353018108171994526855996809899806976318359375	0.14428500720077230834448300811345688998699188232421875	-1.7051755386876675	7.199521711901692	SRC;ACTN4
regulation of cell-substrate adhesion (GO:0010810)	3/149	0.02339370094462193960804796688535134308040142059326171875	0.15040624031243343683428292933967895805835723876953125	0.0304641248008949740155859586820952245034277439117431640625	0.1948057277808581400080356615944765508174896240234375	-1.8806266599357464	7.062295637363713	SRC;APOA1;ITGA6
substantia nigra development (GO:0021762)	2/45	0.01466694896879179761672862269961115089245140552520751953125	0.11194193954890772901844542275284766219556331634521484375	0.0186606983108353018108171994526855996809899806976318359375	0.14428500720077230834448300811345688998699188232421875	-1.6494929844592718	6.964421131905096	LDHA;ACTB
actin filament organization (GO:0007015)	3/150	0.0238021544889155563240468183039411087520420551300048828125	0.15138682129240377260970262796035967767238616943359375	0.0309767298283670118597132869808774557895958423614501953125	0.1970186633707428913719894580935942940413951873779296875	-1.8363520423231232	6.864245697052612	SRC;COBL;ACTN4
cellular response to organic cyclic compound (GO:0071407)	4/291	0.031724800985602284730813238411428756080567836761474609375	0.17711447993242146470294073878903873264789581298828125	0.04271485074831364581182668871406349353492259979248046875	0.2180741836658932897297091813015867955982685089111328125	-1.9807894365503074	6.83502402064549	SRC;HNF4G;AKAP7;ITGA6
negative regulation of secretion (GO:0051048)	3/152	0.02463067722554672378532103493853355757892131805419921875	0.154989846584158375009110386599786579608917236328125	0.032015598318334496930059884789443458430469036102294921875	0.2014598553754771703694359530345536768436431884765625	-1.8310091606544823	6.7816231968764935	IL33;ANXA4;APOA1
glucose metabolic process (GO:0006006)	3/149	0.02339370094462193960804796688535134308040142059326171875	0.15040624031243343683428292933967895805835723876953125	0.0304641248008949740155859586820952245034277439117431640625	0.1948057277808581400080356615944765508174896240234375	-1.7967186191903253	6.747196738299733	MDH2;GPD2;PCK1
leukocyte cell-cell adhesion (GO:0007159)	2/46	0.01529326523263350480486000293467441224493086338043212890625	0.1137857406931159498508776550806942395865917205810546875	0.019416650817965043496204913253677659668028354644775390625	0.14724293536956822858741134041338227689266204833984375	-1.613753300102681	6.746041873459933	TNIP1;APOA4
regulation of ERK1 and ERK2 cascade (GO:0070372)	3/161	0.0285504642444859534078371865462031564675271511077880859375	0.1714477116813547252771599005427560769021511077880859375	0.036914849630700248550585484963448834605515003204345703125	0.217347350991994314739486071630381047725677490234375	-1.8960097096706314	6.742366156350243	SLC9A3R1;PTPRR;TNIP1
positive regulation of fibroblast proliferation (GO:0048146)	2/49	0.0172399175599293845440040939820391940884292125701904296875	0.123604984687251284736220213744672946631908416748046875	0.021760401676680078686398900345011497847735881805419921875	0.156966799899466658008151398462359793484210968017578125	-1.6579282152178414	6.732063601108765	TGIF1;ZMIZ1
nicotinamide nucleotide metabolic process (GO:0046496)	2/53	0.019989690523765056562321973387952311895787715911865234375	0.1343625221000799008219672714403714053332805633544921875	0.0250578729385605679380599752903435728512704372406005859375	0.1693912210646694449511784341666498221457004547119140625	-1.713403320992865	6.703756651557247	MDH2;NADK
regulation of extrinsic apoptotic signaling pathway (GO:2001236)	3/161	0.0285504642444859534078371865462031564675271511077880859375	0.1714477116813547252771599005427560769021511077880859375	0.036914849630700248550585484963448834605515003204345703125	0.217347350991994314739486071630381047725677490234375	-1.8801064358487678	6.685812809263043	LGALS3;SRC;ITGA6
pyridine nucleotide metabolic process (GO:0019362)	2/53	0.019989690523765056562321973387952311895787715911865234375	0.1343625221000799008219672714403714053332805633544921875	0.0250578729385605679380599752903435728512704372406005859375	0.1693912210646694449511784341666498221457004547119140625	-1.7054250547240954	6.672541376722735	MDH2;NADK
regulation of mRNA stability (GO:0043488)	2/48	0.0165798504341377501980492326083549414761364459991455078125	0.1195973357535668191165001417175517417490482330322265625	0.02096662713241663478225262906562420539557933807373046875	0.1559969804883577226828350603682338260114192962646484375	-1.6166709357651532	6.6276510609069295	ZFP36;ZFP36L1
regulation of protein secretion (GO:0050708)	3/161	0.0285504642444859534078371865462031564675271511077880859375	0.1714477116813547252771599005427560769021511077880859375	0.036914849630700248550585484963448834605515003204345703125	0.217347350991994314739486071630381047725677490234375	-1.859154993180377	6.611307759392486	IL33;ANXA4;APOA1
regulation of cell junction assembly (GO:1901888)	2/50	0.0179110341898982873554135863969349884428083896636962890625	0.1265723301992558724737847342112218029797077178955078125	0.0225665356860459999366330663406188250519335269927978515625	0.159857555189176159249342390467063523828983306884765625	-1.6344158323232245	6.574173434580056	SRC;NEDD4L
regulation of ion homeostasis (GO:2000021)	3/160	0.0280994852070098090346395025562742375768721103668212890625	0.1714477116813547252771599005427560769021511077880859375	0.036352436879092918375899756711078225634992122650146484375	0.217347350991994314739486071630381047725677490234375	-1.8326136580789885	6.5461033589797335	SRC;NEDD4L;SMAD7
digestive tract development (GO:0048565)	2/54	0.0207040176324546389141634250563583918847143650054931640625	0.1368315802189599972304989705662592314183712005615234375	0.0259122273147950506200221099106784095056354999542236328125	0.17221440962585699008258188769104890525341033935546875	-1.6674898543147316	6.465571032130318	COBL;ITGA6
determination of left/right symmetry (GO:0007368)	2/50	0.0179110341898982873554135863969349884428083896636962890625	0.1265723301992558724737847342112218029797077178955078125	0.0225665356860459999366330663406188250519335269927978515625	0.159857555189176159249342390467063523828983306884765625	-1.5976497559846372	6.426287836815557	TGIF1;NME7
positive regulation of proteasomal ubiquitin-dependent protein catabolic process (GO:0032436)	2/52	0.019286019119515718234225687410798855125904083251953125	0.132647445455738921538113572751171886920928955078125	0.0242153926581549321095376825496714445762336254119873046875	0.1675252018397501985180753081294824369251728057861328125	-1.6156009848115878	6.3789982856072385	IL33;SMAD7
tube development (GO:0035295)	3/164	0.02992651578842099591160064164796494878828525543212890625	0.176134667550756407461420849358546547591686248779296875	0.0386290073895640684309427115294965915381908416748046875	0.217347350991994314739486071630381047725677490234375	-1.8130626336921656	6.362055593796773	COBL;ITGA6;SMAD7
regulation of RNA stability (GO:0043487)	2/51	0.01859310096023074343474235092799062840640544891357421875	0.128629464537736659668354377572541125118732452392578125	0.02338490659507942714956385543700889684259891510009765625	0.1636943461655560039247347958735190331935882568359375	-1.5832091795472405	6.309032666591645	ZFP36;ZFP36L1
regulation of potassium ion transport (GO:0043266)	2/51	0.01859310096023074343474235092799062840640544891357421875	0.128629464537736659668354377572541125118732452392578125	0.02338490659507942714956385543700889684259891510009765625	0.1636943461655560039247347958735190331935882568359375	-1.5756203514993938	6.278791454834205	AKAP7;NEDD4L
nuclear-transcribed mRNA catabolic process, deadenylation-dependent decay (GO:0000288)	2/53	0.019989690523765056562321973387952311895787715911865234375	0.1343625221000799008219672714403714053332805633544921875	0.0250578729385605679380599752903435728512704372406005859375	0.1693912210646694449511784341666498221457004547119140625	-1.6029966655407213	6.271786349063255	ZFP36;ZFP36L1
positive regulation of cell adhesion (GO:0045785)	3/171	0.03327172428161183359573982443180284462869167327880859375	0.179675967534530689473371012354618869721889495849609375	0.042784767050187237635849868411241914145648479461669921875	0.2180741836658932897297091813015867955982685089111328125	-1.8279860671885388	6.220723166232591	APOA1;ITGA6;SMAD7
determination of bilateral symmetry (GO:0009855)	2/53	0.019989690523765056562321973387952311895787715911865234375	0.1343625221000799008219672714403714053332805633544921875	0.0250578729385605679380599752903435728512704372406005859375	0.1693912210646694449511784341666498221457004547119140625	-1.588687823286717	6.215802451249412	TGIF1;NME7
pyridine-containing compound metabolic process (GO:0072524)	2/61	0.0259945994658748215366816936011673533357679843902587890625	0.1627069373975127686282604599909973330795764923095703125	0.03221525982738053517362430966386455111205577850341796875	0.2016436633639744624435508058013510890305042266845703125	-1.693326919370095	6.180417154879129	MDH2;NADK
specification of symmetry (GO:0009799)	2/54	0.0207040176324546389141634250563583918847143650054931640625	0.1368315802189599972304989705662592314183712005615234375	0.0259122273147950506200221099106784095056354999542236328125	0.17221440962585699008258188769104890525341033935546875	-1.5721791790133193	6.0960107978134275	TGIF1;NME7
negative regulation of immune system process (GO:0002683)	4/311	0.0390084092138967830631912647731951437890529632568359375	0.179675967534530689473371012354618869721889495849609375	0.0521019553311696526076701729834894649684429168701171875	0.2180741836658932897297091813015867955982685089111328125	-1.8312855975663886	5.940650254731416	LGALS3;IL33;ZFP36;APOA1
anion transport (GO:0006820)	5/443	0.035476114431867704357426163142008590511977672576904296875	0.179675967534530689473371012354618869721889495849609375	0.049489811991183067785282645445477101020514965057373046875	0.2180741836658932897297091813015867955982685089111328125	-1.7768345596217598	5.932665167426515	SLC9A3R1;SLC2A2;APOC3;APOA1;APOA4
ceramide metabolic process (GO:0006672)	2/64	0.028412320185787376392028136251610703766345977783203125	0.1714477116813547252771599005427560769021511077880859375	0.035082987908641859176039901058175018988549709320068359375	0.215042355937426543643908871672465465962886810302734375	-1.6533802924348302	5.887575483480444	UGCG;ORMDL3
negative regulation of phosphate metabolic process (GO:0045936)	5/458	0.04001876034029579198847415000273031182587146759033203125	0.179675967534530689473371012354618869721889495849609375	0.055535774325043585353256503367447294294834136962890625	0.219341510569993014545531195835792459547519683837890625	-1.8278537187664563	5.882777068761134	SLC9A3R1;PTPRR;SPINK1;TNIP1;SMAD7
negative regulation of phosphorus metabolic process (GO:0010563)	5/458	0.04001876034029579198847415000273031182587146759033203125	0.179675967534530689473371012354618869721889495849609375	0.055535774325043585353256503367447294294834136962890625	0.219341510569993014545531195835792459547519683837890625	-1.8252817246851016	5.874499345195271	SLC9A3R1;PTPRR;SPINK1;TNIP1;SMAD7
positive regulation of canonical Wnt signaling pathway (GO:0090263)	2/59	0.0244321168495009836962861271558722364716231822967529296875	0.1545625360051318952780974314009654335677623748779296875	0.0303579622770798647490853028330093366093933582305908203125	0.1948057277808581400080356615944765508174896240234375	-1.5795807582363341	5.863177496274056	SRC;XIAP
positive regulation of proteasomal protein catabolic process (GO:1901800)	2/58	0.023665953343164326805325714531136327423155307769775390625	0.15133417732412646206086037636850960552692413330078125	0.0294460113158289231438669020235465723089873790740966796875	0.19245652699793158735275255821761675179004669189453125	-1.5617373547039335	5.846703982913573	IL33;SMAD7
actomyosin structure organization (GO:0031032)	2/57	0.022909966812665875923737957009507226757705211639404296875	0.1489147842823282108515314803298679180443286895751953125	0.0285453457947855045173657373425157857127487659454345703125	0.1886544361744762754451443242942332290112972259521484375	-1.541391617871914	5.820577179987248	MYH14;ACTG1
detection of external stimulus (GO:0009581)	3/175	0.035267368539756240031213252450470463372766971588134765625	0.179675967534530689473371012354618869721889495849609375	0.045256726271332640976208239180778036825358867645263671875	0.2180741836658932897297091813015867955982685089111328125	-1.7034746824095626	5.697777256927728	APOC3;APOA1;APOA4
oxidoreduction coenzyme metabolic process (GO:0006733)	2/65	0.0292375923431060259771729903377490700222551822662353515625	0.172940358709472163933895672016660682857036590576171875	0.036060255818916975290022719491389580070972442626953125	0.217347350991994314739486071630381047725677490234375	-1.6000206446166427	5.651752904895656	MDH2;NADK
regulation of cation channel activity (GO:2001257)	2/62	0.0267907323696860606709879704112609033472836017608642578125	0.16506998121530525036604331035050563514232635498046875	0.033160378005334202600185022902223863638937473297119140625	0.2043162873974498083828876815459807403385639190673828125	-1.5419623305307115	5.581439904259047	AKAP7;NEDD4L
cellular response to hydrogen peroxide (GO:0070301)	2/62	0.0267907323696860606709879704112609033472836017608642578125	0.16506998121530525036604331035050563514232635498046875	0.033160378005334202600185022902223863638937473297119140625	0.2043162873974498083828876815459807403385639190673828125	-1.5304815860566485	5.539883062000726	PRDX2;APOA4
negative regulation of NF-kappaB transcription factor activity (GO:0032088)	2/65	0.0292375923431060259771729903377490700222551822662353515625	0.172940358709472163933895672016660682857036590576171875	0.036060255818916975290022719491389580070972442626953125	0.217347350991994314739486071630381047725677490234375	-1.5593453811705913	5.508075672284888	TRIM40;ANXA4
detection of abiotic stimulus (GO:0009582)	3/178	0.036804014511786109498103769510635174810886383056640625	0.179675967534530689473371012354618869721889495849609375	0.047156658179889336668377808337027090601623058319091796875	0.2180741836658932897297091813015867955982685089111328125	-1.6671579101310172	5.505202741733378	APOC3;APOA1;APOA4
positive regulation of cellular protein catabolic process (GO:1903364)	2/67	0.03091664052941141271890757025175844319164752960205078125	0.17711447993242146470294073878903873264789581298828125	0.038046163682745194611900529935155645944178104400634765625	0.217347350991994314739486071630381047725677490234375	-1.5692335131236266	5.4553786556578565	IL33;SMAD7
positive regulation of proteolysis involved in cellular protein catabolic process (GO:1903052)	2/65	0.0292375923431060259771729903377490700222551822662353515625	0.172940358709472163933895672016660682857036590576171875	0.036060255818916975290022719491389580070972442626953125	0.217347350991994314739486071630381047725677490234375	-1.5415194839657074	5.445109255789548	IL33;SMAD7
negative regulation of cytokine production (GO:0001818)	3/185	0.04052168178843613965955938738261465914547443389892578125	0.179675967534530689473371012354618869721889495849609375	0.051741397801038722936706193422651267610490322113037109375	0.2180741836658932897297091813015867955982685089111328125	-1.6919383112054154	5.424215648056806	IL33;ANXA4;APOA1
negative regulation of apoptotic signaling pathway (GO:2001234)	3/187	0.041617640412016855544496962693301611579954624176025390625	0.179675967534530689473371012354618869721889495849609375	0.053089911154503184598230092205994878895580768585205078125	0.2180741836658932897297091813015867955982685089111328125	-1.7023952960439654	5.412308160298978	LGALS3;SRC;ITGA6
response to light stimulus (GO:0009416)	4/322	0.0433908171481847959594091435064910911023616790771484375	0.179675967534530689473371012354618869721889495849609375	0.057711323574771981881337268305287580005824565887451171875	0.219341510569993014545531195835792459547519683837890625	-1.7200818533348468	5.396769623790029	APOC3;APOA1;APOA4;JUNB
negative regulation of cellular component organization (GO:0051129)	5/474	0.04524006062663625538089462452262523584067821502685546875	0.1818664099762814512217801166116259992122650146484375	0.062440786645744657257228737989862565882503986358642578125	0.219341510569993014545531195835792459547519683837890625	-1.7377532575939973	5.379688377587466	LGALS3;SRC;APOC3;APOA1;SMAD7
phosphatidylcholine metabolic process (GO:0046470)	2/62	0.0267907323696860606709879704112609033472836017608642578125	0.16506998121530525036604331035050563514232635498046875	0.033160378005334202600185022902223863638937473297119140625	0.2043162873974498083828876815459807403385639190673828125	-1.4822429673123354	5.365273769507063	APOA1;APOA4
regulation of fatty acid metabolic process (GO:0019217)	2/72	0.035276374585742016620759642364646424539387226104736328125	0.179675967534530689473371012354618869721889495849609375	0.04318885452380401279715016471527633257210254669189453125	0.2180741836658932897297091813015867955982685089111328125	-1.5902270479710328	5.318580856168302	APOC3;APOA4
negative regulation of cysteine-type endopeptidase activity involved in apoptotic process (GO:0043154)	2/69	0.0326330969501632262019796826280071400105953216552734375	0.1779030124057285611183232276744092814624309539794921875	0.040073171179586704326869295300639350898563861846923828125	0.2180741836658932897297091813015867955982685089111328125	-1.53435165176474	5.251208456463898	SRC;XIAP
regulation of transmembrane receptor protein serine/threonine kinase signaling pathway (GO:0090092)	3/186	0.04106779363159958340379063201908138580620288848876953125	0.179675967534530689473371012354618869721889495849609375	0.05241352560239230518046582574243075214326381683349609375	0.2180741836658932897297091813015867955982685089111328125	-1.6444012970274522	5.24980223987178	XIAP;NEDD4L;SMAD7
hexose metabolic process (GO:0019318)	3/187	0.041617640412016855544496962693301611579954624176025390625	0.179675967534530689473371012354618869721889495849609375	0.053089911154503184598230092205994878895580768585205078125	0.2180741836658932897297091813015867955982685089111328125	-1.6437898796327168	5.225987994696189	MDH2;GPD2;PCK1
microtubule-based movement (GO:0007018)	3/187	0.041617640412016855544496962693301611579954624176025390625	0.179675967534530689473371012354618869721889495849609375	0.053089911154503184598230092205994878895580768585205078125	0.2180741836658932897297091813015867955982685089111328125	-1.6264890159312646	5.170984549838708	BLOC1S4;NME7;KIF21B
negative regulation of cysteine-type endopeptidase activity (GO:2000117)	2/71	0.03438625309737253221697983462945558130741119384765625	0.179675967534530689473371012354618869721889495849609375	0.042140412972238659727874932059421553276479244232177734375	0.2180741836658932897297091813015867955982685089111328125	-1.5248501651176891	5.138895122645559	SRC;XIAP
blood coagulation (GO:0007596)	5/472	0.04456603351100936472040103808467392809689044952392578125	0.1799372615819934406733437981529277749359607696533203125	0.06155191775446067214971890280139632523059844970703125	0.219341510569993014545531195835792459547519683837890625	-1.6498194470380332	5.132230768314061	SRC;APOA1;ITGA6;ACTN4;ACTB
coagulation (GO:0050817)	5/472	0.04456603351100936472040103808467392809689044952392578125	0.1799372615819934406733437981529277749359607696533203125	0.06155191775446067214971890280139632523059844970703125	0.219341510569993014545531195835792459547519683837890625	-1.647232898237219	5.124184575524228	SRC;APOA1;ITGA6;ACTN4;ACTB
growth (GO:0040007)	4/329	0.046318991939376476241196911587394424714148044586181640625	0.1818664099762814512217801166116259992122650146484375	0.061444591489201345890780459058078122325241565704345703125	0.219341510569993014545531195835792459547519683837890625	-1.663150154445066	5.10953524140366	ZMIZ1;GPD2;SIK3;COBL
blood vessel morphogenesis (GO:0048514)	2/74	0.037083271192060153487179974263199255801737308502197265625	0.179675967534530689473371012354618869721889495849609375	0.045314850883548953019985816581538529135286808013916015625	0.2180741836658932897297091813015867955982685089111328125	-1.5505358045506	5.108378705555052	ZMIZ1;SMAD7
regulation of BMP signaling pathway (GO:0030510)	2/73	0.03617540931424556571727180198649875819683074951171875	0.179675967534530689473371012354618869721889495849609375	0.044247035457514939660317310199388884939253330230712890625	0.2180741836658932897297091813015867955982685089111328125	-1.5243598756446741	5.059923116604244	XIAP;SMAD7
negative regulation of transforming growth factor beta receptor signaling pathway (GO:0030512)	2/73	0.03617540931424556571727180198649875819683074951171875	0.179675967534530689473371012354618869721889495849609375	0.044247035457514939660317310199388884939253330230712890625	0.2180741836658932897297091813015867955982685089111328125	-1.515288465038086	5.0298116967473865	NEDD4L;SMAD7
hemostasis (GO:0007599)	5/478	0.04660649711611240808561973381074494682252407073974609375	0.1818664099762814512217801166116259992122650146484375	0.06424056534875456636601853688262053765356540679931640625	0.219341510569993014545531195835792459547519683837890625	-1.6378611637789569	5.021707427511183	SRC;APOA1;ITGA6;ACTN4;ACTB
organic hydroxy compound metabolic process (GO:1901615)	5/476	0.045920213153690471463708178134766058064997196197509765625	0.1818664099762814512217801166116259992122650146484375	0.06333700372711205395237499260474578477442264556884765625	0.219341510569993014545531195835792459547519683837890625	-1.6208020045670082	4.993447669593505	GPD2;APOC3;APOA1;APOA4;PCK1
regulation of steroid metabolic process (GO:0019218)	2/77	0.0398589669129002788228177678320207633078098297119140625	0.179675967534530689473371012354618869721889495849609375	0.048575065951440045408649126557065756060183048248291015625	0.2180741836658932897297091813015867955982685089111328125	-1.5255102294158314	4.915816187987213	APOA1;APOA4
ERBB signaling pathway (GO:0038127)	3/196	0.046733176773094797784580123334308154881000518798828125	0.1818664099762814512217801166116259992122650146484375	0.0593670261520506670205321597677539102733135223388671875	0.219341510569993014545531195835792459547519683837890625	-1.5990981942629758	4.898519006646131	MOV10;PTPRR;SRC
pyruvate metabolic process (GO:0006090)	2/71	0.03438625309737253221697983462945558130741119384765625	0.179675967534530689473371012354618869721889495849609375	0.042140412972238659727874932059421553276479244232177734375	0.2180741836658932897297091813015867955982685089111328125	-1.4454936387818813	4.871455819121792	LDHA;PCK1
regulation of sequence-specific DNA binding transcription factor activity (GO:0051090)	4/338	0.050242862341829681860350120814473484642803668975830078125	0.18196995329786103123836937811574898660182952880859375	0.06642997213251511379183966710115782916545867919921875	0.219341510569993014545531195835792459547519683837890625	-1.5756486085377601	4.712586601206333	TRIM40;ANXA4;TRIM31;SMAD7
regulation of fibroblast proliferation (GO:0048145)	2/75	0.0379998746732848891038969441069639287889003753662109375	0.179675967534530689473371012354618869721889495849609375	0.046392196631215167068607030387283884920179843902587890625	0.2180741836658932897297091813015867955982685089111328125	-1.42732402264681	4.667595649455866	TGIF1;ZMIZ1
negative regulation of viral process (GO:0048525)	2/75	0.0379998746732848891038969441069639287889003753662109375	0.179675967534530689473371012354618869721889495849609375	0.046392196631215167068607030387283884920179843902587890625	0.2180741836658932897297091813015867955982685089111328125	-1.4184527311871715	4.638584996818438	TNIP1;TRIM31
neural tube closure (GO:0001843)	2/76	0.038925134739031384822904868769910535775125026702880859375	0.179675967534530689473371012354618869721889495849609375	0.04747896923760126786095980833124485798180103302001953125	0.2180741836658932897297091813015867955982685089111328125	-1.4281656600049848	4.635990113907128	TGIF1;COBL
regulation of production of molecular mediator of immune response (GO:0002700)	2/79	0.041752012325833302852640116498150746338069438934326171875	0.179675967534530689473371012354618869721889495849609375	0.050794824212427279463977214390979497693479061126708984375	0.2180741836658932897297091813015867955982685089111328125	-1.4511506058158692	4.608865395516884	IL33;APOA1
tube closure (GO:0060606)	2/77	0.0398589669129002788228177678320207633078098297119140625	0.179675967534530689473371012354618869721889495849609375	0.048575065951440045408649126557065756060183048248291015625	0.2180741836658932897297091813015867955982685089111328125	-1.4254042934927296	4.593234030991231	TGIF1;COBL
cell-cell junction assembly (GO:0007043)	2/77	0.0398589669129002788228177678320207633078098297119140625	0.179675967534530689473371012354618869721889495849609375	0.048575065951440045408649126557065756060183048248291015625	0.2180741836658932897297091813015867955982685089111328125	-1.4123576056676763	4.551192281304261	ACTN4;RHOC
multicellular organism growth (GO:0035264)	2/79	0.041752012325833302852640116498150746338069438934326171875	0.179675967534530689473371012354618869721889495849609375	0.050794824212427279463977214390979497693479061126708984375	0.2180741836658932897297091813015867955982685089111328125	-1.4277166013960838	4.534438818691651	GPD2;SIK3
regulation of apoptotic signaling pathway (GO:2001233)	4/356	0.058624931565375786035598792977907578460872173309326171875	0.1871088453721686251096656405934481881558895111083984375	0.07701791623975944023339224031587946228682994842529296875	0.2314171912777562567509193058867822401225566864013671875	-1.591676089366224	4.514940786159865	SLC9A3R1;LGALS3;SRC;ITGA6
response to drug (GO:0042493)	4/354	0.05765858723165163957080636691898689605295658111572265625	0.1871088453721686251096656405934481881558895111083984375	0.07580133057228104209723795747777330689132213592529296875	0.2314171912777562567509193058867822401225566864013671875	-1.5284502306934238	4.360998789110483	TGIF1;APOC3;APOA1;JUNB
platelet degranulation (GO:0002576)	2/81	0.043678345679784118249511237763726967386901378631591796875	0.179675967534530689473371012354618869721889495849609375	0.053050663407312771691071162649677717126905918121337890625	0.2180741836658932897297091813015867955982685089111328125	-1.3580508373592453	4.251925198963607	APOA1;ACTN4
anatomical structure homeostasis (GO:0060249)	3/208	0.05401410225469628623162776648314320482313632965087890625	0.186293536347830024357818956559640355408191680908203125	0.06825584736171839972396213624961092136800289154052734375	0.219341510569993014545531195835792459547519683837890625	-1.451450097945805	4.236071790309618	SRC;ACTB;ACTG1
ethanolamine-containing compound metabolic process (GO:0042439)	2/81	0.043678345679784118249511237763726967386901378631591796875	0.179675967534530689473371012354618869721889495849609375	0.053050663407312771691071162649677717126905918121337890625	0.2180741836658932897297091813015867955982685089111328125	-1.3421098052971119	4.202015376696371	APOA1;APOA4
reactive oxygen species metabolic process (GO:0072593)	2/84	0.046628825973488850775705572004881105385720729827880859375	0.1818664099762814512217801166116259992122650146484375	0.0565003336574498582489667342088068835437297821044921875	0.219341510569993014545531195835792459547519683837890625	-1.3657175680491176	4.186656843187243	PRDX2;APOA4
platelet activation (GO:0030168)	3/205	0.0521452359830726075440310296471579931676387786865234375	0.18196995329786103123836937811574898660182952880859375	0.0659790719047076701375686980099999345839023590087890625	0.219341510569993014545531195835792459547519683837890625	-1.408733843415669	4.161008784869116	SRC;APOA1;ACTN4
immune response-activating signal transduction (GO:0002757)	4/440	0.10679135335915966587005954124833806417882442474365234375	0.2272197320573487167028048361316905356943607330322265625	0.1365465292988528311912688195661758072674274444580078125	0.2719756230383485462454018488642759621143341064453125	-1.823324216556524	4.0785544044936275	TNIP1;SRC;ACTB;ACTG1
positive regulation of Wnt signaling pathway (GO:0030177)	2/86	0.048635523511160870524516752766430727206170558929443359375	0.18196995329786103123836937811574898660182952880859375	0.05884291250943914086679598085538600571453571319580078125	0.219341510569993014545531195835792459547519683837890625	-1.3279433841824753	4.014905460104824	SRC;XIAP
positive regulation of inflammatory response (GO:0050729)	2/88	0.050673246042359433582991101729930960573256015777587890625	0.18196995329786103123836937811574898660182952880859375	0.061218830632256686363756870150609756819903850555419921875	0.219341510569993014545531195835792459547519683837890625	-1.3453034774987913	4.0121755111403345	IL33;TNIP1
negative regulation of inflammatory response (GO:0050728)	2/89	0.05170354504513648141728054952181992121040821075439453125	0.18196995329786103123836937811574898660182952880859375	0.062419054264115141072988279802302713505923748016357421875	0.219341510569993014545531195835792459547519683837890625	-1.3499417512605423	3.9988365097769796	ZFP36;APOA1
regulation of system process (GO:0044057)	4/371	0.06614883475486266206644359044730663299560546875	0.197703983017411710765287580215954221785068511962890625	0.08645622287892339163928312473217374645173549652099609375	0.23656970953174916161287910654209554195404052734375	-1.4649091687953695	3.978470641778946	SLC9A3R1;APOA1;APOA4;SMAD7
dicarboxylic acid metabolic process (GO:0043648)	2/87	0.04965054610548513824852534526144154369831085205078125	0.18196995329786103123836937811574898660182952880859375	0.06002675185822715919758962854757555760443210601806640625	0.219341510569993014545531195835792459547519683837890625	-1.3181038221543855	3.9579308338398027	MDH2;PCK1
immune response-regulating cell surface receptor signaling pathway (GO:0002768)	4/444	0.1094348493713005188165965364532894454896450042724609375	0.2291352686836256868918582085825619287788867950439453125	0.1397587875056863493394843089845380745828151702880859375	0.27555774269871158299594071650062687695026397705078125	-1.7853899570708953	3.9500429642494663	MOV10;SRC;ACTB;ACTG1
response to steroid hormone (GO:0048545)	4/369	0.065117618852783942795525717883720062673091888427734375	0.1965156711807229672483998683674144558608531951904296875	0.0851660813379970793590700850472785532474517822265625	0.2357713884303180018608969703564071096479892730712890625	-1.437333731155434	3.926163504163934	SRC;HNF4G;APOA1;JUNB
response to cAMP (GO:0051591)	2/90	0.0527413653333647924892346736669423989951610565185546875	0.1829707776814385733477053008755319751799106597900390625	0.0636273288488711508126272065055673010647296905517578125	0.219341510569993014545531195835792459547519683837890625	-1.3050999258498472	3.840067566900564	AKAP7;JUNB
cellular response to reactive oxygen species (GO:0034614)	2/89	0.05170354504513648141728054952181992121040821075439453125	0.18196995329786103123836937811574898660182952880859375	0.062419054264115141072988279802302713505923748016357421875	0.219341510569993014545531195835792459547519683837890625	-1.2898050326214319	3.8206977820520915	PRDX2;APOA4
negative regulation of endopeptidase activity (GO:0010951)	3/222	0.06315462452981761287684747685489128343760967254638671875	0.193053551448766069764673147801659069955348968505859375	0.0793471271597498140071280658958130516111850738525390625	0.233709921189978520050800625540432520210742950439453125	-1.3824732999745621	3.818625171764483	SPINK1;SRC;XIAP
triglyceride metabolic process (GO:0006641)	2/87	0.04965054610548513824852534526144154369831085205078125	0.18196995329786103123836937811574898660182952880859375	0.06002675185822715919758962854757555760443210601806640625	0.219341510569993014545531195835792459547519683837890625	-1.271152124353314	3.8169468162650295	MTTP;APOC3
monosaccharide metabolic process (GO:0005996)	3/221	0.06247917850771590730918347844635718502104282379150390625	0.193053551448766069764673147801659069955348968505859375	0.0785299374600918198563448413551668636500835418701171875	0.233709921189978520050800625540432520210742950439453125	-1.373043716798449	3.8073430216544994	MDH2;GPD2;PCK1
positive regulation of cell-substrate adhesion (GO:0010811)	2/93	0.0558991835284455007570869611299713142216205596923828125	0.186323464027777718765577219528495334088802337646484375	0.06729952895843670235276334778973250649869441986083984375	0.219341510569993014545531195835792459547519683837890625	-1.3003547046182145	3.7504901973290994	APOA1;ITGA6
positive regulation of endocytosis (GO:0045807)	2/90	0.0527413653333647924892346736669423989951610565185546875	0.1829707776814385733477053008755319751799106597900390625	0.0636273288488711508126272065055673010647296905517578125	0.219341510569993014545531195835792459547519683837890625	-1.2697475741677684	3.73604839072935	NEDD4L;ACTN4
protein stabilization (GO:0050821)	2/91	0.053786629619444858985133350870455615222454071044921875	0.1860514118122902627039394474195432849228382110595703125	0.06484356112089258161734761642946978099644184112548828125	0.219341510569993014545531195835792459547519683837890625	-1.2304023237234665	3.5961342299881633	APOA1;SMAD7
response to peptide (GO:1901652)	4/384	0.07305961386576860505659425371050019748508930206298828125	0.203367088869772061343610403127968311309814453125	0.095075259001657086432857113322825171053409576416015625	0.2408437503189728712271744370809756219387054443359375	-1.3677064837125996	3.5785760351821194	APOC3;PCK1;JUNB;KLF3
negative regulation of peptidase activity (GO:0010466)	3/230	0.068680332875508065537673019207431934773921966552734375	0.1991392985091324507873622451370465569198131561279296875	0.0860187785890995371129719160308013670146465301513671875	0.2361025871714727275563205921571352519094944000244140625	-1.321663615289711	3.539801611170123	SPINK1;SRC;XIAP
microtubule-based transport (GO:0010970)	2/95	0.058040598327435917458405612023852881975471973419189453125	0.1871088453721686251096656405934481881558895111083984375	0.06978622463033341827287614478336763568222522735595703125	0.220152276633825139118272318228264339268207550048828125	-1.2392910774005235	3.5277815242887693	BLOC1S4;NME7
leukocyte migration (GO:0050900)	3/226	0.06589048096708087498551975613736431114375591278076171875	0.197703983017411710765287580215954221785068511962890625	0.082653356484128803760569326186669059097766876220703125	0.23561844675853615971305998755269683897495269775390625	-1.2862641995758357	3.498331584555136	LGALS3;SRC;ITGA6
acylglycerol metabolic process (GO:0006639)	2/93	0.0558991835284455007570869611299713142216205596923828125	0.186323464027777718765577219528495334088802337646484375	0.06729952895843670235276334778973250649869441986083984375	0.219341510569993014545531195835792459547519683837890625	-1.2087113567356984	3.486171948882642	MTTP;APOC3
glycerophospholipid metabolic process (GO:0006650)	3/229	0.0679778463156917867049600090467720292508602142333984375	0.197703983017411710765287580215954221785068511962890625	0.0851719296954567273161273988080210983753204345703125	0.2357713884303180018608969703564071096479892730712890625	-1.2854781577878174	3.456102402342414	EPT1;APOA1;APOA4
response to hydrogen peroxide (GO:0042542)	2/95	0.058040598327435917458405612023852881975471973419189453125	0.1871088453721686251096656405934481881558895111083984375	0.06978622463033341827287614478336763568222522735595703125	0.220152276633825139118272318228264339268207550048828125	-1.212898469158622	3.4526519946476224	PRDX2;APOA4
neutral lipid metabolic process (GO:0006638)	2/94	0.056966321039865909503507879207973019219934940338134765625	0.1871088453721686251096656405934481881558895111083984375	0.06853908123576245292607467263223952613770961761474609375	0.219341510569993014545531195835792459547519683837890625	-1.182231643108861	3.3874424687148412	MTTP;APOC3
Wnt signaling pathway (GO:0016055)	3/234	0.07152347026895490567088842226439737714827060699462890625	0.200979252560982535324995978953666053712368011474609375	0.08944236443692943350214363817940466105937957763671875	0.23656970953174916161287910654209554195404052734375	-1.2717599078667206	3.3545587882201477	SLC9A3R1;TLE3;XIAP
polyol metabolic process (GO:0019751)	2/99	0.062407615548114060699536054244163096882402896881103515625	0.193053551448766069764673147801659069955348968505859375	0.0748489178122698495254638828555471263825893402099609375	0.2299903110958837204602644987971871159970760345458984375	-1.1590421026004414	3.21526156924355	GPD2;PCK1
response to calcium ion (GO:0051592)	2/100	0.0635164786305944251143529299952206201851367950439453125	0.193053551448766069764673147801659069955348968505859375	0.0761326785943161887804109255739604122936725616455078125	0.2314171912777562567509193058867822401225566864013671875	-1.1574644729379784	3.1904997763450167	MTTP;JUNB
positive regulation of lipid metabolic process (GO:0045834)	2/103	0.0668829675453029570686425131498253904283046722412109375	0.197703983017411710765287580215954221785068511962890625	0.080025977450791430101162404753267765045166015625	0.233709921189978520050800625540432520210742950439453125	-1.1637487673564129	3.1477203973551995	APOA1;APOA4
regulation of lipid metabolic process (GO:0019216)	3/245	0.0796108374520047845646075757031212560832500457763671875	0.205892896711629747041882865232764743268489837646484375	0.0991485266575916346365460185552365146577358245849609375	0.243851781779482135181780222410452552139759063720703125	-1.2416244289849732	3.142061045852873	APOC3;APOA1;APOA4
steroid metabolic process (GO:0008202)	3/240	0.075886487191543616770417202133103273808956146240234375	0.204962818145196568053734154091216623783111572265625	0.09468450539474786153970597979423473589122295379638671875	0.2406826025282448322517581118518137373030185699462890625	-1.2120693199115868	3.125340916040493	APOC3;APOA1;APOA4
cell part morphogenesis (GO:0032990)	3/248	0.08188339315934399509355756663353531621396541595458984375	0.2077146498754101899830715183270513080060482025146484375	0.10186769397672139347843511814062367193400859832763671875	0.244638236193849778477016343458672054111957550048828125	-1.2274709447441547	3.071695809160557	NFIB;MYH14;ACTB
negative regulation of cellular response to growth factor stimulus (GO:0090288)	2/104	0.06801819195949836138748167968515190295875072479248046875	0.197703983017411710765287580215954221785068511962890625	0.0813374635214897112600596074116765521466732025146484375	0.233709921189978520050800625540432520210742950439453125	-1.136115864564944	3.053856813396596	NEDD4L;SMAD7
response to ketone (GO:1901654)	2/105	0.0691598290129892545596845820909948088228702545166015625	0.2000393098346363862649610609878436662256717681884765625	0.08265566813591927741722287237280397675931453704833984375	0.23561844675853615971305998755269683897495269775390625	-1.1425740033281995	3.0521980285948365	SRC;JUNB
cytoskeleton-dependent intracellular transport (GO:0030705)	2/104	0.06801819195949836138748167968515190295875072479248046875	0.197703983017411710765287580215954221785068511962890625	0.0813374635214897112600596074116765521466732025146484375	0.233709921189978520050800625540432520210742950439453125	-1.1238821922674243	3.020972945946203	BLOC1S4;NME7
immune response-activating cell surface receptor signaling pathway (GO:0002429)	3/324	0.147851524904455355891030876591685228049755096435546875	0.26046069204409771913333315751515328884124755859375	0.179460225012394170018836803137673996388912200927734375	0.3045931796121410517486083335825242102146148681640625	-1.5740790127788573	3.00892557212761	SRC;ACTB;ACTG1
regulation of embryonic development (GO:0045995)	2/101	0.06463203958370115909115583008315297774970531463623046875	0.195549112090840082611720163185964338481426239013671875	0.07742349957502515922502794865067698992788791656494140625	0.2314171912777562567509193058867822401225566864013671875	-1.0933423251564758	2.9947138534526254	TGIF1;APOA1
alcohol biosynthetic process (GO:0046165)	2/104	0.06801819195949836138748167968515190295875072479248046875	0.197703983017411710765287580215954221785068511962890625	0.0813374635214897112600596074116765521466732025146484375	0.233709921189978520050800625540432520210742950439453125	-1.1095521779939483	2.9824541530219597	APOA1;PCK1
regulation of transforming growth factor beta receptor signaling pathway (GO:0017015)	2/103	0.0668829675453029570686425131498253904283046722412109375	0.197703983017411710765287580215954221785068511962890625	0.080025977450791430101162404753267765045166015625	0.233709921189978520050800625540432520210742950439453125	-1.1023712683707274	2.981705866628981	NEDD4L;SMAD7
regulation of leukocyte migration (GO:0002685)	2/110	0.0749617643727053806212978770417976193130016326904296875	0.203367088869772061343610403127968311309814453125	0.08934455322332444937583062483099638484418392181396484375	0.23656970953174916161287910654209554195404052734375	-1.1394634531143153	2.9520958249525435	LGALS3;IL33
negative regulation of transmembrane receptor protein serine/threonine kinase signaling pathway (GO:0090101)	2/107	0.0714620608939209589482999263054807670414447784423828125	0.200979252560982535324995978953666053712368011474609375	0.0853118979477472672012794419060810469090938568115234375	0.2357713884303180018608969703564071096479892730712890625	-1.1042744029670295	2.913725836560045	NEDD4L;SMAD7
activation of immune response (GO:0002253)	4/487	0.1396501930413591718860288892756216228008270263671875	0.25813465369988730646610974872601218521595001220703125	0.1761314011628624942584764312414336018264293670654296875	0.30197601097922655011274173375568352639675140380859375	-1.4770301789760187	2.9077031812786127	TNIP1;SRC;ACTB;ACTG1
response to metal ion (GO:0010038)	3/255	0.0872945387371923953168106891098432242870330810546875	0.2111849474971341511508882149428245611488819122314453125	0.10832827401011464740765433134583872742950916290283203125	0.25094544154379827549661285956972278654575347900390625	-1.1773096680452544	2.870831216405398	MTTP;NEDD4L;JUNB
regulation of cell morphogenesis (GO:0022604)	4/408	0.0867465693071412247139306828103144653141498565673828125	0.210721132423712653736203037624363787472248077392578125	0.11201592895995020338073544508006307296454906463623046875	0.253859854328776057830197032672003842890262603759765625	-1.169729942296634	2.859714129698577	FBLIM1;MYH14;APOA1;SMAD7
axonogenesis (GO:0007409)	2/109	0.07378910736839368322836918423490715213119983673095703125	0.203367088869772061343610403127968311309814453125	0.0879940027127293078468284193149884231388568878173828125	0.23656970953174916161287910654209554195404052734375	-1.087553841955743	2.834757109892475	NFIB;ACTB
actin cytoskeleton organization (GO:0030036)	3/253	0.08573316173747609625355181606209953315556049346923828125	0.2104680223910423142452685851822025142610073089599609375	0.10646607447873358831547108138693147338926792144775390625	0.24842084045037837736202845917432568967342376708984375	-1.1412057031809304	2.803389586192016	SLC9A3R1;MYH14;ACTG1
regulation of lipid biosynthetic process (GO:0046890)	2/113	0.078515456835585251127440642449073493480682373046875	0.205190353202298669810232922827708534896373748779296875	0.0934332272725973134175347922791843302547931671142578125	0.239819865757332661981848787036142311990261077880859375	-1.0938441724766772	2.7832424928419766	APOC3;APOA4
regulation of Ras protein signal transduction (GO:0046578)	2/109	0.07378910736839368322836918423490715213119983673095703125	0.203367088869772061343610403127968311309814453125	0.0879940027127293078468284193149884231388568878173828125	0.23656970953174916161287910654209554195404052734375	-1.0449880848645547	2.7238075845474006	APOC3;APOA1
regulation of immune effector process (GO:0002697)	3/264	0.094469191135560903749279759722412563860416412353515625	0.2174860957994176613450321156051359139382839202880859375	0.11686510498583037309661136760041699744760990142822265625	0.25689712776269468808010287830256856977939605712890625	-1.1329356035697262	2.6731406169908603	LGALS3;IL33;APOA1
single-organism carbohydrate catabolic process (GO:0044724)	2/113	0.078515456835585251127440642449073493480682373046875	0.205190353202298669810232922827708534896373748779296875	0.0934332272725973134175347922791843302547931671142578125	0.239819865757332661981848787036142311990261077880859375	-1.0286125010564298	2.617263129104214	LDHA;GPD2
regulation of cell shape (GO:0008360)	2/112	0.0773250063508645613108427596671390347182750701904296875	0.205190353202298669810232922827708534896373748779296875	0.09206424561015646990114191794418729841709136962890625	0.239819865757332661981848787036142311990261077880859375	-1.0215231883059153	2.614831598646889	FBLIM1;MYH14
regulation of proteasomal ubiquitin-dependent protein catabolic process (GO:0032434)	2/116	0.082121328560117168304799406541860662400722503662109375	0.2077146498754101899830715183270513080060482025146484375	0.0975757647793463467333907601641840301454067230224609375	0.2413170503226711727240427762808394618332386016845703125	-1.040682187065893	2.601244974835437	IL33;SMAD7
negative regulation of cell adhesion (GO:0007162)	2/115	0.08091368387460430577906578264446579851210117340087890625	0.2077146498754101899830715183270513080060482025146484375	0.09618906526152037894661361860926263034343719482421875	0.2413170503226711727240427762808394618332386016845703125	-1.0223589924505452	2.570591155478947	SRC;APOA1
internal protein amino acid acetylation (GO:0006475)	2/111	0.076140419855026009177123569315881468355655670166015625	0.2051802202471429692476334594175568781793117523193359375	0.090701327652610685969847281739930622279644012451171875	0.2384437124734187507524296734118252061307430267333984375	-0.9966613273070406	2.5665783439557686	MDH2;PCK1
regulation of protein kinase B signaling (GO:0051896)	2/114	0.0797117047285937629919061464534024707973003387451171875	0.205892896711629747041882865232764743268489837646484375	0.09480819338813363528206679120557964779436588287353515625	0.2406826025282448322517581118518137373030185699462890625	-1.0068506627870435	2.546666491632379	SLC9A3R1;SRC
tube formation (GO:0035148)	2/114	0.0797117047285937629919061464534024707973003387451171875	0.205892896711629747041882865232764743268489837646484375	0.09480819338813363528206679120557964779436588287353515625	0.2406826025282448322517581118518137373030185699462890625	-1.0067957812244834	2.546527677564369	TGIF1;COBL
regulation of membrane potential (GO:0042391)	3/266	0.09609593140813353639995142430052510462701320648193359375	0.220078050055251550620738498764694668352603912353515625	0.118796209226471216613418846463900990784168243408203125	0.25833807999065339089383996906690299510955810546875	-1.0839477692013797	2.539048252391211	MYH14;AKAP7;NEDD4L
response to organophosphorus (GO:0046683)	2/118	0.08455335381308932973798420107414131052792072296142578125	0.2104680223910423142452685851822025142610073089599609375	0.1003663370420465883459115730147459544241428375244140625	0.244638236193849778477016343458672054111957550048828125	-1.0101950946446363	2.4955582196302712	AKAP7;JUNB
cellular response to extracellular stimulus (GO:0031668)	2/119	0.08577760509366873231673622512971633113920688629150390625	0.2104680223910423142452685851822025142610073089599609375	0.10177005632452811034749373675367678515613079071044921875	0.244638236193849778477016343458672054111957550048828125	-1.0059434500122486	2.4705944167507	LDHA;ITGA6
embryonic organ development (GO:0048568)	2/119	0.08577760509366873231673622512971633113920688629150390625	0.2104680223910423142452685851822025142610073089599609375	0.10177005632452811034749373675367678515613079071044921875	0.244638236193849778477016343458672054111957550048828125	-0.9866183290224345	2.4231319714016246	COBL;JUNB
organophosphate biosynthetic process (GO:0090407)	4/436	0.1041777788227109813323778553240117616951465606689453125	0.22556683299285651411736353111336939036846160888671875	0.1333655827045092945315474253220600076019763946533203125	0.269893036039150546745446490604081191122531890869140625	-1.0703396437247235	2.4207405348009607	NME7;EPT1;APOA1;NADK
neurotrophin TRK receptor signaling pathway (GO:0048011)	3/274	0.10271727959861191858959017508823308162391185760498046875	0.22556683299285651411736353111336939036846160888671875	0.1266398545249925733369167346609174273908138275146484375	0.26469072067679544346674447297118604183197021484375	-1.0569945014525146	2.4054815802069016	MOV10;PLEKHG2;SRC
posttranscriptional regulation of gene expression (GO:0010608)	4/438	0.105480805695125579024562512131524272263050079345703125	0.2260575962632854485345745843005715869367122650146484375	0.1349521112894584706776157645435887388885021209716796875	0.27151079533236288643394118480500765144824981689453125	-1.0639986535215566	2.393173732488955	ZFP36;APOA1;ZFP36L1;SMAD7
negative regulation of defense response (GO:0031348)	2/120	0.0870072633128649852718439206000766716897487640380859375	0.210921296104752631350720548653043806552886962890625	0.10317929632705431786110494840613682754337787628173828125	0.2470872622568932308606548531315638683736324310302734375	-0.9581927311309105	2.3396802068793296	ZFP36;APOA1
cellular response to steroid hormone stimulus (GO:0071383)	2/123	0.0907280458582475912709952581280958838760852813720703125	0.215092741984582946912496481672860682010650634765625	0.1074393897841829093042775866706506349146366119384765625	0.250198421485607058745159747559227980673313140869140625	-0.9661748657122468	2.318712194641209	SRC;HNF4G
response to radiation (GO:0009314)	4/442	0.1081093814900348781815608845136011950671672821044921875	0.22807431709002379260908810465480200946331024169921875	0.1381487752978345084908795570299844257533550262451171875	0.27283806540457133937849221183569170534610748291015625	-1.025099668572897	2.2804487910117985	APOC3;APOA1;APOA4;JUNB
neurotrophin signaling pathway (GO:0038179)	3/278	0.1060950893624965918338176606994238682091236114501953125	0.2262304016516674953773957668090588413178920745849609375	0.1306312013028867180519654311865451745688915252685546875	0.266442605416060296352753766768728382885456085205078125	-1.0125870507027355	2.271657552753657	MOV10;PLEKHG2;SRC
regulation of intrinsic apoptotic signaling pathway (GO:2001242)	2/126	0.09449522674632347685186317676198086701333522796630859375	0.2174860957994176613450321156051359139382839202880859375	0.11174648933911755788184194670975557528436183929443359375	0.253735310725865803593848113450803793966770172119140625	-0.9471748740754813	2.234580604651461	SLC9A3R1;SRC
small GTPase mediated signal transduction (GO:0007264)	4/439	0.10613514194139937740768431240212521515786647796630859375	0.2262304016516674953773957668090588413178920745849609375	0.135748337942207031314723053583293221890926361083984375	0.2719756230383485462454018488642759621143341064453125	-0.9898653591114179	2.220309647013043	PLEKHG2;SRC;RAB37;RHOC
protein acetylation (GO:0006473)	2/122	0.0894825466552296722166914832996553741395473480224609375	0.2143037343076308054445888728878344409167766571044921875	0.10601403759654030867221052858440089039504528045654296875	0.2478549535112790358493128906047786585986614227294921875	-0.902673367190495	2.1787932515596165	MDH2;PCK1
cellular amine metabolic process (GO:0044106)	2/125	0.09323444762247516670594649212944204919040203094482421875	0.2170724117252464113736465378678985871374607086181640625	0.1103056885906805728581048242631368339061737060546875	0.25094544154379827549661285956972278654575347900390625	-0.9139651115329577	2.168508368825919	APOA1;APOA4
cellular biogenic amine metabolic process (GO:0006576)	2/125	0.09323444762247516670594649212944204919040203094482421875	0.2170724117252464113736465378678985871374607086181640625	0.1103056885906805728581048242631368339061737060546875	0.25094544154379827549661285956972278654575347900390625	-0.9112530928999112	2.162073730317334	APOA1;APOA4
response to purine-containing compound (GO:0014074)	2/132	0.10216217226139405471752041876243310980498790740966796875	0.22556683299285651411736353111336939036846160888671875	0.1204939006532617928879602686720318160951137542724609375	0.26044844151432455792161135832429863512516021728515625	-0.9124689957308377	2.0815186195472934	AKAP7;JUNB
regulation of epithelial cell migration (GO:0010632)	2/129	0.0983071449358602633683545946041704155504703521728515625	0.221097628249282696089039745857007801532745361328125	0.11609863284805099770125025315792299807071685791015625	0.25689712776269468808010287830256856977939605712890625	-0.8943137431243608	2.074502538030335	PTPRR;SRC
negative regulation of neuron apoptotic process (GO:0043524)	2/133	0.10345648443047146536333258382001076824963092803955078125	0.22556683299285651411736353111336939036846160888671875	0.12196824733637855187051712846368900500237941741943359375	0.26044844151432455792161135832429863512516021728515625	-0.9055512278769904	2.054337314323615	PRDX2;XIAP
sphingolipid metabolic process (GO:0006665)	2/128	0.09703163589698320101728512554473127238452434539794921875	0.220078050055251550620738498764694668352603912353515625	0.11464303282512731951836570942759863100945949554443359375	0.256375629172260144361672473678481765091419219970703125	-0.8793389675563916	2.051250022719096	UGCG;ORMDL3
Notch signaling pathway (GO:0007219)	2/131	0.1008724724281095941336161558865569531917572021484375	0.224574973506134145662116452513146214187145233154296875	0.1190241365639831683242988447091192938387393951416015625	0.258358813862737790589818587250192649662494659423828125	-0.893260641939552	2.0490489868767345	MOV10;TLE3
positive regulation of response to wounding (GO:1903036)	2/130	0.09958744361368236652776175787948886863887310028076171875	0.2235520793073742795709080155575065873563289642333984375	0.11755902411740391799721550114554702304303646087646484375	0.25689712776269468808010287830256856977939605712890625	-0.8881589834407888	2.048733371295244	IL33;TNIP1
response to nutrient levels (GO:0031667)	3/291	0.11736958638498860840737592070581740699708461761474609375	0.2341453974594292219979507763127912767231464385986328125	0.14390653247228701872018064022995531558990478515625	0.280192108453770905018842540812329389154911041259765625	-0.9256692890354964	1.983179308246875	ZFP36;APOC3;APOA1
phospholipid metabolic process (GO:0006644)	3/288	0.114728474132681501629349440918304026126861572265625	0.2326682713085227727223269766909652389585971832275390625	0.1408030713553849178065746627908083610236644744873046875	0.276726705296406583212132090920931659638881683349609375	-0.9135025267303444	1.9779038290484894	EPT1;APOA1;APOA4
positive regulation of cellular component movement (GO:0051272)	3/296	0.1218221886806222509225250405506812967360019683837890625	0.240470386120088530645944047137163579463958740234375	0.1491300181552715209409853969191317446529865264892578125	0.283179472676863885904907647272921167314052581787109375	-0.9367583120693336	1.9720568232035662	LGALS3;SEMA6D;ACTN4
multicellular organismal development (GO:0007275)	4/453	0.1154904084856807899850394960594712756574153900146484375	0.2326682713085227727223269766909652389585971832275390625	0.1470982727212319929321893141604959964752197265625	0.283179472676863885904907647272921167314052581787109375	-0.9103843600298179	1.9651263614355583	TGIF1;CASZ1;ZBTB7B;KLF3
regulation of proteasomal protein catabolic process (GO:0061136)	2/135	0.10605871284670766174773604006986715830862522125244140625	0.2262304016516674953773957668090588413178920745849609375	0.12493041484590607093085878886995487846434116363525390625	0.263389428090228416845519632261130027472972869873046875	-0.8531798393169401	1.9143328809534677	IL33;SMAD7
amine metabolic process (GO:0009308)	2/134	0.10475535060420441968442872848754632286727428436279296875	0.22556683299285651411736353111336939036846160888671875	0.123447108074263456334307420547702349722385406494140625	0.26313140333667328629729809108539484441280364990234375	-0.8340680189493889	1.8817639126352603	APOA1;APOA4
negative regulation of multi-organism process (GO:0043901)	2/133	0.10345648443047146536333258382001076824963092803955078125	0.22556683299285651411736353111336939036846160888671875	0.12196824733637855187051712846368900500237941741943359375	0.26044844151432455792161135832429863512516021728515625	-0.8122264520464875	1.8426203363797322	TNIP1;TRIM31
negative regulation of response to wounding (GO:1903035)	2/138	0.1099952025465895377731584403591114096343517303466796875	0.2294961633379460630433044343590154312551021575927734375	0.1294063385195669269034368653592537157237529754638671875	0.265015879907195273101905286239343695342540740966796875	-0.8324165232856625	1.8374084143237346	ZFP36;APOA1
negative regulation of proteolysis (GO:0045861)	3/302	0.1272469022988194364831571192553383298218250274658203125	0.24637166189771420032883497697184793651103973388671875	0.155479635225940715503867295410600490868091583251953125	0.290410873014073367404108694245223887264728546142578125	-0.8851275658052496	1.8248019740155061	SPINK1;SRC;XIAP
regulation of protein stability (GO:0031647)	2/138	0.1099952025465895377731584403591114096343517303466796875	0.2294961633379460630433044343590154312551021575927734375	0.1294063385195669269034368653592537157237529754638671875	0.265015879907195273101905286239343695342540740966796875	-0.8016636727372427	1.7695270775392704	APOA1;SMAD7
epithelial cell differentiation (GO:0030855)	3/303	0.1281594791665424948323703802088857628405094146728515625	0.2473289785546815000571996279177255928516387939453125	0.1565462873995492054657319158650352619588375091552734375	0.290410873014073367404108694245223887264728546142578125	-0.8526584960758601	1.7517697073062306	LGALS3;NFIB;ANXA4
response to reactive oxygen species (GO:0000302)	2/141	0.113970108485550947197140203570597805082798004150390625	0.2326682713085227727223269766909652389585971832275390625	0.1339198750253434988533030036705895327031612396240234375	0.269893036039150546745446490604081191122531890869140625	-0.789350523071071	1.7143265198965054	PRDX2;APOA4
neuron projection development (GO:0031175)	2/137	0.1086786957800930097928215900537907145917415618896484375	0.22807431709002379260908810465480200946331024169921875	0.1279100968568257779001129392781876958906650543212890625	0.265015879907195273101905286239343695342540740966796875	-0.7633784937235558	1.6942113083602188	BLOC1S4;APOA1
regulation of cytokine production (GO:0001817)	4/482	0.1359752337193348148414173692799522541463375091552734375	0.254121171390162825520775413679075427353382110595703125	0.1717398393450683402594592052992084063589572906494140625	0.29702957594329804091870528282015584409236907958984375	-0.8481591639969216	1.6923171497193705	IL33;ZFP36;ANXA4;APOA1
regulation of multi-organism process (GO:0043900)	3/306	0.13091142872527250506919926920090802013874053955078125	0.2493852176843757983970562008835258893668651580810546875	0.15976025135338911553617435856722295284271240234375	0.2919239576615082487620611573220230638980865478515625	-0.8318314865010207	1.691308311048837	SPINK1;TNIP1;TRIM31
actin filament-based process (GO:0030029)	3/303	0.1281594791665424948323703802088857628405094146728515625	0.2473289785546815000571996279177255928516387939453125	0.1565462873995492054657319158650352619588375091552734375	0.290410873014073367404108694245223887264728546142578125	-0.8136171209129068	1.6715599883427845	SLC9A3R1;MYH14;ACTG1
sodium ion transport (GO:0006814)	2/141	0.113970108485550947197140203570597805082798004150390625	0.2326682713085227727223269766909652389585971832275390625	0.1339198750253434988533030036705895327031612396240234375	0.269893036039150546745446490604081191122531890869140625	-0.7464571252436019	1.62116982046466	SLC9A3R1;NEDD4L
regulation of homeostatic process (GO:0032844)	3/314	0.138351759489637349265223065231111831963062286376953125	0.256134791042630649560152278354507870972156524658203125	0.1684303571539027266634747093121404759585857391357421875	0.2956277633725028497480025180266238749027252197265625	-0.8057893719057356	1.5938158061867473	SRC;NEDD4L;SMAD7
carbohydrate homeostasis (GO:0033500)	2/143	0.1166406450815075379612295591869042254984378814697265625	0.233084262046323320571872272921609692275524139404296875	0.1369489260671153674220335005884408019483089447021484375	0.2719756230383485462454018488642759621143341064453125	-0.7387132433726963	1.587241736097686	APOC3;PCK1
negative regulation of protein maturation (GO:1903318)	3/316	0.1402343682515376499519987874009530059993267059326171875	0.258406943366929986449775924484129063785076141357421875	0.1706197226608762440580591146499500609934329986572265625	0.29702957594329804091870528282015584409236907958984375	-0.8060069243328324	1.5833524013068587	SPINK1;SRC;XIAP
glucose homeostasis (GO:0042593)	2/143	0.1166406450815075379612295591869042254984378814697265625	0.233084262046323320571872272921609692275524139404296875	0.1369489260671153674220335005884408019483089447021484375	0.2719756230383485462454018488642759621143341064453125	-0.7361669487429316	1.5817706210946418	APOC3;PCK1
negative regulation of protein processing (GO:0010955)	3/316	0.1402343682515376499519987874009530059993267059326171875	0.258406943366929986449775924484129063785076141357421875	0.1706197226608762440580591146499500609934329986572265625	0.29702957594329804091870528282015584409236907958984375	-0.8035255417735369	1.5784778736629757	SPINK1;SRC;XIAP
cellular response to oxidative stress (GO:0034599)	2/148	0.1233859039517275768549353642811183817684650421142578125	0.240470386120088530645944047137163579463958740234375	0.144587934842021870185391207996872253715991973876953125	0.280192108453770905018842540812329389154911041259765625	-0.7286934396672152	1.5247461383198666	PRDX2;APOA4
regulation of proteolysis involved in cellular protein catabolic process (GO:1903050)	2/148	0.1233859039517275768549353642811183817684650421142578125	0.240470386120088530645944047137163579463958740234375	0.144587934842021870185391207996872253715991973876953125	0.280192108453770905018842540812329389154911041259765625	-0.7265564321473433	1.5202745817144259	IL33;SMAD7
negative regulation of neuron death (GO:1901215)	2/155	0.132984286840662324635786717408336699008941650390625	0.25090250720830287178841899731196463108062744140625	0.155429778435220378174363986545358784496784210205078125	0.290410873014073367404108694245223887264728546142578125	-0.7494424433741983	1.5120183423041524	PRDX2;XIAP
regulation of viral process (GO:0050792)	2/152	0.1288494840073439451355596929715829901397228240966796875	0.24785193427754126371809206830221228301525115966796875	0.1507633279204723120159314930788241326808929443359375	0.285364827087869976640632785347406752407550811767578125	-0.7323746515105541	1.5007164759182827	TNIP1;TRIM31
positive regulation of protein ubiquitination (GO:0031398)	2/146	0.12067625489560211693440550106970476917922496795654296875	0.2387291129456476646009122077884967438876628875732421875	0.141521265176945021391219370343605987727642059326171875	0.276726705296406583212132090920931659638881683349609375	-0.7002754233768484	1.4808331513277124	XIAP;SMAD7
regulation of canonical Wnt signaling pathway (GO:0060828)	2/152	0.1288494840073439451355596929715829901397228240966796875	0.24785193427754126371809206830221228301525115966796875	0.1507633279204723120159314930788241326808929443359375	0.285364827087869976640632785347406752407550811767578125	-0.7033376187120299	1.4412163915794178	SRC;XIAP
regulation of cellular protein catabolic process (GO:1903362)	2/155	0.132984286840662324635786717408336699008941650390625	0.25090250720830287178841899731196463108062744140625	0.155429778435220378174363986545358784496784210205078125	0.290410873014073367404108694245223887264728546142578125	-0.7033661182363896	1.4190582366012103	IL33;SMAD7
protein acylation (GO:0043543)	2/154	0.13160258621197062911534203522023744881153106689453125	0.250298809467461802480414689853205345571041107177734375	0.1538710888553683486801304525215527974069118499755859375	0.288935711295080555061076665879227221012115478515625	-0.6569122846279041	1.3321974915777457	MDH2;PCK1
apoptotic signaling pathway (GO:0097190)	3/327	0.150742723246685639271191803345573134720325469970703125	0.263491891675749989598642741839285008609294891357421875	0.1828083884533118486093172805340145714581012725830078125	0.307190800483335080262037308784783817827701568603515625	-0.6811280169321895	1.288817298001483	IL33;PLEKHG2;XIAP
fibroblast growth factor receptor signaling pathway (GO:0008543)	2/163	0.144154919337392162237421189274755306541919708251953125	0.259305777465483389132572256130515597760677337646484375	0.1680071262992901826027747347325203008949756622314453125	0.29532307639236299312557321172789670526981353759765625	-0.6568444374023675	1.2722201369092323	MOV10;SRC
positive regulation of protein modification by small protein conjugation or removal (GO:1903322)	2/158	0.13714938523640374246070905428496189415454864501953125	0.2551377886356769320030934977694414556026458740234375	0.1601243873012317131543369441715185530483722686767578125	0.2919239576615082487620611573220230638980865478515625	-0.6393708099996761	1.2702281061279546	XIAP;SMAD7
membrane lipid metabolic process (GO:0006643)	2/162	0.1427476685768051811731282896289485506713390350341796875	0.259305777465483389132572256130515597760677337646484375	0.166425000567566094833438228306476958096027374267578125	0.29532307639236299312557321172789670526981353759765625	-0.6497771695642027	1.2649061169826836	UGCG;ORMDL3
developmental growth (GO:0048589)	2/163	0.144154919337392162237421189274755306541919708251953125	0.259305777465483389132572256130515597760677337646484375	0.1680071262992901826027747347325203008949756622314453125	0.29532307639236299312557321172789670526981353759765625	-0.6291714299273027	1.2186212094404278	ZMIZ1;COBL
response to nutrient (GO:0007584)	2/163	0.144154919337392162237421189274755306541919708251953125	0.259305777465483389132572256130515597760677337646484375	0.1680071262992901826027747347325203008949756622314453125	0.29532307639236299312557321172789670526981353759765625	-0.6176000171270553	1.196208924980529	APOC3;APOA1
protein dephosphorylation (GO:0006470)	2/161	0.141343441769898436888297510449774563312530517578125	0.258837912714844964323646081538754515349864959716796875	0.1648456084879701410983443565783090889453887939453125	0.294136281811868294244760591027443297207355499267578125	-0.5618858928008754	1.0993649193992956	PTPRR;STYXL1
regulation of calcium ion transport (GO:0051924)	2/171	0.1555161551133839858973573200273676775395870208740234375	0.267018304062602684911809092227485962212085723876953125	0.1807560684186537702800023907911963760852813720703125	0.306353050056257014688299022964201867580413818359375	-0.585084754212674	1.088846039962161	LGALS3;SPINK1
organic hydroxy compound biosynthetic process (GO:1901617)	2/166	0.1483943418746592468604461600989452563226222991943359375	0.26046069204409771913333315751515328884124755859375	0.1727693605762657125257675261309486813843250274658203125	0.2983739468054340537861435223021544516086578369140625	-0.5685861410555211	1.084795307468961	APOA1;PCK1
regulation of endopeptidase activity (GO:0052548)	3/354	0.1775447066760399705831474648221046663820743560791015625	0.289304942145668431141558585295570082962512969970703125	0.2136606628933651330637388809918775223195552825927734375	0.337464037654006621114177733034011907875537872314453125	-0.5935623218645195	1.0259919618830557	SPINK1;SRC;XIAP
regulation of symbiosis, encompassing mutualism through parasitism (GO:0043903)	2/174	0.1598209036329662768860515598134952597320079803466796875	0.272432462532851749070772484628832899034023284912109375	0.1855755862660628252580607977506588213145732879638671875	0.310539080814585644052527868552715517580509185791015625	-0.5496825305004875	1.0079536493623573	TNIP1;TRIM31
positive regulation of cell development (GO:0010720)	3/358	0.1816251447647131145313181832534610293805599212646484375	0.293180644204873164238023264260846190154552459716796875	0.2183292055653645313828548069068347103893756866455078125	0.340294002047760557605471376518835313618183135986328125	-0.5756041842263149	0.9818715807351699	TGIF1;APOA1;COBL
regulation of cellular ketone metabolic process (GO:0010565)	2/178	0.165595020479332000196137641978566534817218780517578125	0.276303115976092750205594938961439765989780426025390625	0.19203084576815265815952216144069097936153411865234375	0.317723762998216197050993514494621194899082183837890625	-0.5306133440884722	0.954154278276725	APOC3;APOA4
neuron projection morphogenesis (GO:0048812)	2/175	0.1612608288902277198229029409048962406814098358154296875	0.273546932603377201953520625465898774564266204833984375	0.1871863683816440693252758364906185306608676910400390625	0.31145073670251044450907329519395716488361358642578125	-0.5098862997615121	0.9304059340400228	NFIB;ACTB
regulation of cellular response to growth factor stimulus (GO:0090287)	2/176	0.1627031856508108498271525377276702784001827239990234375	0.27418499804118123819307584199123084545135498046875	0.188799205221084787087448830789071507751941680908203125	0.313693061483909130249259078482282347977161407470703125	-0.5055982081696133	0.918079223902106	NEDD4L;SMAD7
extracellular matrix organization (GO:0030198)	3/359	0.182649310886721483182526526434230618178844451904296875	0.293180644204873164238023264260846190154552459716796875	0.219499830433878939661695994800538755953311920166015625	0.341219841528618672565897895765374414622783660888671875	-0.5338669182596236	0.9076737535731553	LGALS3;ITGA6;PLEC
extracellular structure organization (GO:0043062)	3/360	0.183675072150109863766687112729414366185665130615234375	0.2940292426976724993181733225355856120586395263671875	0.2206718173726704701476108994029345922172069549560546875	0.3425915484932666732476036486332304775714874267578125	-0.5306468891965759	0.899227317190302	LGALS3;ITGA6;PLEC
response to peptide hormone (GO:0043434)	3/364	0.187793794692424576009415204680408351123332977294921875	0.2982014216391117855664560920558869838714599609375	0.2253730515610477269650147036372800357639789581298828125	0.3461672333087755237812643827055580914020538330078125	-0.5364715039281712	0.8972007128455223	APOC3;PCK1;JUNB
cellular response to fibroblast growth factor stimulus (GO:0044344)	2/183	0.17286416045051833378920491668395698070526123046875	0.28521381005992074708643713165656663477420806884765625	0.200142492086918200033807124782470054924488067626953125	0.325955702949369430232451350093469955027103424072265625	-0.5087458512254064	0.8929757446137458	MOV10;SRC
regulation of neuron apoptotic process (GO:0043523)	2/188	0.180185641442720478888617208212963305413722991943359375	0.291999470995531973382952628526254557073116302490234375	0.2082959074946890698498691563145257532596588134765625	0.332991971035428602210259896310162730515003204345703125	-0.5081539766298755	0.8708578302132182	PRDX2;XIAP
response to fibroblast growth factor (GO:0071774)	2/187	0.17871740287494219945330087284673936665058135986328125	0.290749003895505120365072571075870655477046966552734375	0.2066621601670437791131718086035107262432575225830078125	0.332175727551104305046436593329417519271373748779296875	-0.4884969887898441	0.8411671336674653	MOV10;SRC
cellular response to external stimulus (GO:0071496)	2/185	0.1757867586776899748723934635563637129962444305419921875	0.28762895645326036486721932305954396724700927734375	0.2033991707472526944133761617194977588951587677001953125	0.329618108210958826731484805350191891193389892578125	-0.47622562720689215	0.8279104508685261	LDHA;ITGA6
glycerophospholipid biosynthetic process (GO:0046474)	2/178	0.165595020479332000196137641978566534817218780517578125	0.276303115976092750205594938961439765989780426025390625	0.19203084576815265815952216144069097936153411865234375	0.317723762998216197050993514494621194899082183837890625	-0.4597914136816404	0.8268015672182036	EPT1;APOA1
regulation of protein transport (GO:0051223)	3/379	0.203449488343724504968434985130443237721920013427734375	0.3117626226821581525427973247133195400238037109375	0.2431763291838857921067784673141431994736194610595703125	0.361404016864996069369198039566981606185436248779296875	-0.5146751326859731	0.8195365240970727	IL33;ANXA4;APOA1
regulation of cysteine-type endopeptidase activity involved in apoptotic process (GO:0043281)	2/186	0.1772510952591290489532838137165526859462261199951171875	0.289224890609034002153521214495413005352020263671875	0.2050298994814655773044620445944019593298435211181640625	0.33000050487969223578232913496321998536586761474609375	-0.47364635178144915	0.8194972030305053	SRC;XIAP
regulation of peptidase activity (GO:0052547)	3/372	0.1961036555223588384588850885847932659089565277099609375	0.3040506218649416947386043830192647874355316162109375	0.2348358467115342074205130984410061500966548919677734375	0.35480307363952101606940914280130527913570404052734375	-0.5020043749994544	0.817821303593411	SPINK1;SRC;XIAP
negative regulation of catabolic process (GO:0009895)	2/190	0.1831277525420595686522773348769987933337688446044921875	0.293550313356716052748396350580151192843914031982421875	0.2115676827208928523216258099637343548238277435302734375	0.334605038313925462478692907097865827381610870361328125	-0.47042065222066987	0.7985725832611515	TRIM40;APOC3
intracellular receptor signaling pathway (GO:0030522)	2/186	0.1772510952591290489532838137165526859462261199951171875	0.289224890609034002153521214495413005352020263671875	0.2050298994814655773044620445944019593298435211181640625	0.33000050487969223578232913496321998536586761474609375	-0.4478629379482543	0.7748870515083612	SRC;HNF4G
ATP metabolic process (GO:0046034)	3/377	0.2013438555366369453469843620041501708328723907470703125	0.30933737805174221779935805898276157677173614501953125	0.2407879198636152240364793897242634557187557220458984375	0.360572290124882066653100309849833138287067413330078125	-0.4732143975998293	0.7584401681587373	MYH14;KIF21B;NADK
nuclear-transcribed mRNA catabolic process (GO:0000956)	2/183	0.17286416045051833378920491668395698070526123046875	0.28521381005992074708643713165656663477420806884765625	0.200142492086918200033807124782470054924488067626953125	0.325955702949369430232451350093469955027103424072265625	-0.43158082359715544	0.7575318921705192	ZFP36;ZFP36L1
epidermal growth factor receptor signaling pathway (GO:0007173)	2/193	0.1875544156342992263564184440838289447128772735595703125	0.2982014216391117855664560920558869838714599609375	0.21648538372593273404476121868356131017208099365234375	0.338759535645209552967571653425693511962890625	-0.4391285051430937	0.7349633449757005	MOV10;SRC
carbohydrate derivative biosynthetic process (GO:1901137)	3/377	0.2013438555366369453469843620041501708328723907470703125	0.30933737805174221779935805898276157677173614501953125	0.2407879198636152240364793897242634557187557220458984375	0.360572290124882066653100309849833138287067413330078125	-0.45488868001834387	0.7290687872484614	UGCG;TNIP1;NME7
coenzyme metabolic process (GO:0006732)	2/196	0.1919963481290549445201776279645855538547039031982421875	0.301352514417347894237764194258488714694976806640625	0.2214140883788266733755989434939692728221416473388671875	0.343293403082767956124854435984161682426929473876953125	-0.40756366514491615	0.6725937281203468	MDH2;NADK
regulation of leukocyte activation (GO:0002694)	3/390	0.2151223402000253248633754310503718443214893341064453125	0.321532099544696692294820650204201228916645050048828125	0.256383173162053112914549046763568185269832611083984375	0.37306432207959261404539574868977069854736328125	-0.4375337690153687	0.6722918076954141	LGALS3;IL33;SRC
mRNA catabolic process (GO:0006402)	2/193	0.1875544156342992263564184440838289447128772735595703125	0.2982014216391117855664560920558869838714599609375	0.21648538372593273404476121868356131017208099365234375	0.338759535645209552967571653425693511962890625	-0.3982959089086314	0.6666223897404137	ZFP36;ZFP36L1
regulation of cysteine-type endopeptidase activity (GO:2000116)	2/197	0.19348020830815138015879028898780234158039093017578125	0.302360748254350164554438151753856800496578216552734375	0.2230592362163442421429948581135249696671962738037109375	0.344939969207758434510679990125936456024646759033203125	-0.40322270294879203	0.6623255693404013	SRC;XIAP
positive regulation of response to external stimulus (GO:0032103)	2/201	0.199430736749312276234746832415112294256687164306640625	0.307596560070973190637033667371724732220172882080078125	0.22964994722102372026739658394944854080677032470703125	0.3500977932506070811058407343807630240917205810546875	-0.394660553697382	0.6363065881258642	IL33;TNIP1
pattern specification process (GO:0007389)	3/385	0.2097977533758264290231210225101676769554615020751953125	0.31671908767401235618166310814558528363704681396484375	0.250365883952837264825319607552955858409404754638671875	0.36792899467851736261536643723957240581512451171875	-0.4065889391607913	0.634933878386851	TGIF1;NME7;COBL
nucleotide biosynthetic process (GO:0009165)	2/208	0.209896673488102869509219772226060740649700164794921875	0.31671908767401235618166310814558528363704681396484375	0.2412164254411626462815121385574457235634326934814453125	0.360757308845632618243826073012314736843109130859375	-0.3847177687787216	0.6005982592181965	NME7;NADK
nucleoside phosphate biosynthetic process (GO:1901293)	2/209	0.211396697547071077405433925378019921481609344482421875	0.317902823015903390757586066683870740234851837158203125	0.2428715505872115765217955640764557756483554840087890625	0.361404016864996069369198039566981606185436248779296875	-0.384623441738484	0.5977120699551756	NME7;NADK
mRNA processing (GO:0006397)	3/397	0.2226259493432522218459013174651772715151309967041015625	0.327570271235158416711641393703757785260677337646484375	0.26484315661831037136408895094064064323902130126953125	0.38115505386795767162055881271953694522380828857421875	-0.39760283094992016	0.5973037326002402	MOV10;LGALS3;ZFP36
purine ribonucleoside monophosphate metabolic process (GO:0009167)	3/402	0.2280186049150825511322437932903994806110858917236328125	0.331875716472819382030223778201616369187831878662109375	0.2709089581506198829430331898038275539875030517578125	0.38542398111512543579237899393774569034576416015625	-0.37128748076355267	0.54888469848554	MYH14;KIF21B;NADK
glycerolipid biosynthetic process (GO:0045017)	2/202	0.200921957781954596544693458781694062054157257080078125	0.30933737805174221779935805898276157677173614501953125	0.2312999502238302362844279969067429192364215850830078125	0.35178205062117051671322087713633663952350616455078125	-0.33841653482364725	0.5431039572401248	EPT1;APOA1
purine nucleoside monophosphate metabolic process (GO:0009126)	3/403	0.2291002629444129634617155488740536384284496307373046875	0.33254676204078592594015617578406818211078643798828125	0.272124218022268438144095625830232165753841400146484375	0.386462124754314018115763929017703048884868621826171875	-0.3673094036969751	0.5412654997474846	MYH14;KIF21B;NADK
phospholipid biosynthetic process (GO:0008654)	2/206	0.2069001192817734036122345742114703170955181121826171875	0.31460519422922617049920290810405276715755462646484375	0.2379080603185478592909163353397161699831485748291015625	0.358072818520155322641329576072166673839092254638671875	-0.3234860972098455	0.5096585304681033	EPT1;APOA1
negative regulation of response to external stimulus (GO:0032102)	2/215	0.2204191652105591259225292333212564699351787567138671875	0.32594484055511430131701899881591089069843292236328125	0.25281313396863647202650327017181552946567535400390625	0.36991164848085700267432684995583258569240570068359375	-0.33036120506356853	0.49958022522372164	ZFP36;APOA1
cell projection assembly (GO:0030031)	2/213	0.21740764673887358338078001906978897750377655029296875	0.32310709308051188681787380119203589856624603271484375	0.24949745599983608190797212955658324062824249267578125	0.36725803911147514302371064331964589655399322509765625	-0.30889232185653676	0.4713638547632338	SLC9A3R1;ITGA6
organ morphogenesis (GO:0009887)	3/405	0.23126660429862422319047254859469830989837646484375	0.33443389248137489477841199914109893143177032470703125	0.274556718070720073843205000230227597057819366455078125	0.386569933109243979441060901081073097884654998779296875	-0.31814885052687425	0.46582848926390114	TLE3;ZMIZ1;ITGA6
regulation of Wnt signaling pathway (GO:0030111)	2/214	0.2189129298621295405258280197813292033970355987548828125	0.32412264834405413171936061189626343548297882080078125	0.251155098299472634426621198144857771694660186767578125	0.3686308700847098496211629026220180094242095947265625	-0.303553874674137	0.46112298686375586	SRC;XIAP
ribonucleoside monophosphate metabolic process (GO:0009161)	3/416	0.243249391722715146979538758387207053601741790771484375	0.345455018496965193808279082077206112444400787353515625	0.287977770856918391384482447392656467854976654052734375	0.39798797070529723374221475751255638897418975830078125	-0.3182304530791004	0.4498722267742886	MYH14;KIF21B;NADK
regulation of I-kappaB kinase/NF-kappaB signaling (GO:0043122)	2/213	0.21740764673887358338078001906978897750377655029296875	0.32310709308051188681787380119203589856624603271484375	0.24949745599983608190797212955658324062824249267578125	0.36725803911147514302371064331964589655399322509765625	-0.2937241725966814	0.4482175451956228	TNIP1;RHOC
regulation of neuron death (GO:1901214)	2/225	0.2355268355205544505981407610306632705032825469970703125	0.338963803431649501884947994767571799457073211669921875	0.269407360855513922093251721889828331768512725830078125	0.3842306628997274042802700932952575385570526123046875	-0.304692274669919	0.4405638289165919	PRDX2;XIAP
regulation of protein ubiquitination (GO:0031396)	2/212	0.215903348707739584089182471871026791632175445556640625	0.321679674460020048609720788590493611991405487060546875	0.2478402433282361483346534214433631859719753265380859375	0.36649375982162923914842167505412362515926361083984375	-0.2778970986487168	0.42599525185718373	XIAP;SMAD7
regulation of cell activation (GO:0050865)	3/420	0.24763315000788221897920493574929423630237579345703125	0.347544089188378091392905844259075820446014404296875	0.29287344648892477128043765333131887018680572509765625	0.400542528550749121762919457978568971157073974609375	-0.30432797522267735	0.4247830760543757	LGALS3;IL33;SRC
regulation of binding (GO:0051098)	2/218	0.22494325966309880460158865389530546963214874267578125	0.329266986856880661260760234654298983514308929443359375	0.257789242982994382114014797480194829404354095458984375	0.374649477209929193666226865389035083353519439697265625	-0.2800211136888022	0.4177654842614794	SRC;NFIB
positive regulation of neuron differentiation (GO:0045666)	2/217	0.2234343623539814804868086639544344507157802581787109375	0.32835136728541625128485748064122162759304046630859375	0.256130241827619953287609178005368448793888092041015625	0.37306432207959261404539574868977069854736328125	-0.27844784087810376	0.41729240086123015	TGIF1;COBL
gland development (GO:0048732)	2/220	0.2279634922857368406479139366638264618813991546630859375	0.331875716472819382030223778201616369187831878662109375	0.261107964390485836059241364637273363769054412841796875	0.376696002285298481293551731141633354127407073974609375	-0.2738096920150869	0.4048467372900091	APOA1;COBL
in utero embryonic development (GO:0001701)	2/222	0.2309867658319375294251329933103988878428936004638671875	0.33443389248137489477841199914109893143177032470703125	0.26442741432006566792978219382348470389842987060546875	0.381020257174954524170829017748474143445491790771484375	-0.27424635329070834	0.40187919672518846	PTPRR;ZMIZ1
cellular process involved in reproduction in multicellular organism (GO:0022412)	2/228	0.2400723667240376446585514713660813868045806884765625	0.34176367007766128569556940419715829193592071533203125	0.274387435686533509571205513566383160650730133056640625	0.386569933109243979441060901081073097884654998779296875	-0.27889849065636135	0.397936514546319	SRC;ZMIZ1
RNA catabolic process (GO:0006401)	2/220	0.2279634922857368406479139366638264618813991546630859375	0.331875716472819382030223778201616369187831878662109375	0.261107964390485836059241364637273363769054412841796875	0.376696002285298481293551731141633354127407073974609375	-0.2646494353064956	0.3913026585033174	ZFP36;ZFP36L1
chordate embryonic development (GO:0043009)	2/226	0.237041445825488639176370497807511128485202789306640625	0.34022334304426038453783576187561266124248504638671875	0.2710674152897585287291803979314863681793212890625	0.38542398111512543579237899393774569034576416015625	-0.2694034880945971	0.3878117836007127	PTPRR;ZMIZ1
nucleoside monophosphate metabolic process (GO:0009123)	3/427	0.25533512680550829454517725025652907788753509521484375	0.354948830800136672092293110836180858314037322998046875	0.30145650952010749623610763592296279966831207275390625	0.404688746436493718139359998531290329992771148681640625	-0.27644264468609414	0.3773935201469281	MYH14;KIF21B;NADK
cell projection morphogenesis (GO:0048858)	2/228	0.2400723667240376446585514713660813868045806884765625	0.34176367007766128569556940419715829193592071533203125	0.274387435686533509571205513566383160650730133056640625	0.386569933109243979441060901081073097884654998779296875	-0.2617877903356903	0.3735227128400776	NFIB;ACTB
embryo development ending in birth or egg hatching (GO:0009792)	2/230	0.2431053573552008628677612023238907568156719207763671875	0.345455018496965193808279082077206112444400787353515625	0.277707123173903891455438497359864413738250732421875	0.38833040982828403997473287745378911495208740234375	-0.253796400158668	0.35893418831668794	PTPRR;ZMIZ1
microtubule-based process (GO:0007017)	3/437	0.26639793826893709560721390516846440732479095458984375	0.36307460941492231132343704302911646664142608642578125	0.31374435947060630436311612356803379952907562255859375	0.413897072613067906754480418385355733335018157958984375	-0.2686383678071391	0.35534518333136184	BLOC1S4;NME7;KIF21B
positive regulation of proteolysis (GO:0045862)	2/228	0.2400723667240376446585514713660813868045806884765625	0.34176367007766128569556940419715829193592071533203125	0.274387435686533509571205513566383160650730133056640625	0.386569933109243979441060901081073097884654998779296875	-0.23264983249190266	0.3319482412175653	IL33;SMAD7
regulation of establishment of protein localization (GO:0070201)	3/442	0.2719525736830246120945275833946652710437774658203125	0.366041961018526207372048020260990597307682037353515625	0.31989621336027962428261162131093442440032958984375	0.417858321301792068336311558596207760274410247802734375	-0.24122517088752515	0.3141059502579132	IL33;ANXA4;APOA1
response to hypoxia (GO:0001666)	2/241	0.259813542299993815998249147014576010406017303466796875	0.35781073404062013754156623690505512058734893798828125	0.295948321496482591452803490028600208461284637451171875	0.40242168313832060722035066646640188992023468017578125	-0.2237090334201992	0.30151303310116423	CLDN3;ACTN4
lipid catabolic process (GO:0016042)	2/232	0.24614018409678839471865785526460967957973480224609375	0.347544089188378091392905844259075820446014404296875	0.28102622372183372334575324202887713909149169921875	0.3915830655629319867472304395050741732120513916015625	-0.21308265453315195	0.2987107825196864	APOC3;APOA4
regulation of protein complex assembly (GO:0043254)	2/244	0.2643750691442736666658674948848783969879150390625	0.36282564593697885779732814626186154782772064208984375	0.300914824550510384693069454442593269050121307373046875	0.404688746436493718139359998531290329992771148681640625	-0.22218596417044156	0.29559320003256906	SRC;FBLIM1
regulation of protein modification by small protein conjugation or removal (GO:1903320)	2/228	0.2400723667240376446585514713660813868045806884765625	0.34176367007766128569556940419715829193592071533203125	0.274387435686533509571205513566383160650730133056640625	0.386569933109243979441060901081073097884654998779296875	-0.20297862077746637	0.2896129150412872	XIAP;SMAD7
cellular component morphogenesis (GO:0032989)	3/437	0.26639793826893709560721390516846440732479095458984375	0.36307460941492231132343704302911646664142608642578125	0.31374435947060630436311612356803379952907562255859375	0.413897072613067906754480418385355733335018157958984375	-0.21497955969209254	0.2843672394038866	NFIB;MYH14;ACTB
response to decreased oxygen levels (GO:0036293)	2/245	0.26589576240370416115865737083368003368377685546875	0.36307460941492231132343704302911646664142608642578125	0.3025692403776896188816181165748275816440582275390625	0.405367396791400713684794254731968976557254791259765625	-0.21000515163315206	0.2781835168251436	CLDN3;ACTN4
exocytosis (GO:0006887)	2/233	0.2476582140201206427843061419480363838374614715576171875	0.347544089188378091392905844259075820446014404296875	0.282685475723651269408520647630211897194385528564453125	0.392047969262695750192193600014434196054935455322265625	-0.18592908583020337	0.2595022760833246	APOA1;ACTN4
positive regulation of protein maturation (GO:1903319)	2/240	0.258293305252180249720339588748174719512462615966796875	0.35738126329044350715236078031011857092380523681640625	0.294291829182593167590908933561877347528934478759765625	0.40155390302538374047713887193822301924228668212890625	-0.19061834880088532	0.25803233829276506	IL33;SMAD7
positive regulation of protein processing (GO:0010954)	2/240	0.258293305252180249720339588748174719512462615966796875	0.35738126329044350715236078031011857092380523681640625	0.294291829182593167590908933561877347528934478759765625	0.40155390302538374047713887193822301924228668212890625	-0.18820711279006716	0.2547683457654925	IL33;SMAD7
positive regulation of cellular component biogenesis (GO:0044089)	2/249	0.2719787690070030183875360307865776121616363525390625	0.366041961018526207372048020260990597307682037353515625	0.30918074193278943795348823186941444873809814453125	0.410505968245218733070345251690014265477657318115234375	-0.17988555815074836	0.23421662188728412	SRC;APOA1
regionalization (GO:0003002)	2/247	0.268937269971638082122211699243052862584590911865234375	0.3640192109570341560953465886996127665042877197265625	0.3058762779556836175487433138187043368816375732421875	0.4079499851426986456459644614369608461856842041015625	-0.165902365704658	0.21787578164870616	TGIF1;NME7
regulation of cell morphogenesis involved in differentiation (GO:0010769)	2/248	0.270458033199036440574758444199687801301479339599609375	0.3656592608850972592193784294067882001399993896484375	0.307528845128745675907566692330874502658843994140625	0.40937100699881445731165285906172357499599456787109375	-0.1485050521800574	0.1941908996205925	APOA1;SMAD7
cellular protein complex assembly (GO:0043623)	2/256	0.282621073463218464016932784943492151796817779541015625	0.372715041890950782299540833264472894370555877685546875	0.320723039511434659942779035191051661968231201171875	0.417858321301792068336311558596207760274410247802734375	-0.14700465663362067	0.18576217585890667	SRC;COBL
cellular chemical homeostasis (GO:0055082)	3/452	0.283101121987437032156975647012586705386638641357421875	0.372715041890950782299540833264472894370555877685546875	0.332207657069919448655781479828874580562114715576171875	0.425201369377803894966660891441279090940952301025390625	-0.14199972801855626	0.1791967163313876	SLC9A3R1;APOC3;NEDD4L
regulation of translation (GO:0006417)	2/264	0.294769958947798282888896892472985200583934783935546875	0.380932476072446402071136617450974881649017333984375	0.3338611863231031318122177253826521337032318115234375	0.4265202844710918039794478318071924149990081787109375	-0.1387776592908319	0.16952524123330098	ZFP36;ZFP36L1
cellular response to hormone stimulus (GO:0032870)	3/462	0.2942927199418712280731824648682959377765655517578125	0.380932476072446402071136617450974881649017333984375	0.34451896786490643354028406974975951015949249267578125	0.4345052654415610948746007125009782612323760986328125	-0.13132287584441374	0.1606315626710376	SRC;HNF4G;JUNB
response to oxygen levels (GO:0070482)	2/259	0.2871792083540027906707337024272419512271881103515625	0.37581084456060320775350191979669034481048583984375	0.32565709207394399893331637940718792378902435302734375	0.421040808659536358593555860352353192865848541259765625	-0.1265059631306922	0.15783501799359695	CLDN3;ACTN4
cofactor metabolic process (GO:0051186)	2/255	0.281101219605856933458909452383522875607013702392578125	0.37155613719969693420352996326982975006103515625	0.319076568476542643537641197326593101024627685546875	0.417858321301792068336311558596207760274410247802734375	-0.11075845597846308	0.14055696218836888	MDH2;NADK
regulation of innate immune response (GO:0045088)	2/254	0.279581167197976154792371517032734118402004241943359375	0.3712059717117910384587275984813459217548370361328125	0.317429245441381790993062850247952155768871307373046875	0.41724310817461629508073883698671124875545501708984375	-0.10883118502721928	0.1387012779825282	TNIP1;XIAP
regulation of T cell activation (GO:0050863)	2/259	0.2871792083540027906707337024272419512271881103515625	0.37581084456060320775350191979669034481048583984375	0.32565709207394399893331637940718792378902435302734375	0.421040808659536358593555860352353192865848541259765625	-0.11064196458881193	0.13804231863505906	LGALS3;SRC
leukocyte differentiation (GO:0002521)	2/251	0.27502005835799636646044064036686904728412628173828125	0.367625682528259556391958540189079940319061279296875	0.312482417966073400261706183300702832639217376708984375	0.413497427800743666548299870555638335645198822021484375	-0.09609501353155392	0.12405013350748398	JUNB;ZFP36L1
negative regulation of protein phosphorylation (GO:0001933)	2/260	0.288698033507316764723071855769376270473003387451171875	0.37738096534713339025302047957666218280792236328125	0.327299907618261276542881432760623283684253692626953125	0.42270282828864969015825181486434303224086761474609375	-0.0998204859018634	0.12401437673916563	SPINK1;SMAD7
positive regulation of leukocyte activation (GO:0002696)	2/262	0.2917347163643209118077948005520738661289215087890625	0.380090494998889472100245257024653255939483642578125	0.33058259101358522524805039211059920489788055419921875	0.425086092575077512112358135709655471146106719970703125	-0.08033913230585754	0.09897061223350015	IL33;SRC
epithelium development (GO:0060429)	2/256	0.282621073463218464016932784943492151796817779541015625	0.372715041890950782299540833264472894370555877685546875	0.320723039511434659942779035191051661968231201171875	0.417858321301792068336311558596207760274410247802734375	-0.07759170899808811	0.09804862663649455	UGCG;SMAD7
chemotaxis (GO:0006935)	2/263	0.29325252886847252842272837369819171726703643798828125	0.380809815204613599792793365850229747593402862548828125	0.33222241141356689819730263479868881404399871826171875	0.425201369377803894966660891441279090940952301025390625	-0.07612395218874	0.09338286353362722	LGALS3;APOA1
taxis (GO:0042330)	2/263	0.29325252886847252842272837369819171726703643798828125	0.380809815204613599792793365850229747593402862548828125	0.33222241141356689819730263479868881404399871826171875	0.425201369377803894966660891441279090940952301025390625	-0.07356378181140576	0.09024224833833785	LGALS3;APOA1
reproductive structure development (GO:0048608)	2/265	0.296286984370884187711681079235859215259552001953125	0.38181645153677123971647233702242374420166015625	0.335498892590852471062845552296494133770465850830078125	0.426769021435460749192003504504100419580936431884765625	-0.05991307211389939	0.07287986374780041	SRC;JUNB
positive regulation of defense response (GO:0031349)	2/272	0.3068930114166257272501070474390871822834014892578125	0.390381110221363680778949856176041066646575927734375	0.346931014257592817973119281305116601288318634033203125	0.436616372198651403468971921029151417315006256103515625	-0.03908946260613732	0.0461746657250378	IL33;TNIP1
positive regulation of cell activation (GO:0050867)	2/272	0.3068930114166257272501070474390871822834014892578125	0.390381110221363680778949856176041066646575927734375	0.346931014257592817973119281305116601288318634033203125	0.436616372198651403468971921029151417315006256103515625	-0.032348774046786405	0.038212186319251676	IL33;SRC
embryo development (GO:0009790)	2/276	0.3129414074789835797929526961524970829486846923828125	0.39510105127816175230037742949207313358783721923828125	0.35343672280946425434677848897990770637989044189453125	0.440585503776181497403996445427765138447284698486328125	-0.029312328723460596	0.03405328432637771	PTPRR;ZMIZ1
dephosphorylation (GO:0016311)	2/278	0.315961747883860499808150734679657034575939178466796875	0.397218647977265637560861932797706685960292816162109375	0.35668168111509768181122126406989991664886474609375	0.44230023978947652363302722733351401984691619873046875	-0.020553772986253254	0.023680703228716925	PTPRR;STYXL1
positive regulation of cell migration (GO:0030335)	2/280	0.318979304759865855967149173011421225965023040771484375	0.400161736512111676500325074812280945479869842529296875	0.359921157725560936224695751661784015595912933349609375	0.444453788715384712215694662518217228353023529052734375	-0.020284860476847535	0.023178070930340442	LGALS3;SEMA6D
lipid biosynthetic process (GO:0008610)	3/491	0.326892997547720776108093332368298433721065521240234375	0.405786375759657591544282695394940674304962158203125	0.38011178490584374145555557333864271640777587890625	0.459374474961074696910401371496845968067646026611328125	-0.011312230601695476	0.012648458274282662	UGCG;EPT1;APOA1
positive regulation of neurogenesis (GO:0050769)	2/283	0.32350008188053802626882315962575376033782958984375	0.403179395620426317403683924567303620278835296630859375	0.364769747043029557431736975559033453464508056640625	0.448102399534687390048048882817965932190418243408203125	-0.006061672452173738	0.0068409362821015	TGIF1;COBL
Fc-epsilon receptor signaling pathway (GO:0038095)	1/295	0.7050653544397416094824393439921550452709197998046875	0.7234105067668814559311840639566071331501007080078125	0.73789016514139860181131780336727388203144073486328125	0.7570893888658061232632690007449127733707427978515625	0.01801354744842024	-0.0062951003804712835	MOV10
positive regulation of cell motility (GO:2000147)	2/287	0.329516614398355944803853390112635679543018341064453125	0.40690830358377361175570285922731272876262664794921875	0.371213887241968354402388285961933434009552001953125	0.451796325727622016810158811495057307183742523193359375	0.017820444162683264	-0.019782983005578934	LGALS3;SEMA6D
response to oxidative stress (GO:0006979)	2/290	0.33401999069418086829585945451981388032436370849609375	0.4107543128806818710785364601179026067256927490234375	0.3760308526814506446811492423876188695430755615234375	0.4554121007157478917548587560304440557956695556640625	0.0404001753029375	-0.04430099142013042	PRDX2;APOA4
positive regulation of GTP catabolic process (GO:0033126)	1/483	0.86584036770816441563880516696372069418430328369140625	0.86730665114204785748341919315862469375133514404296875	0.8896627030363208898933180535095743834972381591796875	0.89116932912105639719158034495194442570209503173828125	0.5154010773705341	-0.07424595804891067	PLEKHG2
positive regulation of GTPase activity (GO:0043547)	1/482	0.8652743515540792795803781700669787824153900146484375	0.86730665114204785748341919315862469375133514404296875	0.88915028833573106492593751681852154433727264404296875	0.89116932912105639719158034495194442570209503173828125	0.5143342568945404	-0.07442861746127466	PLEKHG2
chromatin modification (GO:0016568)	1/475	0.8612456467255060754695250579970888793468475341796875	0.8641675997254230079391845720238052308559417724609375	0.88549720657789532385351094490033574402332305908203125	0.88850143798273972794987685119849629700183868408203125	0.5163119803999554	-0.07712436604568919	ACTB
behavior (GO:0007610)	1/494	0.87191360429228126349698868580162525177001953125	0.8726512638559802415016974919126369059085845947265625	0.8951476376862192996242129083839245140552520751953125	0.895904953792552749547439816524274647235870361328125	0.5857499577019352	-0.08028578141810028	MYH14
single-organism cellular localization (GO:1902580)	1/496	0.8729882762555831732242950238287448883056640625	0.87298827625558306220199256131309084594249725341796875	0.8961156517524033748856027159490622580051422119140625	0.8961156517524033748856027159490622580051422119140625	0.5995703083048243	-0.08144152511836926	NME7
positive regulation of locomotion (GO:0040017)	2/304	0.354918914644049454665264420327730476856231689453125	0.4266962154714537547306463238783180713653564453125	0.39831244248989416956163722716155461966991424560546875	0.4750036486547830616444798579323105514049530029296875	0.07905180240002524	-0.08188706841993362	LGALS3;SEMA6D
nitrogen compound transport (GO:0071705)	1/464	0.85467315053622650022902007549419067800045013427734375	0.8590300230113474544424434498068876564502716064453125	0.87951589058452406266752632291172631084918975830078125	0.8839994040454477453039316969807259738445281982421875	0.5385230571474703	-0.08456759469327699	SLC9A3R1
cellular response to lipid (GO:0071396)	2/315	0.371183608773976769779068263233057223260402679443359375	0.441760773822549801526093915526871569454669952392578125	0.41557034672150117149413972583715803921222686767578125	0.49161972017153587888316224052687175571918487548828125	0.08935699480051759	-0.08855800355222392	SRC;HNF4G
sensory perception (GO:0007600)	1/457	0.85033150867081719326279198867268860340118408203125	0.85612099979368228019893649616278707981109619140625	0.8755505546910649083969246930791996419429779052734375	0.88151174995704650871886087770690210163593292236328125	0.5472646223429624	-0.0887274634006763	MYH14
cellular response to cytokine stimulus (GO:0071345)	1/471	0.85889034013524268029726727036177180707454681396484375	0.86253588487265886453059238192508928477764129638671875	0.88335679090385832434861868023290298879146575927734375	0.88710618305540267503062068499275483191013336181640625	0.5841684078942295	-0.08886020783739602	IL22RA1
response to other organism (GO:0051707)	1/462	0.8534455372765512581878510900423862040042877197265625	0.85852557023653075507496623686165548861026763916015625	0.87839580608984790810467302435426972806453704833984375	0.88362435255466842409788341683452017605304718017578125	0.5663139955713907	-0.08974578919355132	IL22RA1
gamete generation (GO:0007276)	1/390	0.80172640206023759734677014421322382986545562744140625	0.8093973964090313000241394547629170119762420654296875	0.83047293306062008877432845110888592898845672607421875	0.838337959455837111732989797019399702548980712890625	0.4680676075177325	-0.10343726541836006	SRC
positive regulation of nervous system development (GO:0051962)	2/313	0.36823765331889679597310305325663648545742034912109375	0.43958137626261850616771198474452830851078033447265625	0.412449887335709586277943117238464765250682830810546875	0.489396405935952294452562227888847701251506805419921875	0.10583654585748002	-0.10573354067081316	TGIF1;COBL
proteolysis involved in cellular protein catabolic process (GO:0051603)	1/391	0.80255549111394230976657127030193805694580078125	0.8093973964090313000241394547629170119762420654296875	0.8312514171104792293220953069976530969142913818359375	0.838337959455837111732989797019399702548980712890625	0.49087389335627146	-0.10796981307860434	NEDD4L
modification-dependent macromolecule catabolic process (GO:0043632)	1/368	0.78259097047697867566284912754781544208526611328125	0.79264136821426867118844938886468298733234405517578125	0.8124233307062542763787860167212784290313720703125	0.822856849508132537351912105805240571498870849609375	0.48329409403666923	-0.11847718245523108	NEDD4L
regulation of intracellular transport (GO:0032386)	1/394	0.80502226530782616809034379912191070616245269775390625	0.81119364553591000177590331077226437628269195556640625	0.83356581624177283895704704264062456786632537841796875	0.83995601415163301250998983960016630589962005615234375	0.5518033975574862	-0.11967806924636423	SRC
modification-dependent protein catabolic process (GO:0019941)	1/364	0.7789208509625169529755339681287296116352081298828125	0.78960014283518209499135309670236892998218536376953125	0.8089441183731371776133300954825244843959808349609375	0.82003504030455987017234065206139348447322845458984375	0.48538122419258206	-0.12127048048391591	NEDD4L
ATP catabolic process (GO:0006200)	2/327	0.38874518424917103853744038133299909532070159912109375	0.45829947816280824923751424648799002170562744140625	0.434122516436046324006525765071273781359195709228515625	0.50547926864551462333707831930951215326786041259765625	0.13185570501851912	-0.1245813844410657	MYH14;KIF21B
ubiquitin-dependent protein catabolic process (GO:0006511)	1/355	0.77043782792794102132205580346635542809963226318359375	0.7830137031260775426488862649421207606792449951171875	0.80088195582001608929800795522169210016727447509765625	0.81395477125006798768680482680792920291423797607421875	0.48079527033870334	-0.12538963623147942	NEDD4L
regulation of cell projection organization (GO:0031344)	1/391	0.80255549111394230976657127030193805694580078125	0.8093973964090313000241394547629170119762420654296875	0.8312514171104792293220953069976530969142913818359375	0.838337959455837111732989797019399702548980712890625	0.5709454532014487	-0.12558189525776678	COBL
cellular cation homeostasis (GO:0030003)	1/389	0.800893874325283139370412754942663013935089111328125	0.8093973964090313000241394547629170119762420654296875	0.82969091401185901535342281931662000715732574462890625	0.838337959455837111732989797019399702548980712890625	0.5658738223253592	-0.12563917217916643	NEDD4L
regulation of Ras GTPase activity (GO:0032318)	1/349	0.76460466651406389093637017140281386673450469970703125	0.77875265316915098789962712544365786015987396240234375	0.79532208477395016643640701659023761749267578125	0.8099524218410245612886910748784430325031280517578125	0.5110264628140114	-0.13715763968705066	PLEKHG2
regulation of cytoskeleton organization (GO:0051493)	1/350	0.76558692784084747540163107260013930499553680419921875	0.77875265316915098789962712544365786015987396240234375	0.7962592278961213576593536345171742141246795654296875	0.8099524218410245612886910748784430325031280517578125	0.5188495096130735	-0.13859119658247404	APOA1
single-organism behavior (GO:0044708)	1/362	0.77706290832431867965368610384757630527019500732421875	0.7883922989259597446931593367480672895908355712890625	0.8071807680949503183143178830505348742008209228515625	0.8189492698596279041112211416475474834442138671875	0.5552600516116925	-0.14005544653270122	MYH14
cellular metal ion homeostasis (GO:0006875)	1/361	0.77612816157864672472754818954854272305965423583984375	0.7881198413283596604372860383591614663600921630859375	0.806293095043267182830959427519701421260833740234375	0.8187508424344935864525041324668563902378082275390625	0.5578040907633507	-0.14136853882550246	NEDD4L
purine nucleoside monophosphate catabolic process (GO:0009128)	2/333	0.397447869945270870761788728486862964928150177001953125	0.462536056569441800245812146386015228927135467529296875	0.443284454923521809011077721152105368673801422119140625	0.51161513187758667076110441485070623457431793212890625	0.1548289033418267	-0.14285931280148095	MYH14;KIF21B
purine ribonucleoside monophosphate catabolic process (GO:0009169)	2/332	0.396001215207000267781722868676297366619110107421875	0.46200141774150027540457585928379558026790618896484375	0.4417629162747889193241235261666588485240936279296875	0.51035696284480014384143942152149975299835205078125	0.154563152324618	-0.1431777212478186	MYH14;KIF21B
cellular component disassembly (GO:0022411)	1/350	0.76558692784084747540163107260013930499553680419921875	0.77875265316915098789962712544365786015987396240234375	0.7962592278961213576593536345171742141246795654296875	0.8099524218410245612886910748784430325031280517578125	0.5402589544468201	-0.14430992720224112	PLEC
nucleoside monophosphate catabolic process (GO:0009125)	2/335	0.400336533030655694620492113244836218655109405517578125	0.464767535402616005502096641066600568592548370361328125	0.446320902520103757193936644398490898311138153076171875	0.51361636933976928531819794443435966968536376953125	0.15838144470335	-0.1449902544365349	MYH14;KIF21B
ribonucleoside monophosphate catabolic process (GO:0009158)	2/332	0.396001215207000267781722868676297366619110107421875	0.46200141774150027540457585928379558026790618896484375	0.4417629162747889193241235261666588485240936279296875	0.51035696284480014384143942152149975299835205078125	0.1570100336192535	-0.14544436037014985	MYH14;KIF21B
leukocyte activation (GO:0045321)	1/373	0.7870940831239983115352742970571853220462799072265625	0.79652035956859712495514713737065903842449188232421875	0.8166847455377439501944536459632217884063720703125	0.8264654011729264393437688340782187879085540771484375	0.6086966177117628	-0.1457265301322535	ZFP36L1
positive regulation of organelle organization (GO:0010638)	2/340	0.407530550158237081515011368537670932710170745849609375	0.470349893499701909860277737607248127460479736328125	0.453872853820066646246544905807240866124629974365234375	0.5197788829323706227825141468201763927936553955078125	0.16518555055428533	-0.1482770550850397	SRC;APOA1
cytokine-mediated signaling pathway (GO:0019221)	1/342	0.7576140659706493973857277524075470864772796630859375	0.77263572417523984636744671661290340125560760498046875	0.78864221718507099279094063604134134948253631591796875	0.8042790887327060378453325029113329946994781494140625	0.5455936844637014	-0.15144653371206157	IL22RA1
RNA splicing (GO:0008380)	1/313	0.7264019135187125275621156106353737413883209228515625	0.7433680481770215120462808044976554811000823974609375	0.75860664675396327627510117963538505136966705322265625	0.7763249680881820768973966551129706203937530517578125	0.4869284007013978	-0.15564754825183133	LGALS3
defense response to other organism (GO:0098542)	1/328	0.74301194177184404221492286524153314530849456787109375	0.7583978663641859352395613314001820981502532958984375	0.7746322413419457486583041827543638646602630615234375	0.790672943492253477160147667746059596538543701171875	0.5331715525925085	-0.15837496388240704	IL22RA1
regulation of cell growth (GO:0001558)	1/322	0.7364909828045804740526136811240576207637786865234375	0.75304134196872840600889276174711994826793670654296875	0.76835174273311779291617540366132743656635284423828125	0.7856180740304912202276454991078935563564300537109375	0.5349029568163866	-0.16360450179486224	TRIM40
positive regulation of cytokine production (GO:0001819)	1/327	0.7419362937107607525177854768116958439350128173828125	0.757953916631977531181973972707055509090423583984375	0.7735972573642275751382157977786846458911895751953125	0.79029840713461252388327693552128039300441741943359375	0.5496052458042233	-0.1640527124396069	IL33
regulation of lymphocyte activation (GO:0051249)	2/344	0.413256598400251140557060125502175651490688323974609375	0.475566688625969902215473439355264417827129364013671875	0.45987345518034639102467053817235864698886871337890625	0.5248064365373321660257488474599085748195648193359375	0.19033491319554646	-0.16819640760516974	LGALS3;SRC
positive regulation of Ras GTPase activity (GO:0032320)	1/292	0.70135287038376414869844666100107133388519287109375	0.72022608130554954808388856690726242959499359130859375	0.7342712680778920031343659502454102039337158203125	0.75403030393762693339709812789806164801120758056640625	0.5027998129251368	-0.17836528580515137	PLEKHG2
multicellular organismal reproductive process (GO:0048609)	2/491	0.60146673587293919549523479872732423245906829833984375	0.6324756875890551466312672346248291432857513427734375	0.65171324998621660284925383166410028934478759765625	0.6816770775717897468126693638623692095279693603515625	0.35152826393655606	-0.1787113614737534	SRC;JUNB
monovalent inorganic cation transport (GO:0015672)	2/384	0.468951149304161984954220088184229098260402679443359375	0.52189013135166850698709595235413871705532073974609375	0.5177532844914314313911063436535187065601348876953125	0.57296738592456819549880719932843931019306182861328125	0.2506649497547122	-0.18981770644719384	SLC9A3R1;NEDD4L
lymphocyte activation (GO:0046649)	1/304	0.7159314484504768483219550034846179187297821044921875	0.73328736235230651541172619545250199735164642333984375	0.748458258983782709350407458259724080562591552734375	0.76660270162581378716737390277558006346225738525390625	0.5708935368936978	-0.19077598361714113	ZFP36L1
negative regulation of transferase activity (GO:0051348)	1/284	0.69122572961796968638026328335399739444255828857421875	0.71044312609735726926629695299197919666767120361328125	0.7243786797660993759251368828699924051761627197265625	0.744517791627537395271474451874382793903350830078125	0.5175598987391887	-0.1911290934051929	SMAD7
cellular response to peptide (GO:1901653)	1/273	0.676744974207073024530245675123296678066253662109375	0.69859450653313037715719246989465318620204925537109375	0.71018212386464696361798587531666271388530731201171875	0.73311121512380228448790830952930264174938201904296875	0.49011266759156125	-0.19136977294697752	KLF3
response to alcohol (GO:0097305)	1/274	0.6780886611720566836680745836929418146610260009765625	0.6993713044172127357711588047095574438571929931640625	0.71150191496459169737676120348623953759670257568359375	0.73383327410907750465440813059103675186634063720703125	0.5002516743907555	-0.19433638522084548	JUNB
nervous system development (GO:0007399)	1/277	0.68208670625869149972686500404961407184600830078125	0.70165962913394086530871618379023857414722442626953125	0.7154258925814576119961429867544211447238922119140625	0.73595550515118646206502717177500016987323760986328125	0.5129168331888633	-0.19624120789607488	FEZ2
guanosine-containing compound metabolic process (GO:1901068)	1/269	0.67131460055737657288688069456839002668857574462890625	0.6942003255763780078524405325879342854022979736328125	0.70484326676684794232841113625909201800823211669921875	0.72887201449753591386837570098577998578548431396484375	0.49300589309865345	-0.19647142601122514	NME7
morphogenesis of an epithelium (GO:0002009)	1/296	0.7062926896852184110997541210963390767574310302734375	0.72404181273623346992707183744641952216625213623046875	0.73908564901663809099119362144847400486469268798828125	0.75765885856731618464010580282774753868579864501953125	0.5662499288729347	-0.19689956952685667	SRC
translation (GO:0006412)	1/264	0.66439976620933138828917208229540847241878509521484375	0.6882529977457434444687578434241004288196563720703125	0.69803339014689502750599103819695301353931427001953125	0.7230941335759866195331824201275594532489776611328125	0.4836052158183624	-0.19773227060966345	TNIP1
generation of precursor metabolites and energy (GO:0006091)	2/375	0.456682284021754425484829198467195965349674224853515625	0.5127202992265671444016561508760787546634674072265625	0.50507947130765573628963238661526702344417572021484375	0.56156862270390661695529388452996499836444854736328125	0.25276340087197674	-0.19810770108695963	LDHA;SLC2A2
regulation of neuron projection development (GO:0010975)	1/275	0.679426830550536653419158028555102646350860595703125	0.70014106318927249450467797942110337316989898681640625	0.71281578940556100665304484209627844393253326416015625	0.73454797810695005022552095397259108722209930419921875	0.5240215012643293	-0.2025373141908628	COBL
protein localization to membrane (GO:0072657)	1/276	0.680759504840554807714170237886719405651092529296875	0.7009038243919725186259483962203375995159149169921875	0.71412377328287945932316915786941535770893096923828125	0.73525537318855216373236771687516011297702789306640625	0.5308608638213603	-0.2041405200643789	NME7
protein catabolic process (GO:0030163)	1/269	0.67131460055737657288688069456839002668857574462890625	0.6942003255763780078524405325879342854022979736328125	0.70484326676684794232841113625909201800823211669921875	0.72887201449753591386837570098577998578548431396484375	0.5164762529699664	-0.20582477277130282	NEDD4L
cellular response to organonitrogen compound (GO:0071417)	2/411	0.50476710489230247613789970273501239717006683349609375	0.549346352426489215048377445782534778118133544921875	0.55449784624589437687092186024528928101062774658203125	0.6007060000997188620175393225508742034435272216796875	0.30169795341939765	-0.20625826002119815	AKAP7;KLF3
GTP metabolic process (GO:0046039)	1/258	0.65591207225988323870069507393054664134979248046875	0.6806526153363525732942207469022832810878753662109375	0.68965715392976878472808266451465897262096405029296875	0.715670537806067041941560091800056397914886474609375	0.49090542458721587	-0.20702882563825303	NME7
positive regulation of secretion (GO:0051047)	1/273	0.676744974207073024530245675123296678066253662109375	0.69859450653313037715719246989465318620204925537109375	0.71018212386464696361798587531666271388530731201171875	0.73311121512380228448790830952930264174938201904296875	0.5313472334706756	-0.20747025357448368	IL33
cellular response to nitrogen compound (GO:1901699)	2/438	0.53901891061366746793481752320076338946819305419921875	0.57969033750542597882571271838969551026821136474609375	0.58927433587276534243670766954892314970493316650390625	0.62859471536292288451619469924480654299259185791015625	0.3387641821504101	-0.20935783103557598	AKAP7;KLF3
regulation of actin filament-based process (GO:0032970)	1/257	0.65447698704855172824323972236015833914279937744140625	0.6803570085047774274045195852522738277912139892578125	0.6882390515156429078302835478098131716251373291015625	0.7154541282451718497981119071482680737972259521484375	0.4985825442808276	-0.21135854147795224	APOA1
inflammatory response (GO:0006954)	2/376	0.45805334940036868118795609916560351848602294921875	0.513627594635674089573740275227464735507965087890625	0.5064979590528373432078979021753184497356414794921875	0.56183038614907598873315919263404794037342071533203125	0.27135000528516934	-0.21186184003719866	TNIP1;APOC3
small molecule catabolic process (GO:0044282)	1/261	0.66018209487445778105296767535037361085414886474609375	0.68448327628087957119618067736155353486537933349609375	0.693873471951960585357710442622192203998565673828125	0.71941482674773826744285543099977076053619384765625	0.5127625601933321	-0.21291931048846705	GPD2
small molecule biosynthetic process (GO:0044283)	2/394	0.482392782345743176275476571390754543244838714599609375	0.5333370668364618705226121164741925895214080810546875	0.53158805371361894653858826131909154355525970458984375	0.58526948398994738109735180842108093202114105224609375	0.29260242979449175	-0.2133061751993792	APOA1;PCK1
cellular ion homeostasis (GO:0006873)	2/402	0.49299778125605886458515669801272451877593994140625	0.543538094339159005841111138579435646533966064453125	0.54246552561457261898425485924235545098781585693359375	0.5909177871105335544399395075743086636066436767578125	0.308490789663055	-0.21818029776321168	SLC9A3R1;NEDD4L
transcription from RNA polymerase II promoter (GO:0006366)	2/470	0.5774944818591996043011249639675952494144439697265625	0.6105236568717007372697480604983866214752197265625	0.627896915419068335495467181317508220672607421875	0.662624487904333481225194191210903227329254150390625	0.40178402569036165	-0.22060208745012683	NFIB;ZBTB7B
regulation of epithelial cell proliferation (GO:0050678)	1/258	0.65591207225988323870069507393054664134979248046875	0.6806526153363525732942207469022832810878753662109375	0.68965715392976878472808266451465897262096405029296875	0.715670537806067041941560091800056397914886474609375	0.5237241985596663	-0.22086943911307227	NFIB
nucleic acid phosphodiester bond hydrolysis (GO:0090305)	1/230	0.61341413217835183413484401171444915235042572021484375	0.64275369208767951789695871411822736263275146484375	0.64744424759228247356901420062058605253696441650390625	0.6790128944163742463757671430357731878757476806640625	0.4542174897581473	-0.221982895272974	MOV10
negative regulation of protein modification process (GO:0031400)	2/407	0.499557594506648883214694478738238103687763214111328125	0.54767016085956943260981688581523485481739044189453125	0.54917706647648711903997309491387568414211273193359375	0.59579419656463539212154501001350581645965576171875	0.3205315481353634	-0.22245927425052647	SPINK1;SMAD7
regulation of neuron differentiation (GO:0045664)	2/405	0.496940030731632120808427544034202583134174346923828125	0.54686516870280998947606576621183194220066070556640625	0.54650050724268373070202642338699661195278167724609375	0.5942188419743519300908474178868345916271209716796875	0.321408421882108	-0.2247563848521881	TGIF1;COBL
monocarboxylic acid metabolic process (GO:0032787)	2/473	0.58098140770864237225623583071865141391754150390625	0.6136616118922535445534549580770544707775115966796875	0.631373222179270943144047123496420681476593017578125	0.6656992173244897781358986321720294654369354248046875	0.4200801433516573	-0.2281188604874032	LDHA;PCK1
response to insulin (GO:0032868)	1/246	0.63829551747002410966302932138205505907535552978515625	0.6647038707456325301592414689366705715656280517578125	0.67221268727007144061502685872255824506282806396484375	0.70002430373282964470860179062583483755588531494140625	0.5119548342541305	-0.2298441242498786	PCK1
secretion by cell (GO:0032940)	2/415	0.5099422177254149257663584648980759084224700927734375	0.55345104914602372137011343511403538286685943603515625	0.55977535802878330972731646397733129560947418212890625	0.604761870820137659165993682108819484710693359375	0.34732517595377865	-0.23390886911766223	APOA1;ACTN4
positive regulation of secretion by cell (GO:1903532)	1/247	0.63979697374140231946881840485730208456516265869140625	0.66568145992619076611873651927453465759754180908203125	0.6737025238181695296901807523681782186031341552734375	0.70095873850210599353971474556601606309413909912109375	0.5276245046473305	-0.2356394155543991	IL33
regulation of actin cytoskeleton organization (GO:0032956)	1/240	0.62915607495383862879378966681542806327342987060546875	0.65634183127900447285441032363451085984706878662109375	0.6631320184701878783783968174248002469539642333984375	0.69178587112013423254808230922208167612552642822265625	0.5095171056712148	-0.2360979581969712	APOA1
cation homeostasis (GO:0055080)	2/465	0.57163691157633478301391960485489107668399810791015625	0.6048716157377496127622862331918440759181976318359375	0.62204808483026352572409223284921608865261077880859375	0.65703828960196586361774961915216408669948577880859375	0.4248679148871592	-0.23760791636268538	XIAP;NEDD4L
metal ion homeostasis (GO:0055065)	2/422	0.51891508336645164600753332706517539918422698974609375	0.56113029581582474225598389239166863262653350830078125	0.56890641171835765188546929493895731866359710693359375	0.61351485610973177653448829005355946719646453857421875	0.36398808749308387	-0.23878165434087906	XIAP;NEDD4L
positive regulation of lymphocyte activation (GO:0051251)	1/243	0.63375395612893503649587501058704219758510589599609375	0.66055588555112787485512626517447642982006072998046875	0.6677028852282240745097396938945166766643524169921875	0.69594054028633400843517620160127989947795867919921875	0.5294923981032725	-0.2414985608683752	SRC
tissue morphogenesis (GO:0048729)	2/358	0.433083530389642146207762607446056790649890899658203125	0.493581711417097002136955552487052045762538909912109375	0.48057977339263102667388238842249847948551177978515625	0.54145321135569768333795082071446813642978668212890625	0.28863716141988077	-0.24153869410890527	SRC;SMAD7
muscle system process (GO:0003012)	1/237	0.62450118425342371342168235059943981468677520751953125	0.652636838314311074071838447707705199718475341796875	0.65849927349242032281750880429171957075595855712890625	0.68816664358792689615285098625463433563709259033203125	0.513338595061215	-0.24168086448811646	MYH14
positive regulation of protein transport (GO:0051222)	1/231	0.61501757379203236819620315145584754645824432373046875	0.6432942438514361871426672223606146872043609619140625	0.6490448412008464895706083552795462310314178466796875	0.6794867673810631725217490384238772094249725341796875	0.49747371800902035	-0.24182418127295252	IL33
negative regulation of cell development (GO:0010721)	1/239	0.62761081339855007144024057197384536266326904296875	0.6553076718892185681397677399218082427978515625	0.661594685983086350233861594460904598236083984375	0.690791274067070748543528679874725639820098876953125	0.5291709194931489	-0.24650635036865837	SMAD7
regulation of peptide transport (GO:0090087)	1/231	0.61501757379203236819620315145584754645824432373046875	0.6432942438514361871426672223606146872043609619140625	0.6490448412008464895706083552795462310314178466796875	0.6794867673810631725217490384238772094249725341796875	0.5223474879838066	-0.25391543120550747	SLC2A2
regulation of hormone secretion (GO:0046883)	1/230	0.61341413217835183413484401171444915235042572021484375	0.64275369208767951789695871411822736263275146484375	0.64744424759228247356901420062058605253696441650390625	0.6790128944163742463757671430357731878757476806640625	0.5301872034041065	-0.25911043300202136	SLC2A2
organic acid transport (GO:0015849)	1/226	0.6069341319072290019676074734888970851898193359375	0.63709234964174965565320007954142056405544281005859375	0.64096970282978471544765852740965783596038818359375	0.67341665936734929065465848907479085028171539306640625	0.5217726454384063	-0.2605393480668741	SLC9A3R1
protein folding (GO:0006457)	1/221	0.5986830754048730884875340052531100809574127197265625	0.630108610501748156451640170416794717311859130859375	0.63271173210225095662195826662355102598667144775390625	0.66592346892968234950416217543534003198146820068359375	0.5081426138684243	-0.260688802643827	ACTB
carboxylic acid transport (GO:0046942)	1/224	0.6036540137445649545355763621046207845211029052734375	0.634211987797353771156849688850343227386474609375	0.6376886804854426937794187324470840394496917724609375	0.67056507467935888566756830186932347714900970458984375	0.5233636780093673	-0.26416994661795246	SLC9A3R1
negative regulation of growth (GO:0045926)	1/221	0.5986830754048730884875340052531100809574127197265625	0.630108610501748156451640170416794717311859130859375	0.63271173210225095662195826662355102598667144775390625	0.66592346892968234950416217543534003198146820068359375	0.5495116486133893	-0.2819120652474004	TRIM40
proteasomal protein catabolic process (GO:0010498)	1/212	0.58339778635453354294071459662518464028835296630859375	0.61566421164800455567700510073336772620677947998046875	0.61737359116362267030808652634732425212860107421875	0.65326740460336818472342201857827603816986083984375	0.5245575687719322	-0.28267673836818463	NEDD4L
regulation of blood circulation (GO:1903522)	1/204	0.5693289567596797606796599211520515382289886474609375	0.603509100221058414348362930468283593654632568359375	0.603211489483644669462591991759836673736572265625	0.6394257993361573966240030131302773952484130859375	0.5048006177699716	-0.28435261327516936	SMAD7
proteasome-mediated ubiquitin-dependent protein catabolic process (GO:0043161)	1/205	0.57111290431884487173164188789087347686290740966796875	0.6048581609751060295110391962225548923015594482421875	0.60500958229706613966669692672439850866794586181640625	0.6407576865330610882409700934658758342266082763671875	0.5110562643898342	-0.2862775484771338	NEDD4L
response to bacterium (GO:0009617)	1/201	0.5639330184580917393333265863475389778614044189453125	0.59993953312582959380705460716853849589824676513671875	0.5977687275060648008917496554204262793064117431640625	0.63593561568316070431450270916684530675411224365234375	0.5029442196292028	-0.288096405355741	IL22RA1
aging (GO:0007568)	1/204	0.5693289567596797606796599211520515382289886474609375	0.603509100221058414348362930468283593654632568359375	0.603211489483644669462591991759836673736572265625	0.6394257993361573966240030131302773952484130859375	0.5161994172625682	-0.29077352147103946	ZMIZ1
DNA replication (GO:0006260)	1/186	0.5359352826836289995782180994865484535694122314453125	0.5774238974633270071734614248271100223064422607421875	0.569433061714696098221111242310144007205963134765625	0.61351485610973177653448829005355946719646453857421875	0.46824741025399536	-0.2920655136383092	NFIB
Golgi vesicle transport (GO:0048193)	1/202	0.565739043679645892126472972449846565723419189453125	0.600780330945261287212133538560010492801666259765625	0.599591097697276698141877204761840403079986572265625	0.63672914593884943901258566256728954613208770751953125	0.5159201891525008	-0.2938796760604832	BLOC1S4
positive regulation of apoptotic signaling pathway (GO:2001235)	1/168	0.4999862837940278748050104695721529424190521240234375	0.54767016085956943260981688581523485481739044189453125	0.53282775507791491076403644910897128283977508544921875	0.58526948398994738109735180842108093202114105224609375	0.42820605317224986	-0.2968215653410181	SLC9A3R1
energy derivation by oxidation of organic compounds (GO:0015980)	1/198	0.55847030833500388435908234896487556397914886474609375	0.59466280356463518952381264170981012284755706787109375	0.5922524892254543704694924599607475101947784423828125	0.630634288707212053992634537280537188053131103515625	0.5157722140165774	-0.3004650761649165	SLC2A2
brain development (GO:0007420)	1/187	0.53785580891690620841671943708206526935100555419921875	0.578965807050682457202128716744482517242431640625	0.57138174171407796197996731279999949038028717041015625	0.6150542315266189774547456181608140468597412109375	0.48544732303023136	-0.3010573264185555	NME7
muscle contraction (GO:0006936)	1/195	0.55294001050766306004646821747883222997188568115234375	0.5898359174306271324184081095154397189617156982421875	0.58666179869656731593607901231735013425350189208984375	0.626372660521695934221497736871242523193359375	0.5142644959302425	-0.30470467777063603	MYH14
positive regulation of sequence-specific DNA binding transcription factor activity (GO:0051091)	1/214	0.58684345646427582554593982422375120222568511962890625	0.6187484928674138462412201988627202808856964111328125	0.6208356438982309821739136168616823852062225341796875	0.65634367000143634118813906752620823681354522705078125	0.5717035893311718	-0.30471640020493085	TRIM31
mitochondrion organization (GO:0007005)	1/179	0.52226906584621313189842339852475561201572418212890625	0.563726555562107822794359890394844114780426025390625	0.5555459661105242030743056602659635245800018310546875	0.60074120466978986332406975634512491524219512939453125	0.4708608699104523	-0.3058582121904372	MYH14
positive regulation of T cell activation (GO:0050870)	1/189	0.54167333844598497538669334971928037703037261962890625	0.58096061593980075077325864185695536434650421142578125	0.57525309309718608563599673288990743458271026611328125	0.61753576146458366569191866801702417433261871337890625	0.4992981261521522	-0.30611576456510886	SRC
regulation of peptide secretion (GO:0002791)	1/192	0.54734129908865813973761760280467569828033447265625	0.584918479513895750443452925537712872028350830078125	0.58099566720599360447607750757015310227870941162109375	0.62144473264438560011768686308641918003559112548828125	0.508948162736232	-0.30673426508687424	SLC2A2
positive regulation of innate immune response (GO:0045089)	1/190	0.54357040503297937572568798714200966060161590576171875	0.58194008068236613429036196976085193455219268798828125	0.577175840466515932547508782590739428997039794921875	0.6184773725288843504444002974196337163448333740234375	0.5050885323655163	-0.307899969548845	TNIP1
regulation of peptide hormone secretion (GO:0090276)	1/189	0.54167333844598497538669334971928037703037261962890625	0.58096061593980075077325864185695536434650421142578125	0.57525309309718608563599673288990743458271026611328125	0.61753576146458366569191866801702417433261871337890625	0.5038266823966151	-0.3088921868758296	SLC2A2
regulation of peptidyl-tyrosine phosphorylation (GO:0050730)	1/189	0.54167333844598497538669334971928037703037261962890625	0.58096061593980075077325864185695536434650421142578125	0.57525309309718608563599673288990743458271026611328125	0.61753576146458366569191866801702417433261871337890625	0.50627979369506	-0.3103961701702871	SPINK1
positive regulation of cell projection organization (GO:0031346)	1/195	0.55294001050766306004646821747883222997188568115234375	0.5898359174306271324184081095154397189617156982421875	0.58666179869656731593607901231735013425350189208984375	0.626372660521695934221497736871242523193359375	0.5301241129310079	-0.31410159224952205	COBL
response to estrogen (GO:0043627)	1/166	0.495825968411789774759057536357431672513484954833984375	0.54614722591354503133942444037529639899730682373046875	0.5285760760889797182926486129872500896453857421875	0.5833073675496855958755304527585394680500030517578125	0.44836672850080295	-0.3145428383652045	APOA1
signal transduction by phosphorylation (GO:0023014)	1/202	0.565739043679645892126472972449846565723419189453125	0.600780330945261287212133538560010492801666259765625	0.599591097697276698141877204761840403079986572265625	0.63672914593884943901258566256728954613208770751953125	0.5524877621307529	-0.3147093833041946	APOA1
protein polyubiquitination (GO:0000209)	1/186	0.5359352826836289995782180994865484535694122314453125	0.5774238974633270071734614248271100223064422607421875	0.569433061714696098221111242310144007205963134765625	0.61351485610973177653448829005355946719646453857421875	0.5060221254229008	-0.31562718498287173	NEDD4L
cell-cell adhesion (GO:0098609)	1/191	0.54545971482143673636500125212478451430797576904296875	0.58343475825837221027114765092846937477588653564453125	0.57909001927980818802410567514016292989253997802734375	0.6199669618172063412231409529340453445911407470703125	0.5254067722062264	-0.31846287672541856	CLDN3
cell-cell adhesion via plasma-membrane adhesion molecules (GO:0098742)	1/190	0.54357040503297937572568798714200966060161590576171875	0.58194008068236613429036196976085193455219268798828125	0.577175840466515932547508782590739428997039794921875	0.6184773725288843504444002974196337163448333740234375	0.5225071752815017	-0.3185183053053435	CLDN3
T cell activation (GO:0042110)	1/198	0.55847030833500388435908234896487556397914886474609375	0.59466280356463518952381264170981012284755706787109375	0.5922524892254543704694924599607475101947784423828125	0.630634288707212053992634537280537188053131103515625	0.5480663003271518	-0.3192781196738312	ZFP36L1
defense response to bacterium (GO:0042742)	1/179	0.52226906584621313189842339852475561201572418212890625	0.563726555562107822794359890394844114780426025390625	0.5555459661105242030743056602659635245800018310546875	0.60074120466978986332406975634512491524219512939453125	0.4942694215376478	-0.32106376059802344	IL22RA1
intrinsic apoptotic signaling pathway (GO:0097193)	1/170	0.50411268453768454111951768936705775558948516845703125	0.54913932394850906160144177192705683410167694091796875	0.5370416828474458004194502791506238281726837158203125	0.58663001921378421510411271810880862176418304443359375	0.46873779201606325	-0.321064507826006	XIAP
regulation of leukocyte proliferation (GO:0070663)	1/176	0.51629111912424108243868658973951824009418487548828125	0.5588036540933003504250109472195617854595184326171875	0.5494602438309528213977728228201158344745635986328125	0.59579419656463539212154501001350581645965576171875	0.4933473210697141	-0.32614426127563634	LGALS3
response to wounding (GO:0009611)	1/167	0.4979103825794961579731534584425389766693115234375	0.54742377564269883993830489998799748718738555908203125	0.53070665522144777614954591626883484423160552978515625	0.58511274289559433992025105908396653831005096435546875	0.47646969450679705	-0.3322590767580602	APOA1
purine-containing compound biosynthetic process (GO:0072522)	1/146	0.452295844694653059736566547144320793449878692626953125	0.50861785577355000942390006457571871578693389892578125	0.48390830731347944659859194871387444436550140380859375	0.544166851285024844031568136415444314479827880859375	0.4192839157828279	-0.3326677369576334	NME7
regulation of Rho GTPase activity (GO:0032319)	1/174	0.5122648323674623416223994354368187487125396728515625	0.55546223344702838620179363715578801929950714111328125	0.54535760154070433980422194508719258010387420654296875	0.59352165834650716380593848953139968216419219970703125	0.49770405362422876	-0.33292097886561345	PLEKHG2
regulation of mononuclear cell proliferation (GO:0032944)	1/171	0.506163252380432471255744530935771763324737548828125	0.55035949224820923664225347238243557512760162353515625	0.53913459321572643201392338596633635461330413818359375	0.58837290016070509235390773028484545648097991943359375	0.48914365042174623	-0.33305596897076006	LGALS3
protein autophosphorylation (GO:0046777)	1/170	0.50411268453768454111951768936705775558948516845703125	0.54913932394850906160144177192705683410167694091796875	0.5370416828474458004194502791506238281726837158203125	0.58663001921378421510411271810880862176418304443359375	0.48825394311283055	-0.33443220198949863	SRC
regulation of insulin secretion (GO:0050796)	1/169	0.50205370636231394509962910888134501874446868896484375	0.54913932394850906160144177192705683410167694091796875	0.534939417175099407586458255536854267120361328125	0.58663001921378421510411271810880862176418304443359375	0.4864935255698657	-0.33521747848632116	SLC2A2
skeletal system development (GO:0001501)	1/162	0.4874024905175693422876292970613576471805572509765625	0.53787047227825046658011842737323604524135589599609375	0.51995813037789029298352261321269907057285308837890625	0.57433283682263691627412072193692438304424285888671875	0.46652022077272653	-0.3352717675250996	LGALS3
regulation of lymphocyte proliferation (GO:0050670)	1/170	0.50411268453768454111951768936705775558948516845703125	0.54913932394850906160144177192705683410167694091796875	0.5370416828474458004194502791506238281726837158203125	0.58663001921378421510411271810880862176418304443359375	0.49017505168146663	-0.3357480757841346	LGALS3
regulation of protein localization to nucleus (GO:1900180)	1/156	0.47450596015648216496884970183600671589374542236328125	0.52559976672763897287410372882732190191745758056640625	0.50673966358500777129592052006046287715435028076171875	0.56183038614907598873315919263404794037342071533203125	0.4514801402163515	-0.33656991159779875	TRIM40
morphogenesis of a branching structure (GO:0001763)	1/170	0.50411268453768454111951768936705775558948516845703125	0.54913932394850906160144177192705683410167694091796875	0.5370416828474458004194502791506238281726837158203125	0.58663001921378421510411271810880862176418304443359375	0.4954728729455373	-0.3393768473610607	SRC
response to mechanical stimulus (GO:0009612)	1/176	0.51629111912424108243868658973951824009418487548828125	0.5588036540933003504250109472195617854595184326171875	0.5494602438309528213977728228201158344745635986328125	0.59579419656463539212154501001350581645965576171875	0.5142974061957584	-0.33999403757984353	JUNB
regulation of myeloid cell differentiation (GO:0045637)	1/156	0.47450596015648216496884970183600671589374542236328125	0.52559976672763897287410372882732190191745758056640625	0.50673966358500777129592052006046287715435028076171875	0.56183038614907598873315919263404794037342071533203125	0.4564260556251019	-0.34025699805767184	ZFP36
ribose phosphate biosynthetic process (GO:0046390)	1/144	0.44774380637211519395890491068712435662746429443359375	0.50445802184591637118415974327945150434970855712890625	0.479218753661112495390028698238893412053585052490234375	0.5404344953108637383820678223855793476104736328125	0.42569130658683096	-0.3420574685362969	NME7
morphogenesis of a branching epithelium (GO:0061138)	1/162	0.4874024905175693422876292970613576471805572509765625	0.53787047227825046658011842737323604524135589599609375	0.51995813037789029298352261321269907057285308837890625	0.57433283682263691627412072193692438304424285888671875	0.47627784569168397	-0.3422842313107145	SRC
activation of innate immune response (GO:0002218)	1/151	0.46351442429700551173255007597617805004119873046875	0.51778806793518172835177892920910380780696868896484375	0.495451094720162521500839147847727872431278228759765625	0.55451149011726796889121260392130352556705474853515625	0.44575951962543053	-0.3427524176047175	TNIP1
response to carbohydrate (GO:0009743)	1/139	0.436199564968355379956932438290095888078212738037109375	0.49665455761074539520194548458675853908061981201171875	0.467310570987194362491123911240720190107822418212890625	0.532589986009490257146126168663613498210906982421875	0.414409043288494	-0.343816709912512	APOC3
innate immune response-activating signal transduction (GO:0002758)	1/144	0.44774380637211519395890491068712435662746429443359375	0.50445802184591637118415974327945150434970855712890625	0.479218753661112495390028698238893412053585052490234375	0.5404344953108637383820678223855793476104736328125	0.4290074118229709	-0.34472207207628636	TNIP1
MAPK cascade (GO:0000165)	1/170	0.50411268453768454111951768936705775558948516845703125	0.54913932394850906160144177192705683410167694091796875	0.5370416828474458004194502791506238281726837158203125	0.58663001921378421510411271810880862176418304443359375	0.5044570220478054	-0.3455305893014083	APOA1
regulation of heart contraction (GO:0008016)	1/140	0.43852732466751387363501635263673961162567138671875	0.49739005281080428400031223645783029496669769287109375	0.46971345535854569508416034295805729925632476806640625	0.53327352945216854873677903015050105750560760498046875	0.4204383517401099	-0.34658127304033426	SMAD7
positive regulation of I-kappaB kinase/NF-kappaB signaling (GO:0043123)	1/168	0.4999862837940278748050104695721529424190521240234375	0.54767016085956943260981688581523485481739044189453125	0.53282775507791491076403644910897128283977508544921875	0.58526948398994738109735180842108093202114105224609375	0.5008224284666997	-0.3471573932084936	RHOC
establishment of organelle localization (GO:0051656)	1/168	0.4999862837940278748050104695721529424190521240234375	0.54767016085956943260981688581523485481739044189453125	0.53282775507791491076403644910897128283977508544921875	0.58526948398994738109735180842108093202114105224609375	0.5026528154716373	-0.3484261710129188	BLOC1S4
negative regulation of cellular catabolic process (GO:0031330)	1/145	0.450024477619766216651697732231696136295795440673828125	0.5065451541619252484593971530557610094547271728515625	0.481568750125309474885426652690512128174304962158203125	0.54205121921811716401151670652325265109539031982421875	0.4380120975443429	-0.3497322060323338	APOC3
ribonucleotide biosynthetic process (GO:0009260)	1/140	0.43852732466751387363501635263673961162567138671875	0.49739005281080428400031223645783029496669769287109375	0.46971345535854569508416034295805729925632476806640625	0.53327352945216854873677903015050105750560760498046875	0.42484863185955135	-0.3502168131663343	NME7
pattern recognition receptor signaling pathway (GO:0002221)	1/142	0.443154400693516026255025508362450636923313140869140625	0.5011966118742154918663800344802439212799072265625	0.474487259375057757182503337389789521694183349609375	0.53714682090018495141947596493992023169994354248046875	0.4306060998126572	-0.3504431916812282	TNIP1
energy reserve metabolic process (GO:0006112)	1/158	0.478840022118613040102985678458935581147670745849609375	0.52990434627345106566309596018982119858264923095703125	0.5111851486334320071591719170100986957550048828125	0.56622849328965363380206099463975988328456878662109375	0.477360201660317	-0.3515226680738179	SLC2A2
lymphocyte differentiation (GO:0030098)	1/172	0.5082054437846397210165605429210700094699859619140625	0.5520725803463992775732549489475786685943603515625	0.541218189294729423721719285822473466396331787109375	0.5901024128439307236959621150163002312183380126953125	0.5212905562861013	-0.3528456762380677	ZFP36L1
peptidyl-tyrosine modification (GO:0018212)	1/154	0.47013629853732041841141153781791217625141143798828125	0.522226517530187894777782275923527777194976806640625	0.5022543868168114489236586450715549290180206298828125	0.5594792274993294345364347464055754244327545166015625	0.46767650746879896	-0.352970720205074	SRC
cell chemotaxis (GO:0060326)	1/155	0.47232559729976320017641455706325359642505645751953125	0.5241662116375420676916974116466008126735687255859375	0.5045020210101005542213670196360908448696136474609375	0.56145427173560580325073487983900122344493865966796875	0.4717599445517829	-0.3538608630338346	LGALS3
regulation of muscle system process (GO:0090257)	1/144	0.44774380637211519395890491068712435662746429443359375	0.50445802184591637118415974327945150434970855712890625	0.479218753661112495390028698238893412053585052490234375	0.5404344953108637383820678223855793476104736328125	0.4412292045881135	-0.35454269897078267	SMAD7
positive regulation of cytoskeleton organization (GO:0051495)	1/142	0.443154400693516026255025508362450636923313140869140625	0.5011966118742154918663800344802439212799072265625	0.474487259375057757182503337389789521694183349609375	0.53714682090018495141947596493992023169994354248046875	0.4365874606391875	-0.3553110446437346	APOA1
peptidyl-tyrosine phosphorylation (GO:0018108)	1/152	0.465730748393348437108585358146228827536106109619140625	0.5192832001407456932184913966921158134937286376953125	0.49772896788297316117422042225371114909648895263671875	0.5560088470307433805572827623109333217144012451171875	0.4650606996559897	-0.35537501981737646	SRC
G-protein coupled receptor signaling pathway, coupled to cyclic nucleotide second messenger (GO:0007187)	1/153	0.46793802766194769748864246139419265091419219970703125	0.52125300068181179558024496145662851631641387939453125	0.499996717138690538462242329842410981655120849609375	0.558015204127425334945655777119100093841552734375	0.4691885691242716	-0.35631090698048307	SLC9A3R1
purine nucleotide biosynthetic process (GO:0006164)	1/132	0.419636173346951857343611891337786801159381866455078125	0.48103642739287211238519148537307046353816986083984375	0.45018764783878861823751549309235997498035430908203125	0.5170601819352300676513323196559213101863861083984375	0.4112563777002098	-0.3571215479746516	NME7
negative regulation of cell growth (GO:0030308)	1/150	0.46128901873978411796173304537660442292690277099609375	0.51578913910128976194613414918421767652034759521484375	0.49316305320559339353536643102415837347507476806640625	0.55247338252103883604604561696760356426239013671875	0.4624779900014017	-0.35783332354370834	TRIM40
positive regulation of Rho GTPase activity (GO:0032321)	1/149	0.459054494968040349700544311417615972459316253662109375	0.51426275335908300245790769622544758021831512451171875	0.490864798646176769825189012408372946083545684814453125	0.55094217912564247274787021524389274418354034423828125	0.46015115800065526	-0.358267410808318	PLEKHG2
inositol lipid-mediated signaling (GO:0048017)	1/136	0.4291589377665137039485898640123195946216583251953125	0.489580543276553259435246445718803443014621734619140625	0.460037425772792385458842545631341636180877685546875	0.5248064365373321660257488474599085748195648193359375	0.42518379984147225	-0.3596748577760296	MOV10
phosphatidylinositol-mediated signaling (GO:0048015)	1/136	0.4291589377665137039485898640123195946216583251953125	0.489580543276553259435246445718803443014621734619140625	0.460037425772792385458842545631341636180877685546875	0.5248064365373321660257488474599085748195648193359375	0.4278671085689802	-0.3619447436119797	MOV10
maintenance of location (GO:0051235)	1/152	0.465730748393348437108585358146228827536106109619140625	0.5192832001407456932184913966921158134937286376953125	0.49772896788297316117422042225371114909648895263671875	0.5560088470307433805572827623109333217144012451171875	0.4763655552411044	-0.3640135981375065	APOA1
regulation of organ morphogenesis (GO:2000027)	1/150	0.46128901873978411796173304537660442292690277099609375	0.51578913910128976194613414918421767652034759521484375	0.49316305320559339353536643102415837347507476806640625	0.55247338252103883604604561696760356426239013671875	0.4724233828131968	-0.3655283772343316	NFIB
negative regulation of cell activation (GO:0050866)	1/135	0.426792816985970768772773453747504390776157379150390625	0.48782212801391633405501124798320233821868896484375	0.457591389199122178244039105265983380377292633056640625	0.52353057390963397832450709756813012063503265380859375	0.43062113938516283	-0.36665520676172797	LGALS3
cell-substrate adhesion (GO:0031589)	1/140	0.43852732466751387363501635263673961162567138671875	0.49739005281080428400031223645783029496669769287109375	0.46971345535854569508416034295805729925632476806640625	0.53327352945216854873677903015050105750560760498046875	0.4464221667928543	-0.3680005932858656	ITGA6
myeloid cell differentiation (GO:0030099)	1/154	0.47013629853732041841141153781791217625141143798828125	0.522226517530187894777782275923527777194976806640625	0.5022543868168114489236586450715549290180206298828125	0.5594792274993294345364347464055754244327545166015625	0.4896434555141368	-0.36954989266390786	JUNB
positive regulation of immune effector process (GO:0002699)	1/133	0.422031474036233700264375556798768229782581329345703125	0.482846454337393093947383704289677552878856658935546875	0.452666548193659423748869130577077157795429229736328125	0.518899734993313099806755417375825345516204833984375	0.43397099631027275	-0.3743760961919306	IL33
ameboidal-type cell migration (GO:0001667)	1/123	0.39763243409224202640217527005006559193134307861328125	0.462536056569441800245812146386015228927135467529296875	0.427374394413641223167132920934818685054779052734375	0.499095664947026229629756244321470148861408233642578125	0.4072698864583154	-0.3755953804108016	APOA1
regulation of blood pressure (GO:0008217)	1/133	0.422031474036233700264375556798768229782581329345703125	0.482846454337393093947383704289677552878856658935546875	0.452666548193659423748869130577077157795429229736328125	0.518899734993313099806755417375825345516204833984375	0.43638419621925284	-0.37645790435177534	NEDD4L
response to corticosteroid (GO:0031960)	1/140	0.43852732466751387363501635263673961162567138671875	0.49739005281080428400031223645783029496669769287109375	0.46971345535854569508416034295805729925632476806640625	0.53327352945216854873677903015050105750560760498046875	0.45712398837495244	-0.3768224596365995	JUNB
branching morphogenesis of an epithelial tube (GO:0048754)	1/141	0.4408455905106951622229871645686216652393341064453125	0.49954054940052905475766920062596909701824188232421875	0.4721056692823293321481514794868417084217071533203125	0.5354755577766017182739233248867094516754150390625	0.460474977519438	-0.3771569112538114	SRC
purine ribonucleotide biosynthetic process (GO:0009152)	1/126	0.405057063008534556924900016383617185056209564208984375	0.46886742224960509251019402654492296278476715087890625	0.435080473600693462543631540029309689998626708984375	0.5055994108738903758393234966206364333629608154296875	0.42004507017148723	-0.3796062078484739	NME7
Ras protein signal transduction (GO:0007265)	1/148	0.456810816048015044810171048084157519042491912841796875	0.5127202992265671444016561508760787546634674072265625	0.48855628621084168372590283979661762714385986328125	0.5488718771010689945200056172325275838375091552734375	0.4858817683336201	-0.38068153547717715	SRC
positive regulation of protein complex assembly (GO:0031334)	1/122	0.3951372764491558609023513781721703708171844482421875	0.46190454351714560488062488730065524578094482421875	0.424782778642084135611867168336175382137298583984375	0.49705047194222107265204613213427364826202392578125	0.41083329321600814	-0.38146776716480535	SRC
circulatory system process (GO:0003013)	1/130	0.414816116197938067333694789340370334684848785400390625	0.4764344324875346980974200050695799291133880615234375	0.44519664607746889384287669599871151149272918701171875	0.51282145307657811539314707260928116738796234130859375	0.4356995901108064	-0.3833807617393448	SRC
positive regulation of neuron projection development (GO:0010976)	1/144	0.44774380637211519395890491068712435662746429443359375	0.50445802184591637118415974327945150434970855712890625	0.479218753661112495390028698238893412053585052490234375	0.5404344953108637383820678223855793476104736328125	0.4793501098789647	-0.38517414518623583	COBL
cofactor biosynthetic process (GO:0051188)	1/127	0.407511793855150072918291925816447474062442779541015625	0.470349893499701909860277737607248127460479736328125	0.437626410472972515730560871816123835742473602294921875	0.5075608270485554296413965857937000691890716552734375	0.432066073586073	-0.3878594081433522	NADK
germ cell development (GO:0007281)	1/121	0.392631909811262669318665530227008275687694549560546875	0.460797171931273508160842311554006300866603851318359375	0.422179617695131959020926615266944281756877899169921875	0.49596672068852143411277211271226406097412109375	0.41943995212006024	-0.39212716426608124	SRC
sensory perception of mechanical stimulus (GO:0050954)	1/127	0.407511793855150072918291925816447474062442779541015625	0.470349893499701909860277737607248127460479736328125	0.437626410472972515730560871816123835742473602294921875	0.5075608270485554296413965857937000691890716552734375	0.43862535367529626	-0.3937475781450771	MYH14
amino acid transport (GO:0006865)	1/128	0.40995651949070788244711138759157620370388031005859375	0.472228395869043249266638895278447307646274566650390625	0.440161052017891074594757583327009342610836029052734375	0.509501491719339671959687620983459055423736572265625	0.44355393968998946	-0.3955188998282789	SLC9A3R1
regulation of T cell proliferation (GO:0042129)	1/125	0.402592286532141463428757788278744556009769439697265625	0.46692811271325818101018967354320921003818511962890625	0.43252319183086307408103721172665245831012725830078125	0.50411323737528179744771250625490210950374603271484375	0.4365360386103258	-0.39717398784624924	LGALS3
response to glucocorticoid (GO:0051384)	1/130	0.414816116197938067333694789340370334684848785400390625	0.4764344324875346980974200050695799291133880615234375	0.44519664607746889384287669599871151149272918701171875	0.51282145307657811539314707260928116738796234130859375	0.4533863773813836	-0.39894371871800793	JUNB
positive regulation of cell morphogenesis involved in differentiation (GO:0010770)	1/123	0.39763243409224202640217527005006559193134307861328125	0.462536056569441800245812146386015228927135467529296875	0.427374394413641223167132920934818685054779052734375	0.499095664947026229629756244321470148861408233642578125	0.43673472964632065	-0.4027686612103781	APOA1
regulation of protein binding (GO:0043393)	1/128	0.40995651949070788244711138759157620370388031005859375	0.472228395869043249266638895278447307646274566650390625	0.440161052017891074594757583327009342610836029052734375	0.509501491719339671959687620983459055423736572265625	0.4532098751170426	-0.4041291377614381	SRC
vesicle organization (GO:0016050)	1/126	0.405057063008534556924900016383617185056209564208984375	0.46886742224960509251019402654492296278476715087890625	0.435080473600693462543631540029309689998626708984375	0.5055994108738903758393234966206364333629608154296875	0.44987974976830314	-0.40656862304715197	BLOC1S4
toll-like receptor signaling pathway (GO:0002224)	1/122	0.3951372764491558609023513781721703708171844482421875	0.46190454351714560488062488730065524578094482421875	0.424782778642084135611867168336175382137298583984375	0.49705047194222107265204613213427364826202392578125	0.438384729109311	-0.40704988260177544	TNIP1
negative regulation of leukocyte activation (GO:0002695)	1/120	0.39011629290781735246440575792803429067134857177734375	0.45829947816280824923751424648799002170562744140625	0.419564860958362928489151499888976104557514190673828125	0.493384920987816444348794675534009002149105072021484375	0.43292677143669706	-0.40751847125068363	LGALS3
sensory perception of sound (GO:0007605)	1/124	0.40011742379339521047398875452927313745021820068359375	0.464767535402616005502096641066600568592548370361328125	0.42995451542285756385552986102993600070476531982421875	0.5016136013266672133426027357927523553371429443359375	0.44893156993636374	-0.41122006799865346	MYH14
transition metal ion homeostasis (GO:0055076)	1/120	0.39011629290781735246440575792803429067134857177734375	0.45829947816280824923751424648799002170562744140625	0.419564860958362928489151499888976104557514190673828125	0.493384920987816444348794675534009002149105072021484375	0.4372597008178189	-0.4115971027281785	XIAP
cellular lipid catabolic process (GO:0044242)	1/131	0.417231067307593017634559373618685640394687652587890625	0.47874331001443504174375220827641896903514862060546875	0.447697696626516705720177924376912415027618408203125	0.51470007299238995646106786807649768888950347900390625	0.4714853369204235	-0.4121324488505205	APOC3
adenylate cyclase-modulating G-protein coupled receptor signaling pathway (GO:0007188)	1/122	0.3951372764491558609023513781721703708171844482421875	0.46190454351714560488062488730065524578094482421875	0.424782778642084135611867168336175382137298583984375	0.49705047194222107265204613213427364826202392578125	0.4484155583001968	-0.4163637285763929	SLC9A3R1
response to monosaccharide (GO:0034284)	1/116	0.3799504918722209634296405056375078856945037841796875	0.4503821962773921772082985626184381544589996337890625	0.408988856309042636549833105163997970521450042724609375	0.485776924712447211174293215663055889308452606201171875	0.4363494850988355	-0.4222616449476937	APOC3
negative regulation of protein modification by small protein conjugation or removal (GO:1903321)	1/119	0.387590384364672690953312894635018892586231231689453125	0.45760421627086611540136118492227979004383087158203125	0.416938457616036262098901943318196572363376617431640625	0.492253687983803256411619031496229581534862518310546875	0.4518512058809423	-0.42826737776142776	SMAD7
regulation of muscle contraction (GO:0006937)	1/114	0.374805005035836191762399494109558872878551483154296875	0.445175021041560425860694749644608236849308013916015625	0.403629947289163182322369038956821896135807037353515625	0.480376486562454740880667714009177871048450469970703125	0.43804709350008697	-0.4298772413492246	SMAD7
glycosyl compound biosynthetic process (GO:1901659)	1/120	0.39011629290781735246440575792803429067134857177734375	0.45829947816280824923751424648799002170562744140625	0.419564860958362928489151499888976104557514190673828125	0.493384920987816444348794675534009002149105072021484375	0.4589782512662563	-0.43204100008097185	NME7
nucleoside biosynthetic process (GO:0009163)	1/119	0.387590384364672690953312894635018892586231231689453125	0.45760421627086611540136118492227979004383087158203125	0.416938457616036262098901943318196572363376617431640625	0.492253687983803256411619031496229581534862518310546875	0.46011856834074527	-0.43610323521976996	NME7
vitamin metabolic process (GO:0006766)	1/122	0.3951372764491558609023513781721703708171844482421875	0.46190454351714560488062488730065524578094482421875	0.424782778642084135611867168336175382137298583984375	0.49705047194222107265204613213427364826202392578125	0.4708691196278073	-0.4372123551263306	NADK
chromatin remodeling (GO:0006338)	1/118	0.38505414251118652568806055569439195096492767333984375	0.455519050590733665107023853124701417982578277587890625	0.4143003566097842593762834439985454082489013671875	0.490607929799173947404966611429699696600437164306640625	0.4618934111083832	-0.4408178266216837	ACTB
regulation of adaptive immune response (GO:0002819)	1/112	0.36961734332790319168537962468690238893032073974609375	0.4403396950220639372020059454371221363544464111328125	0.39822321310812025529912716592662036418914794921875	0.4750036486547830616444798579323105514049530029296875	0.44313963958496716	-0.4410511294328822	IL33
cellular response to inorganic substance (GO:0071241)	1/110	0.364387165370336496561520789327914826571941375732421875	0.435864526423769549356990182786830700933933258056640625	0.392768233819645484761196030376595444977283477783203125	0.470288279968259725904999868362210690975189208984375	0.4383800572503067	-0.44256147330564977	JUNB
epidermis development (GO:0008544)	1/120	0.39011629290781735246440575792803429067134857177734375	0.45829947816280824923751424648799002170562744140625	0.419564860958362928489151499888976104557514190673828125	0.493384920987816444348794675534009002149105072021484375	0.47362172067683805	-0.4458250500906373	UGCG
ossification (GO:0001503)	1/116	0.3799504918722209634296405056375078856945037841796875	0.4503821962773921772082985626184381544589996337890625	0.408988856309042636549833105163997970521450042724609375	0.485776924712447211174293215663055889308452606201171875	0.4611321553393057	-0.446244189809794	SIK3
viral life cycle (GO:0019058)	1/118	0.38505414251118652568806055569439195096492767333984375	0.455519050590733665107023853124701417982578277587890625	0.4143003566097842593762834439985454082489013671875	0.490607929799173947404966611429699696600437164306640625	0.47087978611709574	-0.4493941652428435	NEDD4L
response to hexose (GO:0009746)	1/111	0.3670075903140592732398772568558342754840850830078125	0.43855553468841623754315151018090546131134033203125	0.3955017804974374495685651709209196269512176513671875	0.47308251398227352257919164912891574203968048095703125	0.4589288699927882	-0.46001779304996065	APOC3
regulation of exocytosis (GO:0017157)	1/112	0.36961734332790319168537962468690238893032073974609375	0.4403396950220639372020059454371221363544464111328125	0.39822321310812025529912716592662036418914794921875	0.4750036486547830616444798579323105514049530029296875	0.46952466122171044	-0.46731179887761004	SPINK1
negative regulation of epithelial cell proliferation (GO:0050680)	1/110	0.364387165370336496561520789327914826571941375732421875	0.435864526423769549356990182786830700933933258056640625	0.392768233819645484761196030376595444977283477783203125	0.470288279968259725904999868362210690975189208984375	0.46499566452822066	-0.4694309491748784	NFIB
regulation of ligase activity (GO:0051340)	1/108	0.3591141269975757221999401735956780612468719482421875	0.43086410977498179608602413281914778053760528564453125	0.38726458581687328575071660452522337436676025390625	0.465110664996305656071484690983197651803493499755859375	0.45866046065175664	-0.46972107532519536	SMAD7
negative regulation of protein ubiquitination (GO:0031397)	1/113	0.372216467327918743013270841402118094265460968017578125	0.442544804873294339575551248344709165394306182861328125	0.400932584494076704739740080185583792626857757568359375	0.47764677488065732102739957554149441421031951904296875	0.4794761995680132	-0.47385659108397016	SMAD7
cell growth (GO:0016049)	1/106	0.353797881428476401755034430607338435947895050048828125	0.425781173682489910703452551388181746006011962890625	0.3817118418315608163737806535209529101848602294921875	0.459374474961074696910401371496845968067646026611328125	0.46312689868312323	-0.4812025031778607	COBL
muscle tissue development (GO:0060537)	1/97	0.329330646502160206967602107397397048771381378173828125	0.40690830358377361175570285922731272876262664794921875	0.3561052885361333242286718814284540712833404541015625	0.442048852401097314146483086005900986492633819580078125	0.4367065609279751	-0.4850469326486327	MYH14
steroid biosynthetic process (GO:0006694)	1/108	0.3591141269975757221999401735956780612468719482421875	0.43086410977498179608602413281914778053760528564453125	0.38726458581687328575071660452522337436676025390625	0.465110664996305656071484690983197651803493499755859375	0.4752787065873759	-0.4867400709015863	APOA1
positive regulation of protein secretion (GO:0050714)	1/106	0.353797881428476401755034430607338435947895050048828125	0.425781173682489910703452551388181746006011962890625	0.3817118418315608163737806535209529101848602294921875	0.459374474961074696910401371496845968067646026611328125	0.4786497390353306	-0.4973311919997624	IL33
regulation of adaptive immune response based on somatic recombination of immune receptors built from immunoglobulin superfamily domains (GO:0002822)	1/103	0.34574173392278850780456878055701963603496551513671875	0.4186412192739599191781962872482836246490478515625	0.373289727174513863428018112244899384677410125732421875	0.452924868971743499468374238858814351260662078857421875	0.46892298682176425	-0.49802585562498364	IL33
appendage morphogenesis (GO:0035107)	1/101	0.34031593453144559635603627611999399960041046142578125	0.4150451036605156129866145420237444341182708740234375	0.36761234967117906169420393780455924570560455322265625	0.449726380207864318006016901563270948827266693115234375	0.46220764221848865	-0.4982047771877078	SIK3
ribonucleoside biosynthetic process (GO:0042455)	1/110	0.364387165370336496561520789327914826571941375732421875	0.435864526423769549356990182786830700933933258056640625	0.392768233819645484761196030376595444977283477783203125	0.470288279968259725904999868362210690975189208984375	0.4939389555843713	-0.49865031105112007	NME7
regulation of ubiquitin-protein transferase activity (GO:0051438)	1/103	0.34574173392278850780456878055701963603496551513671875	0.4186412192739599191781962872482836246490478515625	0.373289727174513863428018112244899384677410125732421875	0.452924868971743499468374238858814351260662078857421875	0.4701595783107393	-0.49933919395912985	SMAD7
limb morphogenesis (GO:0035108)	1/101	0.34031593453144559635603627611999399960041046142578125	0.4150451036605156129866145420237444341182708740234375	0.36761234967117906169420393780455924570560455322265625	0.449726380207864318006016901563270948827266693115234375	0.4649995153753656	-0.5012140838650749	SIK3
cell-matrix adhesion (GO:0007160)	1/100	0.337586391002337504740893336929730139672756195068359375	0.413421015068079988896698750977520830929279327392578125	0.364754705836608572599999433805351145565509796142578125	0.448102399534687390048048882817965932190418243408203125	0.4640154736951454	-0.5038900996403878	ITGA6
response to glucose (GO:0009749)	1/106	0.353797881428476401755034430607338435947895050048828125	0.425781173682489910703452551388181746006011962890625	0.3817118418315608163737806535209529101848602294921875	0.459374474961074696910401371496845968067646026611328125	0.4906671828608386	-0.5098176704726753	APOC3
response to starvation (GO:0042594)	1/106	0.353797881428476401755034430607338435947895050048828125	0.425781173682489910703452551388181746006011962890625	0.3817118418315608163737806535209529101848602294921875	0.459374474961074696910401371496845968067646026611328125	0.4932868131492919	-0.512539543583023	ZFP36
negative regulation of lymphocyte activation (GO:0051250)	1/102	0.343034367258499617303613149488228373229503631591796875	0.416642357768793714090094226776272989809513092041015625	0.370457338401158742247076816056505776941776275634765625	0.4513398880829770920541932355263270437717437744140625	0.48046871776888594	-0.5140653202488403	LGALS3
negative regulation of protein catabolic process (GO:0042177)	1/97	0.329330646502160206967602107397397048771381378173828125	0.40690830358377361175570285922731272876262664794921875	0.3561052885361333242286718814284540712833404541015625	0.442048852401097314146483086005900986492633819580078125	0.46368908883447907	-0.5150162382811039	TRIM40
carbohydrate transport (GO:0008643)	1/102	0.343034367258499617303613149488228373229503631591796875	0.416642357768793714090094226776272989809513092041015625	0.370457338401158742247076816056505776941776275634765625	0.4513398880829770920541932355263270437717437744140625	0.4878658659439043	-0.5219797113525461	SLC2A2
negative regulation of protein complex assembly (GO:0031333)	1/91	0.312513055765369640592865607686690054833889007568359375	0.394981778814564365998052153372555039823055267333984375	0.33845721209115853245208427324541844427585601806640625	0.429147783391040260614346379952621646225452423095703125	0.4490705597765732	-0.522318024184352	SRC
cellular response to metal ion (GO:0071248)	1/99	0.3348456918657538583516952712670899927616119384765625	0.411342111606632199194422128130099736154079437255859375	0.36188435150078002155993317501270212233066558837890625	0.446412083238188539535684640213730745017528533935546875	0.4788448871208116	-0.5238972355719036	JUNB
hematopoietic progenitor cell differentiation (GO:0002244)	1/106	0.353797881428476401755034430607338435947895050048828125	0.425781173682489910703452551388181746006011962890625	0.3817118418315608163737806535209529101848602294921875	0.459374474961074696910401371496845968067646026611328125	0.5086712298187688	-0.5285244061171007	RBM47
leukocyte chemotaxis (GO:0030595)	1/100	0.337586391002337504740893336929730139672756195068359375	0.413421015068079988896698750977520830929279327392578125	0.364754705836608572599999433805351145565509796142578125	0.448102399534687390048048882817965932190418243408203125	0.49011239022836367	-0.5322296241125171	LGALS3
positive regulation of calcium ion transport (GO:0051928)	1/91	0.312513055765369640592865607686690054833889007568359375	0.394981778814564365998052153372555039823055267333984375	0.33845721209115853245208427324541844427585601806640625	0.429147783391040260614346379952621646225452423095703125	0.4588069153644306	-0.5336424673095841	LGALS3
regulation of peptidyl-serine phosphorylation (GO:0033135)	1/98	0.332093792114878272325739771986263804137706756591796875	0.408810568232987503467512624411028809845447540283203125	0.359001231021182309888217787374742329120635986328125	0.443781041063802172974561699447804130613803863525390625	0.48673036886826704	-0.5365413052294437	SMAD7
autophagy (GO:0006914)	1/102	0.343034367258499617303613149488228373229503631591796875	0.416642357768793714090094226776272989809513092041015625	0.370457338401158742247076816056505776941776275634765625	0.4513398880829770920541932355263270437717437744140625	0.5016829371169307	-0.5367629362635161	VMP1
regulation of response to cytokine stimulus (GO:0060759)	1/101	0.34031593453144559635603627611999399960041046142578125	0.4150451036605156129866145420237444341182708740234375	0.36761234967117906169420393780455924570560455322265625	0.449726380207864318006016901563270948827266693115234375	0.5001818756790312	-0.5391364771251581	APOA1
osteoblast differentiation (GO:0001649)	1/98	0.332093792114878272325739771986263804137706756591796875	0.408810568232987503467512624411028809845447540283203125	0.359001231021182309888217787374742329120635986328125	0.443781041063802172974561699447804130613803863525390625	0.4896635208009355	-0.5397746296058319	JUNB
sensory organ development (GO:0007423)	1/103	0.34574173392278850780456878055701963603496551513671875	0.4186412192739599191781962872482836246490478515625	0.373289727174513863428018112244899384677410125732421875	0.452924868971743499468374238858814351260662078857421875	0.510680620207574	-0.5423751020477163	GPD2
monocarboxylic acid transport (GO:0015718)	1/104	0.34843807899834799979288391114096157252788543701171875	0.421474690649330963054808307788334786891937255859375	0.376109570920782509961810546883498318493366241455078125	0.4554121007157478917548587560304440557956695556640625	0.5146109238238262	-0.5425515917785348	SLC9A3R1
regulation of stem cell differentiation (GO:2000736)	1/91	0.312513055765369640592865607686690054833889007568359375	0.394981778814564365998052153372555039823055267333984375	0.33845721209115853245208427324541844427585601806640625	0.429147783391040260614346379952621646225452423095703125	0.47166587090312945	-0.5485988346416784	SMAD7
regulation of stem cell proliferation (GO:0072091)	1/86	0.298180708105360903203973066410981118679046630859375	0.382175273768842860278027728782035410404205322265625	0.323387445955228003402481817829539068043231964111328125	0.4190222875849229922096128575503826141357421875	0.45586886006715877	-0.5516266547847385	NFIB
negative regulation of T cell activation (GO:0050868)	1/73	0.25952064000765773243983858264982700347900390625	0.35781073404062013754156623690505512058734893798828125	0.282606489903762803095332856173627078533172607421875	0.392047969262695750192193600014434196054935455322265625	0.40935519842557894	-0.5521870220723168	LGALS3
establishment of vesicle localization (GO:0051650)	1/95	0.323770436043453069263620136553072370588779449462890625	0.403179395620426317403683924567303620278835296630859375	0.350274712841779300998013013668241910636425018310546875	0.43802852567846184417277299871784634888172149658203125	0.49000463988428594	-0.5525882995655798	BLOC1S4
purine nucleoside biosynthetic process (GO:0042451)	1/95	0.323770436043453069263620136553072370588779449462890625	0.403179395620426317403683924567303620278835296630859375	0.350274712841779300998013013668241910636425018310546875	0.43802852567846184417277299871784634888172149658203125	0.49176912589561167	-0.5545781466919988	NME7
hormone-mediated signaling pathway (GO:0009755)	1/93	0.318164695171705369514114636331214569509029388427734375	0.3995635184587340571482627638033591210842132568359375	0.344392172607243252091535623549134470522403717041015625	0.4345052654415610948746007125009782612323760986328125	0.48446095221939206	-0.5547979586121117	HNF4G
positive regulation of lipase activity (GO:0060193)	1/90	0.3096699082224889654213484391220845282077789306640625	0.392646839686178361628066113553359173238277435302734375	0.335469930746822131428785951356985606253147125244140625	0.426769021435460749192003504504100419580936431884765625	0.4736344910577751	-0.5552172558573072	APOA4
regeneration (GO:0031099)	1/97	0.329330646502160206967602107397397048771381378173828125	0.40690830358377361175570285922731272876262664794921875	0.3561052885361333242286718814284540712833404541015625	0.442048852401097314146483086005900986492633819580078125	0.5001225718584238	-0.5554826538735753	APOA1
extrinsic apoptotic signaling pathway (GO:0097191)	1/92	0.315344635918203886060240392907871864736080169677734375	0.396864579033228970228464049796457402408123016357421875	0.341431273515113209437998875728226266801357269287109375	0.431531192914934746962529743541381321847438812255859375	0.48257177075771923	-0.5569308475982636	IL33
RNA 3'-end processing (GO:0031123)	1/101	0.34031593453144559635603627611999399960041046142578125	0.4150451036605156129866145420237444341182708740234375	0.36761234967117906169420393780455924570560455322265625	0.449726380207864318006016901563270948827266693115234375	0.5169051330618255	-0.557162156402675	ZFP36
negative regulation of binding (GO:0051100)	1/95	0.323770436043453069263620136553072370588779449462890625	0.403179395620426317403683924567303620278835296630859375	0.350274712841779300998013013668241910636425018310546875	0.43802852567846184417277299871784634888172149658203125	0.4941393624090542	-0.5572511111048272	NFIB
purine ribonucleoside biosynthetic process (GO:0046129)	1/95	0.323770436043453069263620136553072370588779449462890625	0.403179395620426317403683924567303620278835296630859375	0.350274712841779300998013013668241910636425018310546875	0.43802852567846184417277299871784634888172149658203125	0.49448656159516274	-0.5576426547602251	NME7
regulation of autophagy (GO:0010506)	1/89	0.306815146644157155098042721874662674963474273681640625	0.390381110221363680778949856176041066646575927734375	0.332469371660582047045551234987215138971805572509765625	0.425201369377803894966660891441279090940952301025390625	0.4740777866536206	-0.560127570303184	VMP1
coenzyme biosynthetic process (GO:0009108)	1/98	0.332093792114878272325739771986263804137706756591796875	0.408810568232987503467512624411028809845447540283203125	0.359001231021182309888217787374742329120635986328125	0.443781041063802172974561699447804130613803863525390625	0.5084088816727106	-0.5604383502865959	NADK
regulation of cytokine-mediated signaling pathway (GO:0001959)	1/95	0.323770436043453069263620136553072370588779449462890625	0.403179395620426317403683924567303620278835296630859375	0.350274712841779300998013013668241910636425018310546875	0.43802852567846184417277299871784634888172149658203125	0.5014016073266209	-0.565440893901526	APOA1
regulation of interferon-gamma production (GO:0032649)	1/79	0.277618357164655160662647404024028219282627105712890625	0.36901406351212029388619839664897881448268890380859375	0.301720603852060398342160851825610734522342681884765625	0.404688746436493718139359998531290329992771148681640625	0.44135974709226733	-0.5656060134192344	IL33
odontogenesis (GO:0042476)	1/96	0.326556209680169351461387350354925729334354400634765625	0.405786375759657591544282695394940674304962158203125	0.35319646792753045527746280640712939202785491943359375	0.440585503776181497403996445427765138447284698486328125	0.5075260644389686	-0.5679994123998328	ITGA6
negative regulation of cell morphogenesis involved in differentiation (GO:0010771)	1/88	0.303948724145431004028949928397196345031261444091796875	0.3883059834384934294604363458347506821155548095703125	0.329455476768522104169534259199281223118305206298828125	0.424097746482221593655737024164409376680850982666015625	0.4787644226035156	-0.5701587614374353	SMAD7
T cell differentiation (GO:0030217)	1/97	0.329330646502160206967602107397397048771381378173828125	0.40690830358377361175570285922731272876262664794921875	0.3561052885361333242286718814284540712833404541015625	0.442048852401097314146483086005900986492633819580078125	0.5147071679980492	-0.5716816631268645	ZFP36L1
liposaccharide metabolic process (GO:1903509)	1/100	0.337586391002337504740893336929730139672756195068359375	0.413421015068079988896698750977520830929279327392578125	0.364754705836608572599999433805351145565509796142578125	0.448102399534687390048048882817965932190418243408203125	0.526445827086074	-0.5716853322868907	UGCG
fat cell differentiation (GO:0045444)	1/96	0.326556209680169351461387350354925729334354400634765625	0.405786375759657591544282695394940674304962158203125	0.35319646792753045527746280640712939202785491943359375	0.440585503776181497403996445427765138447284698486328125	0.5114073803082219	-0.5723431994238765	ITGA6
peptidyl-tyrosine dephosphorylation (GO:0035335)	1/102	0.343034367258499617303613149488228373229503631591796875	0.416642357768793714090094226776272989809513092041015625	0.370457338401158742247076816056505776941776275634765625	0.4513398880829770920541932355263270437717437744140625	0.5360083979814565	-0.5734885926474543	PTPRR
regulation of dendrite development (GO:0050773)	1/89	0.306815146644157155098042721874662674963474273681640625	0.390381110221363680778949856176041066646575927734375	0.332469371660582047045551234987215138971805572509765625	0.425201369377803894966660891441279090940952301025390625	0.4861722004513735	-0.574417239225652	COBL
multicellular organismal metabolic process (GO:0044236)	1/94	0.320973279848122405866206463542766869068145751953125	0.40223664201306019716497530680499039590358734130859375	0.347339966682714884615990058591705746948719024658203125	0.436666504341819028400806246281717903912067413330078125	0.5066197580585181	-0.5757213756767733	APOA4
negative regulation of intrinsic apoptotic signaling pathway (GO:2001243)	1/75	0.26560242795883148847480015319888480007648468017578125	0.36307460941492231132343704302911646664142608642578125	0.289034399790287610532146800323971547186374664306640625	0.39805319552026807716771372724906541407108306884765625	0.4343210626630706	-0.5758031988254888	SRC
striated muscle tissue development (GO:0014706)	1/85	0.29527901991414484683673435938544571399688720703125	0.380932476072446402071136617450974881649017333984375	0.320333192653145193418140479479916393756866455078125	0.417858321301792068336311558596207760274410247802734375	0.4761007591913263	-0.5807641503153916	MYH14
regulation of viral transcription (GO:0046782)	1/76	0.268624791864361778248593282114597968757152557373046875	0.364012747738304665023889583608251996338367462158203125	0.29222706035917356270914524429826997220516204833984375	0.400121079172340632368332080659456551074981689453125	0.44264852265617033	-0.5818347908114092	TRIM31
liver development (GO:0001889)	1/86	0.298180708105360903203973066410981118679046630859375	0.382175273768842860278027728782035410404205322265625	0.323387445955228003402481817829539068043231964111328125	0.4190222875849229922096128575503826141357421875	0.48292441604397074	-0.584365381081225	COBL
positive regulation of leukocyte migration (GO:0002687)	1/78	0.27463270722770405374291158295818604528903961181640625	0.367523181731192194465762668187380768358707427978515625	0.2985701011136419058544788640574552118778228759765625	0.403666776705643826073099944551358930766582489013671875	0.45284767170937174	-0.5852244129050432	LGALS3
interaction with host (GO:0051701)	1/92	0.315344635918203886060240392907871864736080169677734375	0.396864579033228970228464049796457402408123016357421875	0.341431273515113209437998875728226266801357269287109375	0.431531192914934746962529743541381321847438812255859375	0.510165528423004	-0.5887765040916347	TNIP1
regulation of cell-matrix adhesion (GO:0001952)	1/78	0.27463270722770405374291158295818604528903961181640625	0.367523181731192194465762668187380768358707427978515625	0.2985701011136419058544788640574552118778228759765625	0.403666776705643826073099944551358930766582489013671875	0.4572106870434356	-0.5908628278663812	SRC
regulation of interleukin-6 production (GO:0032675)	1/84	0.29236548152784480603116890051751397550106048583984375	0.38049325043722814765345674459240399301052093505859375	0.31726536870244592680734285750077106058597564697265625	0.41724310817461629508073883698671124875545501708984375	0.48181267169840275	-0.5925094270740726	IL33
lymphocyte costimulation (GO:0031294)	1/77	0.271634868521594408097286077463650144636631011962890625	0.366041961018526207372048020260990597307682037353515625	0.295405607000783054782999670351273380219936370849609375	0.402145952913609161516461654173326678574085235595703125	0.4548607923586288	-0.5928184830562016	SRC
glycolipid metabolic process (GO:0006664)	1/92	0.315344635918203886060240392907871864736080169677734375	0.396864579033228970228464049796457402408123016357421875	0.341431273515113209437998875728226266801357269287109375	0.431531192914934746962529743541381321847438812255859375	0.5191359875638303	-0.5991292137099398	UGCG
myeloid leukocyte migration (GO:0097529)	1/76	0.268624791864361778248593282114597968757152557373046875	0.364012747738304665023889583608251996338367462158203125	0.29222706035917356270914524429826997220516204833984375	0.400121079172340632368332080659456551074981689453125	0.458257371115202	-0.602351680879112	LGALS3
positive regulation of protein kinase B signaling (GO:0051897)	1/78	0.27463270722770405374291158295818604528903961181640625	0.367523181731192194465762668187380768358707427978515625	0.2985701011136419058544788640574552118778228759765625	0.403666776705643826073099944551358930766582489013671875	0.46755796732767746	-0.6042348322020813	SRC
developmental growth involved in morphogenesis (GO:0060560)	1/79	0.277618357164655160662647404024028219282627105712890625	0.36901406351212029388619839664897881448268890380859375	0.301720603852060398342160851825610734522342681884765625	0.404688746436493718139359998531290329992771148681640625	0.4739113606039966	-0.6073211640872085	COBL
post-Golgi vesicle-mediated transport (GO:0006892)	1/90	0.3096699082224889654213484391220845282077789306640625	0.392646839686178361628066113553359173238277435302734375	0.335469930746822131428785951356985606253147125244140625	0.426769021435460749192003504504100419580936431884765625	0.5182066512501319	-0.6074668975891926	BLOC1S4
modification of morphology or physiology of other organism (GO:0035821)	1/76	0.268624791864361778248593282114597968757152557373046875	0.364012747738304665023889583608251996338367462158203125	0.29222706035917356270914524429826997220516204833984375	0.400121079172340632368332080659456551074981689453125	0.46217124484322386	-0.6074962318834642	TNIP1
negative regulation of ligase activity (GO:0051352)	1/74	0.262567727247777826793395661297836340963840484619140625	0.360763787844507743951538714100024662911891937255859375	0.285827563626860958745368179734214209020137786865234375	0.395478371661492966726569875390850938856601715087890625	0.45468775556504126	-0.6080294831671365	SMAD7
polysaccharide metabolic process (GO:0005976)	1/88	0.303948724145431004028949928397196345031261444091796875	0.3883059834384934294604363458347506821155548095703125	0.329455476768522104169534259199281223118305206298828125	0.424097746482221593655737024164409376680850982666015625	0.5118871642807709	-0.6096045107005453	MGAM
regulation of DNA binding (GO:0051101)	1/77	0.271634868521594408097286077463650144636631011962890625	0.366041961018526207372048020260990597307682037353515625	0.295405607000783054782999670351273380219936370849609375	0.402145952913609161516461654173326678574085235595703125	0.46796598330329786	-0.6098984326726442	NFIB
T cell costimulation (GO:0031295)	1/76	0.268624791864361778248593282114597968757152557373046875	0.364012747738304665023889583608251996338367462158203125	0.29222706035917356270914524429826997220516204833984375	0.400121079172340632368332080659456551074981689453125	0.46402570129665915	-0.6099338030656266	SRC
negative regulation of ubiquitin-protein transferase activity (GO:0051444)	1/74	0.262567727247777826793395661297836340963840484619140625	0.360763787844507743951538714100024662911891937255859375	0.285827563626860958745368179734214209020137786865234375	0.395478371661492966726569875390850938856601715087890625	0.45758223481515137	-0.6119001146080368	SMAD7
MyD88-dependent toll-like receptor signaling pathway (GO:0002755)	1/82	0.286502662809644037533729488131939433515071868896484375	0.37575681829690565916024524995009414851665496826171875	0.31108877133958656724388447400997392833232879638671875	0.412114240195667280719504788066842593252658843994140625	0.4895854287128151	-0.611985432615102	TNIP1
regulation of leukocyte apoptotic process (GO:2000106)	1/71	0.25338910599584441030174275510944426059722900390625	0.35265801458009871094390064172330312430858612060546875	0.276121380792317128172186357915052212774753570556640625	0.386569933109243979441060901081073097884654998779296875	0.44682144672544183	-0.6134094413851582	LGALS3
amide transport (GO:0042886)	1/83	0.28944004516573029750503565082908608019351959228515625	0.37751661899785993181666299278731457889080047607421875	0.314183914798423502556801167884259484708309173583984375	0.413897072613067906754480418385355733335018157958984375	0.49604195505593024	-0.6149963384160865	SLC9A3R1
regulation of reproductive process (GO:2000241)	1/86	0.298180708105360903203973066410981118679046630859375	0.382175273768842860278027728782035410404205322265625	0.323387445955228003402481817829539068043231964111328125	0.4190222875849229922096128575503826141357421875	0.5083378123036657	-0.6151170028598859	SPINK1
membrane lipid biosynthetic process (GO:0046467)	1/88	0.303948724145431004028949928397196345031261444091796875	0.3883059834384934294604363458347506821155548095703125	0.329455476768522104169534259199281223118305206298828125	0.424097746482221593655737024164409376680850982666015625	0.5177778727140189	-0.6166197333564509	UGCG
neuromuscular process (GO:0050905)	1/79	0.277618357164655160662647404024028219282627105712890625	0.36901406351212029388619839664897881448268890380859375	0.301720603852060398342160851825610734522342681884765625	0.404688746436493718139359998531290329992771148681640625	0.4829268735623494	-0.6188746153860588	BLOC1S4
regulation of tumor necrosis factor superfamily cytokine production (GO:1903555)	1/80	0.280591867274581130420330055130762048065662384033203125	0.37129773935775112203572234648163430392742156982421875	0.3048571760999034818695463400217704474925994873046875	0.407049705785762772070057735618320293724536895751953125	0.4879089315256605	-0.6200610636528424	ZFP36
epithelial cell proliferation (GO:0050673)	1/73	0.25952064000765773243983858264982700347900390625	0.35781073404062013754156623690505512058734893798828125	0.282606489903762803095332856173627078533172607421875	0.392047969262695750192193600014434196054935455322265625	0.460082322018523	-0.6206138050295499	APOA1
regulation of tumor necrosis factor production (GO:0032680)	1/78	0.27463270722770405374291158295818604528903961181640625	0.367523181731192194465762668187380768358707427978515625	0.2985701011136419058544788640574552118778228759765625	0.403666776705643826073099944551358930766582489013671875	0.48518087500261414	-0.6270092803047173	ZFP36
vascular process in circulatory system (GO:0003018)	1/86	0.298180708105360903203973066410981118679046630859375	0.382175273768842860278027728782035410404205322265625	0.323387445955228003402481817829539068043231964111328125	0.4190222875849229922096128575503826141357421875	0.5197289260067127	-0.6289008834815162	SRC
cell-type specific apoptotic process (GO:0097285)	1/86	0.298180708105360903203973066410981118679046630859375	0.382175273768842860278027728782035410404205322265625	0.323387445955228003402481817829539068043231964111328125	0.4190222875849229922096128575503826141357421875	0.5208181089691587	-0.6302188553954875	XIAP
regulation of phosphatidylinositol 3-kinase signaling (GO:0014066)	1/66	0.237839987064753455303645068852347321808338165283203125	0.34022334304426038453783576187561266124248504638671875	0.2596550639449228814470416182302869856357574462890625	0.375515819861667210499689417702029459178447723388671875	0.43938883720453986	-0.6310314222372255	SLC9A3R1
myeloid leukocyte differentiation (GO:0002573)	1/83	0.28944004516573029750503565082908608019351959228515625	0.37751661899785993181666299278731457889080047607421875	0.314183914798423502556801167884259484708309173583984375	0.413897072613067906754480418385355733335018157958984375	0.5128427999377333	-0.6358261452082167	JUNB
eye development (GO:0001654)	1/79	0.277618357164655160662647404024028219282627105712890625	0.36901406351212029388619839664897881448268890380859375	0.301720603852060398342160851825610734522342681884765625	0.404688746436493718139359998531290329992771148681640625	0.4962040912377023	-0.6358894750512875	GPD2
regulation of coagulation (GO:0050818)	1/85	0.29527901991414484683673435938544571399688720703125	0.380932476072446402071136617450974881649017333984375	0.320333192653145193418140479479916393756866455078125	0.417858321301792068336311558596207760274410247802734375	0.5225279506693362	-0.6373976420494826	ANXA4
negative regulation of myeloid cell differentiation (GO:0045638)	1/69	0.2472074241235201752520111995181650854647159576416015625	0.347544089188378091392905844259075820446014404296875	0.269578571603359018471479657819145359098911285400390625	0.3842306628997274042802700932952575385570526123046875	0.457187644181572	-0.638932314999161	ZFP36
regulation of organelle assembly (GO:1902115)	1/80	0.280591867274581130420330055130762048065662384033203125	0.37129773935775112203572234648163430392742156982421875	0.3048571760999034818695463400217704474925994873046875	0.407049705785762772070057735618320293724536895751953125	0.5041757995761047	-0.640733879528787	SRC
axis specification (GO:0009798)	1/78	0.27463270722770405374291158295818604528903961181640625	0.367523181731192194465762668187380768358707427978515625	0.2985701011136419058544788640574552118778228759765625	0.403666776705643826073099944551358930766582489013671875	0.4964648564406765	-0.6415918029163373	COBL
blood vessel development (GO:0001568)	1/85	0.29527901991414484683673435938544571399688720703125	0.380932476072446402071136617450974881649017333984375	0.320333192653145193418140479479916393756866455078125	0.417858321301792068336311558596207760274410247802734375	0.5263613762161231	-0.6420737869358266	JUNB
water-soluble vitamin metabolic process (GO:0006767)	1/90	0.3096699082224889654213484391220845282077789306640625	0.392646839686178361628066113553359173238277435302734375	0.335469930746822131428785951356985606253147125244140625	0.426769021435460749192003504504100419580936431884765625	0.5491695561759722	-0.6437631121404229	NADK
cellular polysaccharide metabolic process (GO:0044264)	1/81	0.283553286307570318047766022573341615498065948486328125	0.372715041890950782299540833264472894370555877685546875	0.307979878469099632720684667219757102429866790771484375	0.40937100699881445731165285906172357499599456787109375	0.51225695573929	-0.6456257254423515	MGAM
epithelial cell migration (GO:0010631)	1/65	0.2346919932626650162621473327817511744797229766845703125	0.3381737247621592334922979716793633997440338134765625	0.2563178279966924488775248391903005540370941162109375	0.37306432207959261404539574868977069854736328125	0.4461114202565176	-0.6466301575776432	APOA1
monovalent inorganic cation homeostasis (GO:0055067)	1/82	0.286502662809644037533729488131939433515071868896484375	0.37575681829690565916024524995009414851665496826171875	0.31108877133958656724388447400997392833232879638671875	0.412114240195667280719504788066842593252658843994140625	0.5174411314479075	-0.6468052685198444	NEDD4L
renal system process (GO:0003014)	1/71	0.25338910599584441030174275510944426059722900390625	0.35265801458009871094390064172330312430858612060546875	0.276121380792317128172186357915052212774753570556640625	0.386569933109243979441060901081073097884654998779296875	0.4742282499149787	-0.6510342956929618	SLC9A3R1
regulation of mRNA metabolic process (GO:1903311)	1/76	0.268624791864361778248593282114597968757152557373046875	0.364012747738304665023889583608251996338367462158203125	0.29222706035917356270914524429826997220516204833984375	0.400121079172340632368332080659456551074981689453125	0.4954864801225164	-0.6512870997107058	ZFP36
BMP signaling pathway (GO:0030509)	1/70	0.2503045587718129016963075628154911100864410400390625	0.350426382280538017965909602935425937175750732421875	0.272857220187642413034012633943348191678524017333984375	0.386569933109243979441060901081073097884654998779296875	0.4703009381872754	-0.651402950236816	SMAD7
response to interleukin-1 (GO:0070555)	1/71	0.25338910599584441030174275510944426059722900390625	0.35265801458009871094390064172330312430858612060546875	0.276121380792317128172186357915052212774753570556640625	0.386569933109243979441060901081073097884654998779296875	0.47582990364264977	-0.6532330923836382	SRC
pyrimidine-containing compound metabolic process (GO:0072527)	1/81	0.283553286307570318047766022573341615498065948486328125	0.372715041890950782299540833264472894370555877685546875	0.307979878469099632720684667219757102429866790771484375	0.40937100699881445731165285906172357499599456787109375	0.5187817404905944	-0.6538492719285804	NME7
negative regulation of translation (GO:0017148)	1/72	0.256461116313742409911213826489984057843685150146484375	0.35567819530968025620865091696032322943210601806640625	0.27937111645866619102918093631160445511341094970703125	0.389735885342691157351424635635339654982089996337890625	0.4843092880409679	-0.6590375305134408	ZFP36
cartilage development (GO:0051216)	1/75	0.26560242795883148847480015319888480007648468017578125	0.36307460941492231132343704302911646664142608642578125	0.289034399790287610532146800323971547186374664306640625	0.39805319552026807716771372724906541407108306884765625	0.497775558532678	-0.6599282962304999	SIK3
peptide transport (GO:0015833)	1/72	0.256461116313742409911213826489984057843685150146484375	0.35567819530968025620865091696032322943210601806640625	0.27937111645866619102918093631160445511341094970703125	0.389735885342691157351424635635339654982089996337890625	0.48541829407019876	-0.6605466417629592	SLC9A3R1
multicellular organismal catabolic process (GO:0044243)	1/80	0.280591867274581130420330055130762048065662384033203125	0.37129773935775112203572234648163430392742156982421875	0.3048571760999034818695463400217704474925994873046875	0.407049705785762772070057735618320293724536895751953125	0.5205042988585771	-0.6614850197083392	APOA4
negative regulation of lipid metabolic process (GO:0045833)	1/65	0.2346919932626650162621473327817511744797229766845703125	0.3381737247621592334922979716793633997440338134765625	0.2563178279966924488775248391903005540370941162109375	0.37306432207959261404539574868977069854736328125	0.45817627735229727	-0.6641179422223622	APOC3
monosaccharide transport (GO:0015749)	1/71	0.25338910599584441030174275510944426059722900390625	0.35265801458009871094390064172330312430858612060546875	0.276121380792317128172186357915052212774753570556640625	0.386569933109243979441060901081073097884654998779296875	0.4845207465789342	-0.6651641336301614	SLC2A2
mRNA 3'-end processing (GO:0031124)	1/85	0.29527901991414484683673435938544571399688720703125	0.380932476072446402071136617450974881649017333984375	0.320333192653145193418140479479916393756866455078125	0.417858321301792068336311558596207760274410247802734375	0.5475840610235557	-0.6679619508835906	ZFP36
positive regulation of cytokine secretion (GO:0050715)	1/69	0.2472074241235201752520111995181650854647159576416015625	0.347544089188378091392905844259075820446014404296875	0.269578571603359018471479657819145359098911285400390625	0.3842306628997274042802700932952575385570526123046875	0.4780221886556299	-0.6680491642888938	IL33
intracellular steroid hormone receptor signaling pathway (GO:0030518)	1/73	0.25952064000765773243983858264982700347900390625	0.35781073404062013754156623690505512058734893798828125	0.282606489903762803095332856173627078533172607421875	0.392047969262695750192193600014434196054935455322265625	0.49651654828237063	-0.6697606266151088	SRC
kidney epithelium development (GO:0072073)	1/62	0.2251707458725414057187919070202042348682880401611328125	0.329266986856880661260760234654298983514308929443359375	0.246217018757867389666671442682854831218719482421875	0.36454910286677988384695936474599875509738922119140625	0.45171790700918135	-0.6734645535068634	SMAD7
regulation of cytokine production involved in immune response (GO:0002718)	1/49	0.1825417432162418640562151495032594539225101470947265625	0.293180644204873164238023264260846190154552459716796875	0.2008636580305074581520585752514307387173175811767578125	0.325955702949369430232451350093469955027103424072265625	0.3982519769221047	-0.6773375644635957	APOA1
hexose transport (GO:0008645)	1/69	0.2472074241235201752520111995181650854647159576416015625	0.347544089188378091392905844259075820446014404296875	0.269578571603359018471479657819145359098911285400390625	0.3842306628997274042802700932952575385570526123046875	0.4870332963617188	-0.680642435302735	SLC2A2
cell aging (GO:0007569)	1/62	0.2251707458725414057187919070202042348682880401611328125	0.329266986856880661260760234654298983514308929443359375	0.246217018757867389666671442682854831218719482421875	0.36454910286677988384695936474599875509738922119140625	0.4609551948869639	-0.6872363917707353	ZMIZ1
cytokinesis (GO:0000910)	1/79	0.277618357164655160662647404024028219282627105712890625	0.36901406351212029388619839664897881448268890380859375	0.301720603852060398342160851825610734522342681884765625	0.404688746436493718139359998531290329992771148681640625	0.5371638355467859	-0.6883797119656403	RHOC
glycoprotein metabolic process (GO:0009100)	1/75	0.26560242795883148847480015319888480007648468017578125	0.36307460941492231132343704302911646664142608642578125	0.289034399790287610532146800323971547186374664306640625	0.39805319552026807716771372724906541407108306884765625	0.5233718659176384	-0.6938627215609476	TNIP1
glucose transport (GO:0015758)	1/68	0.2440976512458479519285248215965111739933490753173828125	0.34624403048421836803782980496180243790149688720703125	0.266285371783239133147702659698552452027797698974609375	0.382764999780767778414514168616733513772487640380859375	0.49421772049951024	-0.6969393669228906	SLC2A2
response to osmotic stress (GO:0006970)	1/64	0.231531156333259546808989171040593646466732025146484375	0.33443389248137489477841199914109893143177032470703125	0.25296578497127075735306789283640682697296142578125	0.36991164848085700267432684995583258569240570068359375	0.4794118133789955	-0.7013990573188001	NEDD4L
odontogenesis of dentin-containing tooth (GO:0042475)	1/69	0.2472074241235201752520111995181650854647159576416015625	0.347544089188378091392905844259075820446014404296875	0.269578571603359018471479657819145359098911285400390625	0.3842306628997274042802700932952575385570526123046875	0.5035644904843853	-0.7037452340439474	ITGA6
modification of morphology or physiology of other organism involved in symbiotic interaction (GO:0051817)	1/63	0.2283574245214496645228763327395427040755748748779296875	0.331875716472819382030223778201616369187831878662109375	0.2495988701991767033661062669125385582447052001953125	0.36725803911147514302371064331964589655399322509765625	0.47668934046423944	-0.7039954234189865	TNIP1
protein lipidation (GO:0006497)	1/70	0.2503045587718129016963075628154911100864410400390625	0.350426382280538017965909602935425937175750732421875	0.272857220187642413034012633943348191678524017333984375	0.386569933109243979441060901081073097884654998779296875	0.5117597015055599	-0.7088265242632544	MTTP
regulation of tissue remodeling (GO:0034103)	1/58	0.21229351663783913028993310945224948227405548095703125	0.317902823015903390757586066683870740234851837158203125	0.232538937942312229356645048028440214693546295166015625	0.35178205062117051671322087713633663952350616455078125	0.45921540617292567	-0.7116853546368056	SRC
nucleoside triphosphate biosynthetic process (GO:0009142)	1/69	0.2472074241235201752520111995181650854647159576416015625	0.347544089188378091392905844259075820446014404296875	0.269578571603359018471479657819145359098911285400390625	0.3842306628997274042802700932952575385570526123046875	0.5148523945765957	-0.7195203906670782	NME7
striated muscle contraction (GO:0006941)	1/71	0.25338910599584441030174275510944426059722900390625	0.35265801458009871094390064172330312430858612060546875	0.276121380792317128172186357915052212774753570556640625	0.386569933109243979441060901081073097884654998779296875	0.5244554189901369	-0.7199876101556903	MYH14
organic hydroxy compound catabolic process (GO:1901616)	1/66	0.237839987064753455303645068852347321808338165283203125	0.34022334304426038453783576187561266124248504638671875	0.2596550639449228814470416182302869856357574462890625	0.375515819861667210499689417702029459178447723388671875	0.501425802591888	-0.7201262539328163	GPD2
regulation of mRNA processing (GO:0050684)	1/69	0.2472074241235201752520111995181650854647159576416015625	0.347544089188378091392905844259075820446014404296875	0.269578571603359018471479657819145359098911285400390625	0.3842306628997274042802700932952575385570526123046875	0.5173272332959368	-0.7229790458873626	ZFP36
positive regulation of lipid biosynthetic process (GO:0046889)	1/52	0.192580305071441248987440530981984920799732208251953125	0.301352514417347894237764194258488714694976806640625	0.21156250241145124757480289190425537526607513427734375	0.334605038313925462478692907097865827381610870361328125	0.43908805921647037	-0.7232843117394739	APOA4
steroid hormone mediated signaling pathway (GO:0043401)	1/59	0.2155325062882032793876163623281172476708889007568359375	0.321532099544696692294820650204201228916645050048828125	0.2359811909477903812959453944131382741034030914306640625	0.355625157823230619857923784365993924438953399658203125	0.4762491616219889	-0.730872699108418	HNF4G
dorsal/ventral pattern formation (GO:0009953)	1/66	0.237839987064753455303645068852347321808338165283203125	0.34022334304426038453783576187561266124248504638671875	0.2596550639449228814470416182302869856357574462890625	0.375515819861667210499689417702029459178447723388671875	0.5101429340189508	-0.7326454246000665	TGIF1
regulation of chemokine production (GO:0032642)	1/56	0.20577585497027495176070033267023973166942596435546875	0.313298373783571781903134478852734901010990142822265625	0.225608568792109831502301631189766339957714080810546875	0.3461672333087755237812643827055580914020538330078125	0.4639778336106296	-0.7335340080098004	IL33
protein polymerization (GO:0051258)	1/64	0.231531156333259546808989171040593646466732025146484375	0.33443389248137489477841199914109893143177032470703125	0.25296578497127075735306789283640682697296142578125	0.36991164848085700267432684995583258569240570068359375	0.5016152894506056	-0.733883649377687	COBL
regulation of actin filament bundle assembly (GO:0032231)	1/62	0.2251707458725414057187919070202042348682880401611328125	0.329266986856880661260760234654298983514308929443359375	0.246217018757867389666671442682854831218719482421875	0.36454910286677988384695936474599875509738922119140625	0.49348704784104813	-0.7357380107779002	APOA1
glial cell differentiation (GO:0010001)	1/61	0.22197106822135437287357717650593258440494537353515625	0.327013416819255609002681239871890284121036529541015625	0.2428201654367107276133452842259430326521396636962890625	0.361404016864996069369198039566981606185436248779296875	0.4902194032622828	-0.7378822797714994	NFIB
positive regulation of production of molecular mediator of immune response (GO:0002702)	1/52	0.192580305071441248987440530981984920799732208251953125	0.301352514417347894237764194258488714694976806640625	0.21156250241145124757480289190425537526607513427734375	0.334605038313925462478692907097865827381610870361328125	0.4486938960999946	-0.7391074501126271	IL33
negative regulation of protein localization to nucleus (GO:1900181)	1/59	0.2155325062882032793876163623281172476708889007568359375	0.321532099544696692294820650204201228916645050048828125	0.2359811909477903812959453944131382741034030914306640625	0.355625157823230619857923784365993924438953399658203125	0.4833710492327712	-0.7418022579198428	TRIM40
actin filament-based movement (GO:0030048)	1/61	0.22197106822135437287357717650593258440494537353515625	0.327013416819255609002681239871890284121036529541015625	0.2428201654367107276133452842259430326521396636962890625	0.361404016864996069369198039566981606185436248779296875	0.4961882641954602	-0.7468666583654564	MYH14
cellular response to carbohydrate stimulus (GO:0071322)	1/50	0.185901553594894630716538586057140491902828216552734375	0.2963902128069546559885338865569792687892913818359375	0.2044457231568469757210237958133802749216556549072265625	0.32995810435818551109576901581021957099437713623046875	0.4442730928406571	-0.7475063731376581	APOC3
regulation of viral genome replication (GO:0045069)	1/57	0.209041317263012782490250174305401742458343505859375	0.316235138519365854836706830610637553036212921142578125	0.229081419437994260324131801098701544106006622314453125	0.3496817021872866693144032979034818708896636962890625	0.4798883299097592	-0.7511324223914282	TNIP1
camera-type eye development (GO:0043010)	1/58	0.21229351663783913028993310945224948227405548095703125	0.317902823015903390757586066683870740234851837158203125	0.232538937942312229356645048028440214693546295166015625	0.35178205062117051671322087713633663952350616455078125	0.49169124175490564	-0.7620159320795505	GPD2
digestion (GO:0007586)	1/66	0.237839987064753455303645068852347321808338165283203125	0.34022334304426038453783576187561266124248504638671875	0.2596550639449228814470416182302869856357574462890625	0.375515819861667210499689417702029459178447723388671875	0.5333621904340199	-0.7659919258268858	MGAM
regulation of stress fiber assembly (GO:0051492)	1/56	0.20577585497027495176070033267023973166942596435546875	0.313298373783571781903134478852734901010990142822265625	0.225608568792109831502301631189766339957714080810546875	0.3461672333087755237812643827055580914020538330078125	0.4871429088014968	-0.7701572456295209	APOA1
skeletal muscle tissue development (GO:0007519)	1/56	0.20577585497027495176070033267023973166942596435546875	0.313298373783571781903134478852734901010990142822265625	0.225608568792109831502301631189766339957714080810546875	0.3461672333087755237812643827055580914020538330078125	0.4872917273307524	-0.7703925229301226	MYH14
regulation of striated muscle contraction (GO:0006942)	1/54	0.1992049277650646266213385615628794766962528228759765625	0.307596560070973190637033667371724732220172882080078125	0.2186166031752307947755298300762660801410675048828125	0.340294002047760557605471376518835313618183135986328125	0.47784118830967914	-0.7709591017132524	SMAD7
embryonic pattern specification (GO:0009880)	1/58	0.21229351663783913028993310945224948227405548095703125	0.317902823015903390757586066683870740234851837158203125	0.232538937942312229356645048028440214693546295166015625	0.35178205062117051671322087713633663952350616455078125	0.4976381481904997	-0.7712323611425029	COBL
phospholipase C-activating G-protein coupled receptor signaling pathway (GO:0007200)	1/52	0.192580305071441248987440530981984920799732208251953125	0.301352514417347894237764194258488714694976806640625	0.21156250241145124757480289190425537526607513427734375	0.334605038313925462478692907097865827381610870361328125	0.4682161221615956	-0.7712652816550838	SLC9A3R1
positive regulation of interleukin-6 production (GO:0032755)	1/51	0.1892477226560586867076807493504020385444164276123046875	0.299304887569675714953376655103056691586971282958984375	0.2080119817360658596161471223240368999540805816650390625	0.332988057366395029390560011961497366428375244140625	0.4669684869919343	-0.7773617026059603	IL33
cellular glucan metabolic process (GO:0006073)	1/60	0.218758339221997999413105162602732889354228973388671875	0.32412264834405413171936061189626343548297882080078125	0.2394082447529381763029476815063389949500560760498046875	0.35941618469889069498179878792143426835536956787109375	0.5175051241289813	-0.7864978873100051	MGAM
muscle tissue morphogenesis (GO:0060415)	1/56	0.20577585497027495176070033267023973166942596435546875	0.313298373783571781903134478852734901010990142822265625	0.225608568792109831502301631189766339957714080810546875	0.3461672333087755237812643827055580914020538330078125	0.4980571548382401	-0.7874123170139353	SMAD7
granulocyte migration (GO:0097530)	1/55	0.202497076348323756800340333938947878777980804443359375	0.3107056307653268678592439755448140203952789306640625	0.2221203191036210389253113817176199518144130706787109375	0.343937614528250945600262866719276644289493560791015625	0.49453626168203285	-0.7897891620840245	LGALS3
establishment of synaptic vesicle localization (GO:0097480)	1/57	0.209041317263012782490250174305401742458343505859375	0.316235138519365854836706830610637553036212921142578125	0.229081419437994260324131801098701544106006622314453125	0.3496817021872866693144032979034818708896636962890625	0.5059022592885697	-0.7918500322443285	BLOC1S4
glucan metabolic process (GO:0044042)	1/60	0.218758339221997999413105162602732889354228973388671875	0.32412264834405413171936061189626343548297882080078125	0.2394082447529381763029476815063389949500560760498046875	0.35941618469889069498179878792143426835536956787109375	0.5210734795430254	-0.7919210297359677	MGAM
acid secretion (GO:0046717)	1/47	0.17578097851616159008614204140030778944492340087890625	0.28762895645326036486721932305954396724700927734375	0.1936518320672357684752995510280015878379344940185546875	0.318180718521583194569046781907672993838787078857421875	0.45823188865472575	-0.7966436988637436	SLC9A3R1
developmental cell growth (GO:0048588)	1/49	0.1825417432162418640562151495032594539225101470947265625	0.293180644204873164238023264260846190154552459716796875	0.2008636580305074581520585752514307387173175811767578125	0.325955702949369430232451350093469955027103424072265625	0.46860767241942364	-0.7969968711231513	COBL
endothelial cell migration (GO:0043542)	1/50	0.185901553594894630716538586057140491902828216552734375	0.2963902128069546559885338865569792687892913818359375	0.2044457231568469757210237958133802749216556549072265625	0.32995810435818551109576901581021957099437713623046875	0.4741925537385968	-0.7978470038498455	APOA1
glycosphingolipid metabolic process (GO:0006687)	1/61	0.22197106822135437287357717650593258440494537353515625	0.327013416819255609002681239871890284121036529541015625	0.2428201654367107276133452842259430326521396636962890625	0.361404016864996069369198039566981606185436248779296875	0.5310937226526664	-0.7994066416698143	UGCG
ribonucleoside triphosphate biosynthetic process (GO:0009201)	1/58	0.21229351663783913028993310945224948227405548095703125	0.317902823015903390757586066683870740234851837158203125	0.232538937942312229356645048028440214693546295166015625	0.35178205062117051671322087713633663952350616455078125	0.5168255649876788	-0.8009687405067495	NME7
regulation of lymphocyte apoptotic process (GO:0070228)	1/49	0.1825417432162418640562151495032594539225101470947265625	0.293180644204873164238023264260846190154552459716796875	0.2008636580305074581520585752514307387173175811767578125	0.325955702949369430232451350093469955027103424072265625	0.47125067280402555	-0.8014920238081882	LGALS3
regulation of intracellular steroid hormone receptor signaling pathway (GO:0033143)	1/53	0.195899355356946969219933407657663337886333465576171875	0.3040506218649416947386043830192647874355316162109375	0.215097353538946711726254079621867276728153228759765625	0.3374803305524853858088363267597742378711700439453125	0.4928028689011306	-0.8033446885450056	SRC
granulocyte chemotaxis (GO:0071621)	1/53	0.195899355356946969219933407657663337886333465576171875	0.3040506218649416947386043830192647874355316162109375	0.215097353538946711726254079621867276728153228759765625	0.3374803305524853858088363267597742378711700439453125	0.4932908473463067	-0.8041401686787369	LGALS3
cellular carbohydrate biosynthetic process (GO:0034637)	1/56	0.20577585497027495176070033267023973166942596435546875	0.313298373783571781903134478852734901010990142822265625	0.225608568792109831502301631189766339957714080810546875	0.3461672333087755237812643827055580914020538330078125	0.5092951074511066	-0.8051791580670751	PCK1
pyrimidine nucleoside metabolic process (GO:0006213)	1/54	0.1992049277650646266213385615628794766962528228759765625	0.307596560070973190637033667371724732220172882080078125	0.2186166031752307947755298300762660801410675048828125	0.340294002047760557605471376518835313618183135986328125	0.5006519437122013	-0.8077624579846922	NME7
synaptic vesicle transport (GO:0048489)	1/57	0.209041317263012782490250174305401742458343505859375	0.316235138519365854836706830610637553036212921142578125	0.229081419437994260324131801098701544106006622314453125	0.3496817021872866693144032979034818708896636962890625	0.5161861886182574	-0.8079466786257129	BLOC1S4
cellular component disassembly involved in execution phase of apoptosis (GO:0006921)	1/53	0.195899355356946969219933407657663337886333465576171875	0.3040506218649416947386043830192647874355316162109375	0.215097353538946711726254079621867276728153228759765625	0.3374803305524853858088363267597742378711700439453125	0.4959063396571354	-0.8084038245712436	PLEC
regulation of interleukin-8 production (GO:0032677)	1/52	0.192580305071441248987440530981984920799732208251953125	0.301352514417347894237764194258488714694976806640625	0.21156250241145124757480289190425537526607513427734375	0.334605038313925462478692907097865827381610870361328125	0.4945351809489227	-0.8146191418228863	ANXA4
protein ubiquitination involved in ubiquitin-dependent protein catabolic process (GO:0042787)	1/57	0.209041317263012782490250174305401742458343505859375	0.316235138519365854836706830610637553036212921142578125	0.229081419437994260324131801098701544106006622314453125	0.3496817021872866693144032979034818708896636962890625	0.5207306359212003	-0.815059753685762	NEDD4L
sphingolipid biosynthetic process (GO:0030148)	1/63	0.2283574245214496645228763327395427040755748748779296875	0.331875716472819382030223778201616369187831878662109375	0.2495988701991767033661062669125385582447052001953125	0.36725803911147514302371064331964589655399322509765625	0.5527435090363074	-0.8163155070913601	UGCG
regulation of epithelial to mesenchymal transition (GO:0010717)	1/52	0.192580305071441248987440530981984920799732208251953125	0.301352514417347894237764194258488714694976806640625	0.21156250241145124757480289190425537526607513427734375	0.334605038313925462478692907097865827381610870361328125	0.5009716872963516	-0.8252216256886835	SMAD7
neuron death (GO:0070997)	1/47	0.17578097851616159008614204140030778944492340087890625	0.28762895645326036486721932305954396724700927734375	0.1936518320672357684752995510280015878379344940185546875	0.318180718521583194569046781907672993838787078857421875	0.47599864243699236	-0.8275314934505823	XIAP
organ regeneration (GO:0031100)	1/51	0.1892477226560586867076807493504020385444164276123046875	0.299304887569675714953376655103056691586971282958984375	0.2080119817360658596161471223240368999540805816650390625	0.332988057366395029390560011961497366428375244140625	0.5015790867018929	-0.8349779132673266	APOA1
mesonephric epithelium development (GO:0072163)	1/45	0.1689649865776460535560232756324694491922855377197265625	0.27995179148649196321230192552320659160614013671875	0.186375948756006604156709727249108254909515380859375	0.310539080814585644052527868552715517580509185791015625	0.47021834682431807	-0.8360782043793761	SMAD7
cardiac muscle tissue morphogenesis (GO:0055008)	1/50	0.185901553594894630716538586057140491902828216552734375	0.2963902128069546559885338865569792687892913818359375	0.2044457231568469757210237958133802749216556549072265625	0.32995810435818551109576901581021957099437713623046875	0.49983346942506784	-0.840988819542917	SMAD7
cellular glucose homeostasis (GO:0001678)	1/49	0.1825417432162418640562151495032594539225101470947265625	0.293180644204873164238023264260846190154552459716796875	0.2008636580305074581520585752514307387173175811767578125	0.325955702949369430232451350093469955027103424072265625	0.4945195376252322	-0.8410671600012006	APOC3
retina development in camera-type eye (GO:0060041)	1/58	0.21229351663783913028993310945224948227405548095703125	0.317902823015903390757586066683870740234851837158203125	0.232538937942312229356645048028440214693546295166015625	0.35178205062117051671322087713633663952350616455078125	0.5455240157954451	-0.8454451819895531	TGIF1
purine nucleoside triphosphate biosynthetic process (GO:0009145)	1/53	0.195899355356946969219933407657663337886333465576171875	0.3040506218649416947386043830192647874355316162109375	0.215097353538946711726254079621867276728153228759765625	0.3374803305524853858088363267597742378711700439453125	0.5190676100369505	-0.8461602677938016	NME7
'de novo' protein folding (GO:0006458)	1/54	0.1992049277650646266213385615628794766962528228759765625	0.307596560070973190637033667371724732220172882080078125	0.2186166031752307947755298300762660801410675048828125	0.340294002047760557605471376518835313618183135986328125	0.5246690354689335	-0.8465121428999552	ACTB
forebrain development (GO:0030900)	1/53	0.195899355356946969219933407657663337886333465576171875	0.3040506218649416947386043830192647874355316162109375	0.215097353538946711726254079621867276728153228759765625	0.3374803305524853858088363267597742378711700439453125	0.5198995400119042	-0.8475164419737748	SRC
purine ribonucleoside triphosphate biosynthetic process (GO:0009206)	1/52	0.192580305071441248987440530981984920799732208251953125	0.301352514417347894237764194258488714694976806640625	0.21156250241145124757480289190425537526607513427734375	0.334605038313925462478692907097865827381610870361328125	0.5196721221090334	-0.8560257681353157	NME7
mesonephric tubule development (GO:0072164)	1/44	0.165536141305120010347451398047269321978092193603515625	0.276303115976092750205594938961439765989780426025390625	0.18271381081666737689062074423418380320072174072265625	0.307190800483335080262037308784783817827701568603515625	0.47600167600010657	-0.8561203026092583	SMAD7
regulation of interleukin-1 production (GO:0032652)	1/42	0.1586364720053243804187559362617321312427520751953125	0.2708036744333315315458321492769755423069000244140625	0.1753407902314547406330547119068796746432781219482421875	0.3010568285106109964743836826528422534465789794921875	0.46593854832313786	-0.8578581147090716	APOA1
positive regulation of intrinsic apoptotic signaling pathway (GO:2001244)	1/48	0.179168236550991732958237889761221595108509063720703125	0.290749003895505120365072571075870655477046966552734375	0.1972657174101740962246509525357396341860294342041015625	0.32322069764021599258541073140804655849933624267578125	0.5013761958077939	-0.8620812951913426	SLC9A3R1
alcohol catabolic process (GO:0046164)	1/51	0.1892477226560586867076807493504020385444164276123046875	0.299304887569675714953376655103056691586971282958984375	0.2080119817360658596161471223240368999540805816650390625	0.332988057366395029390560011961497366428375244140625	0.5219497582101181	-0.8688889379466733	GPD2
cellular monovalent inorganic cation homeostasis (GO:0030004)	1/48	0.179168236550991732958237889761221595108509063720703125	0.290749003895505120365072571075870655477046966552734375	0.1972657174101740962246509525357396341860294342041015625	0.32322069764021599258541073140804655849933624267578125	0.5065755503632319	-0.871021221631387	NEDD4L
adenylate cyclase-activating G-protein coupled receptor signaling pathway (GO:0007189)	1/47	0.17578097851616159008614204140030778944492340087890625	0.28762895645326036486721932305954396724700927734375	0.1936518320672357684752995510280015878379344940185546875	0.318180718521583194569046781907672993838787078857421875	0.5075956018378368	-0.8824633286919809	SLC9A3R1
regulation of extrinsic apoptotic signaling pathway via death domain receptors (GO:1902041)	1/45	0.1689649865776460535560232756324694491922855377197265625	0.27995179148649196321230192552320659160614013671875	0.186375948756006604156709727249108254909515380859375	0.310539080814585644052527868552715517580509185791015625	0.4976208112452006	-0.8848015334525843	LGALS3
ATP-dependent chromatin remodeling (GO:0043044)	1/52	0.192580305071441248987440530981984920799732208251953125	0.301352514417347894237764194258488714694976806640625	0.21156250241145124757480289190425537526607513427734375	0.334605038313925462478692907097865827381610870361328125	0.548934246435563	-0.9042275695947234	ACTB
negative regulation of coagulation (GO:0050819)	1/47	0.17578097851616159008614204140030778944492340087890625	0.28762895645326036486721932305954396724700927734375	0.1936518320672357684752995510280015878379344940185546875	0.318180718521583194569046781907672993838787078857421875	0.5210684435780755	-0.9058860863478472	ANXA4
'de novo' posttranslational protein folding (GO:0051084)	1/49	0.1825417432162418640562151495032594539225101470947265625	0.293180644204873164238023264260846190154552459716796875	0.2008636580305074581520585752514307387173175811767578125	0.325955702949369430232451350093469955027103424072265625	0.5395228359958822	-0.9176077078894708	ACTB
negative regulation of I-kappaB kinase/NF-kappaB signaling (GO:0043124)	1/44	0.165536141305120010347451398047269321978092193603515625	0.276303115976092750205594938961439765989780426025390625	0.18271381081666737689062074423418380320072174072265625	0.307190800483335080262037308784783817827701568603515625	0.5183706728560122	-0.9323237284340039	TNIP1
cardiac septum morphogenesis (GO:0060411)	1/43	0.16209332185542468796057846702751703560352325439453125	0.273546932603377201953520625465898774564266204833984375	0.179035448226013305106363304730621166527271270751953125	0.3043088150163415495086383089073933660984039306640625	0.5217865679137412	-0.9494339940533625	SMAD7
protein monoubiquitination (GO:0006513)	1/46	0.17237991372135963441536432583234272897243499755859375	0.285210402702613219361182927968911826610565185546875	0.19002193245455523129550101657514460384845733642578125	0.31528183182852576038612824049778282642364501953125	0.5464301130340371	-0.960653884881384	NEDD4L
regulation of cardiac muscle contraction (GO:0055117)	1/43	0.16209332185542468796057846702751703560352325439453125	0.273546932603377201953520625465898774564266204833984375	0.179035448226013305106363304730621166527271270751953125	0.3043088150163415495086383089073933660984039306640625	0.5281528794440393	-0.9610180265971019	SMAD7
pyrimidine nucleotide metabolic process (GO:0006220)	1/47	0.17578097851616159008614204140030778944492340087890625	0.28762895645326036486721932305954396724700927734375	0.1936518320672357684752995510280015878379344940185546875	0.318180718521583194569046781907672993838787078857421875	0.5542166591023986	-0.9635148059543236	NME7
regulation of mesenchymal cell proliferation (GO:0010464)	1/43	0.16209332185542468796057846702751703560352325439453125	0.273546932603377201953520625465898774564266204833984375	0.179035448226013305106363304730621166527271270751953125	0.3043088150163415495086383089073933660984039306640625	0.5295338047584843	-0.9635307348908878	NFIB
negative regulation of DNA binding (GO:0043392)	1/42	0.1586364720053243804187559362617321312427520751953125	0.2708036744333315315458321492769755423069000244140625	0.1753407902314547406330547119068796746432781219482421875	0.3010568285106109964743836826528422534465789794921875	0.525340873230894	-0.9672261132103727	NFIB
chondrocyte differentiation (GO:0002062)	1/41	0.1551655352782813357404023690833128057420253753662109375	0.266803529410184314674125971578177995979785919189453125	0.17162976580307709451034270387026481330394744873046875	0.29702957594329804091870528282015584409236907958984375	0.52155435172524	-0.9717928021369757	NFIB
cellular response to monosaccharide stimulus (GO:0071326)	1/41	0.1551655352782813357404023690833128057420253753662109375	0.266803529410184314674125971578177995979785919189453125	0.17162976580307709451034270387026481330394744873046875	0.29702957594329804091870528282015584409236907958984375	0.5238648905153753	-0.9760979430257141	APOC3
positive regulation of actin filament bundle assembly (GO:0032233)	1/43	0.16209332185542468796057846702751703560352325439453125	0.273546932603377201953520625465898774564266204833984375	0.179035448226013305106363304730621166527271270751953125	0.3043088150163415495086383089073933660984039306640625	0.5368187468364833	-0.976786292007309	APOA1
neuromuscular process controlling balance (GO:0050885)	1/45	0.1689649865776460535560232756324694491922855377197265625	0.27995179148649196321230192552320659160614013671875	0.186375948756006604156709727249108254909515380859375	0.310539080814585644052527868552715517580509185791015625	0.5529282977673478	-0.9831417712005809	BLOC1S4
negative regulation of cell-substrate adhesion (GO:0010812)	1/42	0.1586364720053243804187559362617321312427520751953125	0.2708036744333315315458321492769755423069000244140625	0.1753407902314547406330547119068796746432781219482421875	0.3010568285106109964743836826528422534465789794921875	0.5352325587661915	-0.9854380914533069	SRC
positive regulation of chemokine production (GO:0032722)	1/41	0.1551655352782813357404023690833128057420253753662109375	0.266803529410184314674125971578177995979785919189453125	0.17162976580307709451034270387026481330394744873046875	0.29702957594329804091870528282015584409236907958984375	0.5294408092715612	-0.9864873448102794	IL33
cellular response to cAMP (GO:0071320)	1/43	0.16209332185542468796057846702751703560352325439453125	0.273546932603377201953520625465898774564266204833984375	0.179035448226013305106363304730621166527271270751953125	0.3043088150163415495086383089073933660984039306640625	0.5431068412911898	-0.9882280020861773	AKAP7
neutrophil migration (GO:1990266)	1/45	0.1689649865776460535560232756324694491922855377197265625	0.27995179148649196321230192552320659160614013671875	0.186375948756006604156709727249108254909515380859375	0.310539080814585644052527868552715517580509185791015625	0.5565532420738424	-0.9895871533240513	LGALS3
response to activity (GO:0014823)	1/43	0.16209332185542468796057846702751703560352325439453125	0.273546932603377201953520625465898774564266204833984375	0.179035448226013305106363304730621166527271270751953125	0.3043088150163415495086383089073933660984039306640625	0.5468873866481914	-0.9951070183328954	PCK1
regulation of interleukin-1 beta production (GO:0032651)	1/38	0.1446676357795596279398608885458088479936122894287109375	0.259305777465483389132572256130515597760677337646484375	0.1603977789348946247915961293983855284750461578369140625	0.2919239576615082487620611573220230638980865478515625	0.5162618286446579	-0.998097426267372	APOA1
negative regulation of blood pressure (GO:0045776)	1/39	0.14818117420145349161231251855497248470783233642578125	0.26046069204409771913333315751515328884124755859375	0.164158331957246328425270576190087012946605682373046875	0.293352427047465835752149132531485520303249359130859375	0.5227549134250824	-0.9981062042213019	NEDD4L
excretion (GO:0007588)	1/45	0.1689649865776460535560232756324694491922855377197265625	0.27995179148649196321230192552320659160614013671875	0.186375948756006604156709727249108254909515380859375	0.310539080814585644052527868552715517580509185791015625	0.561584428828149	-0.9985329241895373	NEDD4L
positive regulation of receptor-mediated endocytosis (GO:0048260)	1/39	0.14818117420145349161231251855497248470783233642578125	0.26046069204409771913333315751515328884124755859375	0.164158331957246328425270576190087012946605682373046875	0.293352427047465835752149132531485520303249359130859375	0.5250064430653858	-1.002405093902225	NEDD4L
regulation of immunoglobulin production (GO:0002637)	1/39	0.14818117420145349161231251855497248470783233642578125	0.26046069204409771913333315751515328884124755859375	0.164158331957246328425270576190087012946605682373046875	0.293352427047465835752149132531485520303249359130859375	0.5251312904383999	-1.0026434674390123	IL33
negative regulation of calcium ion transport (GO:0051926)	1/38	0.1446676357795596279398608885458088479936122894287109375	0.259305777465483389132572256130515597760677337646484375	0.1603977789348946247915961293983855284750461578369140625	0.2919239576615082487620611573220230638980865478515625	0.5207595624997503	-1.006792968598264	SPINK1
neutrophil chemotaxis (GO:0030593)	1/44	0.165536141305120010347451398047269321978092193603515625	0.276303115976092750205594938961439765989780426025390625	0.18271381081666737689062074423418380320072174072265625	0.307190800483335080262037308784783817827701568603515625	0.5629017123944293	-1.0124157301376406	LGALS3
negative regulation of epithelial cell migration (GO:0010633)	1/42	0.1586364720053243804187559362617321312427520751953125	0.2708036744333315315458321492769755423069000244140625	0.1753407902314547406330547119068796746432781219482421875	0.3010568285106109964743836826528422534465789794921875	0.5514845834284716	-1.0153603446928479	PTPRR
ureteric bud development (GO:0001657)	1/40	0.151680454971416522891303202413837425410747528076171875	0.263491891675749989598642741839285008609294891357421875	0.16790230359238156321310952989733777940273284912109375	0.29532307639236299312557321172789670526981353759765625	0.5470480884463597	-1.0317213386014124	SMAD7
cellular response to hexose stimulus (GO:0071331)	1/40	0.151680454971416522891303202413837425410747528076171875	0.263491891675749989598642741839285008609294891357421875	0.16790230359238156321310952989733777940273284912109375	0.29532307639236299312557321172789670526981353759765625	0.5482226445483154	-1.0339365270270109	APOC3
protein K48-linked ubiquitination (GO:0070936)	1/44	0.165536141305120010347451398047269321978092193603515625	0.276303115976092750205594938961439765989780426025390625	0.18271381081666737689062074423418380320072174072265625	0.307190800483335080262037308784783817827701568603515625	0.5882225091234452	-1.0579568474297314	NEDD4L
cellular response to glucose stimulus (GO:0071333)	1/38	0.1446676357795596279398608885458088479936122894287109375	0.259305777465483389132572256130515597760677337646484375	0.1603977789348946247915961293983855284750461578369140625	0.2919239576615082487620611573220230638980865478515625	0.5487994823111362	-1.0610030035914784	APOC3
heart morphogenesis (GO:0003007)	1/39	0.14818117420145349161231251855497248470783233642578125	0.26046069204409771913333315751515328884124755859375	0.164158331957246328425270576190087012946605682373046875	0.293352427047465835752149132531485520303249359130859375	0.5562722669617769	-1.0621015443987174	ZMIZ1
negative regulation of cell-cell adhesion (GO:0022408)	1/41	0.1551655352782813357404023690833128057420253753662109375	0.266803529410184314674125971578177995979785919189453125	0.17162976580307709451034270387026481330394744873046875	0.29702957594329804091870528282015584409236907958984375	0.5705669712726318	-1.0631161910272775	APOA1
negative regulation of lipid biosynthetic process (GO:0051055)	1/38	0.1446676357795596279398608885458088479936122894287109375	0.259305777465483389132572256130515597760677337646484375	0.1603977789348946247915961293983855284750461578369140625	0.2919239576615082487620611573220230638980865478515625	0.5500501649297118	-1.063420968727415	APOC3
negative regulation of stem cell differentiation (GO:2000737)	1/38	0.1446676357795596279398608885458088479936122894287109375	0.259305777465483389132572256130515597760677337646484375	0.1603977789348946247915961293983855284750461578369140625	0.2919239576615082487620611573220230638980865478515625	0.5525618678922236	-1.0682768850925908	SMAD7
negative regulation of response to cytokine stimulus (GO:0060761)	1/36	0.1375975563394436773645423954803845845162868499755859375	0.2551377886356769320030934977694414556026458740234375	0.1528266393559402358537369082114310003817081451416015625	0.287430706451633211084839558679959736764430999755859375	0.538853846301018	-1.0687746343216387	APOA1
glycolytic process (GO:0006096)	1/44	0.165536141305120010347451398047269321978092193603515625	0.276303115976092750205594938961439765989780426025390625	0.18271381081666737689062074423418380320072174072265625	0.307190800483335080262037308784783817827701568603515625	0.6047218080119293	-1.08763192100499	LDHA
regulation of adherens junction organization (GO:1903391)	1/37	0.1411397823628686154506794991903007030487060546875	0.258837912714844964323646081538754515349864959716796875	0.1566205722594918026135957234146189875900745391845703125	0.290410873014073367404108694245223887264728546142578125	0.5611207690507467	-1.0986769994890777	SRC
receptor clustering (GO:0043113)	1/36	0.1375975563394436773645423954803845845162868499755859375	0.2551377886356769320030934977694414556026458740234375	0.1528266393559402358537369082114310003817081451416015625	0.287430706451633211084839558679959736764430999755859375	0.5592480831531585	-1.109225014667888	NME7
actin polymerization or depolymerization (GO:0008154)	1/41	0.1551655352782813357404023690833128057420253753662109375	0.266803529410184314674125971578177995979785919189453125	0.17162976580307709451034270387026481330394744873046875	0.29702957594329804091870528282015584409236907958984375	0.598415382606333	-1.1150050988573432	COBL
response to axon injury (GO:0048678)	1/39	0.14818117420145349161231251855497248470783233642578125	0.26046069204409771913333315751515328884124755859375	0.164158331957246328425270576190087012946605682373046875	0.293352427047465835752149132531485520303249359130859375	0.5858451909661737	-1.1185657079440376	APOA1
cellular response to calcium ion (GO:0071277)	1/38	0.1446676357795596279398608885458088479936122894287109375	0.259305777465483389132572256130515597760677337646484375	0.1603977789348946247915961293983855284750461578369140625	0.2919239576615082487620611573220230638980865478515625	0.5797035924859266	-1.1207504245997677	JUNB
regulation of bone remodeling (GO:0046850)	1/40	0.151680454971416522891303202413837425410747528076171875	0.263491891675749989598642741839285008609294891357421875	0.16790230359238156321310952989733777940273284912109375	0.29532307639236299312557321172789670526981353759765625	0.5950450723689577	-1.1222426539067831	SRC
embryo implantation (GO:0007566)	1/39	0.14818117420145349161231251855497248470783233642578125	0.26046069204409771913333315751515328884124755859375	0.164158331957246328425270576190087012946605682373046875	0.293352427047465835752149132531485520303249359130859375	0.5880237701182659	-1.1227253118277072	VMP1
axon cargo transport (GO:0008088)	1/40	0.151680454971416522891303202413837425410747528076171875	0.263491891675749989598642741839285008609294891357421875	0.16790230359238156321310952989733777940273284912109375	0.29532307639236299312557321172789670526981353759765625	0.5993259728359196	-1.1303163433199699	BLOC1S4
neuron apoptotic process (GO:0051402)	1/38	0.1446676357795596279398608885458088479936122894287109375	0.259305777465483389132572256130515597760677337646484375	0.1603977789348946247915961293983855284750461578369140625	0.2919239576615082487620611573220230638980865478515625	0.5862270943249963	-1.133362417264264	XIAP
ventricular cardiac muscle tissue morphogenesis (GO:0055010)	1/38	0.1446676357795596279398608885458088479936122894287109375	0.259305777465483389132572256130515597760677337646484375	0.1603977789348946247915961293983855284750461578369140625	0.2919239576615082487620611573220230638980865478515625	0.5862326049060163	-1.1333730709605632	SMAD7
regulation of cell-substrate junction assembly (GO:0090109)	1/36	0.1375975563394436773645423954803845845162868499755859375	0.2551377886356769320030934977694414556026458740234375	0.1528266393559402358537369082114310003817081451416015625	0.287430706451633211084839558679959736764430999755859375	0.5730224052076305	-1.1365453096195783	SRC
negative regulation of BMP signaling pathway (GO:0030514)	1/40	0.151680454971416522891303202413837425410747528076171875	0.263491891675749989598642741839285008609294891357421875	0.16790230359238156321310952989733777940273284912109375	0.29532307639236299312557321172789670526981353759765625	0.6044351648393199	-1.1399521733763192	SMAD7
positive regulation of dendrite development (GO:1900006)	1/39	0.14818117420145349161231251855497248470783233642578125	0.26046069204409771913333315751515328884124755859375	0.164158331957246328425270576190087012946605682373046875	0.293352427047465835752149132531485520303249359130859375	0.5986038222559398	-1.1429260127841232	COBL
regulation of focal adhesion assembly (GO:0051893)	1/36	0.1375975563394436773645423954803845845162868499755859375	0.2551377886356769320030934977694414556026458740234375	0.1528266393559402358537369082114310003817081451416015625	0.287430706451633211084839558679959736764430999755859375	0.5774391415735264	-1.1453055621941113	SRC
nucleoside diphosphate metabolic process (GO:0009132)	1/39	0.14818117420145349161231251855497248470783233642578125	0.26046069204409771913333315751515328884124755859375	0.164158331957246328425270576190087012946605682373046875	0.293352427047465835752149132531485520303249359130859375	0.6034220569312578	-1.1521255627057487	NME7
positive regulation of stress fiber assembly (GO:0051496)	1/39	0.14818117420145349161231251855497248470783233642578125	0.26046069204409771913333315751515328884124755859375	0.164158331957246328425270576190087012946605682373046875	0.293352427047465835752149132531485520303249359130859375	0.6043353849284698	-1.153869397755588	APOA1
water homeostasis (GO:0030104)	1/38	0.1446676357795596279398608885458088479936122894287109375	0.259305777465483389132572256130515597760677337646484375	0.1603977789348946247915961293983855284750461578369140625	0.2919239576615082487620611573220230638980865478515625	0.602254607259812	-1.1643486698247205	NEDD4L
pyrimidine-containing compound biosynthetic process (GO:0072528)	1/41	0.1551655352782813357404023690833128057420253753662109375	0.266803529410184314674125971578177995979785919189453125	0.17162976580307709451034270387026481330394744873046875	0.29702957594329804091870528282015584409236907958984375	0.6256830857976798	-1.165811994829938	NME7
regulation of pathway-restricted SMAD protein phosphorylation (GO:0060393)	1/38	0.1446676357795596279398608885458088479936122894287109375	0.259305777465483389132572256130515597760677337646484375	0.1603977789348946247915961293983855284750461578369140625	0.2919239576615082487620611573220230638980865478515625	0.6031301747812992	-1.166041418816088	SMAD7
negative regulation of viral genome replication (GO:0045071)	1/40	0.151680454971416522891303202413837425410747528076171875	0.263491891675749989598642741839285008609294891357421875	0.16790230359238156321310952989733777940273284912109375	0.29532307639236299312557321172789670526981353759765625	0.6193536739620596	-1.168088171887462	TNIP1
glycolipid biosynthetic process (GO:0009247)	1/41	0.1551655352782813357404023690833128057420253753662109375	0.266803529410184314674125971578177995979785919189453125	0.17162976580307709451034270387026481330394744873046875	0.29702957594329804091870528282015584409236907958984375	0.635750982579676	-1.1845711319995116	UGCG
regulation of retinoic acid receptor signaling pathway (GO:0048385)	1/39	0.14818117420145349161231251855497248470783233642578125	0.26046069204409771913333315751515328884124755859375	0.164158331957246328425270576190087012946605682373046875	0.293352427047465835752149132531485520303249359130859375	0.6272219153947584	-1.1975670990394156	TGIF1
pyrimidine ribonucleoside metabolic process (GO:0046131)	1/37	0.1411397823628686154506794991903007030487060546875	0.258837912714844964323646081538754515349864959716796875	0.1566205722594918026135957234146189875900745391845703125	0.290410873014073367404108694245223887264728546142578125	0.6316194061775795	-1.2367136493133386	NME7
T cell differentiation in thymus (GO:0033077)	1/34	0.1304697549286775448695863133252714760601520538330078125	0.2489447098074605568829298363198176957666873931884765625	0.1451883030280317343763130111256032250821590423583984375	0.280192108453770905018842540812329389154911041259765625	0.624667644842872	-1.2722067721860209	ZFP36L1
sterol biosynthetic process (GO:0016126)	1/39	0.14818117420145349161231251855497248470783233642578125	0.26046069204409771913333315751515328884124755859375	0.164158331957246328425270576190087012946605682373046875	0.293352427047465835752149132531485520303249359130859375	0.6704912148144013	-1.2801820206670134	APOA1
positive regulation of small GTPase mediated signal transduction (GO:0051057)	1/35	0.1340408998779775429088800819954485632479190826416015625	0.25090250720830287178841899731196463108062744140625	0.1490159073492476060618372457611258141696453094482421875	0.283179472676863885904907647272921167314052581787109375	0.6418793699306364	-1.2899273948597354	APOA1
tight junction assembly (GO:0070830)	1/39	0.14818117420145349161231251855497248470783233642578125	0.26046069204409771913333315751515328884124755859375	0.164158331957246328425270576190087012946605682373046875	0.293352427047465835752149132531485520303249359130859375	0.6815711429376089	-1.301337144642112	ACTN4
female gamete generation (GO:0007292)	1/37	0.1411397823628686154506794991903007030487060546875	0.258837912714844964323646081538754515349864959716796875	0.1566205722594918026135957234146189875900745391845703125	0.290410873014073367404108694245223887264728546142578125	0.6678901856765364	-1.3077319993495675	SRC
regulation of antigen receptor-mediated signaling pathway (GO:0050854)	1/35	0.1340408998779775429088800819954485632479190826416015625	0.25090250720830287178841899731196463108062744140625	0.1490159073492476060618372457611258141696453094482421875	0.283179472676863885904907647272921167314052581787109375	0.6673382027995223	-1.3410897276860423	LGALS3
pyrimidine nucleoside biosynthetic process (GO:0046134)	1/35	0.1340408998779775429088800819954485632479190826416015625	0.25090250720830287178841899731196463108062744140625	0.1490159073492476060618372457611258141696453094482421875	0.283179472676863885904907647272921167314052581787109375	0.6827045631710751	-1.3719701238026756	NME7
embryonic axis specification (GO:0000578)	1/34	0.1304697549286775448695863133252714760601520538330078125	0.2489447098074605568829298363198176957666873931884765625	0.1451883030280317343763130111256032250821590423583984375	0.280192108453770905018842540812329389154911041259765625	0.676230851152634	-1.377221111898469	COBL
alditol phosphate metabolic process (GO:0052646)	1/35	0.1340408998779775429088800819954485632479190826416015625	0.25090250720830287178841899731196463108062744140625	0.1490159073492476060618372457611258141696453094482421875	0.283179472676863885904907647272921167314052581787109375	0.6859286764951246	-1.3784493351555394	GPD2
nucleotide phosphorylation (GO:0046939)	1/35	0.1340408998779775429088800819954485632479190826416015625	0.25090250720830287178841899731196463108062744140625	0.1490159073492476060618372457611258141696453094482421875	0.283179472676863885904907647272921167314052581787109375	0.6868400444606798	-1.3802808296086082	NME7
skin development (GO:0043588)	1/35	0.1340408998779775429088800819954485632479190826416015625	0.25090250720830287178841899731196463108062744140625	0.1490159073492476060618372457611258141696453094482421875	0.283179472676863885904907647272921167314052581787109375	0.6935047518188104	-1.3936742941795368	ITGA6
regulation of bone resorption (GO:0045124)	1/33	0.126884063198718421983102189187775366008281707763671875	0.2460718799411211465955062749344506300985813140869140625	0.14134375287842615431799231373588554561138153076171875	0.276726705296406583212132090920931659638881683349609375	0.6771218828912097	-1.397905598888797	SRC
cellular response to ketone (GO:1901655)	1/29	0.112394654549679617883128912581014446914196014404296875	0.23083832696574824172586204440449364483356475830078125	0.125794612739627276187803772700135596096515655517578125	0.263389428090228416845519632261130027472972869873046875	0.6422757608065441	-1.4038471149480525	SRC
negative regulation of cytokine-mediated signaling pathway (GO:0001960)	1/32	0.12328376616166027146537231828915537334978580474853515625	0.240470386120088530645944047137163579463958740234375	0.1374821830743300221655545101384632289409637451171875	0.2719756230383485462454018488642759621143341064453125	0.6722134074985384	-1.4071218328362116	APOA1
glycoprotein biosynthetic process (GO:0009101)	1/35	0.1340408998779775429088800819954485632479190826416015625	0.25090250720830287178841899731196463108062744140625	0.1490159073492476060618372457611258141696453094482421875	0.283179472676863885904907647272921167314052581787109375	0.7003519962394452	-1.407434587111886	TNIP1
regulation of calcium ion-dependent exocytosis (GO:0017158)	1/34	0.1304697549286775448695863133252714760601520538330078125	0.2489447098074605568829298363198176957666873931884765625	0.1451883030280317343763130111256032250821590423583984375	0.280192108453770905018842540812329389154911041259765625	0.6997425014937475	-1.4251052644333073	SPINK1
modification by symbiont of host morphology or physiology (GO:0044003)	1/32	0.12328376616166027146537231828915537334978580474853515625	0.240470386120088530645944047137163579463958740234375	0.1374821830743300221655545101384632289409637451171875	0.2719756230383485462454018488642759621143341064453125	0.6872970049340391	-1.4386958226323783	TNIP1
regulation of T cell apoptotic process (GO:0070232)	1/32	0.12328376616166027146537231828915537334978580474853515625	0.240470386120088530645944047137163579463958740234375	0.1374821830743300221655545101384632289409637451171875	0.2719756230383485462454018488642759621143341064453125	0.6888245720864193	-1.4418934278381959	LGALS3
negative regulation of peptidyl-tyrosine phosphorylation (GO:0050732)	1/33	0.126884063198718421983102189187775366008281707763671875	0.2460718799411211465955062749344506300985813140869140625	0.14134375287842615431799231373588554561138153076171875	0.276726705296406583212132090920931659638881683349609375	0.6988073667606145	-1.4426748791049617	SPINK1
drug metabolic process (GO:0017144)	1/35	0.1340408998779775429088800819954485632479190826416015625	0.25090250720830287178841899731196463108062744140625	0.1490159073492476060618372457611258141696453094482421875	0.283179472676863885904907647272921167314052581787109375	0.7184049396078386	-1.4437139680978468	PCK1
negative regulation of retinoic acid receptor signaling pathway (GO:0048387)	1/34	0.1304697549286775448695863133252714760601520538330078125	0.2489447098074605568829298363198176957666873931884765625	0.1451883030280317343763130111256032250821590423583984375	0.280192108453770905018842540812329389154911041259765625	0.7090466942054784	-1.4440543120993912	TGIF1
cholesterol biosynthetic process (GO:0006695)	1/34	0.1304697549286775448695863133252714760601520538330078125	0.2489447098074605568829298363198176957666873931884765625	0.1451883030280317343763130111256032250821590423583984375	0.280192108453770905018842540812329389154911041259765625	0.7247933769432329	-1.476124224129932	APOA1
pyrimidine nucleotide biosynthetic process (GO:0006221)	1/33	0.126884063198718421983102189187775366008281707763671875	0.2460718799411211465955062749344506300985813140869140625	0.14134375287842615431799231373588554561138153076171875	0.276726705296406583212132090920931659638881683349609375	0.7338357471899428	-1.514990322394264	NME7
negative regulation of interferon-gamma production (GO:0032689)	1/27	0.1050611369222856639193963701472966931760311126708984375	0.22556683299285651411736353111336939036846160888671875	0.11791643311508302749412990806376910768449306488037109375	0.25689712776269468808010287830256856977939605712890625	0.6854702682905411	-1.5445104112305268	IL33
negative regulation of adaptive immune response (GO:0002820)	1/30	0.11603912094000713717267814217848354019224643707275390625	0.2326682713085227727223269766909652389585971832275390625	0.12970768762997975098727465592673979699611663818359375	0.265015879907195273101905286239343695342540740966796875	0.7181374352358002	-1.5467444406332782	IL33
brown fat cell differentiation (GO:0050873)	1/32	0.12328376616166027146537231828915537334978580474853515625	0.240470386120088530645944047137163579463958740234375	0.1374821830743300221655545101384632289409637451171875	0.2719756230383485462454018488642759621143341064453125	0.7402195166932267	-1.5494767456460954	ITGA6
regulation of peptidyl-threonine phosphorylation (GO:0010799)	1/27	0.1050611369222856639193963701472966931760311126708984375	0.22556683299285651411736353111336939036846160888671875	0.11791643311508302749412990806376910768449306488037109375	0.25689712776269468808010287830256856977939605712890625	0.6906578135372794	-1.5561990547982454	SMAD7
regulation of smooth muscle cell migration (GO:0014910)	1/31	0.119668805079398088420106205376214347779750823974609375	0.2371326573013868566075501576051465235650539398193359375	0.1336035194821266480769139661788358353078365325927734375	0.269893036039150546745446490604081191122531890869140625	0.7347127436563855	-1.5598152194770138	SEMA6D
adherens junction assembly (GO:0034333)	1/31	0.119668805079398088420106205376214347779750823974609375	0.2371326573013868566075501576051465235650539398193359375	0.1336035194821266480769139661788358353078365325927734375	0.269893036039150546745446490604081191122531890869140625	0.7533597813831666	-1.5994033898136895	SMAD7
positive chemotaxis (GO:0050918)	1/31	0.119668805079398088420106205376214347779750823974609375	0.2371326573013868566075501576051465235650539398193359375	0.1336035194821266480769139661788358353078365325927734375	0.269893036039150546745446490604081191122531890869140625	0.7544751652806531	-1.601771380288716	LGALS3
response to fluid shear stress (GO:0034405)	1/28	0.10873534644021420891846219092258252203464508056640625	0.22807431709002379260908810465480200946331024169921875	0.1218642197103825264292709107394330203533172607421875	0.26044844151432455792161135832429863512516021728515625	0.7243192948520705	-1.607147438819065	SMAD7
negative regulation of lipid transport (GO:0032369)	1/27	0.1050611369222856639193963701472966931760311126708984375	0.22556683299285651411736353111336939036846160888671875	0.11791643311508302749412990806376910768449306488037109375	0.25689712776269468808010287830256856977939605712890625	0.7188141084226671	-1.6196411800134058	APOC3
ceramide biosynthetic process (GO:0046513)	1/32	0.12328376616166027146537231828915537334978580474853515625	0.240470386120088530645944047137163579463958740234375	0.1374821830743300221655545101384632289409637451171875	0.2719756230383485462454018488642759621143341064453125	0.7792080298592309	-1.6310900956532892	UGCG
positive regulation of Ras protein signal transduction (GO:0046579)	1/30	0.11603912094000713717267814217848354019224643707275390625	0.2326682713085227727223269766909652389585971832275390625	0.12970768762997975098727465592673979699611663818359375	0.265015879907195273101905286239343695342540740966796875	0.7638047000254451	-1.6451038694369275	APOA1
negative regulation of adaptive immune response based on somatic recombination of immune receptors built from immunoglobulin superfamily domains (GO:0002823)	1/27	0.1050611369222856639193963701472966931760311126708984375	0.22556683299285651411736353111336939036846160888671875	0.11791643311508302749412990806376910768449306488037109375	0.25689712776269468808010287830256856977939605712890625	0.7371700886422736	-1.661001110369287	IL33
positive regulation of immunoglobulin production (GO:0002639)	1/27	0.1050611369222856639193963701472966931760311126708984375	0.22556683299285651411736353111336939036846160888671875	0.11791643311508302749412990806376910768449306488037109375	0.25689712776269468808010287830256856977939605712890625	0.742761562959979	-1.6735998921069122	IL33
muscle adaptation (GO:0043500)	1/28	0.10873534644021420891846219092258252203464508056640625	0.22807431709002379260908810465480200946331024169921875	0.1218642197103825264292709107394330203533172607421875	0.26044844151432455792161135832429863512516021728515625	0.7609252373410755	-1.6883701083446334	MYH14
cardiac muscle cell action potential (GO:0086001)	1/30	0.11603912094000713717267814217848354019224643707275390625	0.2326682713085227727223269766909652389585971832275390625	0.12970768762997975098727465592673979699611663818359375	0.265015879907195273101905286239343695342540740966796875	0.7858280636090552	-1.6925384042705132	NEDD4L
sulfur compound transport (GO:0072348)	1/32	0.12328376616166027146537231828915537334978580474853515625	0.240470386120088530645944047137163579463958740234375	0.1374821830743300221655545101384632289409637451171875	0.2719756230383485462454018488642759621143341064453125	0.8107036378242879	-1.697018797925087	SLC9A3R1
lung cell differentiation (GO:0060479)	1/30	0.11603912094000713717267814217848354019224643707275390625	0.2326682713085227727223269766909652389585971832275390625	0.12970768762997975098727465592673979699611663818359375	0.265015879907195273101905286239343695342540740966796875	0.7882624851322534	-1.6977817292559714	NFIB
endochondral ossification (GO:0001958)	1/30	0.11603912094000713717267814217848354019224643707275390625	0.2326682713085227727223269766909652389585971832275390625	0.12970768762997975098727465592673979699611663818359375	0.265015879907195273101905286239343695342540740966796875	0.790244714854102	-1.7020511109256802	SIK3
regulation of substrate adhesion-dependent cell spreading (GO:1900024)	1/30	0.11603912094000713717267814217848354019224643707275390625	0.2326682713085227727223269766909652389585971832275390625	0.12970768762997975098727465592673979699611663818359375	0.265015879907195273101905286239343695342540740966796875	0.8090786506488173	-1.7426161672176625	APOA1
positive regulation of fatty acid metabolic process (GO:0045923)	1/28	0.10873534644021420891846219092258252203464508056640625	0.22807431709002379260908810465480200946331024169921875	0.1218642197103825264292709107394330203533172607421875	0.26044844151432455792161135832429863512516021728515625	0.7932238211251884	-1.760035445130562	APOA4
defense response to Gram-negative bacterium (GO:0050829)	1/29	0.112394654549679617883128912581014446914196014404296875	0.23083832696574824172586204440449364483356475830078125	0.125794612739627276187803772700135596096515655517578125	0.263389428090228416845519632261130027472972869873046875	0.809449358005059	-1.769244949404569	IL22RA1
central nervous system neuron axonogenesis (GO:0021955)	1/29	0.112394654549679617883128912581014446914196014404296875	0.23083832696574824172586204440449364483356475830078125	0.125794612739627276187803772700135596096515655517578125	0.263389428090228416845519632261130027472972869873046875	0.81112370703121	-1.7729046392032723	NFIB
cardiac muscle cell action potential involved in contraction (GO:0086002)	1/29	0.112394654549679617883128912581014446914196014404296875	0.23083832696574824172586204440449364483356475830078125	0.125794612739627276187803772700135596096515655517578125	0.263389428090228416845519632261130027472972869873046875	0.8199290146282433	-1.7921507425449315	NEDD4L
lung epithelial cell differentiation (GO:0060487)	1/29	0.112394654549679617883128912581014446914196014404296875	0.23083832696574824172586204440449364483356475830078125	0.125794612739627276187803772700135596096515655517578125	0.263389428090228416845519632261130027472972869873046875	0.8211455613769567	-1.7948097960973122	NFIB
replacement ossification (GO:0036075)	1/30	0.11603912094000713717267814217848354019224643707275390625	0.2326682713085227727223269766909652389585971832275390625	0.12970768762997975098727465592673979699611663818359375	0.265015879907195273101905286239343695342540740966796875	0.834829385455253	-1.7980788181669172	SIK3
negative regulation of protein kinase B signaling (GO:0051898)	1/28	0.10873534644021420891846219092258252203464508056640625	0.22807431709002379260908810465480200946331024169921875	0.1218642197103825264292709107394330203533172607421875	0.26044844151432455792161135832429863512516021728515625	0.81181762097013	-1.8012920815491946	SLC9A3R1
mRNA stabilization (GO:0048255)	1/30	0.11603912094000713717267814217848354019224643707275390625	0.2326682713085227727223269766909652389585971832275390625	0.12970768762997975098727465592673979699611663818359375	0.265015879907195273101905286239343695342540740966796875	0.8395176894126531	-1.8081766180117709	ZFP36
organ or tissue specific immune response (GO:0002251)	1/26	0.10137196606278582600157989190847729332745075225830078125	0.224574973506134145662116452513146214187145233154296875	0.11395117721058188597904603511778987012803554534912109375	0.255311065606284748330523370896116830408573150634765625	0.791132762230643	-1.8108702148951887	APOA4
response to mineralocorticoid (GO:0051385)	1/28	0.10873534644021420891846219092258252203464508056640625	0.22807431709002379260908810465480200946331024169921875	0.1218642197103825264292709107394330203533172607421875	0.26044844151432455792161135832429863512516021728515625	0.8200029699884094	-1.8194540479693415	JUNB
response to salt stress (GO:0009651)	1/25	0.09766777369315897405765980465730535797774791717529296875	0.220078050055251550620738498764694668352603912353515625	0.109968375931685569124596213441691361367702484130859375	0.25094544154379827549661285956972278654575347900390625	0.7866501286868857	-1.8298926471336645	NEDD4L
regulation of vascular permeability (GO:0043114)	1/27	0.1050611369222856639193963701472966931760311126708984375	0.22556683299285651411736353111336939036846160888671875	0.11791643311508302749412990806376910768449306488037109375	0.25689712776269468808010287830256856977939605712890625	0.8163919652022225	-1.8395048599909962	SRC
regulation of protein oligomerization (GO:0032459)	1/29	0.112394654549679617883128912581014446914196014404296875	0.23083832696574824172586204440449364483356475830078125	0.125794612739627276187803772700135596096515655517578125	0.263389428090228416845519632261130027472972869873046875	0.8487305293998518	-1.855103333761331	SRC
dopamine receptor signaling pathway (GO:0007212)	1/26	0.10137196606278582600157989190847729332745075225830078125	0.224574973506134145662116452513146214187145233154296875	0.11395117721058188597904603511778987012803554534912109375	0.255311065606284748330523370896116830408573150634765625	0.8116756535338183	-1.8578920445611233	SLC9A3R1
placenta blood vessel development (GO:0060674)	1/30	0.11603912094000713717267814217848354019224643707275390625	0.2326682713085227727223269766909652389585971832275390625	0.12970768762997975098727465592673979699611663818359375	0.265015879907195273101905286239343695342540740966796875	0.8652815868673173	-1.8636676190399555	JUNB
regulation of NIK/NF-kappaB signaling (GO:1901222)	1/27	0.1050611369222856639193963701472966931760311126708984375	0.22556683299285651411736353111336939036846160888671875	0.11791643311508302749412990806376910768449306488037109375	0.25689712776269468808010287830256856977939605712890625	0.8318261803754329	-1.8742814318234182	TRIM40
RNA stabilization (GO:0043489)	1/30	0.11603912094000713717267814217848354019224643707275390625	0.2326682713085227727223269766909652389585971832275390625	0.12970768762997975098727465592673979699611663818359375	0.265015879907195273101905286239343695342540740966796875	0.875689511166847	-1.8860844967279202	ZFP36
regulation of excretion (GO:0044062)	1/25	0.09766777369315897405765980465730535797774791717529296875	0.220078050055251550620738498764694668352603912353515625	0.109968375931685569124596213441691361367702484130859375	0.25094544154379827549661285956972278654575347900390625	0.8122034900867453	-1.8893344579590263	SLC9A3R1
lipid storage (GO:0019915)	1/25	0.09766777369315897405765980465730535797774791717529296875	0.220078050055251550620738498764694668352603912353515625	0.109968375931685569124596213441691361367702484130859375	0.25094544154379827549661285956972278654575347900390625	0.8152553023431014	-1.8964335336531475	APOA1
cilium movement (GO:0003341)	1/31	0.119668805079398088420106205376214347779750823974609375	0.2371326573013868566075501576051465235650539398193359375	0.1336035194821266480769139661788358353078365325927734375	0.269893036039150546745446490604081191122531890869140625	0.900930524105114	-1.9127001067069975	NME7
pyrimidine ribonucleotide metabolic process (GO:0009218)	1/29	0.112394654549679617883128912581014446914196014404296875	0.23083832696574824172586204440449364483356475830078125	0.125794612739627276187803772700135596096515655517578125	0.263389428090228416845519632261130027472972869873046875	0.8802648382991297	-1.92402909940838	NME7
glycerolipid catabolic process (GO:0046503)	1/28	0.10873534644021420891846219092258252203464508056640625	0.22807431709002379260908810465480200946331024169921875	0.1218642197103825264292709107394330203533172607421875	0.26044844151432455792161135832429863512516021728515625	0.8767623265234448	-1.9453938857351303	APOC3
phosphatidylcholine biosynthetic process (GO:0006656)	1/26	0.10137196606278582600157989190847729332745075225830078125	0.224574973506134145662116452513146214187145233154296875	0.11395117721058188597904603511778987012803554534912109375	0.255311065606284748330523370896116830408573150634765625	0.8563658638745653	-1.9601860900956276	APOA1
branching involved in mammary gland duct morphogenesis (GO:0060444)	1/24	0.09394849941109566227037674934763344936072826385498046875	0.2170724117252464113736465378678985871374607086181640625	0.10596795287276976338386447196171502582728862762451171875	0.2478549535112790358493128906047786585986614227294921875	0.8316769847893862	-1.9669231594539547	SRC
tricarboxylic acid cycle (GO:0006099)	1/29	0.112394654549679617883128912581014446914196014404296875	0.23083832696574824172586204440449364483356475830078125	0.125794612739627276187803772700135596096515655517578125	0.263389428090228416845519632261130027472972869873046875	0.9042032537439312	-1.9763522252514159	MDH2
negative regulation of cell-matrix adhesion (GO:0001953)	1/25	0.09766777369315897405765980465730535797774791717529296875	0.220078050055251550620738498764694668352603912353515625	0.109968375931685569124596213441691361367702484130859375	0.25094544154379827549661285956972278654575347900390625	0.8517967463402991	-1.9814356422751038	SRC
adrenal gland development (GO:0030325)	1/24	0.09394849941109566227037674934763344936072826385498046875	0.2170724117252464113736465378678985871374607086181640625	0.10596795287276976338386447196171502582728862762451171875	0.2478549535112790358493128906047786585986614227294921875	0.8401136490386458	-1.9868759423298787	APOA1
NADP metabolic process (GO:0006739)	1/27	0.1050611369222856639193963701472966931760311126708984375	0.22556683299285651411736353111336939036846160888671875	0.11791643311508302749412990806376910768449306488037109375	0.25689712776269468808010287830256856977939605712890625	0.8884300392465386	-2.0018219735310425	NADK
osteoclast differentiation (GO:0030316)	1/25	0.09766777369315897405765980465730535797774791717529296875	0.220078050055251550620738498764694668352603912353515625	0.109968375931685569124596213441691361367702484130859375	0.25094544154379827549661285956972278654575347900390625	0.8675223321176295	-2.018016242387432	JUNB
pyrimidine ribonucleotide biosynthetic process (GO:0009220)	1/27	0.1050611369222856639193963701472966931760311126708984375	0.22556683299285651411736353111336939036846160888671875	0.11791643311508302749412990806376910768449306488037109375	0.25689712776269468808010287830256856977939605712890625	0.9028835934381176	-2.0343889074461345	NME7
neuronal action potential (GO:0019228)	1/27	0.1050611369222856639193963701472966931760311126708984375	0.22556683299285651411736353111336939036846160888671875	0.11791643311508302749412990806376910768449306488037109375	0.25689712776269468808010287830256856977939605712890625	0.9073470141872726	-2.044445944396788	MYH14
sarcomere organization (GO:0045214)	1/27	0.1050611369222856639193963701472966931760311126708984375	0.22556683299285651411736353111336939036846160888671875	0.11791643311508302749412990806376910768449306488037109375	0.25689712776269468808010287830256856977939605712890625	0.9181143809919672	-2.0687071135542223	ACTG1
negative regulation of leukocyte migration (GO:0002686)	1/24	0.09394849941109566227037674934763344936072826385498046875	0.2170724117252464113736465378678985871374607086181640625	0.10596795287276976338386447196171502582728862762451171875	0.2478549535112790358493128906047786585986614227294921875	0.8817437231228289	-2.0853314224544124	IL33
vitamin transport (GO:0051180)	1/29	0.112394654549679617883128912581014446914196014404296875	0.23083832696574824172586204440449364483356475830078125	0.125794612739627276187803772700135596096515655517578125	0.263389428090228416845519632261130027472972869873046875	0.9557687460819296	-2.0890609277543257	SLC2A2
positive regulation of mRNA metabolic process (GO:1903313)	1/26	0.10137196606278582600157989190847729332745075225830078125	0.224574973506134145662116452513146214187145233154296875	0.11395117721058188597904603511778987012803554534912109375	0.255311065606284748330523370896116830408573150634765625	0.9143369647825387	-2.092879545569448	ZFP36
blood vessel endothelial cell migration (GO:0043534)	1/23	0.0902140825741336860321695212405757047235965728759765625	0.2143037343076308054445888728878344409167766571044921875	0.10194983131324424074914958282533916644752025604248046875	0.244638236193849778477016343458672054111957550048828125	0.8817920144127401	-2.121212185082165	APOA1
pyrimidine nucleoside triphosphate metabolic process (GO:0009147)	1/26	0.10137196606278582600157989190847729332745075225830078125	0.224574973506134145662116452513146214187145233154296875	0.11395117721058188597904603511778987012803554534912109375	0.255311065606284748330523370896116830408573150634765625	0.9372216852831674	-2.145261725538767	NME7
pyrimidine ribonucleoside biosynthetic process (GO:0046132)	1/26	0.10137196606278582600157989190847729332745075225830078125	0.224574973506134145662116452513146214187145233154296875	0.11395117721058188597904603511778987012803554534912109375	0.255311065606284748330523370896116830408573150634765625	0.9386485176291377	-2.148527685843181	NME7
regulation of T cell receptor signaling pathway (GO:0050856)	1/25	0.09766777369315897405765980465730535797774791717529296875	0.220078050055251550620738498764694668352603912353515625	0.109968375931685569124596213441691361367702484130859375	0.25094544154379827549661285956972278654575347900390625	0.932125748681002	-2.168295652048704	LGALS3
mucosal immune response (GO:0002385)	1/24	0.09394849941109566227037674934763344936072826385498046875	0.2170724117252464113736465378678985871374607086181640625	0.10596795287276976338386447196171502582728862762451171875	0.2478549535112790358493128906047786585986614227294921875	0.9171979406618233	-2.1691809491975707	APOA4
actin filament polymerization (GO:0030041)	1/25	0.09766777369315897405765980465730535797774791717529296875	0.220078050055251550620738498764694668352603912353515625	0.109968375931685569124596213441691361367702484130859375	0.25094544154379827549661285956972278654575347900390625	0.9450505884556546	-2.198361202674745	COBL
regulation of type 2 immune response (GO:0002828)	1/23	0.0902140825741336860321695212405757047235965728759765625	0.2143037343076308054445888728878344409167766571044921875	0.10194983131324424074914958282533916644752025604248046875	0.244638236193849778477016343458672054111957550048828125	0.9173191034395971	-2.2066750753244366	IL33
negative regulation of viral transcription (GO:0032897)	1/24	0.09394849941109566227037674934763344936072826385498046875	0.2170724117252464113736465378678985871374607086181640625	0.10596795287276976338386447196171502582728862762451171875	0.2478549535112790358493128906047786585986614227294921875	0.9330670673240222	-2.206711569045241	TRIM31
anterograde axon cargo transport (GO:0008089)	1/25	0.09766777369315897405765980465730535797774791717529296875	0.220078050055251550620738498764694668352603912353515625	0.109968375931685569124596213441691361367702484130859375	0.25094544154379827549661285956972278654575347900390625	0.956870580414884	-2.2258566744055868	BLOC1S4
positive regulation of substrate adhesion-dependent cell spreading (GO:1900026)	1/24	0.09394849941109566227037674934763344936072826385498046875	0.2170724117252464113736465378678985871374607086181640625	0.10596795287276976338386447196171502582728862762451171875	0.2478549535112790358493128906047786585986614227294921875	0.9555136535236463	-2.259797936774776	APOA1
pigment granule organization (GO:0048753)	1/23	0.0902140825741336860321695212405757047235965728759765625	0.2143037343076308054445888728878344409167766571044921875	0.10194983131324424074914958282533916644752025604248046875	0.244638236193849778477016343458672054111957550048828125	0.9464418196228334	-2.27673180006322	BLOC1S4
striated muscle adaptation (GO:0014888)	1/23	0.0902140825741336860321695212405757047235965728759765625	0.2143037343076308054445888728878344409167766571044921875	0.10194983131324424074914958282533916644752025604248046875	0.244638236193849778477016343458672054111957550048828125	0.9517009559805629	-2.2893830193333944	MYH14
sodium ion homeostasis (GO:0055078)	1/24	0.09394849941109566227037674934763344936072826385498046875	0.2170724117252464113736465378678985871374607086181640625	0.10596795287276976338386447196171502582728862762451171875	0.2478549535112790358493128906047786585986614227294921875	0.9681169259983191	-2.289604783626045	NEDD4L
regulation of activin receptor signaling pathway (GO:0032925)	1/23	0.0902140825741336860321695212405757047235965728759765625	0.2143037343076308054445888728878344409167766571044921875	0.10194983131324424074914958282533916644752025604248046875	0.244638236193849778477016343458672054111957550048828125	0.9520431750744097	-2.290206251229318	SMAD7
regulation of interleukin-1 secretion (GO:0050704)	1/22	0.08646446228406302891844603664139867760241031646728515625	0.2104680223910423142452685851822025142610073089599609375	0.09791393419685727461665436521798255853354930877685546875	0.2413170503226711727240427762808394618332386016845703125	0.9372558125776476	-2.294422652096505	APOA1
intraciliary transport (GO:0042073)	1/24	0.09394849941109566227037674934763344936072826385498046875	0.2170724117252464113736465378678985871374607086181640625	0.10596795287276976338386447196171502582728862762451171875	0.2478549535112790358493128906047786585986614227294921875	0.9950624902182696	-2.3533312727294993	NME7
negative regulation of lipid catabolic process (GO:0050995)	1/20	0.0789193666162687212928261715205735526978969573974609375	0.205190353202298669810232922827708534896373748779296875	0.0897885034486520516860963425642694346606731414794921875	0.23656970953174916161287910654209554195404052734375	0.9280142689781135	-2.356533196235101	APOC3
regulation of macrophage activation (GO:0043030)	1/23	0.0902140825741336860321695212405757047235965728759765625	0.2143037343076308054445888728878344409167766571044921875	0.10194983131324424074914958282533916644752025604248046875	0.244638236193849778477016343458672054111957550048828125	0.991098812800444	-2.3841573114413936	IL33
polyol biosynthetic process (GO:0046173)	1/24	0.09394849941109566227037674934763344936072826385498046875	0.2170724117252464113736465378678985871374607086181640625	0.10596795287276976338386447196171502582728862762451171875	0.2478549535112790358493128906047786585986614227294921875	1.0172367159026245	-2.4057735055184244	PCK1
response to corticosterone (GO:0051412)	1/23	0.0902140825741336860321695212405757047235965728759765625	0.2143037343076308054445888728878344409167766571044921875	0.10194983131324424074914958282533916644752025604248046875	0.244638236193849778477016343458672054111957550048828125	1.007480704815698	-2.423565095124488	JUNB
neuron projection regeneration (GO:0031102)	1/22	0.08646446228406302891844603664139867760241031646728515625	0.2104680223910423142452685851822025142610073089599609375	0.09791393419685727461665436521798255853354930877685546875	0.2413170503226711727240427762808394618332386016845703125	0.9947070923284437	-2.435064636796109	APOA1
positive regulation of potassium ion transport (GO:0043268)	1/23	0.0902140825741336860321695212405757047235965728759765625	0.2143037343076308054445888728878344409167766571044921875	0.10194983131324424074914958282533916644752025604248046875	0.244638236193849778477016343458672054111957550048828125	1.0167462873837736	-2.4458541001551994	AKAP7
nuclear-transcribed mRNA poly(A) tail shortening (GO:0000289)	1/25	0.09766777369315897405765980465730535797774791717529296875	0.220078050055251550620738498764694668352603912353515625	0.109968375931685569124596213441691361367702484130859375	0.25094544154379827549661285956972278654575347900390625	1.0517868971525748	-2.4466494560469454	ZFP36
negative regulation of cytokine production involved in immune response (GO:0002719)	1/18	0.071312720458929224065514063113369047641754150390625	0.200979252560982535324995978953666053712368011474609375	0.08159103757519960142818860049374052323400974273681640625	0.233709921189978520050800625540432520210742950439453125	0.9306999409974904	-2.4576812413070486	APOA1
regulation of anoikis (GO:2000209)	1/20	0.0789193666162687212928261715205735526978969573974609375	0.205190353202298669810232922827708534896373748779296875	0.0897885034486520516860963425642694346606731414794921875	0.23656970953174916161287910654209554195404052734375	0.9702776360572933	-2.463853773984866	SRC
pyridine-containing compound biosynthetic process (GO:0072525)	1/24	0.09394849941109566227037674934763344936072826385498046875	0.2170724117252464113736465378678985871374607086181640625	0.10596795287276976338386447196171502582728862762451171875	0.2478549535112790358493128906047786585986614227294921875	1.0494904860999255	-2.4820539470131986	NADK
filopodium assembly (GO:0046847)	1/24	0.09394849941109566227037674934763344936072826385498046875	0.2170724117252464113736465378678985871374607086181640625	0.10596795287276976338386447196171502582728862762451171875	0.2478549535112790358493128906047786585986614227294921875	1.0584327823600463	-2.5032025539055542	ITGA6
bone resorption (GO:0045453)	1/20	0.0789193666162687212928261715205735526978969573974609375	0.205190353202298669810232922827708534896373748779296875	0.0897885034486520516860963425642694346606731414794921875	0.23656970953174916161287910654209554195404052734375	1.000198823294215	-2.539833501184766	SRC
central nervous system projection neuron axonogenesis (GO:0021952)	1/22	0.08646446228406302891844603664139867760241031646728515625	0.2104680223910423142452685851822025142610073089599609375	0.09791393419685727461665436521798255853354930877685546875	0.2413170503226711727240427762808394618332386016845703125	1.0403791700801959	-2.546870878331956	NFIB
negative regulation of epithelial to mesenchymal transition (GO:0010719)	1/22	0.08646446228406302891844603664139867760241031646728515625	0.2104680223910423142452685851822025142610073089599609375	0.09791393419685727461665436521798255853354930877685546875	0.2413170503226711727240427762808394618332386016845703125	1.041203997456576	-2.548890073722413	SMAD7
regulation of interleukin-1 beta secretion (GO:0050706)	1/20	0.0789193666162687212928261715205735526978969573974609375	0.205190353202298669810232922827708534896373748779296875	0.0897885034486520516860963425642694346606731414794921875	0.23656970953174916161287910654209554195404052734375	1.01409453476744	-2.575119279072662	APOA1
regulation of interleukin-4 production (GO:0032673)	1/21	0.0826995774229232483154561350602307356894016265869140625	0.2077146498754101899830715183270513080060482025146484375	0.09386018414678361232450498619073187001049518585205078125	0.239819865757332661981848787036142311990261077880859375	1.0335938562050597	-2.5762748434991103	IL33
melanosome organization (GO:0032438)	1/22	0.08646446228406302891844603664139867760241031646728515625	0.2104680223910423142452685851822025142610073089599609375	0.09791393419685727461665436521798255853354930877685546875	0.2413170503226711727240427762808394618332386016845703125	1.0562766503877636	-2.5857882565327124	BLOC1S4
regulation of T-helper 1 type immune response (GO:0002825)	1/21	0.0826995774229232483154561350602307356894016265869140625	0.2077146498754101899830715183270513080060482025146484375	0.09386018414678361232450498619073187001049518585205078125	0.239819865757332661981848787036142311990261077880859375	1.0403290027412493	-2.59306247094513	IL33
axon development (GO:0061564)	1/20	0.0789193666162687212928261715205735526978969573974609375	0.205190353202298669810232922827708534896373748779296875	0.0897885034486520516860963425642694346606731414794921875	0.23656970953174916161287910654209554195404052734375	1.0241870093915313	-2.600747388767592	APOA1
activin receptor signaling pathway (GO:0032924)	1/21	0.0826995774229232483154561350602307356894016265869140625	0.2077146498754101899830715183270513080060482025146484375	0.09386018414678361232450498619073187001049518585205078125	0.239819865757332661981848787036142311990261077880859375	1.0869307482652435	-2.7092192223962477	TGIF1
regulation of protein localization to cell surface (GO:2000008)	1/19	0.0751237682469065026769072801471338607370853424072265625	0.203367088869772061343610403127968311309814453125	0.085698814053285499170442562899552285671234130859375	0.2357713884303180018608969703564071096479892730712890625	1.0617126788056277	-2.7483688509155275	NEDD4L
endothelial cell proliferation (GO:0001935)	1/19	0.0751237682469065026769072801471338607370853424072265625	0.203367088869772061343610403127968311309814453125	0.085698814053285499170442562899552285671234130859375	0.2357713884303180018608969703564071096479892730712890625	1.0646921335350819	-2.7560815218995045	APOA1
polysaccharide catabolic process (GO:0000272)	1/22	0.08646446228406302891844603664139867760241031646728515625	0.2104680223910423142452685851822025142610073089599609375	0.09791393419685727461665436521798255853354930877685546875	0.2413170503226711727240427762808394618332386016845703125	1.1267792862940584	-2.758380245491451	MGAM
positive regulation of lipid catabolic process (GO:0050996)	1/20	0.0789193666162687212928261715205735526978969573974609375	0.205190353202298669810232922827708534896373748779296875	0.0897885034486520516860963425642694346606731414794921875	0.23656970953174916161287910654209554195404052734375	1.0869642058488589	-2.7601593206349393	APOA4
regulation of viral release from host cell (GO:1902186)	1/22	0.08646446228406302891844603664139867760241031646728515625	0.2104680223910423142452685851822025142610073089599609375	0.09791393419685727461665436521798255853354930877685546875	0.2413170503226711727240427762808394618332386016845703125	1.13476135004942	-2.7779205114946164	TRIM31
ventricular septum morphogenesis (GO:0060412)	1/20	0.0789193666162687212928261715205735526978969573974609375	0.205190353202298669810232922827708534896373748779296875	0.0897885034486520516860963425642694346606731414794921875	0.23656970953174916161287910654209554195404052734375	1.0984211587801318	-2.7892522891514444	SMAD7
acylglycerol catabolic process (GO:0046464)	1/21	0.0826995774229232483154561350602307356894016265869140625	0.2077146498754101899830715183270513080060482025146484375	0.09386018414678361232450498619073187001049518585205078125	0.239819865757332661981848787036142311990261077880859375	1.123094180792497	-2.7993580529583917	APOC3
regulation of viral entry into host cell (GO:0046596)	1/22	0.08646446228406302891844603664139867760241031646728515625	0.2104680223910423142452685851822025142610073089599609375	0.09791393419685727461665436521798255853354930877685546875	0.2413170503226711727240427762808394618332386016845703125	1.1450004450336508	-2.8029860391270107	TRIM31
ERK1 and ERK2 cascade (GO:0070371)	1/18	0.071312720458929224065514063113369047641754150390625	0.200979252560982535324995978953666053712368011474609375	0.08159103757519960142818860049374052323400974273681640625	0.233709921189978520050800625540432520210742950439453125	1.0621614553573155	-2.8048291066541577	APOA1
negative regulation of potassium ion transport (GO:0043267)	1/19	0.0751237682469065026769072801471338607370853424072265625	0.203367088869772061343610403127968311309814453125	0.085698814053285499170442562899552285671234130859375	0.2357713884303180018608969703564071096479892730712890625	1.084761517216032	-2.8080334954106867	NEDD4L
positive regulation of organelle assembly (GO:1902117)	1/20	0.0789193666162687212928261715205735526978969573974609375	0.205190353202298669810232922827708534896373748779296875	0.0897885034486520516860963425642694346606731414794921875	0.23656970953174916161287910654209554195404052734375	1.1127114282250261	-2.8255399793904314	SRC
negative chemotaxis (GO:0050919)	1/19	0.0751237682469065026769072801471338607370853424072265625	0.203367088869772061343610403127968311309814453125	0.085698814053285499170442562899552285671234130859375	0.2357713884303180018608969703564071096479892730712890625	1.0932997549173065	-2.8301357336229054	APOA1
regulation of intracellular estrogen receptor signaling pathway (GO:0033146)	1/21	0.0826995774229232483154561350602307356894016265869140625	0.2077146498754101899830715183270513080060482025146484375	0.09386018414678361232450498619073187001049518585205078125	0.239819865757332661981848787036142311990261077880859375	1.136991288895331	-2.833997161722227	SRC
neutral lipid catabolic process (GO:0046461)	1/21	0.0826995774229232483154561350602307356894016265869140625	0.2077146498754101899830715183270513080060482025146484375	0.09386018414678361232450498619073187001049518585205078125	0.239819865757332661981848787036142311990261077880859375	1.1405653545713816	-2.842905666194216	APOC3
calcium-independent cell-cell adhesion via plasma membrane cell-adhesion molecules (GO:0016338)	1/22	0.08646446228406302891844603664139867760241031646728515625	0.2104680223910423142452685851822025142610073089599609375	0.09791393419685727461665436521798255853354930877685546875	0.2413170503226711727240427762808394618332386016845703125	1.162774743418141	-2.8464979088761435	CLDN3
positive regulation of mRNA processing (GO:0050685)	1/22	0.08646446228406302891844603664139867760241031646728515625	0.2104680223910423142452685851822025142610073089599609375	0.09791393419685727461665436521798255853354930877685546875	0.2413170503226711727240427762808394618332386016845703125	1.1772299339850059	-2.8818845303640086	ZFP36
pyrimidine nucleoside triphosphate biosynthetic process (GO:0009148)	1/22	0.08646446228406302891844603664139867760241031646728515625	0.2104680223910423142452685851822025142610073089599609375	0.09791393419685727461665436521798255853354930877685546875	0.2413170503226711727240427762808394618332386016845703125	1.183495894999703	-2.8972237394639615	NME7
innate immune response in mucosa (GO:0002227)	1/19	0.0751237682469065026769072801471338607370853424072265625	0.203367088869772061343610403127968311309814453125	0.085698814053285499170442562899552285671234130859375	0.2357713884303180018608969703564071096479892730712890625	1.126927139282582	-2.91718419557709	APOA4
decidualization (GO:0046697)	1/18	0.071312720458929224065514063113369047641754150390625	0.200979252560982535324995978953666053712368011474609375	0.08159103757519960142818860049374052323400974273681640625	0.233709921189978520050800625540432520210742950439453125	1.1240088517031448	-2.9681483238660094	JUNB
cellular polysaccharide catabolic process (GO:0044247)	1/20	0.0789193666162687212928261715205735526978969573974609375	0.205190353202298669810232922827708534896373748779296875	0.0897885034486520516860963425642694346606731414794921875	0.23656970953174916161287910654209554195404052734375	1.1692202269482042	-2.9690343894679527	MGAM
nucleoside diphosphate phosphorylation (GO:0006165)	1/21	0.0826995774229232483154561350602307356894016265869140625	0.2077146498754101899830715183270513080060482025146484375	0.09386018414678361232450498619073187001049518585205078125	0.239819865757332661981848787036142311990261077880859375	1.1975252769017526	-2.9848805958113327	NME7
hindbrain development (GO:0030902)	1/18	0.071312720458929224065514063113369047641754150390625	0.200979252560982535324995978953666053712368011474609375	0.08159103757519960142818860049374052323400974273681640625	0.233709921189978520050800625540432520210742950439453125	1.1359755439317754	-2.999748535400652	NFIB
skeletal muscle contraction (GO:0003009)	1/21	0.0826995774229232483154561350602307356894016265869140625	0.2077146498754101899830715183270513080060482025146484375	0.09386018414678361232450498619073187001049518585205078125	0.239819865757332661981848787036142311990261077880859375	1.208411727816454	-3.0120155187389015	MYH14
guanosine-containing compound biosynthetic process (GO:1901070)	1/19	0.0751237682469065026769072801471338607370853424072265625	0.203367088869772061343610403127968311309814453125	0.085698814053285499170442562899552285671234130859375	0.2357713884303180018608969703564071096479892730712890625	1.170395174881504	-3.029706347224519	NME7
glucan catabolic process (GO:0009251)	1/19	0.0751237682469065026769072801471338607370853424072265625	0.203367088869772061343610403127968311309814453125	0.085698814053285499170442562899552285671234130859375	0.2357713884303180018608969703564071096479892730712890625	1.1913952876555811	-3.084067623082046	MGAM
negative regulation of peptidyl-serine phosphorylation (GO:0033137)	1/17	0.06748616114227468099073803387000225484371185302734375	0.197703983017411710765287580215954221785068511962890625	0.07746509530514918140386981804113020189106464385986328125	0.2314171912777562567509193058867822401225566864013671875	1.1498594726717848	-3.0998287924034673	SMAD7
nicotinamide nucleotide biosynthetic process (GO:0019359)	1/20	0.0789193666162687212928261715205735526978969573974609375	0.205190353202298669810232922827708534896373748779296875	0.0897885034486520516860963425642694346606731414794921875	0.23656970953174916161287910654209554195404052734375	1.2354773978323814	-3.137283120006457	NADK
modified amino acid transport (GO:0072337)	1/21	0.0826995774229232483154561350602307356894016265869140625	0.2077146498754101899830715183270513080060482025146484375	0.09386018414678361232450498619073187001049518585205078125	0.239819865757332661981848787036142311990261077880859375	1.259251064506312	-3.138734639008399	SLC9A3R1
ventricular cardiac muscle cell action potential (GO:0086005)	1/19	0.0751237682469065026769072801471338607370853424072265625	0.203367088869772061343610403127968311309814453125	0.085698814053285499170442562899552285671234130859375	0.2357713884303180018608969703564071096479892730712890625	1.2161752928411607	-3.148213597541149	NEDD4L
oogenesis (GO:0048477)	1/21	0.0826995774229232483154561350602307356894016265869140625	0.2077146498754101899830715183270513080060482025146484375	0.09386018414678361232450498619073187001049518585205078125	0.239819865757332661981848787036142311990261077880859375	1.266905767394758	-3.1578142981681094	SRC
negative regulation of stem cell proliferation (GO:2000647)	1/15	0.05978625828459825652938519624512991867959499359130859375	0.1871088453721686251096656405934481881558895111083984375	0.06915839682384394837555419144337065517902374267578125	0.219341510569993014545531195835792459547519683837890625	1.1243857741640595	-3.1673716073290934	NFIB
negative regulation of fatty acid metabolic process (GO:0045922)	1/18	0.071312720458929224065514063113369047641754150390625	0.200979252560982535324995978953666053712368011474609375	0.08159103757519960142818860049374052323400974273681640625	0.233709921189978520050800625540432520210742950439453125	1.199737591363502	-3.1681237345140554	APOC3
pyridine nucleotide biosynthetic process (GO:0019363)	1/20	0.0789193666162687212928261715205735526978969573974609375	0.205190353202298669810232922827708534896373748779296875	0.0897885034486520516860963425642694346606731414794921875	0.23656970953174916161287910654209554195404052734375	1.2583523560132144	-3.1953701560764745	NADK
pyrimidine ribonucleoside triphosphate metabolic process (GO:0009208)	1/20	0.0789193666162687212928261715205735526978969573974609375	0.205190353202298669810232922827708534896373748779296875	0.0897885034486520516860963425642694346606731414794921875	0.23656970953174916161287910654209554195404052734375	1.2646672407613735	-3.2114057236715956	NME7
mitochondrion morphogenesis (GO:0070584)	1/19	0.0751237682469065026769072801471338607370853424072265625	0.203367088869772061343610403127968311309814453125	0.085698814053285499170442562899552285671234130859375	0.2357713884303180018608969703564071096479892730712890625	1.2450367006448952	-3.2229247654350726	MYH14
negative regulation of antigen receptor-mediated signaling pathway (GO:0050858)	1/18	0.071312720458929224065514063113369047641754150390625	0.200979252560982535324995978953666053712368011474609375	0.08159103757519960142818860049374052323400974273681640625	0.233709921189978520050800625540432520210742950439453125	1.2212946817552317	-3.225049124039848	LGALS3
labyrinthine layer blood vessel development (GO:0060716)	1/19	0.0751237682469065026769072801471338607370853424072265625	0.203367088869772061343610403127968311309814453125	0.085698814053285499170442562899552285671234130859375	0.2357713884303180018608969703564071096479892730712890625	1.2480864519197457	-3.2308194073416456	JUNB
monocyte chemotaxis (GO:0002548)	1/17	0.06748616114227468099073803387000225484371185302734375	0.197703983017411710765287580215954221785068511962890625	0.07746509530514918140386981804113020189106464385986328125	0.2314171912777562567509193058867822401225566864013671875	1.2007309601912202	-3.236969813087263	LGALS3
epithelial cilium movement (GO:0003351)	1/20	0.0789193666162687212928261715205735526978969573974609375	0.205190353202298669810232922827708534896373748779296875	0.0897885034486520516860963425642694346606731414794921875	0.23656970953174916161287910654209554195404052734375	1.2797436922911345	-3.2496897885819696	NME7
triglyceride catabolic process (GO:0019433)	1/19	0.0751237682469065026769072801471338607370853424072265625	0.203367088869772061343610403127968311309814453125	0.085698814053285499170442562899552285671234130859375	0.2357713884303180018608969703564071096479892730712890625	1.2608166863226031	-3.263773124854962	APOC3
negative regulation of anoikis (GO:2000811)	1/16	0.06364402795014266478457187758976942859590053558349609375	0.193053551448766069764673147801659069955348968505859375	0.07332090818548088473338708581650280393660068511962890625	0.2264716302439266082391355894287698902189731597900390625	1.1912587272727617	-3.2812623449451728	SRC
positive regulation of triglyceride metabolic process (GO:0090208)	1/17	0.06748616114227468099073803387000225484371185302734375	0.197703983017411710765287580215954221785068511962890625	0.07746509530514918140386981804113020189106464385986328125	0.2314171912777562567509193058867822401225566864013671875	1.238426581310138	-3.3385909019847126	APOA4
pyrimidine ribonucleoside triphosphate biosynthetic process (GO:0009209)	1/19	0.0751237682469065026769072801471338607370853424072265625	0.203367088869772061343610403127968311309814453125	0.085698814053285499170442562899552285671234130859375	0.2357713884303180018608969703564071096479892730712890625	1.298995086055897	-3.362602428393868	NME7
ectoderm development (GO:0007398)	1/16	0.06364402795014266478457187758976942859590053558349609375	0.193053551448766069764673147801659069955348968505859375	0.07332090818548088473338708581650280393660068511962890625	0.2264716302439266082391355894287698902189731597900390625	1.2352841693059156	-3.4025282142779205	ZBTB7B
CTP biosynthetic process (GO:0006241)	1/18	0.071312720458929224065514063113369047641754150390625	0.200979252560982535324995978953666053712368011474609375	0.08159103757519960142818860049374052323400974273681640625	0.233709921189978520050800625540432520210742950439453125	1.3093087564652184	-3.457466180125505	NME7
CTP metabolic process (GO:0046036)	1/18	0.071312720458929224065514063113369047641754150390625	0.200979252560982535324995978953666053712368011474609375	0.08159103757519960142818860049374052323400974273681640625	0.233709921189978520050800625540432520210742950439453125	1.3270414184511383	-3.504292475907285	NME7
axon regeneration (GO:0031103)	1/16	0.06364402795014266478457187758976942859590053558349609375	0.193053551448766069764673147801659069955348968505859375	0.07332090818548088473338708581650280393660068511962890625	0.2264716302439266082391355894287698902189731597900390625	1.2790752948229127	-3.5231486705331716	APOA1
polyol catabolic process (GO:0046174)	1/18	0.071312720458929224065514063113369047641754150390625	0.200979252560982535324995978953666053712368011474609375	0.08159103757519960142818860049374052323400974273681640625	0.233709921189978520050800625540432520210742950439453125	1.3518742615369987	-3.5698680818915616	GPD2
negative regulation of viral entry into host cell (GO:0046597)	1/17	0.06748616114227468099073803387000225484371185302734375	0.197703983017411710765287580215954221785068511962890625	0.07746509530514918140386981804113020189106464385986328125	0.2314171912777562567509193058867822401225566864013671875	1.326709484246298	-3.5765868405341386	TRIM31
positive regulation of calcium ion import (GO:0090280)	1/16	0.06364402795014266478457187758976942859590053558349609375	0.193053551448766069764673147801659069955348968505859375	0.07332090818548088473338708581650280393660068511962890625	0.2264716302439266082391355894287698902189731597900390625	1.321408445386851	-3.639753207992766	LGALS3
trophectodermal cell differentiation (GO:0001829)	1/17	0.06748616114227468099073803387000225484371185302734375	0.197703983017411710765287580215954221785068511962890625	0.07746509530514918140386981804113020189106464385986328125	0.2314171912777562567509193058867822401225566864013671875	1.3541705816230982	-3.6506173654310694	JUNB
regulation of mRNA 3'-end processing (GO:0031440)	1/18	0.071312720458929224065514063113369047641754150390625	0.200979252560982535324995978953666053712368011474609375	0.08159103757519960142818860049374052323400974273681640625	0.233709921189978520050800625540432520210742950439453125	1.4080892177181141	-3.718313823855563	ZFP36
regulation of mRNA catabolic process (GO:0061013)	1/17	0.06748616114227468099073803387000225484371185302734375	0.197703983017411710765287580215954221785068511962890625	0.07746509530514918140386981804113020189106464385986328125	0.2314171912777562567509193058867822401225566864013671875	1.3846806712897235	-3.732867463512761	ZFP36
segment specification (GO:0007379)	1/17	0.06748616114227468099073803387000225484371185302734375	0.197703983017411710765287580215954221785068511962890625	0.07746509530514918140386981804113020189106464385986328125	0.2314171912777562567509193058867822401225566864013671875	1.4031489054448103	-3.78265473346999	COBL
regulation of interleukin-5 production (GO:0032674)	1/15	0.05978625828459825652938519624512991867959499359130859375	0.1871088453721686251096656405934481881558895111083984375	0.06915839682384394837555419144337065517902374267578125	0.219341510569993014545531195835792459547519683837890625	1.3563260700927182	-3.820742652036699	IL33
positive regulation of interleukin-4 production (GO:0032753)	1/15	0.05978625828459825652938519624512991867959499359130859375	0.1871088453721686251096656405934481881558895111083984375	0.06915839682384394837555419144337065517902374267578125	0.219341510569993014545531195835792459547519683837890625	1.381792620048749	-3.8924813996452134	IL33
glucocorticoid metabolic process (GO:0008211)	1/16	0.06364402795014266478457187758976942859590053558349609375	0.193053551448766069764673147801659069955348968505859375	0.07332090818548088473338708581650280393660068511962890625	0.2264716302439266082391355894287698902189731597900390625	1.4326524919516237	-3.946169348110359	APOA1
regulation of tumor necrosis factor-mediated signaling pathway (GO:0010803)	1/14	0.055912789289823398852785629742356832139194011688232421875	0.186323464027777718765577219528495334088802337646484375	0.0649774814862549565663840667184558697044849395751953125	0.219341510569993014545531195835792459547519683837890625	1.3767982908116747	-3.9706341399718204	APOA1
positive regulation of smooth muscle cell migration (GO:0014911)	1/15	0.05978625828459825652938519624512991867959499359130859375	0.1871088453721686251096656405934481881558895111083984375	0.06915839682384394837555419144337065517902374267578125	0.219341510569993014545531195835792459547519683837890625	1.4157625164823426	-3.9881738994437526	SEMA6D
regulation of heterotypic cell-cell adhesion (GO:0034114)	1/15	0.05978625828459825652938519624512991867959499359130859375	0.1871088453721686251096656405934481881558895111083984375	0.06915839682384394837555419144337065517902374267578125	0.219341510569993014545531195835792459547519683837890625	1.4471025871743768	-4.076458234200154	APOA1
regulation of mitochondrial depolarization (GO:0051900)	1/15	0.05978625828459825652938519624512991867959499359130859375	0.1871088453721686251096656405934481881558895111083984375	0.06915839682384394837555419144337065517902374267578125	0.219341510569993014545531195835792459547519683837890625	1.4542575720125808	-4.096613679375762	SRC
response to laminar fluid shear stress (GO:0034616)	1/15	0.05978625828459825652938519624512991867959499359130859375	0.1871088453721686251096656405934481881558895111083984375	0.06915839682384394837555419144337065517902374267578125	0.219341510569993014545531195835792459547519683837890625	1.468235693939526	-4.135989761439862	SMAD7
positive regulation of sodium ion transmembrane transport (GO:1902307)	1/15	0.05978625828459825652938519624512991867959499359130859375	0.1871088453721686251096656405934481881558895111083984375	0.06915839682384394837555419144337065517902374267578125	0.219341510569993014545531195835792459547519683837890625	1.4783237021569606	-4.164407473168882	ACTN4
anterograde synaptic vesicle transport (GO:0048490)	1/16	0.06364402795014266478457187758976942859590053558349609375	0.193053551448766069764673147801659069955348968505859375	0.07332090818548088473338708581650280393660068511962890625	0.2264716302439266082391355894287698902189731597900390625	1.5258872024994923	-4.202979676512289	BLOC1S4
regulation of interleukin-8 secretion (GO:2000482)	1/15	0.05978625828459825652938519624512991867959499359130859375	0.1871088453721686251096656405934481881558895111083984375	0.06915839682384394837555419144337065517902374267578125	0.219341510569993014545531195835792459547519683837890625	1.5086656130606058	-4.24988001232455	ANXA4
glycosphingolipid biosynthetic process (GO:0006688)	1/16	0.06364402795014266478457187758976942859590053558349609375	0.193053551448766069764673147801659069955348968505859375	0.07332090818548088473338708581650280393660068511962890625	0.2264716302439266082391355894287698902189731597900390625	1.5457663727266213	-4.257735852665867	UGCG
positive regulation of potassium ion transmembrane transport (GO:1901381)	1/15	0.05978625828459825652938519624512991867959499359130859375	0.1871088453721686251096656405934481881558895111083984375	0.06915839682384394837555419144337065517902374267578125	0.219341510569993014545531195835792459547519683837890625	1.5461681229195878	-4.35552381150836	AKAP7
positive regulation of mRNA catabolic process (GO:0061014)	1/15	0.05978625828459825652938519624512991867959499359130859375	0.1871088453721686251096656405934481881558895111083984375	0.06915839682384394837555419144337065517902374267578125	0.219341510569993014545531195835792459547519683837890625	1.558434057128205	-4.390076695974213	ZFP36
negative regulation of interleukin-1 production (GO:0032692)	1/13	0.05202355787779071316645485012486460618674755096435546875	0.18196995329786103123836937811574898660182952880859375	0.06077808210761150020662313409047783352434635162353515625	0.219341510569993014545531195835792459547519683837890625	1.4968021898314634	-4.424635025983013	APOA1
phosphatidylethanolamine metabolic process (GO:0046337)	1/15	0.05978625828459825652938519624512991867959499359130859375	0.1871088453721686251096656405934481881558895111083984375	0.06915839682384394837555419144337065517902374267578125	0.219341510569993014545531195835792459547519683837890625	1.5867049039238919	-4.469715090120904	EPT1
cartilage development involved in endochondral bone morphogenesis (GO:0060351)	1/14	0.055912789289823398852785629742356832139194011688232421875	0.186323464027777718765577219528495334088802337646484375	0.0649774814862549565663840667184558697044849395751953125	0.219341510569993014545531195835792459547519683837890625	1.5657126297436883	-4.5154559404488115	SIK3
pathway-restricted SMAD protein phosphorylation (GO:0060389)	1/13	0.05202355787779071316645485012486460618674755096435546875	0.18196995329786103123836937811574898660182952880859375	0.06077808210761150020662313409047783352434635162353515625	0.219341510569993014545531195835792459547519683837890625	1.5308042912851976	-4.525147231317347	SMAD7
negative regulation of receptor-mediated endocytosis (GO:0048261)	1/14	0.055912789289823398852785629742356832139194011688232421875	0.186323464027777718765577219528495334088802337646484375	0.0649774814862549565663840667184558697044849395751953125	0.219341510569993014545531195835792459547519683837890625	1.5717355196409635	-4.5328257268634315	APOC3
positive regulation of mRNA 3'-end processing (GO:0031442)	1/16	0.06364402795014266478457187758976942859590053558349609375	0.193053551448766069764673147801659069955348968505859375	0.07332090818548088473338708581650280393660068511962890625	0.2264716302439266082391355894287698902189731597900390625	1.658604651688673	-4.568543225867023	ZFP36
ubiquitin-dependent protein catabolic process via the multivesicular body sorting pathway (GO:0043162)	1/15	0.05978625828459825652938519624512991867959499359130859375	0.1871088453721686251096656405934481881558895111083984375	0.06915839682384394837555419144337065517902374267578125	0.219341510569993014545531195835792459547519683837890625	1.625204724164499	-4.578168292144056	NEDD4L
copper ion homeostasis (GO:0055070)	1/15	0.05978625828459825652938519624512991867959499359130859375	0.1871088453721686251096656405934481881558895111083984375	0.06915839682384394837555419144337065517902374267578125	0.219341510569993014545531195835792459547519683837890625	1.6259599977884536	-4.580295882413559	XIAP
macrophage chemotaxis (GO:0048246)	1/14	0.055912789289823398852785629742356832139194011688232421875	0.186323464027777718765577219528495334088802337646484375	0.0649774814862549565663840667184558697044849395751953125	0.219341510569993014545531195835792459547519683837890625	1.619601076482281	-4.670868180424913	LGALS3
cellular sodium ion homeostasis (GO:0006883)	1/13	0.05202355787779071316645485012486460618674755096435546875	0.18196995329786103123836937811574898660182952880859375	0.06077808210761150020662313409047783352434635162353515625	0.219341510569993014545531195835792459547519683837890625	1.5871390160977636	-4.6916759805924	NEDD4L
regulation of protein homooligomerization (GO:0032462)	1/15	0.05978625828459825652938519624512991867959499359130859375	0.1871088453721686251096656405934481881558895111083984375	0.06915839682384394837555419144337065517902374267578125	0.219341510569993014545531195835792459547519683837890625	1.6746939886347028	-4.717578532608067	SRC
stress fiber assembly (GO:0043149)	1/14	0.055912789289823398852785629742356832139194011688232421875	0.186323464027777718765577219528495334088802337646484375	0.0649774814862549565663840667184558697044849395751953125	0.219341510569993014545531195835792459547519683837890625	1.6466808238601	-4.748965146522097	SRC
negative regulation of interleukin-8 production (GO:0032717)	1/14	0.055912789289823398852785629742356832139194011688232421875	0.186323464027777718765577219528495334088802337646484375	0.0649774814862549565663840667184558697044849395751953125	0.219341510569993014545531195835792459547519683837890625	1.6755896017086398	-4.8323369672429095	ANXA4
modulation by symbiont of host cellular process (GO:0044068)	1/12	0.04811850069533059326420953993874718435108661651611328125	0.1818664099762814512217801166116259992122650146484375	0.05656011826336053427422001504965010099112987518310546875	0.219341510569993014545531195835792459547519683837890625	1.5932295418818594	-4.833999504142247	TNIP1
negative regulation of T cell receptor signaling pathway (GO:0050860)	1/14	0.055912789289823398852785629742356832139194011688232421875	0.186323464027777718765577219528495334088802337646484375	0.0649774814862549565663840667184558697044849395751953125	0.219341510569993014545531195835792459547519683837890625	1.6795690787498012	-4.843813628351746	LGALS3
UTP metabolic process (GO:0046051)	1/15	0.05978625828459825652938519624512991867959499359130859375	0.1871088453721686251096656405934481881558895111083984375	0.06915839682384394837555419144337065517902374267578125	0.219341510569993014545531195835792459547519683837890625	1.7405533693318815	-4.903103053897576	NME7
renal system development (GO:0072001)	1/13	0.05202355787779071316645485012486460618674755096435546875	0.18196995329786103123836937811574898660182952880859375	0.06077808210761150020662313409047783352434635162353515625	0.219341510569993014545531195835792459547519683837890625	1.6844644040391665	-4.979375533230952	ITGA6
positive regulation of fatty acid biosynthetic process (GO:0045723)	1/13	0.05202355787779071316645485012486460618674755096435546875	0.18196995329786103123836937811574898660182952880859375	0.06077808210761150020662313409047783352434635162353515625	0.219341510569993014545531195835792459547519683837890625	1.7176662846681707	-5.077522238892934	APOA4
uterus development (GO:0060065)	1/13	0.05202355787779071316645485012486460618674755096435546875	0.18196995329786103123836937811574898660182952880859375	0.06077808210761150020662313409047783352434635162353515625	0.219341510569993014545531195835792459547519683837890625	1.7181461422064017	-5.078940725908494	SRC
lung secretory cell differentiation (GO:0061140)	1/13	0.05202355787779071316645485012486460618674755096435546875	0.18196995329786103123836937811574898660182952880859375	0.06077808210761150020662313409047783352434635162353515625	0.219341510569993014545531195835792459547519683837890625	1.728901894454744	-5.110735360130782	NFIB
negative regulation of cholesterol transport (GO:0032375)	1/12	0.04811850069533059326420953993874718435108661651611328125	0.1818664099762814512217801166116259992122650146484375	0.05656011826336053427422001504965010099112987518310546875	0.219341510569993014545531195835792459547519683837890625	1.6851146224653193	-5.112786974687062	APOC3
ventricular system development (GO:0021591)	1/15	0.05978625828459825652938519624512991867959499359130859375	0.1871088453721686251096656405934481881558895111083984375	0.06915839682384394837555419144337065517902374267578125	0.219341510569993014545531195835792459547519683837890625	1.8152308437184175	-5.113467963801218	SEMA6D
regulation of immunoglobulin secretion (GO:0051023)	1/12	0.04811850069533059326420953993874718435108661651611328125	0.1818664099762814512217801166116259992122650146484375	0.05656011826336053427422001504965010099112987518310546875	0.219341510569993014545531195835792459547519683837890625	1.7031236595257895	-5.167427987756381	IL33
negative regulation of sterol transport (GO:0032372)	1/12	0.04811850069533059326420953993874718435108661651611328125	0.1818664099762814512217801166116259992122650146484375	0.05656011826336053427422001504965010099112987518310546875	0.219341510569993014545531195835792459547519683837890625	1.7214389617554908	-5.222998236467697	APOC3
glycosylceramide metabolic process (GO:0006677)	1/13	0.05202355787779071316645485012486460618674755096435546875	0.18196995329786103123836937811574898660182952880859375	0.06077808210761150020662313409047783352434635162353515625	0.219341510569993014545531195835792459547519683837890625	1.7781866078134663	-5.256423862228103	UGCG
phosphatidylethanolamine biosynthetic process (GO:0006646)	1/14	0.055912789289823398852785629742356832139194011688232421875	0.186323464027777718765577219528495334088802337646484375	0.0649774814862549565663840667184558697044849395751953125	0.219341510569993014545531195835792459547519683837890625	1.8341111678071087	-5.2895071616519305	EPT1
negative regulation of systemic arterial blood pressure (GO:0003085)	1/13	0.05202355787779071316645485012486460618674755096435546875	0.18196995329786103123836937811574898660182952880859375	0.06077808210761150020662313409047783352434635162353515625	0.219341510569993014545531195835792459547519683837890625	1.7904837608207747	-5.292774967461411	NEDD4L
UTP biosynthetic process (GO:0006228)	1/14	0.055912789289823398852785629742356832139194011688232421875	0.186323464027777718765577219528495334088802337646484375	0.0649774814862549565663840667184558697044849395751953125	0.219341510569993014545531195835792459547519683837890625	1.8462221774170733	-5.324434854798979	NME7
negative regulation of smooth muscle cell migration (GO:0014912)	1/12	0.04811850069533059326420953993874718435108661651611328125	0.1818664099762814512217801166116259992122650146484375	0.05656011826336053427422001504965010099112987518310546875	0.219341510569993014545531195835792459547519683837890625	1.7611901208432543	-5.343606772945347	SEMA6D
positive regulation of type 2 immune response (GO:0002830)	1/12	0.04811850069533059326420953993874718435108661651611328125	0.1818664099762814512217801166116259992122650146484375	0.05656011826336053427422001504965010099112987518310546875	0.219341510569993014545531195835792459547519683837890625	1.771666810372769	-5.375393976646647	IL33
regulation of interleukin-13 production (GO:0032656)	1/12	0.04811850069533059326420953993874718435108661651611328125	0.1818664099762814512217801166116259992122650146484375	0.05656011826336053427422001504965010099112987518310546875	0.219341510569993014545531195835792459547519683837890625	1.7722331105248952	-5.3771121814518	IL33
negative regulation of interleukin-1 beta production (GO:0032691)	1/11	0.044197554144166047163100330408269655890762805938720703125	0.179675967534530689473371012354618869721889495849609375	0.052323509194517968390325535210649832151830196380615234375	0.2180741836658932897297091813015867955982685089111328125	1.7285494413437543	-5.3914940646878495	APOA1
3'-UTR-mediated mRNA stabilization (GO:0070935)	1/12	0.04811850069533059326420953993874718435108661651611328125	0.1818664099762814512217801166116259992122650146484375	0.05656011826336053427422001504965010099112987518310546875	0.219341510569993014545531195835792459547519683837890625	1.8025719959115614	-5.469163046101313	ZFP36
left/right pattern formation (GO:0060972)	1/11	0.044197554144166047163100330408269655890762805938720703125	0.179675967534530689473371012354618869721889495849609375	0.052323509194517968390325535210649832151830196380615234375	0.2180741836658932897297091813015867955982685089111328125	1.7948468674989413	-5.5982814270105035	NME7
GTP biosynthetic process (GO:0006183)	1/13	0.05202355787779071316645485012486460618674755096435546875	0.18196995329786103123836937811574898660182952880859375	0.06077808210761150020662313409047783352434635162353515625	0.219341510569993014545531195835792459547519683837890625	1.8951843960809096	-5.602276183561868	NME7
negative regulation of adherens junction organization (GO:1903392)	1/11	0.044197554144166047163100330408269655890762805938720703125	0.179675967534530689473371012354618869721889495849609375	0.052323509194517968390325535210649832151830196380615234375	0.2180741836658932897297091813015867955982685089111328125	1.8137471179070075	-5.657232930195154	SRC
cellular anion homeostasis (GO:0030002)	1/12	0.04811850069533059326420953993874718435108661651611328125	0.1818664099762814512217801166116259992122650146484375	0.05656011826336053427422001504965010099112987518310546875	0.219341510569993014545531195835792459547519683837890625	1.8685423153700533	-5.669322836745028	SLC9A3R1
regulation of platelet-derived growth factor receptor signaling pathway (GO:0010640)	1/12	0.04811850069533059326420953993874718435108661651611328125	0.1818664099762814512217801166116259992122650146484375	0.05656011826336053427422001504965010099112987518310546875	0.219341510569993014545531195835792459547519683837890625	1.8908968919892146	-5.73714860161548	SLC9A3R1
regulation of lipoprotein particle clearance (GO:0010984)	1/13	0.05202355787779071316645485012486460618674755096435546875	0.18196995329786103123836937811574898660182952880859375	0.06077808210761150020662313409047783352434635162353515625	0.219341510569993014545531195835792459547519683837890625	1.9513349589885833	-5.768260539449221	APOC3
renal absorption (GO:0070293)	1/13	0.05202355787779071316645485012486460618674755096435546875	0.18196995329786103123836937811574898660182952880859375	0.06077808210761150020662313409047783352434635162353515625	0.219341510569993014545531195835792459547519683837890625	1.9658274284029869	-5.8111011286864525	SLC9A3R1
negative regulation of cell junction assembly (GO:1901889)	1/11	0.044197554144166047163100330408269655890762805938720703125	0.179675967534530689473371012354618869721889495849609375	0.052323509194517968390325535210649832151830196380615234375	0.2180741836658932897297091813015867955982685089111328125	1.8744620252797115	-5.846607937301421	SRC
negative regulation of focal adhesion assembly (GO:0051895)	1/11	0.044197554144166047163100330408269655890762805938720703125	0.179675967534530689473371012354618869721889495849609375	0.052323509194517968390325535210649832151830196380615234375	0.2180741836658932897297091813015867955982685089111328125	1.8748824732094944	-5.8479193504804226	SRC
cell adhesion mediated by integrin (GO:0033627)	1/11	0.044197554144166047163100330408269655890762805938720703125	0.179675967534530689473371012354618869721889495849609375	0.052323509194517968390325535210649832151830196380615234375	0.2180741836658932897297091813015867955982685089111328125	1.877857834132833	-5.857199756568208	ITGA6
mRNA cleavage (GO:0006379)	1/14	0.055912789289823398852785629742356832139194011688232421875	0.186323464027777718765577219528495334088802337646484375	0.0649774814862549565663840667184558697044849395751953125	0.219341510569993014545531195835792459547519683837890625	2.0358891812955613	-5.871427312482895	MOV10
negative regulation of tumor necrosis factor-mediated signaling pathway (GO:0010804)	1/9	0.036307737289027287863607540430166409350931644439697265625	0.179675967534530689473371012354618869721889495849609375	0.043794030618875934290912255164585076272487640380859375	0.2180741836658932897297091813015867955982685089111328125	1.791645918714605	-5.940604110281599	APOA1
regulation of mononuclear cell migration (GO:0071675)	1/10	0.04026065437858235285251140567197580821812152862548828125	0.179675967534530689473371012354618869721889495849609375	0.0480681737986135004803145420737564563751220703125	0.2180741836658932897297091813015867955982685089111328125	1.863603538802128	-5.986603863620984	LGALS3
positive regulation of Rho protein signal transduction (GO:0035025)	1/11	0.044197554144166047163100330408269655890762805938720703125	0.179675967534530689473371012354618869721889495849609375	0.052323509194517968390325535210649832151830196380615234375	0.2180741836658932897297091813015867955982685089111328125	1.922117501499817	-5.995249457783956	APOA1
negative regulation of phosphatidylinositol 3-kinase signaling (GO:0014067)	1/11	0.044197554144166047163100330408269655890762805938720703125	0.179675967534530689473371012354618869721889495849609375	0.052323509194517968390325535210649832151830196380615234375	0.2180741836658932897297091813015867955982685089111328125	1.9412802752373208	-6.055019793764853	SLC9A3R1
vocalization behavior (GO:0071625)	1/13	0.05202355787779071316645485012486460618674755096435546875	0.18196995329786103123836937811574898660182952880859375	0.06077808210761150020662313409047783352434635162353515625	0.219341510569993014545531195835792459547519683837890625	2.0544262780035973	-6.073004522379912	MYH14
response to hydroperoxide (GO:0033194)	1/12	0.04811850069533059326420953993874718435108661651611328125	0.1818664099762814512217801166116259992122650146484375	0.05656011826336053427422001504965010099112987518310546875	0.219341510569993014545531195835792459547519683837890625	2.0074090552582176	-6.090656821657425	APOA4
positive regulation of sodium ion transmembrane transporter activity (GO:2000651)	1/11	0.044197554144166047163100330408269655890762805938720703125	0.179675967534530689473371012354618869721889495849609375	0.052323509194517968390325535210649832151830196380615234375	0.2180741836658932897297091813015867955982685089111328125	1.9530885788403287	-6.091850906180218	ACTN4
regulation of acrosome reaction (GO:0060046)	1/12	0.04811850069533059326420953993874718435108661651611328125	0.1818664099762814512217801166116259992122650146484375	0.05656011826336053427422001504965010099112987518310546875	0.219341510569993014545531195835792459547519683837890625	2.008061781863601	-6.092637251974477	SPINK1
protein complex localization (GO:0031503)	1/13	0.05202355787779071316645485012486460618674755096435546875	0.18196995329786103123836937811574898660182952880859375	0.06077808210761150020662313409047783352434635162353515625	0.219341510569993014545531195835792459547519683837890625	2.0748594506849307	-6.13340617875908	SMAD7
positive regulation of nuclear-transcribed mRNA catabolic process, deadenylation-dependent decay (GO:1900153)	1/12	0.04811850069533059326420953993874718435108661651611328125	0.1818664099762814512217801166116259992122650146484375	0.05656011826336053427422001504965010099112987518310546875	0.219341510569993014545531195835792459547519683837890625	2.03384347510006	-6.170861192119211	ZFP36
negative regulation of potassium ion transmembrane transport (GO:1901380)	1/10	0.04026065437858235285251140567197580821812152862548828125	0.179675967534530689473371012354618869721889495849609375	0.0480681737986135004803145420737564563751220703125	0.2180741836658932897297091813015867955982685089111328125	1.9481902366347565	-6.258328531186944	NEDD4L
response to phenylpropanoid (GO:0080184)	1/11	0.044197554144166047163100330408269655890762805938720703125	0.179675967534530689473371012354618869721889495849609375	0.052323509194517968390325535210649832151830196380615234375	0.2180741836658932897297091813015867955982685089111328125	2.0242275987657288	-6.313739615014223	APOA4
negative regulation of peptidyl-threonine phosphorylation (GO:0010801)	1/11	0.044197554144166047163100330408269655890762805938720703125	0.179675967534530689473371012354618869721889495849609375	0.052323509194517968390325535210649832151830196380615234375	0.2180741836658932897297091813015867955982685089111328125	2.0308668253121516	-6.33444793244096	SMAD7
regulation of cytokine secretion involved in immune response (GO:0002739)	1/9	0.036307737289027287863607540430166409350931644439697265625	0.179675967534530689473371012354618869721889495849609375	0.043794030618875934290912255164585076272487640380859375	0.2180741836658932897297091813015867955982685089111328125	1.9429496268811615	-6.442285509070458	APOA1
regulation of nuclear-transcribed mRNA catabolic process, deadenylation-dependent decay (GO:1900151)	1/12	0.04811850069533059326420953993874718435108661651611328125	0.1818664099762814512217801166116259992122650146484375	0.05656011826336053427422001504965010099112987518310546875	0.219341510569993014545531195835792459547519683837890625	2.1253061917982703	-6.448367173237553	ZFP36
eosinophil migration (GO:0072677)	1/10	0.04026065437858235285251140567197580821812152862548828125	0.179675967534530689473371012354618869721889495849609375	0.0480681737986135004803145420737564563751220703125	0.2180741836658932897297091813015867955982685089111328125	2.061471841967721	-6.6222321630717715	LGALS3
regulation of early endosome to late endosome transport (GO:2000641)	1/11	0.044197554144166047163100330408269655890762805938720703125	0.179675967534530689473371012354618869721889495849609375	0.052323509194517968390325535210649832151830196380615234375	0.2180741836658932897297091813015867955982685089111328125	2.1419740947244295	-6.681001041800846	SRC
adenylate cyclase-activating dopamine receptor signaling pathway (GO:0007191)	1/10	0.04026065437858235285251140567197580821812152862548828125	0.179675967534530689473371012354618869721889495849609375	0.0480681737986135004803145420737564563751220703125	0.2180741836658932897297091813015867955982685089111328125	2.0810858247413497	-6.685239740922303	SLC9A3R1
positive regulation of lipoprotein lipase activity (GO:0051006)	1/10	0.04026065437858235285251140567197580821812152862548828125	0.179675967534530689473371012354618869721889495849609375	0.0480681737986135004803145420737564563751220703125	0.2180741836658932897297091813015867955982685089111328125	2.091967863961618	-6.720196992657299	APOA4
regulation of tight junction assembly (GO:2000810)	1/10	0.04026065437858235285251140567197580821812152862548828125	0.179675967534530689473371012354618869721889495849609375	0.0480681737986135004803145420737564563751220703125	0.2180741836658932897297091813015867955982685089111328125	2.136059446362622	-6.861835936809915	NEDD4L
negative regulation of pathway-restricted SMAD protein phosphorylation (GO:0060394)	1/11	0.044197554144166047163100330408269655890762805938720703125	0.179675967534530689473371012354618869721889495849609375	0.052323509194517968390325535210649832151830196380615234375	0.2180741836658932897297091813015867955982685089111328125	2.203611164797541	-6.873252353516634	SMAD7
positive regulation of triglyceride lipase activity (GO:0061365)	1/10	0.04026065437858235285251140567197580821812152862548828125	0.179675967534530689473371012354618869721889495849609375	0.0480681737986135004803145420737564563751220703125	0.2180741836658932897297091813015867955982685089111328125	2.1444224922728505	-6.888701223291392	APOA4
phosphate ion homeostasis (GO:0055062)	1/11	0.044197554144166047163100330408269655890762805938720703125	0.179675967534530689473371012354618869721889495849609375	0.052323509194517968390325535210649832151830196380615234375	0.2180741836658932897297091813015867955982685089111328125	2.2130266992879344	-6.902620213704282	SLC9A3R1
nodal signaling pathway (GO:0038092)	1/10	0.04026065437858235285251140567197580821812152862548828125	0.179675967534530689473371012354618869721889495849609375	0.0480681737986135004803145420737564563751220703125	0.2180741836658932897297091813015867955982685089111328125	2.1543122506456225	-6.920470891277089	TGIF1
negative regulation of fatty acid biosynthetic process (GO:0045717)	1/10	0.04026065437858235285251140567197580821812152862548828125	0.179675967534530689473371012354618869721889495849609375	0.0480681737986135004803145420737564563751220703125	0.2180741836658932897297091813015867955982685089111328125	2.1630349947664653	-6.948491665314029	APOC3
regulation of lipoprotein metabolic process (GO:0050746)	1/11	0.044197554144166047163100330408269655890762805938720703125	0.179675967534530689473371012354618869721889495849609375	0.052323509194517968390325535210649832151830196380615234375	0.2180741836658932897297091813015867955982685089111328125	2.2346019576173193	-6.96991529618486	APOA4
positive regulation of macrophage activation (GO:0043032)	1/10	0.04026065437858235285251140567197580821812152862548828125	0.179675967534530689473371012354618869721889495849609375	0.0480681737986135004803145420737564563751220703125	0.2180741836658932897297091813015867955982685089111328125	2.205487938952992	-7.084866679847703	IL33
negative regulation of platelet-derived growth factor receptor signaling pathway (GO:0010642)	1/9	0.036307737289027287863607540430166409350931644439697265625	0.179675967534530689473371012354618869721889495849609375	0.043794030618875934290912255164585076272487640380859375	0.2180741836658932897297091813015867955982685089111328125	2.1533387234030945	-7.139877772419741	SLC9A3R1
phospholipid homeostasis (GO:0055091)	1/10	0.04026065437858235285251140567197580821812152862548828125	0.179675967534530689473371012354618869721889495849609375	0.0480681737986135004803145420737564563751220703125	0.2180741836658932897297091813015867955982685089111328125	2.224579432213806	-7.146195822520907	APOA1
positive regulation of nuclear-transcribed mRNA poly(A) tail shortening (GO:0060213)	1/11	0.044197554144166047163100330408269655890762805938720703125	0.179675967534530689473371012354618869721889495849609375	0.052323509194517968390325535210649832151830196380615234375	0.2180741836658932897297091813015867955982685089111328125	2.2930558578248688	-7.152238027886339	ZFP36
muscle atrophy (GO:0014889)	1/9	0.036307737289027287863607540430166409350931644439697265625	0.179675967534530689473371012354618869721889495849609375	0.043794030618875934290912255164585076272487640380859375	0.2180741836658932897297091813015867955982685089111328125	2.1873789591156005	-7.2527458129607805	MYH14
negative regulation of protein oligomerization (GO:0032460)	1/10	0.04026065437858235285251140567197580821812152862548828125	0.179675967534530689473371012354618869721889495849609375	0.0480681737986135004803145420737564563751220703125	0.2180741836658932897297091813015867955982685089111328125	2.2708950491568385	-7.2949792121013814	SRC
trivalent inorganic anion homeostasis (GO:0072506)	1/11	0.044197554144166047163100330408269655890762805938720703125	0.179675967534530689473371012354618869721889495849609375	0.052323509194517968390325535210649832151830196380615234375	0.2180741836658932897297091813015867955982685089111328125	2.341575707436042	-7.303575603162651	SLC9A3R1
negative regulation of transcription by competitive promoter binding (GO:0010944)	1/10	0.04026065437858235285251140567197580821812152862548828125	0.179675967534530689473371012354618869721889495849609375	0.0480681737986135004803145420737564563751220703125	0.2180741836658932897297091813015867955982685089111328125	2.2810615091233477	-7.327637750920197	SMAD7
regulation of nuclear-transcribed mRNA poly(A) tail shortening (GO:0060211)	1/11	0.044197554144166047163100330408269655890762805938720703125	0.179675967534530689473371012354618869721889495849609375	0.052323509194517968390325535210649832151830196380615234375	0.2180741836658932897297091813015867955982685089111328125	2.37927298308483	-7.421156641375443	ZFP36
triglyceride-rich lipoprotein particle remodeling (GO:0034370)	1/9	0.036307737289027287863607540430166409350931644439697265625	0.179675967534530689473371012354618869721889495849609375	0.043794030618875934290912255164585076272487640380859375	0.2180741836658932897297091813015867955982685089111328125	2.2602665943591957	-7.494421124468456	APOA4
notochord development (GO:0030903)	1/10	0.04026065437858235285251140567197580821812152862548828125	0.179675967534530689473371012354618869721889495849609375	0.0480681737986135004803145420737564563751220703125	0.2180741836658932897297091813015867955982685089111328125	2.3657429528640614	-7.5996667784037015	COBL
eosinophil chemotaxis (GO:0048245)	1/9	0.036307737289027287863607540430166409350931644439697265625	0.179675967534530689473371012354618869721889495849609375	0.043794030618875934290912255164585076272487640380859375	0.2180741836658932897297091813015867955982685089111328125	2.399270952051266	-7.955321266637732	LGALS3
positive regulation of potassium ion transmembrane transporter activity (GO:1901018)	1/9	0.036307737289027287863607540430166409350931644439697265625	0.179675967534530689473371012354618869721889495849609375	0.043794030618875934290912255164585076272487640380859375	0.2180741836658932897297091813015867955982685089111328125	2.481445448323531	-8.227789249968707	AKAP7
skeletal muscle adaptation (GO:0043501)	1/9	0.036307737289027287863607540430166409350931644439697265625	0.179675967534530689473371012354618869721889495849609375	0.043794030618875934290912255164585076272487640380859375	0.2180741836658932897297091813015867955982685089111328125	2.522433616680143	-8.363694720390503	MYH14
cellular protein complex localization (GO:0034629)	1/9	0.036307737289027287863607540430166409350931644439697265625	0.179675967534530689473371012354618869721889495849609375	0.043794030618875934290912255164585076272487640380859375	0.2180741836658932897297091813015867955982685089111328125	2.5343528187561697	-8.403215509685145	SMAD7
phospholipase C-activating dopamine receptor signaling pathway (GO:0060158)	1/8	0.032338738516824207247513101037839078344404697418212890625	0.17711447993242146470294073878903873264789581298828125	0.039500997855687891568976510825450532138347625732421875	0.217347350991994314739486071630381047725677490234375	2.4654330278223715	-8.46010738149634	SLC9A3R1
embryonic process involved in female pregnancy (GO:0060136)	1/8	0.032338738516824207247513101037839078344404697418212890625	0.17711447993242146470294073878903873264789581298828125	0.039500997855687891568976510825450532138347625732421875	0.217347350991994314739486071630381047725677490234375	2.5205544831932634	-8.649256073105294	JUNB
negative regulation of potassium ion transmembrane transporter activity (GO:1901017)	1/8	0.032338738516824207247513101037839078344404697418212890625	0.17711447993242146470294073878903873264789581298828125	0.039500997855687891568976510825450532138347625732421875	0.217347350991994314739486071630381047725677490234375	2.5573304001821398	-8.775452243622931	NEDD4L
regulation of podosome assembly (GO:0071801)	1/8	0.032338738516824207247513101037839078344404697418212890625	0.17711447993242146470294073878903873264789581298828125	0.039500997855687891568976510825450532138347625732421875	0.217347350991994314739486071630381047725677490234375	2.5589218360149455	-8.780913238865699	SRC
regulation of chemokine secretion (GO:0090196)	1/9	0.036307737289027287863607540430166409350931644439697265625	0.179675967534530689473371012354618869721889495849609375	0.043794030618875934290912255164585076272487640380859375	0.2180741836658932897297091813015867955982685089111328125	2.6610541484569996	-8.823322201602762	IL33
signal complex assembly (GO:0007172)	1/8	0.032338738516824207247513101037839078344404697418212890625	0.17711447993242146470294073878903873264789581298828125	0.039500997855687891568976510825450532138347625732421875	0.217347350991994314739486071630381047725677490234375	2.592841291689978	-8.897307492570551	SRC
negative regulation of protein localization to cell surface (GO:2000009)	1/8	0.032338738516824207247513101037839078344404697418212890625	0.17711447993242146470294073878903873264789581298828125	0.039500997855687891568976510825450532138347625732421875	0.217347350991994314739486071630381047725677490234375	2.684454005956624	-9.211675553458722	NEDD4L
striated muscle atrophy (GO:0014891)	1/8	0.032338738516824207247513101037839078344404697418212890625	0.17711447993242146470294073878903873264789581298828125	0.039500997855687891568976510825450532138347625732421875	0.217347350991994314739486071630381047725677490234375	2.7475308385575747	-9.428123037964133	MYH14
negative regulation of translation involved in gene silencing by miRNA (GO:0035278)	1/9	0.036307737289027287863607540430166409350931644439697265625	0.179675967534530689473371012354618869721889495849609375	0.043794030618875934290912255164585076272487640380859375	0.2180741836658932897297091813015867955982685089111328125	2.913616689467668	-9.660749984380047	ZFP36
negative regulation of translation, ncRNA-mediated (GO:0040033)	1/9	0.036307737289027287863607540430166409350931644439697265625	0.179675967534530689473371012354618869721889495849609375	0.043794030618875934290912255164585076272487640380859375	0.2180741836658932897297091813015867955982685089111328125	2.926680740813314	-9.704066778345984	ZFP36
regulation of protein polyubiquitination (GO:1902914)	1/8	0.032338738516824207247513101037839078344404697418212890625	0.17711447993242146470294073878903873264789581298828125	0.039500997855687891568976510825450532138347625732421875	0.217347350991994314739486071630381047725677490234375	2.9639203435316945	-10.170661337585624	XIAP
very-low-density lipoprotein particle assembly (GO:0034379)	1/8	0.032338738516824207247513101037839078344404697418212890625	0.17711447993242146470294073878903873264789581298828125	0.039500997855687891568976510825450532138347625732421875	0.217347350991994314739486071630381047725677490234375	2.9764800202629833	-10.213759735564594	APOC3
protein neddylation (GO:0045116)	1/8	0.032338738516824207247513101037839078344404697418212890625	0.17711447993242146470294073878903873264789581298828125	0.039500997855687891568976510825450532138347625732421875	0.217347350991994314739486071630381047725677490234375	2.977048781994872	-10.215711435437177	TRIM40
NADH metabolic process (GO:0006734)	1/8	0.032338738516824207247513101037839078344404697418212890625	0.17711447993242146470294073878903873264789581298828125	0.039500997855687891568976510825450532138347625732421875	0.217347350991994314739486071630381047725677490234375	3.0199696921721406	-10.362994085143535	MDH2
regulation of translation, ncRNA-mediated (GO:0045974)	1/9	0.036307737289027287863607540430166409350931644439697265625	0.179675967534530689473371012354618869721889495849609375	0.043794030618875934290912255164585076272487640380859375	0.2180741836658932897297091813015867955982685089111328125	3.1692749567020684	-10.508442342170122	ZFP36
RNA destabilization (GO:0050779)	1/8	0.032338738516824207247513101037839078344404697418212890625	0.17711447993242146470294073878903873264789581298828125	0.039500997855687891568976510825450532138347625732421875	0.217347350991994314739486071630381047725677490234375	3.11810189633714	-10.699733706723162	ZFP36
positive regulation of chemokine secretion (GO:0090197)	1/8	0.032338738516824207247513101037839078344404697418212890625	0.17711447993242146470294073878903873264789581298828125	0.039500997855687891568976510825450532138347625732421875	0.217347350991994314739486071630381047725677490234375	3.2022212651504476	-10.988388431874167	IL33

## Sheet: HCD_Only
Term	Overlap	P-value	Adjusted P-value	Old P-value	Old Adjusted P-value	Z-score	Combined Score	Genes
[truncated: 2,653 more rows]

## Sheet: HCD_Total
Term	Overlap	P-value	Adjusted P-value	Old P-value	Old Adjusted P-value	Z-score	Combined Score	Genes
[truncated: 2,889 more rows]

## Sheet: SE_Only
Term	Overlap	P-value	Adjusted P-value	Old P-value	Old Adjusted P-value	Z-score	Combined Score	Genes
[truncated: 2,254 more rows]

## Sheet: SE_Total
Term	Overlap	P-value	Adjusted P-value	Old P-value	Old Adjusted P-value	Z-score	Combined Score	Genes
[truncated: 2,581 more rows]
