# Supplementary material for: Hyperacetylated chromatin domains mark cell type-specific genes and suggest distinct modes of enhancer function
Source: Nat Commun. 2020 Sep 11;11:4544. doi: 10.1038/s41467-020-18303-0 (PMC7486385; doi:10.1038/s41467-020-18303-0)
Supplement: Supplementary file 15 — Supplementary Data 11 [file 41467_2020_18303_MOESM15_ESM.xlsx]

## Sheet: Both
Term	Overlap	P-value	Adjusted P-value	Old P-value	Old Adjusted P-value	Z-score	Combined Score	Genes
retina	34/664	0.000000000045871849734080000067561374955414968922207119561562649323605000972747802734375	0.00000000339451688032191981112908567958484640225691464365809224545955657958984375	0.000000000000767331667539099042565896456470205815752518019312589103719801642000675201416015625	0.000000000056782543397893330563515079934848385663503922415884517249651253223419189453125	-2.163438225171695	51.50101361525777	KLHL18;GNAZ;ANKRD33B;FAM57B;USP33;CRX;RAX;NRL;MSI1;VLDLR;GDPD5;NR2E3;PDC;AGPAT3;CPLX4;STK35;PCBP3;ZFP385A;STX3;PPARGC1B;HS3ST3B1;RCVRN;SGIP1;ESRRB;DNMT3A;NFASC;PEX5L;PRPH2;MAB21L1;UNC119;PLCH2;GNB5;AIPL1;YPEL2
retinal_pigment_epithelium	19/473	0.00000216864462248396302755421190255891161768886377103626728057861328125	0.0000802398510319066366781870502933315947302617132663726806640625	0.000000200619229299806452942726733672251793194618585403077304363250732421875	0.0000074229114840928384677133135272075747934650280512869358062744140625	-1.8068172926514081	23.563441826451914	RCVRN;FAM57B;CRX;NRL;VLDLR;GDPD5;NR2E3;PDC;AGPAT3;CPLX4;PRPH2;PITPNM3;ZFP385A;UNC119;OTX2;GNB5;AIPL1;STX3;OTX2OS1
olfactory_bulb	8/414	0.1311089076382026819000969908302067779004573822021484375	1	0.0655100719240927775732785676154890097677707672119140625	1	-1.7646494596256388	3.5852858558643375	SEC14L1;PCBP3;STXBP1;PITPNM3;CTNNBIP1;CPNE6;GDPD5;DSCAML1
spinal_cord	5/353	0.170778125942075476029202718564192764461040496826171875	1	0.09548881721812974010532570900977589190006256103515625	1	-1.45799927113905	2.5768534398327674	NFASC;PEX5L;FAM57B;PLEKHB1;AGPAT3
granulocytes_mac1+gr1+	7/557	0.316993831358959476940384547560825012624263763427734375	1	0.1814116033679205042261628477717749774456024169921875	1	-2.1399411461851146	2.4585205289646637	ARL4D;BRSK2;SGIP1;ARID3B;PLCH2;FOXO3;SLC25A25
mast_cells	9/515	0.256995740542837636244399845963926054537296295166015625	1	0.1413739278708569246933990370962419547140598297119140625	1	-1.4958202307342452	2.0323646171687666	ZFP787;ANKRD33B;ZMYND8;MAB21L1;TBC1D8;GSE1;STX3;PRKAB1;GALNT10
macrophage_bone_marrow_6hr_LPS	10/730	0.40334703379242775600488357667927630245685577392578125	1	0.2309118744333968908932774866116233170032501220703125	1	-1.8321401650608329	1.663506249553439	TPD52;PIGS;ANKRD33B;SDC4;SDC3;UBR2;TRAPPC9;STK40;AFF1;GAS7
dorsal_striatum	7/477	0.3630119814135335243321378584369085729122161865234375	1	0.2269824153641693820215863297562464140355587005615234375	1	-1.6381624787527607	1.659981883326859	IGSF11;PPP3R1;SGIP1;GNB5;CDK5R2;GAS7;YPEL2
mast_cells_IgE	8/598	0.377455310470202476391676782441209070384502410888671875	1	0.224358464107591693004195576577330939471721649169921875	1	-1.6805047881120345	1.6373210248933836	BRSK2;ACSL1;ZMYND8;FAM120A;UBR2;STX3;FOXO3;PRKAB1
iris	3/133	0.3026716040937049712056250427849590778350830078125	1	0.2315114163766777977127020449188421480357646942138671875	1	-1.0156492815627898	1.2138094400987514	GALNT4;RAX;GNB5
lens	10/947	0.5308059119980559348306314859655685722827911376953125	1	0.317318725023632897119796325569041073322296142578125	1	-1.8712154671112542	1.1851508551784775	HS3ST3B1;PEX5L;CASZ1;XRCC6;CADM1;GLO1;MAB21L1;CORO2B;NDRG1;YPEL2
mammary_gland_non-lactating	5/201	0.498775429108651746634706114491564221680164337158203125	1	0.399115747887758554046655490310513414442539215087890625	1	-1.0794213714799847	0.7508447788992286	BIN1;ZFP385A;A830052D11RIK;VLDLR;CUEDC1
skeletal_muscle	10/710	0.54022030906866291832812976281275041401386260986328125	1	0.35434962959602323007146651434595696628093719482421875	1	-1.1314402280556097	0.6967162755424178	RD3;PTP4A3;LDHA;BIN1;USP2;A830052D11RIK;VLDLR;CUEDC1;SLC25A25;STK40
macrophage_bone_marrow_2hr_LPS	4/365	0.5864343789558557062946420046500861644744873046875	1	0.453890220343968475713580801311763934791088104248046875	1	-1.274683105856719	0.6802913666455693	ANKRD33B;SDC4;BIN1;TRAPPC9
RAW_264_7	2/222	0.55210807877397771736838194556185044348239898681640625	1	0.447910021978835282130404493727837689220905303955078125	1	-1.1065916988440858	0.6573281473233741	CADM1;BIN1
macrophage_peri_LPS_thio_0hrs	4/353	0.56370088778660443207257912945351563394069671630859375	1	0.432600270649702467462560662170290015637874603271484375	1	-1.1419439994150609	0.6545982819421009	SLC6A6;HSP90AA1;TTYH2;DNMT3A
macrophage_bone_marrow_24h_LPS	8/551	0.674610359859444397301331264316104352474212646484375	1	0.51846903376860387080427017281181178987026214599609375	1	-1.1368458533944266	0.44748526416752143	CASZ1;SGIP1;ACSL1;SDC3;SIRPA;ZBTB7B;DSCAML1;GAS7
mast_cells_IgE+antigen_1hr	5/265	0.6484703754400829023296637387829832732677459716796875	1	0.54046278042241879813190053027938120067119598388671875	1	-0.9636749708028467	0.4174051726409422	ZFP787;RABGEF1;TET3;PRKAB1;NDRG1
spleen	1/100	0.5663606352283589995266765981796197593212127685546875	1	0.49644567640807124586643794827978126704692840576171875	1	-0.6528374555506834	0.37115391758662175	ZMYND8
bone_marrow	4/413	0.669579431305804551044502659351564943790435791015625	1	0.5353987862369489203473449379089288413524627685546875	1	-0.7619389140601213	0.3056178724537752	FAM53B;GSE1;GALNT10;AQP1
cerebellum	4/428	0.69293374658543338551197621200117282569408416748046875	1	0.55945710308921492437406186581938527524471282958984375	1	-0.7632928705268727	0.2799917686740781	MAB21L1;PLCH2;ADCY1;CORO2B
Baf3	3/440	0.710714141069136218220592127181589603424072265625	1	0.57816376172296857216537091517238877713680267333984375	1	-0.7956564897524755	0.27170474205392975	HSP90AA1;CUEDC1;CDK5R2
ciliary_bodies	2/317	0.7423086399357210485305813563172705471515655517578125	1	0.637426081666366162181702748057432472705841064453125	1	-0.8406081840251647	0.25049297189017644	SLC6A6;RAX
heart	4/568	0.69755540596573484268816400799551047384738922119140625	1	0.5423563992158528801468264646246097981929779052734375	1	-0.6125119234412447	0.22061046119169753	FHOD3;CASZ1;VLDLR;MEF2D
salivary_gland	5/480	0.76430816133393830735798246678314171731472015380859375	1	0.6368543433017814781038623550557531416416168212890625	1	-0.7541949204438196	0.20271569237040543	RD3;TEF;USP2;UBR2;CUEDC1
mammary_gland__lact	2/104	0.580650830010618346221917818184010684490203857421875	1	0.50997978113842379332965037974645383656024932861328125	1	-0.28893289286076	0.15706556280760828	STX6;FAM3C
dendritic_cells_lymphoid_CD8a+	1/142	0.6950866709417267141901675131521187722682952880859375	1	0.62183270598001050277758849915699101984500885009765625	1	-0.3994354182882142	0.1452821449747239	TRIB1
B-cells_GL7_positive_Alum	1/142	0.6950866709417267141901675131521187722682952880859375	1	0.62183270598001050277758849915699101984500885009765625	1	-0.3515300589050124	0.12785806826965135	PTP4A3
uterus	1/141	0.69251643718546451733431013053632341325283050537109375	1	0.619242789827108008893219448509626090526580810546875	1	-0.3231102324977597	0.11871822956647311	PROM1
prostate	2/329	0.76068216300691116060761487460695207118988037109375	1	0.657411163851592039719662352581508457660675048828125	1	-0.35808216166248574	0.09794967468134314	CASZ1;MYO5C
B-cells_marginal_zone	2/380	0.8266714328744655393421680855681188404560089111328125	1	0.73270768215927140065701905768946744501590728759765625	1	-0.4748144603518591	0.09037996529953042	AHDC1;RBM5
cerebral_cortex_prefrontal	4/344	0.7820548634471442550619713074411265552043914794921875	1	0.68115406572033665444365624352940358221530914306640625	1	-0.18515603101883685	0.04551697802696674	BRSK2;NBEA;SV2B;SNCB
C2C12	2/167	0.75283949477619327428357109965872950851917266845703125	1	0.68119180397062073506475599060649983584880828857421875	1	-0.1527547156233837	0.043367556895972596	KIRREL;PITPNM3
cerebral_cortex	4/349	0.7888004696732868747943712151027284562587738037109375	1	0.6887671066812275366686435518204234540462493896484375	1	-0.18120286237153446	0.04298890777865728	TUB;BRSK2;ANKRD33B;SV2B
osteoblast_day5	1/175	0.7689151120825832297356328126625157892704010009765625	1	0.6981580390043291561852356608142144978046417236328125	1	-0.11543293032677078	0.030332853980554613	GALNT10
B-cells_GL7_negative_KLH	1/212	0.8307484767541610803931462214677594602108001708984375	1	0.76568108775067289517579638413735665380954742431640625	1	-0.11293544830595557	0.02094141749731089	BIN1
min6	2/361	0.80424879758658762707312916973023675382137298583984375	1	0.70643487887887346232673735357820987701416015625	1	-0.03413308849731355	0.007435777547597659	GSE1;IP6K2
macrophage_peri_LPS_thio_7hrs	7/707	0.84264181788182968002587358569144271314144134521484375	1	0.7119110028428832226410349903744645416736602783203125	1	-0.02894629164629055	0.004955990147116734	D1ERTD622E;PIGS;RABGEF1;VPS37C;STX3;AFF1;MLLT6
thymocyte_DP_CD4+CD8+	3/410	0.85742256262751492812412834609858691692352294921875	1	0.77014265695604022798903542934567667543888092041015625	1	-0.0243396726799047	0.003744035789424064	ZFP787;XRCC6;STX6
macrophage_bone_marrow_0hr	1/180	1.00000000017952128672504841233603656291961669921875	1	1.0000000001363666957132636525784619152545928955078125	1	1.5985579553257294	0.00000000028697518101887833	COTL1
T-cells_CD8+	1/166	1.000000000141696876454489029129035770893096923828125	1	1.0000000000968369828768800289253704249858856201171875	1	1.578813225812022	0.00000000022371290258674966	TET3
amygdala	1/308	1.0000000000275990341691567664383910596370697021484375	1	1.0000000001502116209195492047001607716083526611328125	1	1.515959297824239	0.00000000004183901245912472	SGIP1
nucleus_accumbens	1/383	0.99999999996064803386985886390903033316135406494140625	1	1.0000000000086275431243620914756320416927337646484375	1	1.5747058088102128	-0.00000000006196776965445528	IP6K2
intestine_small	1/466	0.9999999997868342926921059188316576182842254638671875	1	1.00000000013175593949199537746608257293701171875	1	1.52364864564822	-0.00000000032478964127293467	ZBTB7B
pancreas	2/667	0.996497496504727298116677047801204025745391845703125	1	0.99000521753314563166981088215834461152553558349609375	1	1.102937977748497	-0.0038698251231865633	PITPNM3;4833428L15RIK
NK_cells	2/669	0.99655738726947074024309358719619922339916229248046875	1	0.9901445196597633557900053347111679613590240478515625	1	1.1333547678772184	-0.00390843302950398	ZFP787;RBM5
hippocampus	1/176	0.77085004740956630797654725029133260250091552734375	1	0.7002148034720707681088924800860695540904998779296875	1	0.022561379319127984	-0.005871856514359279	PPP3R1
dendritic_plasmacytoid_B220+	2/214	0.833576312847456701859982786118052899837493896484375	1	0.768869725407328008515150941093452274799346923828125	1	0.04110812046321948	-0.007482912149452573	TBC1D8;TRIB1
embryonic_stem_line_V26_2_p16	5/728	0.8585213428537326052492062444798648357391357421875	1	0.73312524560527136952003957048873417079448699951171875	1	0.07131787605473452	-0.010879095422451255	HSP90AA1;KDM4C;CTBP2;ESRRB;KLF9
macrophage_peri_LPS_thio_1hrs	5/598	0.877119385882493940442827806691639125347137451171875	1	0.77586313622928593236593997062300331890583038330078125	1	0.08917756614311961	-0.011692263857431457	SLC6A6;TTYH2;DNMT3A;STX3;4833428L15RIK
dorsal_root_ganglia	2/541	0.9896554325971089749458542428328655660152435302734375	1	0.9758741691323409295222290893434546887874603271484375	1	1.430118761719385	-0.014871010311767543	PCBP3;FAM57B
eyecup	3/828	0.97029903573145237505315208181855268776416778564453125	1	0.923406870535318002879421328543685376644134521484375	1	0.649144820477814	-0.019572346485202965	HS3ST3B1;KLF9;RBM5
embryonic_stem_line_Bruce4_p13	3/876	0.97833713372801589525096233046497218310832977294921875	1	0.93983212220080447618641983353882096707820892333984375	1	1.1910244337433533	-0.02608456756722365	CTBP2;ZMYND8;ESRRB
lacrimal_gland	5/749	0.95072411824020830461989817194989882409572601318359375	1	0.887394002143084836831121720024384558200836181640625	1	0.6202250035392757	-0.031340809840269476	TPD52;ZFP787;CASZ1;GM15417;CDK5R2
cornea	1/427	0.972607957082551433103390081669203937053680419921875	1	0.9467231813110912330699875383288599550724029541015625	1	1.2051141651335802	-0.03347108160079591	STK35
mega_erythrocyte_progenitor	2/562	0.94953500968289084038786995733971707522869110107421875	1	0.897574060076852031642147267120890319347381591796875	1	0.6746692913573539	-0.034936317406082516	HSP90AA1;FOXO3
follicular_B-cells	4/603	0.96229604743229957275474362177192233502864837646484375	1	0.91847811716700433759541510880808345973491668701171875	1	0.9909063604064162	-0.038083636976089144	PTP4A3;KIF21B;NR2E3;RBM5
B-cells_GL7negative_Alum	2/379	0.958794695322997103659190543112345039844512939453125	1	0.9257350662634304949705210674437694251537322998046875	1	1.0393057274839517	-0.04373222760702747	BIN1;TRAPPC9
testis	22/3059	0.902136793088601063317355510662309825420379638671875	1	0.61203499713599007758801917589153163135051727294921875	1	0.44289977976255607	-0.04561385639978168	RD3;HS3ST3B1;GRAMD1B;4932416H05RIK;BRSK2;ACSL1;ZC3H3;USP2;4930451I11RIK;MSI1;ARID3B;AGPAT3;HK1;PEX5L;SEC14L1;STK35;PPP2R2B;POC1B;ROPN1L;KIF21B;DSCAML1;AHDC1
neuro2a	3/425	0.87086447132023658834754087365581654012203216552734375	1	0.78710507648308214445620478727505542337894439697265625	1	0.33097472209082746	-0.04576351587361668	TUB;PCBP3;FOXO3
adrenal_gland	2/245	0.87185559676480528512598766610608436167240142822265625	1	0.813127972500570450620216433890163898468017578125	1	0.37284556433218763	-0.05112885988239983	GRAMD1B;VPS37B
epidermis	2/373	0.95664006922834798896104757659486494958400726318359375	1	0.92259147365336346968689440473099239170551300048828125	1	1.1553639029605751	-0.05121504212613898	CASZ1;SDC4
liver	6/928	0.952654666282366946461479528807103633880615234375	1	0.88008286996709050864495793575770221650600433349609375	1	1.0672690832645675	-0.051765545150550235	HS3ST3B1;ZFP787;ARL4D;ACSL1;GLO1;SLC25A25
intestine_large	3/374	0.95700679608552852162262070123688317835330963134765625	1	0.92312442774803649125914262185688130557537078857421875	1	1.2122910392876671	-0.053273870420462235	GALNT4;TRIB1;GALNT10
kidney	4/554	0.842173495396872251461672931327484548091888427734375	1	0.729932426549204205201704098726622760295867919921875	1	0.3117297898682465	-0.05354558735322365	IGSF11;ATP11A;NDRG1;AQP1
lung	2/354	0.94905056539664978121351168738328851759433746337890625	1	0.911739359503263901984837502823211252689361572265625	1	1.0742663700320756	-0.056176825036148806	ARL4D;HEG1
mIMCD-3	1/300	0.91948806706933117194324722731835208833217620849609375	1	0.8719456126212874469416647116304375231266021728515625	1	0.709491002986838	-0.05955340668328007	KIRREL
MEF	1/300	0.91948806706933117194324722731835208833217620849609375	1	0.8719456126212874469416647116304375231266021728515625	1	0.7424259462035402	-0.06231790695068006	WISP1
placenta	2/411	0.8583568030742541044020299523253925144672393798828125	1	0.77130880009254709772648084253887645900249481201171875	1	0.4090383241286421	-0.06247463677091012	CTNNBIP1;SLC2A1
hypothalamus	2/296	0.9167165799004362014557045768015086650848388671875	1	0.8683718990827633543716501662856899201869964599609375	1	0.7185681995435226	-0.06248448295477836	TUB;DSCAML1
adipose_white	1/199	0.81116700062270441495826389655121602118015289306640625	1	0.74386408628141331700334148990805260837078094482421875	1	0.2996415492977025	-0.06270938096499411	IP6K2
adipose_brown	2/456	0.89504296661543236712788029763032682240009307861328125	1	0.8187293260118264637270613093278370797634124755859375	1	0.569250857010771	-0.06312055840934086	ACSL1;PPARGC1B
osteoblast_day14	1/301	0.920166492468714292130016474402509629726409912109375	1	0.87282389144107141998318866171757690608501434326171875	1	0.8625870199618013	-0.0717678052601587	KIRREL
stomach	2/249	0.876109086918767321350287602399475872516632080078125	1	0.818188192439854855564362878794781863689422607421875	1	0.6826504937765474	-0.0902905404775029	GALNT4;ZBTB7B

## Sheet: HCD_Total
Term	Overlap	P-value	Adjusted P-value	Old P-value	Old Adjusted P-value	Z-score	Combined Score	Genes
retina	45/664	0.00000000000000202260637367614566495884278986562025851733627630768541649786129710264503955841064453125	0.000000000000153718084399387065803706620703716307176946165302666713614598847925662994384765625	0.00000000000000000307287416127997549086782063985115844374985335192627770861673042190886917524039745330810546875	0.000000000000000233538436257278158876369745765729595951941811697583073481609972077421844005584716796875	-2.163438225171695	73.19861142080444	KLHL18;GNAZ;ANKRD33B;TTYH1;FAM57B;USP33;A930004D18RIK;CRX;RAX;NRL;MSI1;VLDLR;TULP1;GDPD5;NR2E3;PDC;AGPAT3;CPLX4;STK35;PCBP3;ARL13B;ZFP385A;PDE6A;STX3;PPARGC1B;HS3ST3B1;RCVRN;SGIP1;ESRRB;DNMT3A;LCA5;NFASC;RP1;PEX5L;RBP3;LRIT1;PRPH2;MAB21L1;SAG;UNC119;PLCH2;GNB5;AIPL1;RAPGEF5;YPEL2
retinal_pigment_epithelium	30/473	0.00000000052715758542186031625490622202850031496890181870185188017785549163818359375	0.00000002003198824603069181089128329882609325096609609317965805530548095703125	0.00000000000852199011238059658480858523036589901623882870040915804565884172916412353515625	0.000000000323835624270462673453900506539168517583515694013840402476489543914794921875	-1.8068172926514081	38.59998023806046	FAM57B;A930004D18RIK;CRX;NRL;VLDLR;TULP1;ADIPOR1;GDPD5;NR2E3;PDC;AGPAT3;CPLX4;ZFP385A;OTX2;PDE6A;STX3;SLC38A3;RCVRN;LCA5;RP1;RBP3;LRIT1;PRPH2;PITPNM3;SAG;UNC119;GNB5;AIPL1;RGR;OTX2OS1
olfactory_bulb	10/414	0.17288119509608457224913991012726910412311553955078125	1	0.07344989676201883754824706329600303433835506439208984375	1	-1.7646494596256388	3.0972256530412126	SEC14L1;PCBP3;TTYH1;STXBP1;PITPNM3;CTNNBIP1;CPNE6;GDPD5;DSCAML1;CIT
spinal_cord	7/353	0.1943868138717256555114687444074661470949649810791015625	1	0.0918351119104820756700036099573480896651744842529296875	1	-1.45799927113905	2.38806461569266	NFASC;PEX5L;TTYH1;FAM57B;PLEKHB1;AGPAT3;CIT
mast_cells	11/515	0.2080875722294424912117705162017955444753170013427734375	1	0.084545470220413088124900014008744619786739349365234375	1	-1.4958202307342452	2.348133015134123	ZFP787;ZFP444;ANKRD33B;ZMYND8;MAB21L1;TBC1D8;GSE1;STX3;PRKAB1;LSM14A;GALNT10
granulocytes_mac1+gr1+	9/557	0.414454547490678171239864013841724954545497894287109375	1	0.2166104788826371529975034491144469939172267913818359375	1	-2.1399411461851146	1.8848429706727694	ARL4D;BRSK2;ZFP444;SGIP1;ARID3B;PLCH2;FOXO3;LSM14A;SLC25A25
mammary_gland_non-lactating	6/201	0.380816074717858221720945266497437842190265655517578125	1	0.25890441420092324964485896998667158186435699462890625	1	-1.30321485326203	1.2581741370767021	BIN1;NFIC;ZFP385A;A830052D11RIK;VLDLR;CUEDC1
mast_cells_IgE	10/598	0.487574602958414760056626846562721766531467437744140625	1	0.269578101646853252049140792223624885082244873046875	1	-1.6316096007691019	1.172004704221825	CPT1A;BRSK2;ATG16L1;ACSL1;ZMYND8;FAM120A;UBR2;STX3;FOXO3;PRKAB1
macrophage_bone_marrow_6hr_LPS	11/730	0.55466720610032760330199153031571768224239349365234375	1	0.307355609503330462484171903270180337131023406982421875	1	-1.7313241602763707	1.0204199073759748	TPD52;PIGS;ANKRD33B;SDC4;SLC31A2;SDC3;UBR2;TRAPPC9;STK40;AFF1;GAS7
cerebral_cortex	6/349	0.5368906997401714509265957531169988214969635009765625	1	0.364306898605627704768039620830677449703216552734375	1	-1.3384923126371153	0.832489674403915	TUB;BRSK2;ANKRD33B;SV2B;CRY2;CIT
iris	3/133	0.431096215716286257357836575465626083314418792724609375	1	0.32579845040171218073510317481122910976409912109375	1	-0.9305070126608799	0.7829509097972323	GALNT4;RAX;GNB5
B-cells_GL7_positive_Alum	2/142	0.464372050189804819186889517368399538099765777587890625	1	0.3541141414229393991064398505841381847858428955078125	1	-0.9729462112840949	0.7463170872527836	PTP4A3;PLEKHA2
mast_cells_IgE+antigen_1hr	6/265	0.56006188330377659756464936435804702341556549072265625	1	0.40920424245052833267521918969578109681606292724609375	1	-1.2303686144100718	0.7132545231349219	KDM6B;ZFP787;RABGEF1;TET3;PRKAB1;NDRG1
dorsal_striatum	7/477	0.6053708591331297128590449574403464794158935546875	1	0.40404842500998616738883129073656164109706878662109375	1	-1.3540958525512345	0.6796396907210298	IGSF11;PPP3R1;SGIP1;GNB5;CDK5R2;GAS7;YPEL2
lens	11/947	0.7195425607396586098474244863609783351421356201171875	1	0.44508826661117939504919149840134195983409881591796875	1	-1.5037749837501342	0.49495189842674625	HS3ST3B1;PEX5L;CASZ1;XRCC6;CADM1;GLO1;MAB21L1;TDRD7;CORO2B;NDRG1;YPEL2
skeletal_muscle	13/710	0.6683380729019319232975249178707599639892578125	1	0.425988384604209346928627155648428015410900115966796875	1	-1.0384837513819218	0.4184685924972491	RD3;USP2;VLDLR;ADIPOR1;PTP4A3;LDHA;BIN1;NFIC;NDUFS2;A830052D11RIK;CUEDC1;SLC25A25;STK40
macrophage_bone_marrow_24h_LPS	10/551	0.7282875134335424771592215620330534875392913818359375	1	0.52747969158000473921532602616935037076473236083984375	1	-1.1861617650131278	0.3760837051560395	CASZ1;FCER1G;SLC31A2;SGIP1;ACSL1;SDC3;SIRPA;ZBTB7B;DSCAML1;GAS7
RAW_264_7	2/222	0.70398699758182303742870544738252647221088409423828125	1	0.5790374424198050373746582408784888684749603271484375	1	-0.9322082685075683	0.32720080694615356	CADM1;BIN1
salivary_gland	7/480	0.7771219634685078148095271899364888668060302734375	1	0.6051935480482886209330217752722091972827911376953125	1	-1.0965530665503962	0.27650459941631955	RD3;LMAN1;TEF;TTYH1;USP2;UBR2;CUEDC1
macrophage_bone_marrow_2hr_LPS	4/365	0.7683923408894433038085480802692472934722900390625	1	0.61946959698773496061363630360574461519718170166015625	1	-1.0175048552150736	0.2680665541515039	ANKRD33B;SDC4;BIN1;TRAPPC9
spleen	1/100	0.6700640492463827424529654308571480214595794677734375	1	0.58480058810260138191239320804015733301639556884765625	1	-0.6528374555506834	0.261384349987539	ZMYND8
macrophage_peri_LPS_thio_0hrs	5/353	0.7484546505175486696970210687140934169292449951171875	1	0.5969923234632954489597977953962981700897216796875	1	-0.8029803251169582	0.2326592645870147	SLC6A6;HSP90AA1;TTYH2;DNMT3A;UBTD1
kidney	7/554	0.73263527550818852152048066272982396185398101806640625	1	0.53227377181243407111566057210438884794712066650390625	1	-0.6061859539126111	0.18858886249568468	IGSF11;CPT1A;ABHD14B;ABHD14A;ATP11A;NDRG1;AQP1
thymocyte_DP_CD4+CD8+	4/410	0.83198009676051698502163844750612042844295501708984375	1	0.6960555305457962749215994335827417671680450439453125	1	-0.8260960899191512	0.15195769969313921	ZFP787;XRCC6;STX6;TAPT1
mammary_gland__lact	2/104	0.68441507689857961072021907966700382530689239501953125	1	0.5990437484988666572149895728216506540775299072265625	1	-0.28893289286076	0.1095606681621382	STX6;FAM3C
dendritic_cells_lymphoid_CD8a+	1/142	0.79325070645821227355298788097570650279521942138671875	1	0.7123117421977911423169871341087855398654937744140625	1	-0.3599092796643908	0.08336073257813245	TRIB1
bone_marrow	5/413	0.83563429814166934050945201306603848934173583984375	1	0.7007252295103476580351298252935521304607391357421875	1	-0.3856538183817719	0.06924962092405204	FAM53B;GSE1;ADIPOR1;GALNT10;AQP1
ciliary_bodies	2/317	0.8662942499431125487063809487153775990009307861328125	1	0.76537701147874648288649268579320050776004791259765625	1	-0.4429317620053516	0.06357428264202496	SLC6A6;RAX
neuro2a	4/425	0.84957732014513298590685508315800689160823822021484375	1	0.71886332684048426244771690107882022857666015625	1	-0.37511554378699613	0.061149956871571445	TUB;PCBP3;AMZ2;FOXO3
hypothalamus	3/296	0.83962096095926508354523321031592786312103271484375	1	0.731578432959322899620246971608139574527740478515625	1	-0.33799866563700015	0.05908376411343119	TUB;TTYH1;DSCAML1
Baf3	3/440	0.8655570278615005719302644138224422931671142578125	1	0.74033263741813171154859674061299301683902740478515625	1	-0.40367960584015206	0.058284075494855626	HSP90AA1;CUEDC1;CDK5R2
cerebellum	4/428	0.85289908488793297891561451251618564128875732421875	1	0.7232634846163616959557884911191649734973907470703125	1	-0.3451158553781431	0.05491277960461715	MAB21L1;PLCH2;ADCY1;CORO2B
uterus	1/141	0.79093465957170483449090170324780046939849853515625	1	0.70978499469031086643866501617594622075557708740234375	1	-0.19581178144106934	0.04592567944973483	PROM1
macrophage_peri_LPS_thio_1hrs	6/598	0.89823772734543483320379664291976951062679290771484375	1	0.76801377399690384795150066565838642418384552001953125	1	-0.22744889892214856	0.024409933180342125	KDM6B;SLC6A6;TTYH2;DNMT3A;STX3;4833428L15RIK
C2C12	2/167	0.84353608049568185034416956114000640809535980224609375	1	0.76883895435124249839731191968894563615322113037109375	1	-0.10941226241606644	0.018616781268591093	KIRREL;PITPNM3
heart	4/568	0.8746386754280166542230290360748767852783203125	1	0.73235146705745191031411422954988665878772735595703125	1	-0.10372247499995306	0.013893046783531388	FHOD3;CASZ1;VLDLR;MEF2D
osteoblast_day5	1/175	0.8568958402927997486386857417528517544269561767578125	1	0.784480729953750621774588580592535436153411865234375	1	-0.07395562088040555	0.011421625306008588	GALNT10
macrophage_peri_LPS_thio_7hrs	8/707	0.8924788568307315816952041132026351988315582275390625	1	0.74127211695463046670084850120474584400653839111328125	1	-0.07748608540898655	0.008814232477276666	D1ERTD622E;PIGS;RABGEF1;SLC31A2;VPS37C;STX3;AFF1;MLLT6
C3H_10T1_2	1/155	1.000000000014025669514694527606479823589324951171875	1	1.0000000001444835362462981720454990863800048828125	1	1.9283803259957977	0.00000000002704682515086628	A930004D18RIK
macrophage_bone_marrow_0hr	1/180	0.9999999999999673594430760203977115452289581298828125	1	1.000000000091687102354853777796961367130279541015625	1	1.6407590228427589	-0.000000000000053555288283633087	COTL1
T-cells_CD8+	1/166	0.99999999998844535387121368330554105341434478759765625	1	1.00000000009828138303191735758446156978607177734375	1	1.6208450013550326	-0.00000000001872829042037778	TET3
B-cells_GL7_positive_KLH	1/207	0.99999999993625976468791805018554441630840301513671875	1	1.0000000001281008632503244371036998927593231201171875	1	1.463651661092266	-0.00000000009329350129591394	PLEKHA2
amygdala	1/308	0.99999999983420984062121306124026887118816375732421875	1	1.0000000001616637934631626194459386169910430908203125	1	1.515959297824239	-0.00000000025133113361886867	SGIP1
nucleus_accumbens	2/383	0.999999999808278250412740817409940063953399658203125	1	1.0000000000544557732240491532138548791408538818359375	1	1.5747058088102128	-0.00000000030190535277925496	CIT;IP6K2
intestine_small	1/466	0.9999999995955268783376368446624837815761566162109375	1	1.0000000001062681054264658087049610912799835205078125	1	1.52364864564822	-0.0000000006162749241466007	ZBTB7B
pancreas	2/667	0.9994491243874452646167583225178532302379608154296875	1	0.99726276056336715658545699625392444431781768798828125	1	1.1533400930383026	-0.0006355219930959588	PITPNM3;4833428L15RIK
prostate	2/329	0.87965361527884688985778893766109831631183624267578125	1	0.78299470112232594232182236737571656703948974609375	1	0.02039468589608488	-0.0026151507752254933	CASZ1;MYO5C
dorsal_root_ganglia	3/541	0.9976812028195178871925463681691326200962066650390625	1	0.99153489968175667623739855116582475602626800537109375	1	1.4764967550748354	-0.0034276720884603706	PCBP3;FAM57B;PCBP4
eyecup	3/828	0.9951050033860771026894553870079107582569122314453125	1	0.97674232432424812344606834813021123409271240234375	1	0.7714554903620208	-0.003785544704711511	HS3ST3B1;KLF9;RBM5
NK_cells	3/669	0.9953153473033733433794623124413192272186279296875	1	0.981187666032014238481906431843526661396026611328125	1	1.0314677104044945	-0.0048434217440057195	ZFP787;ATG16L1;RBM5
follicular_B-cells	6/603	0.901768681914493441809099749661982059478759765625	1	0.77358472568274827541046079204534180462360382080078125	1	0.05762710700499188	-0.005958483929570568	PTP4A3;RAB30;PLEKHA2;KIF21B;NR2E3;RBM5
hippocampus	1/176	0.8584838814797135508882774956873618066310882568359375	1	0.78636045367390694504905468420474790036678314208984375	1	0.0656834356083929	-0.010022462957001361	PPP3R1
embryonic_stem_line_Bruce4_p13	4/876	0.988245106507365189685287987231276929378509521484375	1	0.94933751860107939979371849403833039104938507080078125	1	1.142098007887808	-0.013504770435400501	CTBP2;ZMYND8;ESRRB;UBTD1
mega_erythrocyte_progenitor	2/562	0.9864266396918222046252822110545821487903594970703125	1	0.9578213464760942930098508441005833446979522705078125	1	1.0097211204236711	-0.013799172457265994	HSP90AA1;FOXO3
lacrimal_gland	8/749	0.9184625720581356400629147174186073243618011474609375	1	0.784911956477702954515507371979765594005584716796875	1	0.16868698025795187	-0.014347523359878302	TPD52;ZFP787;LMAN1;RP1;CASZ1;NFIC;GM15417;CDK5R2
testis	26/3059	0.9856546520645164122242931625805795192718505859375	1	0.80853498543908430828963673775433562695980072021484375	1	1.019792511304614	-0.014735223878116056	RD3;GRAMD1B;4932416H05RIK;BRSK2;ZC3H3;MSI1;AGPAT3;HK1;SEC14L1;STK35;POC1B;UBTD1;AMZ2;KIF21B;HS3ST3B1;GPX4;ACSL1;USP2;4930451I11RIK;LCA5;ABHD14A;ARID3B;PEX5L;PPP2R2B;DSCAML1;AHDC1
liver	10/928	0.88948247153768134065643380381516180932521820068359375	1	0.703650526892082073260326069430448114871978759765625	1	0.14434874338196038	-0.016905472086036266	HS3ST3B1;ZFP787;ARL4D;CPT1A;ACSL1;GLO1;GDF2;ABHD14B;SLC38A3;SLC25A25
B-cells_GL7_negative_KLH	2/212	0.905338493882640538146233666338957846164703369140625	1	0.84419234607048154739317169514833949506282806396484375	1	0.19199813950549835	-0.019093519714572356	PLEKHA2;BIN1
epidermis	2/373	0.9844672449689777504744370162370614707469940185546875	1	0.9623029629928623318591007773648016154766082763671875	1	1.2517717228682423	-0.019596050934937145	CASZ1;SDC4
cerebral_cortex_prefrontal	4/344	0.89462480889482964840908607584424316883087158203125	1	0.8033857883724884185738801534171216189861297607421875	1	0.19993523292715773	-0.022262959438609883	BRSK2;NBEA;SV2B;SNCB
B-cells_marginal_zone	2/380	0.92379351509717200219284904960659332573413848876953125	1	0.84556083151669081399148808486643247306346893310546875	1	0.2953171510266646	-0.023408816258276663	AHDC1;RBM5
embryonic_stem_line_V26_2_p16	5/728	0.96119058783325750372483753380947746336460113525390625	1	0.8814868264950204146401802063337527215480804443359375	1	0.6564901924012747	-0.025985567201504148	HSP90AA1;KDM4C;CTBP2;ESRRB;KLF9
dendritic_plasmacytoid_B220+	2/214	0.9074317103845521703675558455870486795902252197265625	1	0.8469036065715640493323235205025412142276763916015625	1	0.3542440486866959	-0.03441019209156104	TBC1D8;TRIB1
mIMCD-3	1/300	0.96468612437739353904220251934020780026912689208984375	1	0.92815700201046735795529230017564259469509124755859375	1	0.9820273225519774	-0.035306327753139924	KIRREL
adipose_brown	4/456	0.96234352640001485923448854009620845317840576171875	1	0.9089241903348683759844561791396699845790863037109375	1	0.9374593403872897	-0.03598324808922509	GPX4;ACSL1;NDUFS2;PPARGC1B
MEF	2/300	0.96468612437739353904220251934020780026912689208984375	1	0.92815700201046735795529230017564259469509124755859375	1	1.0196977173069994	-0.03666067225381503	ARL13B;WISP1
B-cells_GL7negative_Alum	3/379	0.9230971932736633522864622136694379150867462158203125	1	0.844508728757876969694962099310941994190216064453125	1	0.48564173825264323	-0.03886141541473643	PLEKHA2;BIN1;TRAPPC9
cornea	2/427	0.950572669033556305606680325581692159175872802734375	1	0.88829273045743872838642118949792347848415374755859375	1	0.773182281958795	-0.03919312519478087	RP1;STK35
osteoblast_day14	1/301	0.96508049248560634492122289884719066321849822998046875	1	0.92878769769191726890511517922277562320232391357421875	1	1.137758434930441	-0.04044022323876133	KIRREL
adrenal_gland	2/245	0.9345646038109054476450410220422782003879547119140625	1	0.8834013181876423370653128586127422749996185302734375	1	0.6350199407365409	-0.042974671281381785	GRAMD1B;VPS37B
min6	2/361	0.90949790297044097453493805005564354360103607177734375	1	0.82443530185354141348597067917580716311931610107421875	1	0.5385526678630441	-0.05108849915929114	GSE1;IP6K2
adipose_white	1/199	0.89053583424753524067085663773468695580959320068359375	1	0.8253678250202955979375474271364510059356689453125	1	0.4420990557006677	-0.051253399638781276	IP6K2
placenta	2/411	0.94265765395235134871398940958897583186626434326171875	1	0.8751424440034167862023650741321034729480743408203125	1	0.919776373199408	-0.05431472779383299	CTNNBIP1;SLC2A1
lung	3/354	0.903627301348932210345310522825457155704498291015625	1	0.8160234041794101056410681849229149520397186279296875	1	0.546206542136086	-0.05535163197918788	ARL4D;HEG1;RAPGEF5
intestine_large	4/374	0.91952518228006174805244654635316692292690277099609375	1	0.83915068727430452977245067813782952725887298583984375	1	0.692097779917963	-0.05806551460717387	SLC26A2;GALNT4;TRIB1;GALNT10
stomach	3/249	0.93743135119437603908210121517186053097248077392578125	1	0.88743098895783845136975287459790706634521484375	1	0.9517512916404012	-0.06149431576704488	SLC26A2;GALNT4;ZBTB7B

## Sheet: HCD_Only
Term	Overlap	P-value	Adjusted P-value	Old P-value	Old Adjusted P-value	Z-score	Combined Score	Genes
retina	12/664	0.000001573355708831522605740320212841520941537964972667396068572998046875	0.000066080939770923953252741711583695405352045781910419464111328125	0.0000000602880687460402945219851002060795774895041176932863891124725341796875	0.00000253209888733369218463491699677714308336362591944634914398193359375	-2.163438225171695	28.908510218521066	RP1;ARL13B;TTYH1;RBP3;LRIT1;A930004D18RIK;ESRRB;SAG;LCA5;TULP1;PDE6A;RAPGEF5
retinal_pigment_epithelium	11/473	0.0000423432361032161517426335162195272232565912418067455291748046875	0.0008892079581675391662665131065068635507486760616302490234375	0.0000043643011422551483374072077425775972869814722798764705657958984375	0.000091650323987358119320716098865631238368223421275615692138671875	-1.8068172926514081	18.19411145941515	RP1;RBP3;LRIT1;A930004D18RIK;SAG;LCA5;TULP1;PDE6A;ADIPOR1;SLC38A3;RGR
olfactory_bulb	2/414	0.315619195243909356207723249099217355251312255859375	1	0.2050171883724533905546394407792831771075725555419921875	1	-1.7646494596256388	2.035027056530967	TTYH1;DSCAML1
granulocytes_mac1+gr1+	2/557	0.455462317800900129416419304106966592371463775634765625	1	0.31230679516532966477626587220584042370319366455078125	1	-2.1399411461851146	1.682940221495594	ZFP444;LSM14A
macrophage_bone_marrow_24h_LPS	3/551	0.449887138727994739806348434285609982907772064208984375	1	0.307803994041511208568095980808720923960208892822265625	1	-1.9259004392936476	1.5383294047809208	FCER1G;SLC31A2;DSCAML1
B-cells_GL7_positive_Alum	1/142	0.324582855112465373803587453949148766696453094482421875	1	0.25187902220494129412742267959401942789554595947265625	1	-1.180084928743789	1.3278486067380353	PLEKHA2
follicular_B-cells	2/603	0.49713814052540217236497710473486222326755523681640625	1	0.3466251322074189733513094324734993278980255126953125	1	-1.7106914783871805	1.1955806216170513	RAB30;PLEKHA2
kidney	3/554	0.452678585678512213075208592272247187793254852294921875	1	0.310055984848893351202292478774324990808963775634765625	1	-1.2946227617482542	1.0260829545121444	CPT1A;ABHD14B;ABHD14A
mast_cells_IgE+antigen_1hr	1/265	0.52031224368885686804020451745600439608097076416015625	1	0.41814510216038913714697855539270676672458648681640625	1	-1.4081643768148886	0.9199906516850116	KDM6B
lacrimal_gland	3/749	0.61561138448288577063038928827154450118541717529296875	1	0.451372674787598793244569606031291186809539794921875	1	-1.7378068958187487	0.8430785667336356	LMAN1;RP1;NFIC
hypothalamus	2/296	0.5600970542551213515736208137241192162036895751953125	1	0.4540005660977233237218797512468881905078887939453125	1	-1.2108147716556927	0.7018429693892562	TTYH1;DSCAML1
cerebral_cortex	1/349	0.620743917324468430507522498373873531818389892578125	1	0.5103767566781789444263495170162059366703033447265625	1	-1.2902719188760494	0.6152489439732732	CRY2
B-cells_GL7negative_Alum	1/379	0.65135069864749828294492317581898532807826995849609375	1	0.53973004142028013774279315839521586894989013671875	1	-1.27601640930152	0.5470372614941987	PLEKHA2
thymocyte_DP_CD4+CD8+	1/410	0.680428463271686378988079013652168214321136474609375	1	0.56825882692332185808226086010108701884746551513671875	1	-1.3271938506936802	0.5110128807089339	TAPT1
spinal_cord	1/353	0.6249723545819152459301903945743106305599212646484375	1	0.51439341753641343313319111985038034617900848388671875	1	-1.0306065484283533	0.484434405572242	TTYH1
lung	1/354	0.62602221054219098217430428121588192880153656005859375	1	0.51539255532544558935370559993316419422626495361328125	1	-0.9419620637526116	0.44118623338568874	RAPGEF5
intestine_large	1/374	0.64642356792831268119670085070538334548473358154296875	1	0.53495981149937599230526075189118273556232452392578125	1	-0.9630625908038227	0.4201845089922935	SLC26A2
embryonic_stem_line_Bruce4_p13	2/876	0.70074430589577219041785838271607644855976104736328125	1	0.5348397669418705202559749523061327636241912841796875	1	-1.0595911556117297	0.3768035575222705	ESRRB;UBTD1
cornea	1/427	0.695349250972231214262819776195101439952850341796875	1	0.58316433594923700045598025099025107920169830322265625	1	-1.0025376822042102	0.36426308434533206	RP1
salivary_gland	2/480	0.73761103456094911923202062098425813019275665283203125	1	0.62648717024112376972055926671600900590419769287109375	1	-1.1943696797237038	0.3634928520625856	LMAN1;TTYH1
neuro2a	1/425	0.693630006348645355984672278282232582569122314453125	1	0.5814371181525308518445172012434341013431549072265625	1	-0.98706044088111	0.36108308727527777	AMZ2
macrophage_peri_LPS_thio_1hrs	1/598	0.812106380858474974360206033452413976192474365234375	1	0.70777868141971389537303593897377140820026397705078125	1	-1.230099371628831	0.25601312349995786	KDM6B
liver	4/928	0.7309306291224191287625444601872004568576812744140625	1	0.5665546597629667058271252244594506919384002685546875	1	-0.6862795625123859	0.21510521668065477	CPT1A;GDF2;ABHD14B;SLC38A3
mast_cells_IgE	2/598	0.812106380858474974360206033452413976192474365234375	1	0.70777868141971389537303593897377140820026397705078125	1	-0.8981817906251106	0.1869331299504992	CPT1A;ATG16L1
mast_cells	2/515	0.762305609176785470282311507617123425006866455078125	1	0.65265688975055524689850017239223234355449676513671875	1	-0.6678119448588382	0.18124933189287587	ZFP444;LSM14A
NK_cells	1/669	0.84646059695435760250603607346420176327228546142578125	1	0.74808716248626938583043965991237200796604156494140625	1	-1.0572169677863474	0.1762292161199918	ATG16L1
macrophage_peri_LPS_thio_7hrs	1/707	0.86223039814574498063137752978946082293987274169921875	1	0.7673791320160632256630606207181699573993682861328125	1	-0.7570431980867306	0.11221860329765145	SLC31A2
lens	1/947	0.93085994783492165272065221870434470474720001220703125	1	0.85989175557178698650062642627744935452938079833984375	1	-0.978860007519963	0.0701318396838209	TDRD7
skeletal_muscle	3/710	0.863405353556135679582439479418098926544189453125	1	0.7688393263240824726523214849294163286685943603515625	1	-0.4342666530029512	0.0637811755645273	NFIC;NDUFS2;ADIPOR1
testis	6/3059	0.937778085727232646462425691424869000911712646484375	1	0.76327027592862173310805928849731571972370147705078125	1	-0.5666625004360454	0.0364034985494905	GPX4;LCA5;UBTD1;ABHD14A;AMZ2;DSCAML1
macrophage_bone_marrow_6hr_LPS	1/730	0.99999999984503518124512311260332353413105010986328125	1	1.00000000013986589664227722096256911754608154296875	1	-0.7735721148239814	0.0000000001198764625768134	SLC31A2
embryonic_stem_line_V26_2_p16	1/728	0.99999999989934706956518084552953951060771942138671875	1	1.0000000001656823567230958360596559941768646240234375	1	-0.5626187999873508	0.0000000000566292309392982	ESRRB
macrophage_peri_LPS_thio_0hrs	1/353	0.9999999999160491537253392380080185830593109130859375	1	1.0000000000049329429430144955404102802276611328125	1	-0.27032312264851105	0.000000000022693854914904002	UBTD1
C3H_10T1_2	1/155	1.0000000000579192249716697915573604404926300048828125	1	1.000000000106991304704706635675393044948577880859375	1	0.3271659301918369	0.000000000018949197113297854	A930004D18RIK
mammary_gland_non-lactating	1/201	1.000000000077843509416197775863111019134521484375	1	1.0000000000651121379036112557514570653438568115234375	1	0.2185808228558791	0.000000000017015098341519624	NFIC
B-cells_GL7_positive_KLH	1/207	1.00000000012066347920836051343940198421478271484375	1	1.000000000094584340359915586304850876331329345703125	1	0.09034149019416689	0.00000000001090091852303849	PLEKHA2
dorsal_root_ganglia	1/541	0.99999999993122978825255131596350111067295074462890625	1	1.0000000000300228730765184081974439322948455810546875	1	-0.10035501901048559	0.000000000006901435907507639	PCBP4
MEF	1/300	0.99999999994163080163644963249680586159229278564453125	1	1.000000000021307844377815854386426508426666259765625	1	-0.08938936710683756	0.0000000000052175857004035	ARL13B
bone_marrow	1/413	1.0000000000181505921403868342167697846889495849609375	1	1.000000000074077188827459394815377891063690185546875	1	0.08470255121616492	0.000000000001537401460360884	ADIPOR1
adipose_brown	2/456	0.99999999998645383580964107750332914292812347412109375	1	1.0000000000546298561943103777593933045864105224609375	1	-0.07511398889813659	0.000000000001017506426613847	GPX4;NDUFS2
stomach	1/249	1.0000000000008559819519859956926666200160980224609375	1	1.0000000000812396816485261297202669084072113037109375	1	0.1892990310261488	0.00000000000016203655408675108	SLC26A2
B-cells_GL7_negative_KLH	1/212	1.000000000079143802622638759203255176544189453125	1	1.000000000042942094324871504795737564563751220703125	1	-0.025811566074111596	-0.0000000000020428254906698485	PLEKHA2

## Sheet: SE_Total
Term	Overlap	P-value	Adjusted P-value	Old P-value	Old Adjusted P-value	Z-score	Combined Score	Genes
retina	114/664	0.00000000000000000062034658932159498742707473202380125815117342481105834790799935518634811160154640674591064453125	0.0000000000000000589329259855515208203806857420455472875956643504131993172023840088513679802417755126953125	0.000000000000000000000557804077749536753026270183377486661589816936877127998985312525015434204078701441176235675811767578125	0.000000000000000000052991387386205993136167984539172243688514299625581281736989847086505278639378957450389862060546875	-2.163438225171695	90.7000027922639	PRDM8;DGKE;ANKRD33;DIXDC1;RAX;NRL;MSI1;RORA;MSI2;SBF2;AGTPBP1;IPMK;SOX12;FRMD4B;MYT1;FAM161A;RUFY3;MAK;MADD;TBC1D24;AIPL1;OSBP2;KLHL18;GNAZ;ANKRD12;AGAP1;NLK;HIF1A;PLCXD2;IGSF9;CAMSAP1;CPLX4;CPLX3;GRK1;RHOT1;STK35;PCBP3;RDH12;CAMTA1;NXNL2;PPARGC1B;ZFP462;RTBDN;NTNG2;ICMT;GRTP1;ABCA4;ESRRB;PEX5L;CNOT6;DLG4;PRPH2;GNB1;UNC119;EBPL;PLCH2;GNB5;RCOR3;BC031361;ANKRD33B;CCDC126;FAM57B;USP33;CEP164;OTUD7B…
retinal_pigment_epithelium	72/473	0.0000000677440528545435000778657057794729379196496665826998651027679443359375	0.00000321784251059081624708117612410074315221208962611854076385498046875	0.0000000010039203105445604169524556341006570059359859214964671991765499114990234375	0.00000004768621475086661970184406605065274842303324476233683526515960693359375	-1.8068172926514081	29.82608914845928	CLIC6;CCDC126;FAM57B;DIXDC1;OTUD7B;NRL;VLDLR;MSI2;NR2E3;TSPAN10;IGF1R;PCMTD2;ZFP385B;ZFP385A;CNGA1;TMEM108;USP30;HMGN1;IPMK;VPS37A;FRMD4B;PPM1B;PITPNM1;PITPNM3;ANKRD40;MALAT1;AIPL1;OTX2OS1;OSBP2;SEC22C;CNGB1;SLC24A1;CAMK2D;CRX;GDPD5;ATP2C1;NLK;LRP8;PDC;AGPAT3;CPLX4;GRK1;SCUBE3;PURA;PARD6B;RHOT1;RDH12;RHO;TSPAN5;OTX2;STX3;CDR2;SLC19A1;NXNL2;RTBDN;RIC3;RCVRN;SLC16A1;KCNB1;PDE6G;BC027072;ABCA4;TBCC;…
olfactory_bulb	41/414	0.0121446584786633303421066187866017571650445461273193359375	0.3845808518243387652546516619622707366943359375	0.00124317439383502654180746471723750801174901425838470458984375	0.03936718913810917375162290454682079143822193145751953125	-1.7646494596256388	7.783632016180034	GPSM1;HDAC5;ZFP523;ANP32A;CELF1;STXBP1;GRIK5;CPNE6;ATP1A3;6430548M08RIK;GDPD5;PLCXD2;C1QTNF4;SCAMP5;PPP1CC;TRIM9;CDH4;SEC14L1;PDZD2;PCBP3;ZFP385B;C130071C03RIK;MCF2L;CKB;SBF2;DLGAP4;ZFP462;CTNNBIP1;PBX3;MMD2;PRKCA;VASH1;DUSP8;GRIP2;NCOR2;KIF2A;PITPNM3;SARM1;CSPG5;DSCAML1;VAMP2
cerebellum	38/428	0.2074918832310486127568083247751928865909576416015625	0.99999999990150667539268170003197155892848968505859375	0.051089341260842947856080087376540177501738071441650390625	0.99999999981654308367495787024381570518016815185546875	-1.6461110136186352	2.5887779788969167	SNAP25;MTCH2;SEMA7A;NDRG3;CHD7;MAST1;CEP164;DIXDC1;RORA;ADCY1;GMCL1;NEUROD1;ZFYVE28;NEURL1A;IGSF21;TMEM201;PSD2;ZFP385B;TRIM2;DUSP5;SLC12A5;ICMT;AGTPBP1;BTBD17;ZFP219;PTCH1;ZFP536;2410124H12RIK;CORO2B;DBNDD2;SNRK;PITPNM1;MAB21L1;REEP3;SARM1;ANKRD40;PLCH2;MAPRE2
min6	24/361	0.425445337988443583743247700112988241016864776611328125	0.99999999990150667539268170003197155892848968505859375	0.171775792654495440547890439120237715542316436767578125	0.99999999981654308367495787024381570518016815185546875	-1.5135712924282376	1.2935264885863929	NAPA;CDKN2C;CDKN1B;BTBD17;ZFP516;CHD7;AGAP1;RAB27A;MYT1;ZDHHC2;MTMR7;NEURL1A;TMEM214;NIPAL1;RUFY3;TMEM107;TSPAN5;GSE1;NPHP4;INSM1;RCOR3;ZFP462;IP6K2;MDM1
spinal_cord	25/353	0.48717543494851700547343398284283466637134552001953125	0.99999999990150667539268170003197155892848968505859375	0.2163243632719911990758276942869997583329677581787109375	0.99999999981654308367495787024381570518016815185546875	-1.3630231105366728	0.9801921516968727	SLC44A1;FAM57B;PLEKHB1;MAST1;DIXDC1;OTUD7B;ATP1A3;AGPAT3;PSD2;NACC2;CAMTA1;MBP;NCAM1;KIF1A;RHBDL3;CAMK2G;WASF3;PEA15A;PAQR4;IQSEC1;VASH1;NFASC;DBNDD2;PEX5L;SLC6A9
macrophage_peri_LPS_thio_0hrs	23/353	0.58869878071744030645362499853945337235927581787109375	0.99999999990150667539268170003197155892848968505859375	0.297625794197302340204913662091712467372417449951171875	0.99999999981654308367495787024381570518016815185546875	-1.4324842916705773	0.7589883854287394	CERKL;HSP90AA1;SAMD8;TTYH2;CERK;IQSEC1;RPS6;DNMT3A;RASSF8;TEX261;FAM129B;HIPK2;SLC6A6;ARHGAP10;ZFYVE26;FAM83F;RILPL2;NPHP4;CIC;TBC1D22A;ABCG1;ARL8B;LGMN
B-cells_GL7_positive_Alum	10/142	0.499012045682940497126622858559130690991878509521484375	0.99999999990150667539268170003197155892848968505859375	0.31722737832017500192449688256601803004741668701171875	0.99999999981654308367495787024381570518016815185546875	-1.0558016982679725	0.7339142018337282	PTP4A3;PFKL;SYS1;WHRN;SSU72;SUSD3;JMJD1C;TRP53INP2;IFFO1;DCAF6
mammary_gland_non-lactating	15/201	0.6017223894674155193484921255731023848056793212890625	0.99999999990150667539268170003197155892848968505859375	0.3783221932888001237671460330602712929248809814453125	0.99999999981654308367495787024381570518016815185546875	-1.1241800678363938	0.5710374809924113	CAR3;RTN2;PHF2;APOBEC2;CKM;VLDLR;BIN1;ZFP385A;A830052D11RIK;CACNA1S;CASQ1;TACC2;ALDOA;CUEDC1;SNTA1
skeletal_muscle	44/710	0.68227084383664438060890233828104101121425628662109375	0.99999999990150667539268170003197155892848968505859375	0.27082796896517857820896324483328498899936676025390625	0.99999999981654308367495787024381570518016815185546875	-1.2243967047292976	0.4681218390883403	RD3;RTN2;UBXN2A;DCAF8;VLDLR;TRAK1;DUSP13;DCAF6;KBTBD13;NEURL1A;LDHA;TATDN1;PRKAR2A;UBC;KIF13A;A830052D11RIK;CACNA1S;SLC25A25;TRP53INP2;SNTA1;ARFGEF1;SH3GLB1;APOBEC2;CKM;STRADB;USP2;B330016D10RIK;VPS37A;LBX1;COQ10A;PTP4A2;RCAN1;PTP4A3;PINK1;BIN1;REEP3;ANKRD40;CASQ1;TACC2;LPIN1;ALDOA;CUEDC1;SLC25A4;STK40
mammary_gland__lact	7/104	0.54004485502073540370560067458427511155605316162109375	0.99999999990150667539268170003197155892848968505859375	0.3804456990408751071441884050727821886539459228515625	0.99999999981654308367495787024381570518016815185546875	-0.6972779379790254	0.4295950838245234	B4GALT1;BTN1A1;STX6;MALAT1;FAM3C;PIK3R1;SLC39A14
cerebral_cortex	24/349	0.76008495723166957791505637942464090883731842041015625	0.99999999990150667539268170003197155892848968505859375	0.48063887902700541676637158161611296236515045166015625	0.99999999981654308367495787024381570518016815185546875	-1.2420515251149835	0.3407258667493623	TUB;EGR1;BRSK2;SEMA7A;KHDRBS3;ANKRD33B;KCNB1;CADM2;CLSTN1;MAGI2;TTC7B;RTN4RL2;8030462N17RIK;NLK;CAMKK1;TRIM9;MAPK8;SV2B;TBC1D24;CSPG5;KIF1A;APBB1;ATXN7L3;VAMP2
ciliary_bodies	18/317	0.81256163988069263215408000178285874426364898681640625	0.99999999990150667539268170003197155892848968505859375	0.56639393969168849718442970697651617228984832763671875	0.99999999981654308367495787024381570518016815185546875	-1.4371228170548842	0.29829424641825986	WHRN;C230035I16RIK;PPM1H;RAX;MSI2;VASH1;PLEKHA7;TSPAN10;IGF1R;THAP4;SLC6A6;TRIM9;4930578M01RIK;PIK3CA;RCOR3;BC031361;SBF2;CDON
spleen	5/100	0.69420182464417956591518077402724884450435638427734375	0.99999999990150667539268170003197155892848968505859375	0.54266673717975011381753347450285218656063079833984375	0.99999999981654308367495787024381570518016815185546875	-0.7997101915179667	0.29188825978002686	MACF1;AKNA;ZMYND8;MADD;KAZALD1
dendritic_plasmacytoid_B220+	9/214	0.78905566005093408232795582080143503844738006591796875	0.99999999990150667539268170003197155892848968505859375	0.5843765316910023432939169651945121586322784423828125	0.99999999981654308367495787024381570518016815185546875	-1.1219681843668359	0.26581492455591094	FGR;SLC44A1;NFYA;6530402F18RIK;TBC1D8;TRIB1;LRP8;IFFO1;TMEM229B
cerebral_cortex_prefrontal	21/344	0.821948302831287946901284158229827880859375	0.99999999990150667539268170003197155892848968505859375	0.5682837076865936420944080964545719325542449951171875	0.99999999981654308367495787024381570518016815185546875	-1.0034749669040754	0.19675914162508382	BRSK2;SVOP;KHDRBS3;CADM2;CLSTN1;TTC7B;CELF4;RTN4RL2;NLK;C1QL3;IGSF21;MAPK8;NBEA;SV2B;TBC1D24;TSPAN5;APBB1;MARK4;SNCB;ATXN7L3;DLGAP4
dorsal_striatum	30/477	0.8563736257477920776892688081716187298297882080078125	0.99999999990150667539268170003197155892848968505859375	0.57021086186608271884068699364433996379375457763671875	0.99999999981654308367495787024381570518016815185546875	-1.1647181017502173	0.18058781718563735	GSK3B;CELF1;TUSC3;C1QTNF4;ZFYVE28;PPP3CA;PPP3R1;ADAMTS3;RIC8B;ATXN1;AKAP11;C130071C03RIK;CAR11;PHACTR1;RHBDL3;PDE8B;SOCS5;IQSEC1;SGIP1;CADM2;ATP2B1;YWHAZ;UCHL5;IGSF11;CNOT7;MPPED2;GNB5;CDK5R2;GAS7;YPEL2
C2C12	7/167	0.799020066979414078645049812621437013149261474609375	0.99999999990150667539268170003197155892848968505859375	0.62453027158295537635268601661664433777332305908203125	0.99999999981654308367495787024381570518016815185546875	-0.759549060525825	0.17041942905656582	SEMA7A;KIRREL;PITPNM3;FAM64A;5031425E22RIK;JAM2;CDON
nucleus_accumbens	22/383	0.862047186529359965589947023545391857624053955078125	0.99999999990150667539268170003197155892848968505859375	0.61638367080373368533940947600058279931545257568359375	0.99999999981654308367495787024381570518016815185546875	-0.9243527748228444	0.13721579636802805	THRA;GRIK5;CELF4;DOC2B;DUSP8;GMCL1;C1QTNF4;PPP3CA;CDH4;ADAMTS3;RIC8B;PDZD2;DLG4;CROCC;MPPED2;PITPNM2;CSPG5;CAR11;PHACTR1;RHBDL3;PDE8B;IP6K2
mast_cells_IgE+antigen_1hr	12/265	0.87719446488644370329978983136243186891078948974609375	0.99999999990150667539268170003197155892848968505859375	0.6923613714675569408285582539974711835384368896484375	0.99999999981654308367495787024381570518016815185546875	-0.7858792083980299	0.10297105902612166	ZFP787;RABGEF1;ATXN1;SLC44A1;ZBTB49;TET3;FOSB;BCOR;PRKAB1;NDRG1;THSD4;MAP4K3
placenta	22/411	0.87052083485551812191971521315281279385089874267578125	0.99999999990150667539268170003197155892848968505859375	0.6202631878723561253963225681218318641185760498046875	0.99999999981654308367495787024381570518016815185546875	-0.7052992374803018	0.09779932126465614	RALBP1;ARF2;FAM78B;TEX264;EPAS1;LIMK2;CTNNBIP1;SLC2A1;DNAJB12;RASSF8;LIFR;ADM;ATP2C1;LRP8;ACVR2B;PLEKHA7;PARD6B;TMEM108;ATG4B;MARK3;PLEKHH1;LNX2
bone_marrow	21/413	0.8749162098053062663893797434866428375244140625	0.99999999990150667539268170003197155892848968505859375	0.62746773512364928393481022794730961322784423828125	0.99999999981654308367495787024381570518016815185546875	-0.6678676401405339	0.08924525429301956	ATF7IP;CAR2;STRADB;SLC43A1;RAB27A;MEMO1;WIPI2;CDC6;MMP9;GTPBP1;GALNT10;TRAK2;AQP1;LMNB1;FGR;FAM53B;GSE1;CDR2;BCL9L;TMPO;TNRC6B
neuro2a	22/425	0.89886082668375788529147030203603208065032958984375	0.99999999990150667539268170003197155892848968505859375	0.66924713461628393407210069199209101498126983642578125	0.99999999981654308367495787024381570518016815185546875	-0.6575516501381256	0.07011280288386978	TUB;AGPAT5;FAM78B;SSU72;2410124H12RIK;CBFA2T2;FOXO3;PKMYT1;VAX2;DHDDS;RAI1;MAPK8;CNOT7;PCBP3;TMEM108;CDK1;SARM1;NPHP4;SLC25A33;YAF2;SLC19A1;MDM1
macrophage_peri_LPS_thio_1hrs	30/598	0.9345357086347030328710161484195850789546966552734375	0.99999999990150667539268170003197155892848968505859375	0.6960356601971640078119207828422077000141143798828125	0.99999999981654308367495787024381570518016815185546875	-0.913472906563563	0.061847086281382524	TTYH2;MAST1;BHLHE41;ATP1A3;TNFAIP3;RORA;PRDM1;FAM129B;FAM83F;C130071C03RIK;STOM;DPF3;EPC1;STX3;CIC;JUNB;TBC1D22A;BRD2;EGR1;DUSP5;DUSP1;DNMT3A;HIPK2;SLC6A6;ARHGAP10;RILPL2;ITGA5;SSX2IP;ARL8B;4833428L15RIK
RAW_264_7	8/222	0.899434428456070467206018292927183210849761962890625	0.99999999990150667539268170003197155892848968505859375	0.75058286192784995360938182784593664109706878662109375	0.99999999981654308367495787024381570518016815185546875	-0.583441407834533	0.061838444899393906	GALNT7;PIGB;DCLRE1A;CADM1;SLCO4A1;BIN1;SUSD3;PDE8B
iris	6/133	0.87464514779395863275368583344970829784870147705078125	0.99999999990150667539268170003197155892848968505859375	0.7531759773338209118520580886979587376117706298828125	0.99999999981654308367495787024381570518016815185546875	-0.37708226479846607	0.050505274939479324	GALNT4;RAX;KLHDC8B;GNB5;GAS6;TSPAN10
lens	47/947	0.94322231602136208383768689600401557981967926025390625	0.99999999990150667539268170003197155892848968505859375	0.62445987982358897028234423487447202205657958984375	0.99999999981654308367495787024381570518016815185546875	-0.7164025194048774	0.041876069992141496	RBPJL;PHF2;CASZ1;1810026B05RIK;ANP32A;TMEM63B;CELF1;FAM89A;USP10;GLO1;ARL3;SIPA1L3;NDRG1;MTMR7;TRIM9;TMEM201;ING2;TATDN1;UBR5;NRIP1;BMF;NCAM1;2310015A10RIK;YAF2;MAP3K5;PEA15A;HS3ST3B1;XRCC6;MBNL2;FAM78B;CADM1;C230035I16RIK;ZFP536;PBX3;KLHDC8B;CORO2B;FOXN1;PLEKHA7;DDOST;RCAN1;PEX5L;MAB21L1;TACC2;MXRA7;SSX2IP;YPEL2;BMPR1A
mast_cells_IgE	31/598	0.9345357086347030328710161484195850789546966552734375	0.99999999990150667539268170003197155892848968505859375	0.6960356601971640078119207828422077000141143798828125	0.99999999981654308367495787024381570518016815185546875	-0.604810666567514	0.04094897310071306	KDM5B;GSK3B;DCLRE1A;BRSK2;ZMYND8;RNF6;TEX261;UBR2;AHR;CXXC5;FOXO3;THSD4;RAI1;ATXN1;CHSY1;RPS6KA2;FAM120A;EPC1;STX3;MAP4K3;MBNL1;ACSL1;PRKCA;CDYL;PPP2R5C;PRKAB1;PTP4A2;ZZZ3;TAOK3;RCOR3;SEC22C
osteoclasts	4/110	0.8936489303860326582906736803124658763408660888671875	0.99999999990150667539268170003197155892848968505859375	0.7954258339273063693752874314668588340282440185546875	0.99999999981654308367495787024381570518016815185546875	-0.25324281273426413	0.02847519830811166	ATP13A2;MMP9;THSD4;ARL8B
hippocampus	8/176	0.91913425843854434926782914772047661244869232177734375	0.99999999990150667539268170003197155892848968505859375	0.80638808145913365432733144189114682376384735107421875	0.99999999981654308367495787024381570518016815185546875	-0.23617095841646157	0.01991466153760437	PRDM8;NSF;RIC3;PPP3R1;CADM2;KCNAB2;BTBD9;CAMKK1
3T3-L1	8/181	0.9299381950875200697481659517507068812847137451171875	0.99999999990150667539268170003197155892848968505859375	0.82467227071942372784718600087217055261135101318359375	0.99999999981654308367495787024381570518016815185546875	-0.22842863466256455	0.01659240544305053	MTCH2;GNB1;TBC1D24;SSU72;CDK2AP2;HIF1A;5031425E22RIK;CD276
epidermis	16/373	0.936629620844809718249734942219220101833343505859375	0.99999999990150667539268170003197155892848968505859375	0.7713797993884947690190756475203670561313629150390625	0.99999999981654308367495787024381570518016815185546875	-0.19434557574676412	0.012723291150710919	CASZ1;JAG1;SDC4;ANKRD35;ELOVL4;LRP4;PTPN21;RORA;FOXN1;CHIT1;ACER2;KLC3;PDZD2;KIF13A;NUDT17;NRTN
macrophage_bone_marrow_24h_LPS	26/551	0.96090846763214321502033499200479127466678619384765625	0.99999999990150667539268170003197155892848968505859375	0.789513040653324171813665088848210871219635009765625	0.99999999981654308367495787024381570518016815185546875	-0.29847535587650414	0.011902039570318407	CASZ1;SAMD8;SDC3;BHLHE41;HIF1A;GMCL1;NEURL1A;RXRA;SIRPA;ZBTB7B;MARK4;PLTP;CYTH1;NTNG2;SGIP1;ACSL1;SSU72;IRF2BP2;VPS37A;POR;KIF2A;RFX4;0610038B21RIK;MXD1;DSCAML1;GAS7
salivary_gland	23/480	0.96571805312311276292547290722723118960857391357421875	0.99999999990150667539268170003197155892848968505859375	0.8238251621074488273421820849762298166751861572265625	0.99999999981654308367495787024381570518016815185546875	-0.2651118545772817	0.009247991692187756	RD3;GALNT7;XBP1;SLC44A1;TMEM63B;LMAN1L;SETD1B;USP2;UBR2;1600014C23RIK;DHDDS;MEIS1;DBP;TMEM214;TEF;SFXN2;CUEDC1;PLEKHH1;ST3GAL1;SLC12A8;GNE;BCL9L;PPARD
MEF	14/300	0.94469546300536555438753794078365899622440338134765625	0.99999999990150667539268170003197155892848968505859375	0.81439544869304969498813306927331723272800445556640625	0.99999999981654308367495787024381570518016815185546875	-0.08938936710683756	0.005085599299111915	PHC2;RYK;ACTN1;WWC2;ADM;WISP1;IGF1R;RXRA;LBH;0610038B21RIK;NCAM1;ITGA5;BCL9L;CD276
dendritic_cells_myeloid_CD8a-	7/188	0.94290020925166917464821381145156919956207275390625	0.99999999990150667539268170003197155892848968505859375	0.84789652170347828974428239234839566051959991455078125	0.99999999981654308367495787024381570518016815185546875	-0.07650981939090504	0.0044983814102735305	FGR;BTG2;HLCS;LPCAT2;TRAFD1;BMF;FEM1C
mast_cells	27/515	0.95205655556302704045634754947968758642673492431640625	0.99999999990150667539268170003197155892848968505859375	0.7706821187393855243641382912755943834781646728515625	0.99999999981654308367495787024381570518016815185546875	-0.06980596061548869	0.0034296254018586427	ZFP787;CRTC3;ANKRD33B;KLHL36;ANP32A;ZMYND8;AHR;HIF1A;PLA2G7;GALNT10;ZFP36L2;RPS6KA2;STOM;GSE1;STX3;JUNB;EGR1;NFYA;TBC1D8;PRKCA;PRKAB1;COQ10A;TAOK3;DNAJA4;MAB21L1;PADI2;VOPP1
nih_3T3	9/252	0.95344898067549388454011705107404850423336029052734375	0.99999999990150667539268170003197155892848968505859375	0.85037863426478887962645103471004404127597808837890625	0.99999999981654308367495787024381570518016815185546875	-0.04189058935964481	0.001996897701787014	PIAS3;CDH4;POFUT1;GNB1;PRKCA;FAM64A;SOX12;FANCE;TMPO
microglia	2/90	0.99999999990150667539268170003197155892848968505859375	0.99999999990150667539268170003197155892848968505859375	0.99999999980601772531230153617798350751399993896484375	0.99999999981654308367495787024381570518016815185546875	2.327055904609199	-0.00000000022919947260333791	SLCO4A1;SH3BGRL2
thymocyte_SP_CD8+	1/103	0.99999999988294685504541803311440162360668182373046875	0.99999999990150667539268170003197155892848968505859375	0.999999999802798189563191044726409018039703369140625	0.99999999981654308367495787024381570518016815185546875	2.3327479904520168	-0.00000000027305548868487067	WDR89
T-cells_foxP3+	1/112	0.99999999986051280043142241993336938321590423583984375	0.99999999990150667539268170003197155892848968505859375	0.99999999974682640679901624025660566985607147216796875	0.99999999981654308367495787024381570518016815185546875	2.176518901360071	-0.00000000030359652637996737	6530402F18RIK
granulo_mono_progenitor	1/124	0.99999999986823573383531993385986424982547760009765625	0.99999999990150667539268170003197155892848968505859375	0.99999999971436304146976681295200251042842864990234375	0.99999999981654308367495787024381570518016815185546875	2.5765486302754823	-0.00000000033949703952822727	EXOG
C3H_10T1_2	1/155	0.99999999984102194705570809674100019037723541259765625	0.99999999990150667539268170003197155892848968505859375	0.99999999981654308367495787024381570518016815185546875	0.99999999981654308367495787024381570518016815185546875	2.5775212972676735	-0.00000000040976931729463234	RARG
testis	116/3059	0.99999727381103753476310203041066415607929229736328125	0.99999999990150667539268170003197155892848968505859375	0.984690487996619179256185816484503448009490966796875	0.99999999981654308367495787024381570518016815185546875	2.3178011572742445	-0.000006318772545238096	MTCH2;ULK4;ZDHHC5;MSI1;HSF2BP;FABP12;4930465K10RIK;FAM110A;PPP1CC;DPYSL5;RNF19A;DPF3;ROPN1L;KIF21B;ARID2;SBF2;1110020A21RIK;SH3GLB1;1700001K19RIK;AGTPBP1;ACSL1;USP2;CDYL;4930415O20RIK;THAP4;FAM161A;RFX4;MAK;OSBP2;RD3;CDS1;BRSK2;RNASEH2A;CCDC24;NAIF1;4933433H22RIK;PKMYT1;CAMSAP1;GMCL1;SEC14L1;STK35;KIF3B;PTPMT1;UBR5;TBC1D14;NPHP4;TRP53TG5;LYAR;ZC3H14;JAG1;GRTP1;LRRC61;IFT122;TBCC;BTBD9;IFFO1;PEX5L…
NK_cells	20/669	0.9999951347680886559743385078036226332187652587890625	0.99999999990150667539268170003197155892848968505859375	0.9996471085640761256030373260728083550930023193359375	0.99999999981654308367495787024381570518016815185546875	2.1522253426044586	-0.000010471100889430292	ZFP787;PHF2;GSK3B;MBNL1;MAP3K1;ZBTB25;CCNT1;PPM1H;PIK3R1;ZFP36L2;SBNO1;PPP3CC;CHSY1;SPRY2;ARHGEF2;USP30;MAPRE2;RBM5;CYTH1;BCL9L
liver	24/928	0.99999491770796911094265624342369846999645233154296875	0.99999999990150667539268170003197155892848968505859375	0.99925409878567450494557533602346666157245635986328125	0.99999999981654308367495787024381570518016815185546875	2.4055035760943477	-0.000012225502721873278	HS3ST3B1;ABCC3;ZFP787;FAM78B;ACSL1;GLO1;NR1H3;PIPOX;AK3;LIFR;AHR;TTC39C;SLC39A14;GCHFR;VTN;ARL4D;RXRA;GGCX;EBPL;ACO1;SFXN2;HPD;ALDH7A1;SLC25A25
eyecup	24/828	0.9999939890386102536723456069012172520160675048828125	0.99999999990150667539268170003197155892848968505859375	0.9993437958109263608008632218115963041782379150390625	0.99999999981654308367495787024381570518016815185546875	2.0557175241461927	-0.000012356875804256562	HS3ST3B1;ZFP523;TRAFD1;HSF2BP;MSI2;VASH1;PUM1;COQ10A;IGSF9;PURA;TATDN1;KIF13A;KLF9;ULK3;VOPP1;ACO1;RAD54L2;ANKRD52;FMOD;TRMT61A;SBF2;RBM5;ZFP462;BMPR1A
embryonic_stem_line_Bruce4_p13	24/876	0.99999041317108161575077929228427819907665252685546875	0.99999999990150667539268170003197155892848968505859375	0.99894064388039460755663867530529387295246124267578125	0.99999999981654308367495787024381570518016815185546875	2.1695529508542593	-0.00002079923266871741	ABT1;KDM5B;RARG;MREG;PTGIS;CTBP2;ZFP219;ZMYND8;ESRRB;SHROOM3;HSF2BP;SOX12;RRP1B;CBFA2T2;LMNB1;LYRM1;TBC1D14;BMF;E2F3;JARID2;ZCCHC3;JAM2;PPARD;TJP2
umbilical_cord	1/208	0.99995562219053268915303078756551258265972137451171875	0.99999999990150667539268170003197155892848968505859375	0.99964704995686337607452287556952796876430511474609375	0.99999999981654308367495787024381570518016815185546875	2.300354809016705	-0.00010208697263662043	PLEKHG3
cornea	22/427	0.965430574834976962250721044256351888179779052734375	0.99999999990150667539268170003197155892848968505859375	0.83598873512692450926664378130226396024227142333984375	0.99999999981654308367495787024381570518016815185546875	0.005303378536954888	-0.00018657861437411762	USP6NL;MREG;HLF;RYK;ZDHHC5;TBCC;RORA;HSF2BP;PPP2R5C;PLEKHA7;THAP4;PARD6B;KLC3;STK35;REEP3;KIF13A;LRIG1;SPRY2;MBP;PHACTR1;MXRA7;TJP2
Baf3	9/440	0.99988627248768657818089877764577977359294891357421875	0.99999999990150667539268170003197155892848968505859375	0.99782463640776619673289360434864647686481475830078125	0.99999999981654308367495787024381570518016815185546875	1.9971788081228288	-0.0002271470941747086	SCAMP5;HSP90AA1;SYS1;PODXL;STRAP;DPF3;ATP5G2;CUEDC1;CDK5R2
embryonic_stem_line_V26_2_p16	24/728	0.999874463115491440845516990520991384983062744140625	0.99999999990150667539268170003197155892848968505859375	0.9948614265254909216906753499642945826053619384765625	0.99999999981654308367495787024381570518016815185546875	1.9243635444854452	-0.00024159376881838115	ABT1;KDM5B;HSP90AA1;KDM4C;MRPS27;CTBP2;PTCH1;IPMK;ESRRB;CHD4;CDYL;RRP1B;CBFA2T2;ACVR2B;UCHL5;DERA;LMNB1;THAP4;KLF9;NPHP4;JARID2;ZCCHC3;DUS3L;TJP2
pancreas	20/667	0.9996948565160603816792672660085372626781463623046875	0.99999999990150667539268170003197155892848968505859375	0.9913313893822301992031498230062425136566162109375	0.99999999981654308367495787024381570518016815185546875	1.8085675918057793	-0.0005519568332029306	RBPJL;SEMA7A;XBP1;FAM78B;BTBD17;4930556N13RIK;AGAP1;DNAJC17;RXRA;LBH;SLC6A9;TMEM214;PITPNM3;ATP13A2;SFXN2;ALDH7A1;WASF3;BCL9L;PCK2;4833428L15RIK
mega_erythrocyte_progenitor	16/562	0.99954649163635977959785350321908481419086456298828125	0.99999999990150667539268170003197155892848968505859375	0.99086439795249836581803037915960885584354400634765625	0.99999999981654308367495787024381570518016815185546875	1.7755538725752535	-0.0008054111754659776	HSP90AA1;MRPS23;ANKRD12;RAB27A;EXOG;CDC6;FOXO3;ATP5G2;UCHL5;ADAMTS3;ATG4B;STRAP;TRMT61A;RPS21;NUPL1;SLC19A1
hypothalamus	10/296	0.99959595790610722421121181469061411917209625244140625	0.99999999990150667539268170003197155892848968505859375	0.99624610062367313645381727837957441806793212890625	0.99999999981654308367495787024381570518016815185546875	2.05076120346679	-0.0008287612892229941	TUB;SLC12A5;PSD2;PITPNM1;RFX4;MAST1;NCAM1;DOC2B;DSCAML1;NTSR1
stomach	4/249	0.99945494321059502595971935079433023929595947265625	0.99999999990150667539268170003197155892848968505859375	0.995982066506635010938452978734858334064483642578125	0.99999999981654308367495787024381570518016815185546875	2.0730046160731255	-0.0011302132836589675	ABCC3;CLIC6;GALNT4;ZBTB7B
uterus	2/141	0.99886662092747358077104991025407798588275909423828125	0.99999999990150667539268170003197155892848968505859375	0.99544535108396303701994156654109247028827667236328125	0.99999999981654308367495787024381570518016815185546875	2.0531275205604604	-0.0023282914327984916	PTCH1;PROM1
intestine_small	13/466	0.99873111172561024329041856617550365626811981201171875	0.99999999990150667539268170003197155892848968505859375	0.98415151126289568406235730435582809150218963623046875	0.99999999981654308367495787024381570518016815185546875	1.8400546292009254	-0.0023363063127410043	CDS1;MTCH2;VIPR1;IPMK;ITPK1;SHROOM3;ZDHHC7;IGSF9;NIPAL1;GNA11;ZBTB7B;MXD1;PPARD
osteoblast_day21	4/264	0.9986131134706166534442672855220735073089599609375	0.99999999990150667539268170003197155892848968505859375	0.99060659923013083538734235844458453357219696044921875	0.99999999981654308367495787024381570518016815185546875	1.8705127018178822	-0.0025959894569902073	PTGIS;MMP2;FMOD;GAS6
macrophage_bone_marrow_0hr	5/180	0.9982922826837794527676805955707095563411712646484375	0.99999999990150667539268170003197155892848968505859375	0.991994096037367878437862600549124181270599365234375	0.99999999981654308367495787024381570518016815185546875	1.6407590228427589	-0.0028043477938065916	PTGIS;C130071C03RIK;COTL1;SUSD3;FRMD4B
granulocytes_mac1+gr1+	20/557	0.97965415770055874755684044430381618440151214599609375	0.99999999990150667539268170003197155892848968505859375	0.86104968103958989811275159809156320989131927490234375	0.99999999981654308367495787024381570518016815185546875	0.1534445612473511	-0.0031541557500308795	NTNG2;BRSK2;SGIP1;ARID3B;BAZ2B;FOXO3;DCAF6;IGF1R;KBTBD13;ARL4D;6530402F18RIK;LPCAT2;LRIG1;VOPP1;PLCH2;4921511C10RIK;TNPO1;SLC25A25;WASF3;BMPR1A
lymph_nodes	3/90	0.92791563818208022684785873934742994606494903564453125	0.99999999990150667539268170003197155892848968505859375	0.86060791010907233822280204549315385520458221435546875	0.99999999981654308367495787024381570518016815185546875	0.04691064646246197	-0.0035095945641690995	MADD;NUDT17;ATAD2B
lacrimal_gland	29/749	0.9969183596576420836044007955933921039104461669921875	0.99999999990150667539268170003197155892848968505859375	0.94744073131631889594927997677586972713470458984375	0.99999999981654308367495787024381570518016815185546875	1.27244659272341	-0.003927277094146231	ZFP787;CASZ1;B4GALT1;AGAP1;ATP1A3;PIK3R1;4930563E18RIK;GMCL1;NCAM1;NRTN;GM15417;ARID2;TPD52;XBP1;WHRN;SETD1B;WIPI2;JOSD1;PLEKHA7;DHDDS;C330006A16RIK;DBNDD2;PIK3CA;TMEM214;A430088P11RIK;TMBIM6;SFXN2;SSX2IP;CDK5R2
B-cells_marginal_zone	11/380	0.99737554800160665990915731526911258697509765625	0.99999999990150667539268170003197155892848968505859375	0.9776387728336073390522642512223683297634124755859375	0.99999999981654308367495787024381570518016815185546875	1.5055239689072017	-0.003956369313360854	ARFGEF1;NSF;CAMK2D;WHRN;ZC3H4;JMJD1C;BAZ2B;ANKRD52;PAK2;AHDC1;RBM5
thymocyte_SP_CD4+	4/203	0.99652254067463064135523609365918673574924468994140625	0.99999999990150667539268170003197155892848968505859375	0.98374917953427643002584090936579741537570953369140625	0.99999999981654308367495787024381570518016815185546875	1.1362671687778472	-0.0039582091135190785	KDM5B;MAGEF1;PLAGL2;DIP2B
B-cells_GL7negative_Alum	17/379	0.9696468536478268784861711537814699113368988037109375	0.99999999990150667539268170003197155892848968505859375	0.86128297142651277784608510046382434666156768798828125	0.99999999981654308367495787024381570518016815185546875	0.13331010874181057	-0.004109063097535466	NSF;SYS1;KDM3B;SSU72;JMJD1C;TRAPPC9;BAZ2B;ZFP36L2;PFKL;HLCS;BIN1;TRAF5;SUSD3;ZFP592;2310015A10RIK;TRP53INP2;RALGPS2
adrenal_gland	11/245	0.99716770545149469029411193332634866237640380859375	0.99999999990150667539268170003197155892848968505859375	0.98407336291335101297050869106897152960300445556640625	0.99999999981654308367495787024381570518016815185546875	1.508934528751052	-0.004279810747231055	SCARB1;RIC3;GRAMD1B;TATDN1;DLC1;PBX3;MALAT1;VPS37B;ANKRD52;ATAD2B;C330006A16RIK
B-cells_GL7_positive_KLH	8/207	0.96789616796243349572392844493151642382144927978515625	0.99999999990150667539268170003197155892848968505859375	0.8983732269522823887797358111129142343997955322265625	0.99999999981654308367495787024381570518016815185546875	0.13464181828765395	-0.004393424729917936	SYS1;TAOK3;WHRN;EPC1;FOXN1;5031425E22RIK;GMCL1;ARNTL
T-cells_CD8+	4/166	0.99687635279764530427115687416517175734043121337890625	0.99999999990150667539268170003197155892848968505859375	0.9872674533556173859238924706005491316318511962890625	0.99999999981654308367495787024381570518016815185546875	1.45271789918299	-0.004544880203975116	TET3;FOXK1;WDR89;6430562O15RIK
amygdala	12/308	0.9966070400193569600588716639322228729724884033203125	0.99999999990150667539268170003197155892848968505859375	0.977501277195435225308983717695809900760650634765625	0.99999999981654308367495787024381570518016815185546875	1.3757136116425739	-0.004675677916384431	NSF;CDH4;CAMK2D;MAPK8;SVOP;THRA;SGIP1;1110051M20RIK;CEP164;SARM1;C1QL3;YWHAZ
kidney	20/554	0.99694906188391596568720842697075568139553070068359375	0.99999999990150667539268170003197155892848968505859375	0.9629873741851826540738557014265097677707672119140625	0.99999999981654308367495787024381570518016815185546875	1.7344991927285758	-0.005299938709291072	PLEKHG3;CDA;PIPOX;ATP11A;NDRG1;ARHGAP24;AQP1;IGF1R;THAP4;IGSF11;PDZD2;PTER;PPA2;TRPV4;RUFY3;ACO1;TMBIM6;ALDH7A1;SLC19A1;ATP6V1B1
B-cells_GL7_negative_KLH	7/212	0.97253680915627171987836163680185563862323760986328125	0.99999999990150667539268170003197155892848968505859375	0.9089669270419575841657433556974865496158599853515625	0.99999999981654308367495787024381570518016815185546875	0.19199813950549835	-0.005346640191496097	KBTBD13;NSF;CAMK2D;BIN1;TRAF5;ZFP36L2;RALGPS2
dendritic_cells_lymphoid_CD8a+	7/142	0.9649123326781730014545246376655995845794677734375	0.99999999990150667539268170003197155892848968505859375	0.90913515279294709880986147254589013755321502685546875	0.99999999981654308367495787024381570518016815185546875	0.15393052244531374	-0.00549809482398925	CAMK1D;KDM3B;ZFP516;PRKAR2A;4930556N13RIK;TRIB1;MAPRE2
mIMCD-3	9/300	0.99557420452090938933764618923305533826351165771484375	0.99999999990150667539268170003197155892848968505859375	0.97281316521836991295657526279683224856853485107421875	0.99999999981654308367495787024381570518016815185546875	1.2999863620446401	-0.005766243303947027	PLEKHG3;DCLRE1A;JAG1;KIRREL;REEP3;WWC2;SHROOM3;CCDC86;TMPO
macrophage_bone_marrow_6hr_LPS	27/730	0.99150456545015064335757415392436087131500244140625	0.99999999990150667539268170003197155892848968505859375	0.9000748546362318247560097006498835980892181396484375	0.99999999981654308367495787024381570518016815185546875	0.7386679569429494	-0.006302112941385423	PIGS;SLC23A2;ANKRD33B;SDC4;DCUN1D3;SDC3;UBR2;GPR84;AFF1;THSD4;NTN3;KIF3B;POFUT1;STOM;PLAGL2;BMF;TPD52;RHBDF2;TRAPPC9;SLC39A14;HIPK2;LPCAT2;CDK2AP2;CCDC86;STK40;GAS7;TMEM229B
stem_cells__HSC	4/186	0.9932447353884550356184490738087333738803863525390625	0.99999999990150667539268170003197155892848968505859375	0.97327492272915872018046457014861516654491424560546875	0.99999999981654308367495787024381570518016815185546875	0.955278393386846	-0.006475053381361264	MEIS1;FOS;UCHL5;ETV6
thymocyte_DP_CD4+CD8+	16/410	0.99349828919847904540318950239452533423900604248046875	0.99999999990150667539268170003197155892848968505859375	0.95202164963965063559925283698248676955699920654296875	0.99999999981654308367495787024381570518016815185546875	1.0279656249466063	-0.0067053570514718506	ZFP787;KDM5B;PHF2;DGKE;XRCC6;CEP164;EXOG;CLK3;LRRC1;KAT2B;NRIP1;STX6;SARM1;EPC1;CLASP1;TMPO
T-cells_CD4+	7/191	0.9944356491890837812519521321519277989864349365234375	0.99999999990150667539268170003197155892848968505859375	0.9768841372051115801156129236915148794651031494140625	0.99999999981654308367495787024381570518016815185546875	1.2185014138767376	-0.006799103219964687	APOBEC2;ZC3H4;RNF19A;SARM1;FOXK1;ZDHHC7;PAK2
macrophage_peri_LPS_thio_7hrs	35/707	0.97732708530335121732690595308667980134487152099609375	0.99999999990150667539268170003197155892848968505859375	0.81963553871251926263852283227606676518917083740234375	0.99999999981654308367495787024381570518016815185546875	0.31083226469258146	-0.007128595329448155	PLEKHF2;PIGS;CERKL;DYRK2;SLC44A1;MAX;ZBTB49;USP12;MSI2;AFF1;MLLT6;RABGEF1;SBNO1;RPS6KA2;6530402F18RIK;FAM53C;SNRPD3;STX3;FBRS;KPNA3;CYTH1;D1ERTD622E;BRD2;PHC2;RHBDF2;VPS37C;TRAFD1;PAWR;MMD2;ETV6;HIPK2;PAPD7;CCDC86;ACO1;ITGA5
bone	3/157	0.99540946651930328759050325970747508108615875244140625	0.99999999990150667539268170003197155892848968505859375	0.98289237592658385000987664170679636299610137939453125	0.99999999981654308367495787024381570518016815185546875	1.605191849698288	-0.007385651969978859	CAR2;CDR2;TRAK2
macrophage_bone_marrow_2hr_LPS	15/365	0.98991719226893903904596072607091628015041351318359375	0.99999999990150667539268170003197155892848968505859375	0.9395731019369428782539444000576622784137725830078125	0.99999999981654308367495787024381570518016815185546875	0.7827428992764428	-0.007932303645311441	SLC23A2;ANKRD33B;SDC4;TRAPPC9;FRMD4B;PRDM1;MSI2;GPR84;DNAJC17;BIN1;STOM;PLAGL2;ITGA5;SLC19A1;TMPO
heart	24/568	0.99130708083364826865846453074482269585132598876953125	0.99999999990150667539268170003197155892848968505859375	0.92045413024726696615829268921515904366970062255859375	0.99999999981654308367495787024381570518016815185546875	0.9601100081045658	-0.008382646543882868	FHOD3;NTNG2;CASZ1;ACADVL;PTGIS;PPTC7;MRPS23;VLDLR;TRAK1;SDHB;COQ10A;CS;RCAN1;TMEM201;CDH2;DNAJA4;RNF207;KIF13A;ANKRD40;MEF2D;SLC25A4;CLASP1;TRP53INP2;JAM2
follicular_B-cells	29/603	0.98665808935144327929123164722113870084285736083984375	0.99999999990150667539268170003197155892848968505859375	0.88777431822173891173832771528395824134349822998046875	0.99999999981654308367495787024381570518016815185546875	0.6470666354690493	-0.00869121372438119	MACF1;BTG2;AKNA;ANP32A;CCNT1;CELF1;CHD4;BAZ2B;NR2E3;GMCL1;ZFP36L1;LBH;ZFP385B;KIF21B;RBM5;CYTH1;RALGPS2;ATF7IP;WHRN;LIMK2;H3F3A;DNAJC17;CABLES2;PTP4A3;PIK3CA;TRAF5;RARA;ZFP592;PRR14
adipose_brown	15/456	0.99111799126459076969553052549599669873714447021484375	0.99999999990150667539268170003197155892848968505859375	0.93375671582995078967570634631556458771228790283203125	0.99999999981654308367495787024381570518016815185546875	0.9834854008093545	-0.008774350793059849	CAR3;SREBF1;MTCH2;ACADVL;ACSL1;DCUN1D3;ACOT11;AK3;SDHB;AKAP1;CS;PFKL;DLC1;LPIN1;PPARGC1B
mast_cells_IgE+antigen_6hr	2/146	0.9926790233118740758300191373564302921295166015625	0.99999999990150667539268170003197155892848968505859375	0.97553936781585470772171220232849009335041046142578125	0.99999999981654308367495787024381570518016815185546875	1.232028815670469	-0.00905283260906117	ATXN1;HIPK2
osteoblast_day5	4/175	0.9896945910228589493584649972035549581050872802734375	0.99999999990150667539268170003197155892848968505859375	0.9633692006669374308103215298615396022796630859375	0.99999999981654308367495787024381570518016815185546875	0.9214998058323599	-0.009545703479421906	RYK;ZBTB1;NCAM1;GALNT10
pituitary	10/294	0.98582722343395323694181797691271640360355377197265625	0.99999999990150667539268170003197155892848968505859375	0.9333887632022739300197144984849728643894195556640625	0.99999999981654308367495787024381570518016815185546875	0.7496620021465383	-0.01070080249912531	SIX6;UNC5A;WHRN;TMEM107;3830408C21RIK;RAB27A;TNPO1;5031425E22RIK;ADCY6;MDM1
intestine_large	16/374	0.96580437332541679840147708091535605490207672119140625	0.99999999990150667539268170003197155892848968505859375	0.850386763264157519159880393999628722667694091796875	0.99999999981654308367495787024381570518016815185546875	0.3137754094672691	-0.010917494494211458	GALNT7;VIPR1;GALNT4;SLC44A1;PAQR4;GRTP1;IPMK;SHROOM3;TRAK1;GALNT10;SLC4A7;MXD1;TRIB1;SLC12A8;GNE;PPARD
prostate	13/329	0.97328138867902846964597074475022964179515838623046875	0.99999999990150667539268170003197155892848968505859375	0.8844140238641575724187759988126344978809356689453125	0.99999999981654308367495787024381570518016815185546875	0.44618113939947684	-0.012083496181720464	CASZ1;LIMK2;PAWR;COPZ2;1600014C23RIK;DDOST;PGRMC2;MAT2A;TRIM2;MPPED2;MYO5C;NRIP1;GNE
dorsal_root_ganglia	26/541	0.9838467750173001125091332141892053186893463134765625	0.99999999990150667539268170003197155892848968505859375	0.8836712181738193283564442026545293629169464111328125	0.99999999981654308367495787024381570518016815185546875	0.7808268547430761	-0.012715851611468529	GSK3B;FAM57B;MAST1;CEP164;ZDHHC2;ZFYVE28;PCBP3;DPYSL5;NACC2;FAM73A;SH3BGRL2;KIF1A;CAMK2G;TRIM67;AGTPBP1;MBNL2;IFT122;LIFR;KCNAB2;EML1;FIG4;DYNC1LI1;RUFY3;REEP2;ATG4B;MAPRE2
osteoblast_day14	12/301	0.97342777538242375445776133346953429281711578369140625	0.99999999990150667539268170003197155892848968505859375	0.891129691674911850185480943764559924602508544921875	0.99999999981654308367495787024381570518016815185546875	0.5415537024983883	-0.014584933468093059	BACE1;SEMA7A;KIRREL;ARF2;ZBTB25;MMP2;ZBTB1;NCAM1;MXRA7;FMOD;GAS6;CDON
common_myeloid_progenitor	1/80	0.97855408883550965004616273290594108402729034423828125	0.99999999990150667539268170003197155892848968505859375	0.953611250750056260727660628617741167545318603515625	0.99999999981654308367495787024381570518016815185546875	0.7084175461554273	-0.015357937267896365	SARM1
lung	14/354	0.97133579994649055233679746379493735730648040771484375	0.99999999990150667539268170003197155892848968505859375	0.8725460493849979126679272667388431727886199951171875	0.99999999981654308367495787024381570518016815185546875	0.546206542136086	-0.015885347526373824	MACF1;EPAS1;HEG1;LRP4;SHROOM3;ACER2;ARL4D;PDZD2;FAM179A;PODXL;DLC1;KIF13A;NHLRC2;PLTP
adipose_white	5/199	0.98512456508131085453072728341794572770595550537109375	0.99999999990150667539268170003197155892848968505859375	0.94631314784958664443337283955770544707775115966796875	0.99999999981654308367495787024381570518016815185546875	1.1069007522478385	-0.01658932501588894	CAR3;HPDL;TMEM150C;GLB1L2;IP6K2
bladder	7/195	0.982911736785094802826279192231595516204833984375	0.99999999990150667539268170003197155892848968505859375	0.9406241278213531842311567743308842182159423828125	0.99999999981654308367495787024381570518016815185546875	1.1325421167966792	-0.019520442135094043	ACER2;PTGIS;P2RX1;ACTN1;PAWR;THSD4;MYLK

## Sheet: SE_Only
Term	Overlap	P-value	Adjusted P-value	Old P-value	Old Adjusted P-value	Z-score	Combined Score	Genes
retina	82/664	0.000000000015231903409684160977127444339500870508496976896140040480531752109527587890625	0.000000001447030823919995325138849890105226247971614839116227813065052032470703125	0.0000000000000517281259043803401223469351514537826577694486218650382625128258951008319854736328125	0.000000000004914171960916132267446748147011448249431297963241149773239158093929290771484375	-2.163438225171695	53.886116631942805	PRDM8;DGKE;CCDC126;USP33;ANKRD33;CEP164;DIXDC1;OTUD7B;PTPN21;RORA;MSI2;ELFN1;AP2A2;PCMTD2;TRIM9;TRIM2;CNGA1;SBF2;AGTPBP1;IPMK;VPS37A;SOX12;FRMD4B;MYT1;UCHL5;PPM1B;PIK3CA;FAM161A;PITPNM1;RNF207;RUFY3;MAK;MADD;TBC1D24;LUC7L3;OSBP2;CNGB1;AGPAT5;SLC24A1;CAMK2D;ANKRD12;AGAP1;GDPD5;ATP2C1;NLK;FAM169A;TROVE2;HIF1A;PLCXD2;IGSF9;CAMSAP1;CPLX3;GRK1;TMEM201;PGRMC2;RHOT1;PCBP3;RDH12;RHO;CAMTA1;NXNL2;ZFP462;R…
retinal_pigment_epithelium	53/473	0.000119836969305994460346757868318690043452079407870769500732421875	0.005692256042034736507329029109314433299005031585693359375	0.000005776397650632510022698958007669745029488694854080677032470703125	0.00027437888840504422692523345261861322796903550624847412109375	-1.8068172926514081	16.31443690495454	CLIC6;CCDC126;DIXDC1;OTUD7B;MSI2;TSPAN10;IGF1R;PCMTD2;ZFP385B;CNGA1;TMEM108;USP30;HMGN1;IPMK;VPS37A;FRMD4B;PPM1B;PITPNM1;ANKRD40;MALAT1;OSBP2;SEC22C;CNGB1;SLC24A1;CAMK2D;GDPD5;ATP2C1;NLK;LRP8;GRK1;SCUBE3;PURA;PARD6B;RHOT1;RDH12;RHO;TSPAN5;CDR2;SLC19A1;NXNL2;RTBDN;SLC16A1;KCNB1;PDE6G;BC027072;ABCA4;TBCC;PLEKHA7;RP1L1;CNOT6;IMPDH1;DLG4;GNB1
olfactory_bulb	35/414	0.0142267718730542634675284574541365145705640316009521484375	0.450514442646718304974484681224566884338855743408203125	0.0019742770398979195799193941951443775906227529048919677734375	0.06251877293010078828761066915831179358065128326416015625	-1.7646494596256388	7.504400783674189	GPSM1;HDAC5;ZFP523;ANP32A;CELF1;GRIK5;ATP1A3;6430548M08RIK;GDPD5;PLCXD2;C1QTNF4;SCAMP5;PPP1CC;TRIM9;CDH4;PDZD2;PCBP3;ZFP385B;C130071C03RIK;MCF2L;CKB;SBF2;DLGAP4;ZFP462;PBX3;MMD2;PRKCA;VASH1;DUSP8;NCOR2;KIF2A;SARM1;CSPG5;DSCAML1;VAMP2
cerebellum	34/428	0.131572313457222145327563112005009315907955169677734375	0.999999999896662217224729829467833042144775390625	0.032988983326640831938991738070399151183664798736572265625	0.783488354007719767224671159056015312671661376953125	-1.6461110136186352	3.3386401623839843	SNAP25;MTCH2;SEMA7A;NDRG3;CHD7;MAST1;CEP164;DIXDC1;RORA;GMCL1;NEUROD1;ZFYVE28;NEURL1A;IGSF21;TMEM201;PSD2;ZFP385B;TRIM2;DUSP5;SLC12A5;ICMT;AGTPBP1;BTBD17;ZFP219;PTCH1;ZFP536;2410124H12RIK;DBNDD2;SNRK;PITPNM1;REEP3;SARM1;ANKRD40;MAPRE2
min6	23/361	0.2042166667615709918504052211574162356555461883544921875	0.999999999896662217224729829467833042144775390625	0.0684005406408957072894594375611632131040096282958984375	0.99999999975341802294082071966840885579586029052734375	-1.5135712924282376	2.4044196341823234	NAPA;CDKN2C;CDKN1B;BTBD17;ZFP516;CHD7;AGAP1;RAB27A;MYT1;ZDHHC2;MTMR7;NEURL1A;TMEM214;NIPAL1;RUFY3;TMEM107;TSPAN5;GSE1;NPHP4;INSM1;RCOR3;ZFP462;MDM1
B-cells_GL7_positive_Alum	9/142	0.44590739704255122344278561286046169698238372802734375	0.999999999896662217224729829467833042144775390625	0.291267445147301906605008525730227120220661163330078125	0.99999999975341802294082071966840885579586029052734375	-1.0972294417599113	0.886170751636944	PFKL;SYS1;WHRN;SSU72;SUSD3;JMJD1C;TRP53INP2;IFFO1;DCAF6
skeletal_muscle	33/710	0.6644351405756818707004640600644052028656005859375	0.999999999896662217224729829467833042144775390625	0.3008395262743459586118888182681985199451446533203125	0.99999999975341802294082071966840885579586029052734375	-1.3638314197398294	0.5575588496526903	RTN2;UBXN2A;DCAF8;TRAK1;DUSP13;DCAF6;KBTBD13;NEURL1A;TATDN1;PRKAR2A;UBC;KIF13A;TRP53INP2;SNTA1;ARFGEF1;SH3GLB1;APOBEC2;CKM;STRADB;B330016D10RIK;VPS37A;LBX1;COQ10A;PTP4A2;RCAN1;PINK1;REEP3;ANKRD40;CASQ1;TACC2;LPIN1;ALDOA;SLC25A4
nucleus_accumbens	21/383	0.68803886867235231061812328334781341254711151123046875	0.999999999896662217224729829467833042144775390625	0.421294455798060740736588059007772244513034820556640625	0.99999999975341802294082071966840885579586029052734375	-1.3568821450670274	0.5073517316003018	THRA;GRIK5;CELF4;DOC2B;DUSP8;GMCL1;C1QTNF4;PPP3CA;CDH4;ADAMTS3;RIC8B;PDZD2;DLG4;CROCC;MPPED2;PITPNM2;CSPG5;CAR11;PHACTR1;RHBDL3;PDE8B
spinal_cord	20/353	0.681875567686052175275790432351641356945037841796875	0.999999999896662217224729829467833042144775390625	0.425513801566931026965079354340559802949428558349609375	0.99999999975341802294082071966840885579586029052734375	-1.2205588696331073	0.4673618653308391	SLC44A1;PAQR4;IQSEC1;MAST1;DIXDC1;OTUD7B;ATP1A3;VASH1;DBNDD2;SLC6A9;PSD2;NACC2;CAMTA1;MBP;NCAM1;KIF1A;RHBDL3;CAMK2G;WASF3;PEA15A
mammary_gland__lact	5/104	0.55384335814941632047947450701030902564525604248046875	0.999999999896662217224729829467833042144775390625	0.41328533132733447086337719156290404498577117919921875	0.99999999975341802294082071966840885579586029052734375	-0.7426496096588326	0.4388118844489282	B4GALT1;BTN1A1;MALAT1;PIK3R1;SLC39A14
ciliary_bodies	16/317	0.75896411965713628244856181481736712157726287841796875	0.999999999896662217224729829467833042144775390625	0.53090039723972692886633240050286985933780670166015625	0.99999999975341802294082071966840885579586029052734375	-1.5862514753123143	0.437489387636567	WHRN;C230035I16RIK;PPM1H;MSI2;VASH1;PLEKHA7;TSPAN10;IGF1R;THAP4;TRIM9;4930578M01RIK;PIK3CA;RCOR3;BC031361;SBF2;CDON
neuro2a	20/425	0.73290886415210676485543217495433054864406585693359375	0.999999999896662217224729829467833042144775390625	0.45821133359030541409850911804824136197566986083984375	0.99999999975341802294082071966840885579586029052734375	-1.2694965472322395	0.39447563536975605	AGPAT5;FAM78B;SSU72;2410124H12RIK;CBFA2T2;PKMYT1;VAX2;DHDDS;RAI1;MAPK8;CNOT7;PCBP3;TMEM108;CDK1;SARM1;NPHP4;SLC25A33;YAF2;SLC19A1;MDM1
cerebral_cortex	20/349	0.767429452200685258134171817800961434841156005859375	0.999999999896662217224729829467833042144775390625	0.52931053360545465835684808553196489810943603515625	0.99999999975341802294082071966840885579586029052734375	-1.1938311313539176	0.3160175139030004	EGR1;SEMA7A;KHDRBS3;KCNB1;CADM2;CLSTN1;MAGI2;TTC7B;RTN4RL2;8030462N17RIK;NLK;CAMKK1;TRIM9;MAPK8;TBC1D24;CSPG5;KIF1A;APBB1;ATXN7L3;VAMP2
spleen	4/100	0.73167376812461182300495465824496932327747344970703125	0.999999999896662217224729829467833042144775390625	0.60643327973264604668912625129451043903827667236328125	0.99999999975341802294082071966840885579586029052734375	-0.8364283755097875	0.2613174016725464	MACF1;AKNA;MADD;KAZALD1
macrophage_peri_LPS_thio_0hrs	18/353	0.7798153723919323265789671495440416038036346435546875	0.999999999896662217224729829467833042144775390625	0.5441603183337633264926580523024313151836395263671875	0.99999999975341802294082071966840885579586029052734375	-1.0450972353298886	0.2599136856412742	CERKL;SAMD8;CERK;IQSEC1;RPS6;RASSF8;TEX261;HIPK2;ARHGAP10;ZFYVE26;FAM83F;RILPL2;NPHP4;CIC;TBC1D22A;ABCG1;ARL8B;LGMN
mammary_gland_non-lactating	9/201	0.77251646029589038366935938029200769960880279541015625	0.999999999896662217224729829467833042144775390625	0.5992117363430617960062818383448757231235504150390625	0.99999999975341802294082071966840885579586029052734375	-0.9003865860543483	0.23239154496911002	CAR3;RTN2;PHF2;APOBEC2;CKM;CASQ1;TACC2;ALDOA;SNTA1
placenta	20/411	0.77748879563290618222026751027442514896392822265625	0.999999999896662217224729829467833042144775390625	0.51979083928500113831461248992127366364002227783203125	0.99999999975341802294082071966840885579586029052734375	-0.8910221644151257	0.22425784527656067	RALBP1;ARF2;FAM78B;TEX264;EPAS1;LIMK2;DNAJB12;RASSF8;LIFR;ADM;ATP2C1;LRP8;ACVR2B;PLEKHA7;PARD6B;TMEM108;ATG4B;MARK3;PLEKHH1;LNX2
bone_marrow	18/413	0.78312735885140105640545016285614110529422760009765625	0.999999999896662217224729829467833042144775390625	0.52668375915157150668477470389916561543941497802734375	0.99999999975341802294082071966840885579586029052734375	-0.8560101879797086	0.20926020025058517	ATF7IP;CAR2;STRADB;SLC43A1;RAB27A;MEMO1;WIPI2;CDC6;MMP9;GTPBP1;GALNT10;TRAK2;LMNB1;GSE1;CDR2;BCL9L;TMPO;TNRC6B
dendritic_plasmacytoid_B220+	6/214	0.82063616308257858467101186761283315718173980712890625	0.999999999896662217224729829467833042144775390625	0.6577785757572705005458146843011491000652313232421875	0.99999999975341802294082071966840885579586029052734375	-0.8535659601752846	0.16872901895405082	SLC44A1;NFYA;6530402F18RIK;LRP8;IFFO1;TMEM229B
cerebral_cortex_prefrontal	17/344	0.8383049628695340427242399528040550649166107177734375	0.999999999896662217224729829467833042144775390625	0.63158117763714127779195450784754939377307891845703125	0.99999999975341802294082071966840885579586029052734375	-0.8109293349310781	0.14302630492308618	SVOP;KHDRBS3;CADM2;CLSTN1;TTC7B;CELF4;RTN4RL2;NLK;C1QL3;IGSF21;MAPK8;TBC1D24;TSPAN5;APBB1;MARK4;ATXN7L3;DLGAP4
3T3-L1	8/181	0.8159717055647870420642675526323728263378143310546875	0.999999999896662217224729829467833042144775390625	0.666614509099726859631118713878095149993896484375	0.99999999975341802294082071966840885579586029052734375	-0.661115724647524	0.13445480662232911	MTCH2;GNB1;TBC1D24;SSU72;CDK2AP2;HIF1A;5031425E22RIK;CD276
nih_3T3	8/252	0.84090601085869798314575973563478328287601470947265625	0.999999999896662217224729829467833042144775390625	0.67097670150141819345179783340427093207836151123046875	0.99999999975341802294082071966840885579586029052734375	-0.7122637560857563	0.12341777587593555	PIAS3;CDH4;POFUT1;GNB1;PRKCA;SOX12;FANCE;TMPO
RAW_264_7	7/222	0.84600873881466076564805689486092887818813323974609375	0.999999999896662217224729829467833042144775390625	0.6910611552513159505650719438563100993633270263671875	0.99999999975341802294082071966840885579586029052734375	-0.7142289805869213	0.11943736257454468	GALNT7;PIGB;DCLRE1A;CADM1;SLCO4A1;SUSD3;PDE8B
cornea	21/427	0.88404391584130970205279709261958487331867218017578125	0.999999999896662217224729829467833042144775390625	0.6802593302350177228987604394205845892429351806640625	0.99999999975341802294082071966840885579586029052734375	-0.6185982304932902	0.07624132815169522	USP6NL;MREG;HLF;RYK;ZDHHC5;TBCC;RORA;HSF2BP;PPP2R5C;PLEKHA7;THAP4;PARD6B;KLC3;REEP3;KIF13A;LRIG1;SPRY2;MBP;PHACTR1;MXRA7;TJP2
osteoblast_day14	12/301	0.88356348481331503652569381301873363554477691650390625	0.999999999896662217224729829467833042144775390625	0.72088189702344551701429509193985722959041595458984375	0.99999999975341802294082071966840885579586029052734375	-0.46740815238662387	0.05786145252154102	BACE1;SEMA7A;KIRREL;ARF2;ZBTB25;MMP2;ZBTB1;NCAM1;MXRA7;FMOD;GAS6;CDON
B-cells_GL7negative_Alum	14/379	0.9091564705763623965850683816825039684772491455078125	0.999999999896662217224729829467833042144775390625	0.74295922885193022011662833392620086669921875	0.99999999975341802294082071966840885579586029052734375	-0.5713531502798547	0.05441456833328359	NSF;SYS1;KDM3B;SSU72;JMJD1C;BAZ2B;ZFP36L2;PFKL;HLCS;SUSD3;ZFP592;2310015A10RIK;TRP53INP2;RALGPS2
dorsal_striatum	23/477	0.9136411915157776064688732731156051158905029296875	0.999999999896662217224729829467833042144775390625	0.7239599158748306617638945681392215192317962646484375	0.99999999975341802294082071966840885579586029052734375	-0.5492404116469108	0.049605940723390786	GSK3B;IQSEC1;CELF1;TUSC3;CADM2;ATP2B1;YWHAZ;UCHL5;C1QTNF4;ZFYVE28;PPP3CA;ADAMTS3;CNOT7;RIC8B;ATXN1;AKAP11;C130071C03RIK;MPPED2;CAR11;PHACTR1;RHBDL3;PDE8B;SOCS5
C2C12	5/167	0.8785261773528019180190540282637812197208404541015625	0.999999999896662217224729829467833042144775390625	0.76385590315775730996250558746396563947200775146484375	0.99999999975341802294082071966840885579586029052734375	-0.3261245284526526	0.04223624875588717	SEMA7A;KIRREL;5031425E22RIK;JAM2;CDON
epidermis	13/373	0.89927411987221950173676532358513213694095611572265625	0.999999999896662217224729829467833042144775390625	0.72561689556368502707073275814764201641082763671875	0.99999999975341802294082071966840885579586029052734375	-0.3871612155620983	0.041103889786234166	JAG1;ANKRD35;ELOVL4;LRP4;PTPN21;RORA;CHIT1;ACER2;KLC3;PDZD2;KIF13A;NUDT17;NRTN
macrophage_bone_marrow_24h_LPS	19/551	0.92764072046527046300212759888381697237491607666015625	0.999999999896662217224729829467833042144775390625	0.73584475355364531434787522812257520854473114013671875	0.99999999975341802294082071966840885579586029052734375	-0.39710717911390675	0.02982702831118624	NTNG2;SAMD8;SSU72;BHLHE41;IRF2BP2;VPS37A;HIF1A;GMCL1;NEURL1A;POR;RXRA;KIF2A;RFX4;0610038B21RIK;MXD1;MARK4;PLTP;DSCAML1;CYTH1
dendritic_cells_lymphoid_CD8a+	6/142	0.90675431303128395388313265357282944023609161376953125	0.999999999896662217224729829467833042144775390625	0.81853510626340042488635617701220326125621795654296875	0.99999999975341802294082071966840885579586029052734375	-0.24133086379292054	0.02362236855061298	CAMK1D;KDM3B;ZFP516;PRKAR2A;4930556N13RIK;MAPRE2
macrophage_peri_LPS_thio_1hrs	23/598	0.94315640348125473479967695311643183231353759765625	0.999999999896662217224729829467833042144775390625	0.76386974116229378051201592825236730277538299560546875	0.99999999975341802294082071966840885579586029052734375	-0.3329910539439046	0.01948768631476622	BRD2;EGR1;DUSP5;DUSP1;MAST1;BHLHE41;ATP1A3;TNFAIP3;RORA;PRDM1;HIPK2;ARHGAP10;FAM83F;RILPL2;C130071C03RIK;STOM;DPF3;EPC1;CIC;JUNB;SSX2IP;TBC1D22A;ARL8B
dorsal_root_ganglia	24/541	0.9157630079294392100308641602168790996074676513671875	0.999999999896662217224729829467833042144775390625	0.71111944490457867917854173356317915022373199462890625	0.99999999975341802294082071966840885579586029052734375	-0.1931110057213868	0.01699331908607674	GSK3B;AGTPBP1;MBNL2;MAST1;CEP164;IFT122;LIFR;KCNAB2;ZDHHC2;EML1;ZFYVE28;FIG4;DYNC1LI1;PCBP3;DPYSL5;NACC2;RUFY3;REEP2;ATG4B;SH3BGRL2;KIF1A;CAMK2G;MAPRE2;TRIM67
lymph_nodes	3/90	0.85764547834602289366756622257526032626628875732421875	0.999999999896662217224729829467833042144775390625	0.771333713191687753152336881612427532672882080078125	0.99999999975341802294082071966840885579586029052734375	-0.10932040519225698	0.016787729021357726	MADD;NUDT17;ATAD2B
mast_cells_IgE+antigen_1hr	6/265	0.93687182697406024001196556127979420125484466552734375	0.999999999896662217224729829467833042144775390625	0.8321034560903104448925660108216106891632080078125	0.99999999975341802294082071966840885579586029052734375	-0.11914509937996716	0.007769308593042964	ATXN1;SLC44A1;ZBTB49;FOSB;BCOR;MAP4K3
pituitary	10/294	0.92944630061285471445131634027347899973392486572265625	0.999999999896662217224729829467833042144775390625	0.80875995136251466188781478194869123399257659912109375	0.99999999975341802294082071966840885579586029052734375	-0.08257172833219906	0.006041463373466092	SIX6;UNC5A;WHRN;TMEM107;3830408C21RIK;RAB27A;TNPO1;5031425E22RIK;ADCY6;MDM1
lung	12/354	0.9202444995692042883916883511119522154331207275390625	0.999999999896662217224729829467833042144775390625	0.772668485405187510650648619048297405242919921875	0.99999999975341802294082071966840885579586029052734375	-0.029858724659538885	0.0024817342905854205	ACER2;MACF1;PDZD2;FAM179A;PODXL;EPAS1;DLC1;KIF13A;LRP4;SHROOM3;NHLRC2;PLTP
C3H_10T1_2	1/155	0.99999999989666232824703229198348708450794219970703125	0.999999999896662217224729829467833042144775390625	0.999999999664036298696601079427637159824371337890625	0.99999999975341802294082071966840885579586029052734375	2.750625556273507	-0.0000000002842432408642024	RARG
granulo_mono_progenitor	1/124	0.99999999986726362255495814679306931793689727783203125	0.999999999896662217224729829467833042144775390625	0.99999999958085339368807353821466676890850067138671875	0.99999999975341802294082071966840885579586029052734375	2.618176807072773	-0.0000000003475273049045309	EXOG
microglia	2/90	0.99999999982840359624702841756516136229038238525390625	0.999999999896662217224729829467833042144775390625	0.99999999975341802294082071966840885579586029052734375	0.99999999975341802294082071966840885579586029052734375	2.2173406938515243	-0.00000000038048768899268545	SLCO4A1;SH3BGRL2
T-cells_foxP3+	1/112	0.999999999815301965355729407747276127338409423828125	0.999999999896662217224729829467833042144775390625	0.99999999966513708482551692213746719062328338623046875	0.99999999975341802294082071966840885579586029052734375	2.138179541994597	-0.0000000003949175591594589	6530402F18RIK
uterus	1/141	0.9999999998433024561705906307906843721866607666015625	0.999999999896662217224729829467833042144775390625	0.99999999965264796397690361118293367326259613037109375	0.99999999975341802294082071966840885579586029052734375	2.689619775843912	-0.0000000004214568127427683	PTCH1
thymocyte_SP_CD8+	1/103	0.99999999979767884017434198540286161005496978759765625	0.999999999896662217224729829467833042144775390625	0.99999999965663821654970888630487024784088134765625	0.99999999975341802294082071966840885579586029052734375	2.1815790244429714	-0.00000000044137959852127973	WDR89
testis	92/3059	0.9999915870490045932683642604388296604156494140625	0.999999999896662217224729829467833042144775390625	0.98768501925264684526695191379985772073268890380859375	0.99999999975341802294082071966840885579586029052734375	2.269726762979073	-0.000019095180353427003	4930592I03RIK;PHF2;GSK3B;MTCH2;PHF1;CEP164;ULK4;ZDHHC5;HSF2BP;1700018L02RIK;FABP12;ELFN1;DUSP13;4930465K10RIK;C1QTNF4;FAM110A;PPP1CC;PPP3CC;DPYSL5;RNF19A;TMEM107;DPF3;ARID2;SBF2;1110020A21RIK;RALGPS2;UBL7;SH3GLB1;AGTPBP1;SIRT4;SHROOM3;CDYL;WIPI2;CCDC117;PPP2R5C;4930415O20RIK;THAP4;PPM1B;TMEM214;FAM161A;KIF2A;RFX4;MAK;PITPNM2;ARHGEF2;ALDOA;SSX2IP;DSCAML1;OSBP2;CDS1;RNASEH2A;CCDC24;ZBTB49;USP12;PEL…
eyecup	20/828	0.99998304096347989666782041240367107093334197998046875	0.999999999896662217224729829467833042144775390625	0.99919342020813772808907060607452876865863800048828125	0.99999999975341802294082071966840885579586029052734375	2.1168728590882964	-0.00003590042854489381	ZFP523;TRAFD1;HSF2BP;MSI2;VASH1;COQ10A;IGSF9;PURA;TATDN1;KIF13A;ULK3;VOPP1;ACO1;RAD54L2;ANKRD52;FMOD;TRMT61A;SBF2;ZFP462;BMPR1A
liver	18/928	0.99997155892840228208484631977626122534275054931640625	0.999999999896662217224729829467833042144775390625	0.99849563352570225305271378601901233196258544921875	0.99999999975341802294082071966840885579586029052734375	2.3593575591002174	-0.00006710361151681944	ABCC3;FAM78B;NR1H3;PIPOX;AK3;LIFR;AHR;TTC39C;SLC39A14;GCHFR;VTN;RXRA;GGCX;EBPL;ACO1;SFXN2;HPD;ALDH7A1
Baf3	6/440	0.99995884708077864555519909117720089852809906005859375	0.999999999896662217224729829467833042144775390625	0.99940245269529970340016689078765921294689178466796875	0.99999999975341802294082071966840885579586029052734375	2.0951730291009096	-0.00008622426062353552	SCAMP5;SYS1;PODXL;STRAP;DPF3;ATP5G2
NK_cells	18/669	0.99986860692698165120617659340496174991130828857421875	0.999999999896662217224729829467833042144775390625	0.997100242695074800991505981073714792728424072265625	0.99999999975341802294082071966840885579586029052734375	1.9484512276590105	-0.0002560298150689536	PHF2;GSK3B;MBNL1;MAP3K1;ZBTB25;CCNT1;PPM1H;PIK3R1;ZFP36L2;SBNO1;PPP3CC;CHSY1;SPRY2;ARHGEF2;USP30;MAPRE2;CYTH1;BCL9L
embryonic_stem_line_V26_2_p16	19/728	0.9997767624047069201509430058649741113185882568359375	0.999999999896662217224729829467833042144775390625	0.99500035547515286449282712055719457566738128662109375	0.99999999975341802294082071966840885579586029052734375	1.9731279041809904	-0.00044052550129149637	ABT1;KDM5B;MRPS27;PTCH1;IPMK;CHD4;CDYL;RRP1B;CBFA2T2;ACVR2B;UCHL5;DERA;LMNB1;THAP4;NPHP4;JARID2;ZCCHC3;DUS3L;TJP2
embryonic_stem_line_Bruce4_p13	21/876	0.99975416820457174704728231517947278916835784912109375	0.999999999896662217224729829467833042144775390625	0.99287656271535029706143404837348498404026031494140625	0.99999999975341802294082071966840885579586029052734375	2.0227736732876234	-0.0004973232152836397	ABT1;KDM5B;RARG;MREG;PTGIS;ZFP219;SHROOM3;HSF2BP;SOX12;RRP1B;CBFA2T2;LMNB1;LYRM1;TBC1D14;BMF;E2F3;JARID2;ZCCHC3;JAM2;PPARD;TJP2
umbilical_cord	1/208	0.99967276805668181527408933106926269829273223876953125	0.999999999896662217224729829467833042144775390625	0.99842444348219749894468577622319571673870086669921875	0.99999999975341802294082071966840885579586029052734375	2.1625768369826064	-0.0007077800313751004	PLEKHG3
macrophage_bone_marrow_6hr_LPS	16/730	0.99946250918801615714670560919330455362796783447265625	0.999999999896662217224729829467833042144775390625	0.9900925399908271362647838031989522278308868408203125	0.99999999975341802294082071966840885579586029052734375	1.74682800478757	-0.0009391564192785613	SLC23A2;DCUN1D3;RHBDF2;SLC39A14;AFF1;HIPK2;NTN3;KIF3B;POFUT1;LPCAT2;CDK2AP2;STOM;PLAGL2;CCDC86;BMF;TMEM229B
dendritic_cells_myeloid_CD8a-	6/188	0.92699400509508134149427860393188893795013427734375	0.999999999896662217224729829467833042144775390625	0.83626179024935753947289640564122237265110015869140625	0.99999999975341802294082071966840885579586029052734375	0.01684977528386243	-0.001277350804971013	BTG2;HLCS;LPCAT2;TRAFD1;BMF;FEM1C
mega_erythrocyte_progenitor	13/562	0.99925400631867644651862292448640801012516021728515625	0.999999999896662217224729829467833042144775390625	0.99082787041928954696601294926949776709079742431640625	0.99999999975341802294082071966840885579586029052734375	1.7276893255657797	-0.0012893262946122221	ANKRD12;RAB27A;EXOG;CDC6;ATP5G2;UCHL5;ADAMTS3;ATG4B;STRAP;TRMT61A;RPS21;NUPL1;SLC19A1
pancreas	16/667	0.9990257222861387287338175156037323176860809326171875	0.999999999896662217224729829467833042144775390625	0.9860892836562527019594881494413129985332489013671875	0.99999999975341802294082071966840885579586029052734375	1.5565570153567498	-0.0015172580458423885	SEMA7A;XBP1;FAM78B;BTBD17;4930556N13RIK;AGAP1;DNAJC17;RXRA;LBH;SLC6A9;TMEM214;ATP13A2;SFXN2;ALDH7A1;WASF3;BCL9L
stomach	2/249	0.99927613682735938471779491010238416492938995361328125	0.999999999896662217224729829467833042144775390625	0.99618497219756008131952285111765377223491668701171875	0.99999999975341802294082071966840885579586029052734375	2.117854749050434	-0.0015335921802784986	ABCC3;CLIC6
hypothalamus	9/296	0.99912754358707689394947237815358676016330718994140625	0.999999999896662217224729829467833042144775390625	0.9947225190107149561669075410463847219944000244140625	0.99999999975341802294082071966840885579586029052734375	1.9129481340954178	-0.0016696923400332942	SLC12A5;PSD2;PITPNM1;RFX4;MAST1;NCAM1;DOC2B;DSCAML1;NTSR1
macrophage_peri_LPS_thio_7hrs	28/707	0.95458980398134929412634619438904337584972381591796875	0.999999999896662217224729829467833042144775390625	0.7734251059888530566155395717942155897617340087890625	0.99999999975341802294082071966840885579586029052734375	0.06813329587910145	-0.003166396500648706	PLEKHF2;CERKL;DYRK2;SLC44A1;MAX;ZBTB49;USP12;MSI2;AFF1;SBNO1;RPS6KA2;6530402F18RIK;FAM53C;SNRPD3;FBRS;KPNA3;CYTH1;BRD2;PHC2;RHBDF2;TRAFD1;PAWR;MMD2;ETV6;HIPK2;PAPD7;CCDC86;ACO1
kidney	15/554	0.9976345323109949703166421386413276195526123046875	0.999999999896662217224729829467833042144775390625	0.97767825275409603325016405506175942718982696533203125	0.99999999975341802294082071966840885579586029052734375	1.9180823414847472	-0.004542536535966425	PLEKHG3;CDA;PIPOX;ARHGAP24;IGF1R;THAP4;PDZD2;PTER;PPA2;RUFY3;ACO1;TMBIM6;ALDH7A1;SLC19A1;ATP6V1B1
B-cells_marginal_zone	9/380	0.9962674338782948613157941508688963949680328369140625	0.999999999896662217224729829467833042144775390625	0.97758857270789090154750056171906180679798126220703125	0.99999999975341802294082071966840885579586029052734375	1.5605333697199535	-0.005835691828351652	ARFGEF1;NSF;CAMK2D;WHRN;ZC3H4;JMJD1C;BAZ2B;ANKRD52;PAK2
lens	36/947	0.9669786520988761235884112466010265052318572998046875	0.999999999896662217224729829467833042144775390625	0.77108537558715994908453694733907468616962432861328125	0.99999999975341802294082071966840885579586029052734375	0.17595294018641355	-0.005908299179527209	PHF2;1810026B05RIK;ANP32A;TMEM63B;CELF1;FAM89A;USP10;ARL3;SIPA1L3;MTMR7;TRIM9;TMEM201;ING2;TATDN1;UBR5;NRIP1;BMF;NCAM1;2310015A10RIK;YAF2;MAP3K5;PEA15A;MBNL2;FAM78B;CADM1;C230035I16RIK;ZFP536;PBX3;KLHDC8B;PLEKHA7;DDOST;RCAN1;TACC2;MXRA7;SSX2IP;BMPR1A
MEF	12/300	0.9376942602160729389737525707460008561611175537109375	0.999999999896662217224729829467833042144775390625	0.8242287657572029413444170131697319447994232177734375	0.99999999975341802294082071966840885579586029052734375	0.09545848029546862	-0.006140971160004042	PHC2;RXRA;LBH;RYK;ACTN1;WWC2;0610038B21RIK;ADM;NCAM1;IGF1R;BCL9L;CD276
heart	19/568	0.9959640188924290260530369778280146420001983642578125	0.999999999896662217224729829467833042144775390625	0.9655342641313071627706676736124791204929351806640625	0.99999999975341802294082071966840885579586029052734375	1.6076602152116641	-0.006501615297576722	NTNG2;ACADVL;PTGIS;PPTC7;TRAK1;SDHB;COQ10A;CS;RCAN1;TMEM201;CDH2;DNAJA4;RNF207;KIF13A;ANKRD40;SLC25A4;CLASP1;TRP53INP2;JAM2
adrenal_gland	8/245	0.995520488992130747618602981674484908580780029296875	0.999999999896662217224729829467833042144775390625	0.9815454284615923175039142734021879732608795166015625	0.99999999975341802294082071966840885579586029052734375	1.508934528751052	-0.006774473349167863	SCARB1;TATDN1;DLC1;PBX3;MALAT1;ANKRD52;ATAD2B;C330006A16RIK
macrophage_bone_marrow_2hr_LPS	9/365	0.99444649049863276246696841553784906864166259765625	0.999999999896662217224729829467833042144775390625	0.97011129093483694507682457697228528559207916259765625	0.99999999975341802294082071966840885579586029052734375	1.5028420010730494	-0.008369308419010998	SLC23A2;STOM;PLAGL2;FRMD4B;PRDM1;MSI2;DNAJC17;SLC19A1;TMPO
mast_cells_IgE	23/598	0.9662691309035411624250855311402119696140289306640625	0.999999999896662217224729829467833042144775390625	0.833278628526275877419493554043583571910858154296875	0.99999999975341802294082071966840885579586029052734375	0.27530270560527553	-0.009446428743101089	KDM5B;GSK3B;DCLRE1A;MBNL1;RNF6;TEX261;PRKCA;CDYL;PPP2R5C;AHR;CXXC5;PTP4A2;RAI1;ZZZ3;ATXN1;TAOK3;CHSY1;RPS6KA2;FAM120A;EPC1;RCOR3;MAP4K3;SEC22C
B-cells_GL7_positive_KLH	7/207	0.9550230701507158581620160475722514092922210693359375	0.999999999896662217224729829467833042144775390625	0.884824492932701378578030926291830837726593017578125	0.99999999975341802294082071966840885579586029052734375	0.2232424744746281	-0.010273569911867585	SYS1;TAOK3;WHRN;EPC1;5031425E22RIK;GMCL1;ARNTL
salivary_gland	17/480	0.97421710882007939158455656070145778357982635498046875	0.999999999896662217224729829467833042144775390625	0.8809086499775722334248939660028554499149322509765625	0.99999999975341802294082071966840885579586029052734375	0.41960443763587135	-0.010960527733040888	GALNT7;XBP1;SLC44A1;TMEM63B;LMAN1L;SETD1B;1600014C23RIK;DHDDS;MEIS1;DBP;TMEM214;SFXN2;PLEKHH1;ST3GAL1;GNE;BCL9L;PPARD
macrophage_bone_marrow_0hr	4/180	0.99214573207386769215787580833421088755130767822265625	0.999999999896662217224729829467833042144775390625	0.9754976871813401118060937733389437198638916015625	0.99999999975341802294082071966840885579586029052734375	1.4719547527746406	-0.011606768240693024	PTGIS;C130071C03RIK;SUSD3;FRMD4B
osteoclasts	3/110	0.92271577256379855302981241038651205599308013916015625	0.999999999896662217224729829467833042144775390625	0.85665339623646519218169714804389514029026031494140625	0.99999999975341802294082071966840885579586029052734375	0.146623069368946	-0.0117934844511604	ATP13A2;MMP9;ARL8B
granulocytes_mac1+gr1+	14/557	0.9890066343901506851210569948307238519191741943359375	0.999999999896662217224729829467833042144775390625	0.92850445556584670914190837720525451004505157470703125	0.99999999975341802294082071966840885579586029052734375	1.091647805196996	-0.01206733596275942	NTNG2;ARID3B;BAZ2B;DCAF6;IGF1R;KBTBD13;6530402F18RIK;LPCAT2;LRIG1;VOPP1;4921511C10RIK;TNPO1;WASF3;BMPR1A
lacrimal_gland	24/749	0.98646104596808414921582652823417447507381439208984375	0.999999999896662217224729829467833042144775390625	0.89335140089127162976723184328875504434108734130859375	0.99999999975341802294082071966840885579586029052734375	0.9714212438691942	-0.013241871767294185	XBP1;B4GALT1;WHRN;SETD1B;AGAP1;ATP1A3;WIPI2;PIK3R1;4930563E18RIK;JOSD1;PLEKHA7;GMCL1;DHDDS;C330006A16RIK;DBNDD2;PIK3CA;TMEM214;A430088P11RIK;NCAM1;TMBIM6;NRTN;SFXN2;ARID2;SSX2IP
B-cells_GL7_negative_KLH	5/212	0.98757750770884455970843873728881590068340301513671875	0.999999999896662217224729829467833042144775390625	0.9599505208821856871992395099368877708911895751953125	0.99999999975341802294082071966840885579586029052734375	1.1067989029398602	-0.013835314417054012	KBTBD13;NSF;CAMK2D;ZFP36L2;RALGPS2
follicular_B-cells	24/603	0.96903975964641408946675937841064296662807464599609375	0.999999999896662217224729829467833042144775390625	0.84183391250017802764915586521965451538562774658203125	0.99999999975341802294082071966840885579586029052734375	0.45058679264769685	-0.014170790753191678	ATF7IP;MACF1;BTG2;AKNA;ANP32A;CCNT1;CELF1;WHRN;LIMK2;H3F3A;CHD4;BAZ2B;DNAJC17;CABLES2;GMCL1;ZFP36L1;LBH;PIK3CA;ZFP385B;RARA;ZFP592;PRR14;CYTH1;RALGPS2
thymocyte_DP_CD4+CD8+	13/410	0.9879683015567606307882897453964687883853912353515625	0.999999999896662217224729829467833042144775390625	0.93979522340866805674153283689520321786403656005859375	0.99999999975341802294082071966840885579586029052734375	1.228404729256418	-0.014869427969795611	KDM5B;PHF2;DGKE;CEP164;EXOG;CLK3;LRRC1;KAT2B;NRIP1;SARM1;EPC1;CLASP1;TMPO
osteoblast_day21	4/264	0.99054316737806302750612985619227401912212371826171875	0.999999999896662217224729829467833042144775390625	0.96350065666844664225010319569264538586139678955078125	0.99999999975341802294082071966840885579586029052734375	1.6019690421359685	-0.015221641335223579	PTGIS;MMP2;FMOD;GAS6
stem_cells__HSC	4/186	0.97300616920110016838663113958318717777729034423828125	0.999999999896662217224729829467833042144775390625	0.92807058948153164923411395648145116865634918212890625	0.99999999975341802294082071966840885579586029052734375	0.5726023016320683	-0.015669179772532307	MEIS1;FOS;UCHL5;ETV6
thymocyte_SP_CD4+	4/203	0.98369930768172009205585482050082646310329437255859375	0.999999999896662217224729829467833042144775390625	0.9508166786678629023299436084926128387451171875	0.99999999975341802294082071966840885579586029052734375	0.9597580168899534	-0.015773632848686246	KDM5B;MAGEF1;PLAGL2;DIP2B
T-cells_CD8+	3/166	0.9874233247007151437202310262364335358142852783203125	0.999999999896662217224729829467833042144775390625	0.96468704399758886669502544464194215834140777587890625	0.99999999975341802294082071966840885579586029052734375	1.2845907970109476	-0.016258334906548884	FOXK1;WDR89;6430562O15RIK
intestine_large	13/374	0.945362823675761188013666469487361609935760498046875	0.999999999896662217224729829467833042144775390625	0.8224779108432702656727997236885130405426025390625	0.99999999975341802294082071966840885579586029052734375	0.3137754094672691	-0.01762993726743522	GALNT7;VIPR1;SLC44A1;PAQR4;GRTP1;IPMK;SHROOM3;TRAK1;GALNT10;SLC4A7;MXD1;GNE;PPARD
mIMCD-3	9/300	0.97168343201214124604803146212361752986907958984375	0.999999999896662217224729829467833042144775390625	0.904194711729898958907369888038374483585357666015625	0.99999999975341802294082071966840885579586029052734375	0.6640682830593148	-0.01907550407248676	PLEKHG3;DCLRE1A;JAG1;KIRREL;REEP3;WWC2;SHROOM3;CCDC86;TMPO
osteoblast_day5	4/175	0.9628418937656284537496276243473403155803680419921875	0.999999999896662217224729829467833042144775390625	0.90857041099035551479090599968913011252880096435546875	0.99999999975341802294082071966840885579586029052734375	0.5067267113687076	-0.019187744862953625	RYK;ZBTB1;NCAM1;GALNT10
prostate	11/329	0.96668908331116953913664247011183761060237884521484375	0.999999999896662217224729829467833042144775390625	0.8855761433086823952720578745356760919094085693359375	0.99999999975341802294082071966840885579586029052734375	0.5881099572339408	-0.019924202210649975	PGRMC2;MAT2A;TRIM2;LIMK2;MPPED2;NRIP1;PAWR;COPZ2;1600014C23RIK;DDOST;GNE
intestine_small	12/466	0.982994720429569479591691560926847159862518310546875	0.999999999896662217224729829467833042144775390625	0.91406792793031943489268087432719767093658447265625	0.99999999975341802294082071966840885579586029052734375	1.162041807302271	-0.019930794599294248	CDS1;MTCH2;VIPR1;NIPAL1;GNA11;IPMK;ITPK1;SHROOM3;ZDHHC7;MXD1;IGSF9;PPARD
amygdala	11/308	0.97661576257654292287924135962384752929210662841796875	0.999999999896662217224729829467833042144775390625	0.916319398361443493428168949321843683719635009765625	0.99999999975341802294082071966840885579586029052734375	0.8614794289764681	-0.020384315244106027	NSF;CDH4;CAMK2D;MAPK8;SVOP;THRA;1110051M20RIK;CEP164;SARM1;C1QL3;YWHAZ
common_myeloid_progenitor	1/80	0.9538733179900817926721856565563939511775970458984375	0.999999999896662217224729829467833042144775390625	0.917318814569967333483191396226175129413604736328125	0.99999999975341802294082071966840885579586029052734375	0.4545262294075532	-0.02146473152156965	SARM1
mast_cells	20/515	0.97478655179256856744274273296468891203403472900390625	0.999999999896662217224729829467833042144775390625	0.87707847297347896198260741584817878901958465576171875	0.99999999975341802294082071966840885579586029052734375	0.8502032459127413	-0.021711430451728783	EGR1;CRTC3;KLHL36;ANP32A;NFYA;PRKCA;AHR;HIF1A;PLA2G7;COQ10A;GALNT10;ZFP36L2;TAOK3;DNAJA4;RPS6KA2;STOM;PADI2;VOPP1;GSE1;JUNB
adipose_brown	13/456	0.97906295275998000970929524555685929954051971435546875	0.999999999896662217224729829467833042144775390625	0.9012492116557246912833534224773757159709930419921875	0.99999999975341802294082071966840885579586029052734375	1.0295114612314193	-0.02178377829950996	CAR3;SREBF1;MTCH2;ACADVL;DCUN1D3;ACOT11;AK3;SDHB;AKAP1;CS;PFKL;DLC1;LPIN1
T-cells_CD4+	7/191	0.97669843297895975187117301175021566450595855712890625	0.999999999896662217224729829467833042144775390625	0.9356062500594830577682614602963440120220184326171875	0.99999999975341802294082071966840885579586029052734375	0.9448296388610176	-0.02227657051963222	APOBEC2;ZC3H4;RNF19A;SARM1;FOXK1;ZDHHC7;PAK2
hippocampus	5/176	0.96389727263310553961872528816456906497478485107421875	0.999999999896662217224729829467833042144775390625	0.91052368869422639630073490479844622313976287841796875	0.99999999975341802294082071966840885579586029052734375	0.6693922236581019	-0.02461392271207631	PRDM8;NSF;CADM2;KCNAB2;CAMKK1
bone	3/157	0.98302891618977683574343018335639499127864837646484375	0.999999999896662217224729829467833042144775390625	0.9554553618016683458336046896874904632568359375	0.99999999975341802294082071966840885579586029052734375	1.471390213066256	-0.025185408131707245	CAR2;CDR2;TRAK2
mast_cells_IgE+antigen_6hr	2/146	0.97560876646693628355677674335311166942119598388671875	0.999999999896662217224729829467833042144775390625	0.941023979584891367977661502663977444171905517578125	0.99999999975341802294082071966840885579586029052734375	1.0201083631951742	-0.025190175381839885	ATXN1;HIPK2
iris	3/133	0.962765995166084298517716888454742729663848876953125	0.999999999896662217224729829467833042144775390625	0.91824785739410608176314099182491190731525421142578125	0.99999999975341802294082071966840885579586029052734375	0.6871960964754066	-0.02607558192890174	KLHDC8B;GAS6;TSPAN10
adipose_white	4/199	0.98162551817189747094261065285536460578441619873046875	0.999999999896662217224729829467833042144775390625	0.9461630535716272216717470655567012727260589599609375	0.99999999975341802294082071966840885579586029052734375	1.439301600521424	-0.02669240866831111	CAR3;HPDL;TMEM150C;GLB1L2
bladder	6/195	0.93877787343367147254724613958387635648250579833984375	0.999999999896662217224729829467833042144775390625	0.8558624168132047405066487044678069651126861572265625	0.99999999975341802294082071966840885579586029052734375	0.5474278717684168	-0.03458451358773885	ACER2;PTGIS;P2RX1;ACTN1;PAWR;MYLK

## Sheet: 27Ac_Only
Term	Overlap	P-value	Adjusted P-value	Old P-value	Old Adjusted P-value	Odds Ratio	Combined Score	Genes
retina	54/664	8.44307e-26	8.10534e-24	0	0	5.72713	330.65	ANKRD33B;FAM57B;USP33;RAX;NRL;MSI1;VLDLR;NR2E3;ZFP385A;BBS7;HS3ST3B1;SRRM4;SGIP1;DNMT3A;FRMD4B;RP1;RBP3;SAG;AIPL1;RAPGEF5;PLA2R1;KLHL18;GNAZ;TTYH1;A930004D18RIK;CRX;TULP1;NLK;GDPD5;PDC;CPLX4;AGPAT3;PCBP3;STK35;ARL13B;RHO;STX3;PDE6A;PPARGC1B;RCVRN;GRTP1;ESRRB;LCA5;LHFPL3;PEX5L;NFASC;LRIT1;PRPH2;MAB21L1;UNC119;PLCH2;GNB5;CPEB3;YPEL2
retinal pigment epithelium	33/473	4.64662e-14	2.23038e-12	0	0	4.9132	150.835	FAM57B;A930004D18RIK;CRX;NRL;VLDLR;TULP1;NLK;GDPD5;ADIPOR1;NR2E3;PDC;CPLX4;AGPAT3;ZFP385A;RHO;OTX2;STX3;PDE6A;SLC38A3;RCVRN;LCA5;FRMD4B;RP1;RBP3;LRIT1;PRPH2;PITPNM3;SAG;UNC119;AIPL1;GNB5;RGR;OTX2OS1
olfactory bulb	15/414	0.000904717	0.0289509	0	0	2.55154	17.8809	SRRM4;VIPR2;TTYH1;STXBP1;CPNE6;CTNNBIP1;LHFPL3;GDPD5;DCLK1;CIT;SEC14L1;PCBP3;KIF2A;PITPNM3;DSCAML1
skeletal muscle	19/710	0.00637337	0.152961	0	0	1.88455	9.52757	RD3;USP2;VLDLR;HOOK3;ADIPOR1;PITPNC1;LDHA;PTP4A3;BIN1;NFIC;KIF13A;NDUFS2;A830052D11RIK;SCN4A;TACC2;PLA2R1;CUEDC1;STK40;SLC25A25
mammary gland non-lactating	8/201	0.00818474	0.157147	0	0	2.80289	13.4692	BIN1;ZFP385A;NFIC;A830052D11RIK;SCN4A;VLDLR;TACC2;CUEDC1
spinal cord	10/353	0.0299809	0.479695	0	0	1.99497	6.99676	PEX5L;NFASC;SLC6A9;SLC44A1;TTYH1;FAM57B;PLEKHB1;FNTB;AGPAT3;CIT
mast cells	13/515	0.03318	0.45504	0	0	1.77766	6.05436	ZFP787;ZFP444;ANKRD33B;ZMYND8;TBC1D8;PRKAB1;GALNT10;TAOK3;MAB21L1;VOPP1;GSE1;STX3;LSM14A
mast cells IgE+antigen 1hr	8/265	0.0360802	0.432962	0	0	2.12596	7.06247	KDM6B;RABGEF1;ZFP787;SLC44A1;TET3;HOOK3;PRKAB1;NDRG1
cerebral cortex	9/349	0.0621748	0.663198	0	0	1.81605	5.04464	TUB;BRSK2;ANKRD33B;SV2B;NTM;CRY2;NLK;DCLK1;CIT
dorsal striatum	11/477	0.0792549	0.760847	0	0	1.624	4.11698	IGSF11;PPP3R1;RIC8B;SGIP1;PHACTR1;GNB5;PDE8B;DCLK1;CDK5R2;GAS7;YPEL2
lens	18/947	0.128805	1	0	0	1.33855	2.74329	HS3ST3B1;CASZ1;XRCC6;ANAPC16;CADM1;GLO1;ARL3;TDRD7;NDRG1;CORO2B;PEX5L;MSH3;MAB21L1;TACC2;YAF2;YPEL2;HIST1H1C;JAZF1
dendritic cells lymphoid CD8a+	4/142	0.143911	1	0	0	1.98373	3.84558	CAMK1D;KDM3B;UBE4B;TRIB1
salivary gland	10/480	0.147271	1	0	0	1.46714	2.81027	RD3;GALNT7;SLC44A1;TEF;TTYH1;USP2;UBR2;SFXN2;ST3GAL1;CUEDC1
macrophage bone marrow 24h LPS	11/551	0.162658	1	0	0	1.40589	2.55326	CASZ1;FCER1G;KIF2A;SLC31A2;ACSL1;SGIP1;SDC3;SIRPA;ZBTB7B;DSCAML1;GAS7
cerebral cortex prefrontal	7/344	0.218616	1	0	0	1.43302	2.17881	BRSK2;NBEA;SV2B;NTM;NLK;SNCB;DCLK1
mast cells IgE	11/598	0.231934	1	0	0	1.2954	1.89297	CPT1A;BRSK2;TAOK3;ACSL1;ATG16L1;ZMYND8;FAM120A;UBR2;STX3;FOXO3;PRKAB1
cerebellum	8/428	0.264413	1	0	0	1.31631	1.75101	TRPC3;NTM;MAB21L1;HPCAL1;PLCH2;ADCY1;CORO2B;SH3GL2
granulocytes mac1+gr1+	10/557	0.269293	1	0	0	1.26432	1.65873	ARL4D;BRSK2;ZFP444;SGIP1;VOPP1;PLCH2;ARID3B;FOXO3;LSM14A;SLC25A25
intestine large	7/374	0.282725	1	0	0	1.31807	1.66509	GALNT7;SLC26A2;GALNT4;SLC44A1;GRTP1;TRIB1;GALNT10
iris	3/133	0.292866	1	0	0	1.58848	1.95071	GALNT4;RAX;GNB5
macrophage bone marrow 6hr LPS	12/730	0.343535	1	0	0	1.15763	1.23689	PIGS;TPD52;ANKRD33B;SDC4;SLC31A2;SDC3;UBR2;TRAPPC9;BTRC;STK40;AFF1;GAS7
RAW 264 7	4/222	0.38728	1	0	0	1.26887	1.20366	GALNT7;CADM1;BIN1;PDE8B
neuro2a	7/425	0.399385	1	0	0	1.1599	1.06459	TUB;SRRM4;ANAPC16;PCBP3;AMZ2;FOXO3;YAF2
T-cells CD8+	3/166	0.420118	1	0	0	1.2727	1.10371	TET3;WDR89;PITPNC1
macrophage peri LPS thio 7hrs	11/707	0.421966	1	0	0	1.09568	0.94539	PIGS;D1ERTD622E;RABGEF1;CERKL;SLC44A1;SLC31A2;VPS37C;STX3;BTRC;AFF1;MLLT6
nucleus accumbens	6/383	0.461778	1	0	0	1.10323	0.852431	RIC8B;PHACTR1;BTRC;PDE8B;CIT;IP6K2
dorsal root ganglia	8/541	0.503907	1	0	0	1.04137	0.713716	PCBP3;TRPC3;PCBP4;FAM57B;SH3BGRL2;IFT122;EML1;PITPNC1
bone marrow	6/413	0.534815	1	0	0	1.02309	0.640283	FAM53B;GSE1;BTRC;ADIPOR1;GALNT10;AQP1
macrophage peri LPS thio 0hrs	5/353	0.56455	1	0	0	0.997486	0.570289	CERKL;HSP90AA1;TTYH2;DNMT3A;UBTD1
lung	5/354	0.567068	1	0	0	0.994669	0.564251	ARL4D;HEG1;KIF13A;RAPGEF5;4931406P16RIK
cornea	6/427	0.567471	1	0	0	0.989544	0.560641	USP6NL;RP1;STK35;KIF13A;PHACTR1;HOOK3
dendritic plasmacytoid B220+	3/214	0.588316	1	0	0	0.987232	0.523718	SLC44A1;TBC1D8;TRIB1
macrophage bone marrow 2hr LPS	5/365	0.594267	1	0	0	0.964692	0.502052	ANKRD33B;SDC4;BIN1;FRMD4B;TRAPPC9
B-cells GL7 positive Alum	2/142	0.60133	1	0	0	0.991867	0.504474	PTP4A3;PLEKHA2
hypothalamus	4/296	0.608432	1	0	0	0.951656	0.472849	TUB;TTYH1;BTRC;DSCAML1
amygdala	4/308	0.639524	1	0	0	0.914578	0.408845	TSSC1;SGIP1;BTRC;DCLK1
C3H 10T1 2	2/155	0.648896	1	0	0	0.908678	0.392988	A930004D18RIK;DCLK1
kidney	7/554	0.675078	1	0	0	0.889815	0.349633	IGSF11;CPT1A;ABHD14B;ABHD14A;ATP11A;NDRG1;AQP1
C2C12	2/167	0.688714	1	0	0	0.843384	0.314522	KIRREL;PITPNM3
stomach	3/249	0.689467	1	0	0	0.848464	0.31549	SLC26A2;GALNT4;ZBTB7B
thymocyte DP CD4+CD8+	5/410	0.694927	1	0	0	0.858811	0.312563	ZFP787;XRCC6;MSH3;NRF1;TAPT1
placenta	5/411	0.696957	1	0	0	0.856722	0.309303	FNTB;CTNNBIP1;SLC2A1;4931406P16RIK;PDIA5
microglia	1990-01-01	0.724743	1	0	0	0.782473	0.251908	SH3BGRL2
lacrimal gland	9/749	0.740814	1	0	0	0.846199	0.253864	TPD52;ZFP787;CASZ1;RP1;NFIC;UBE4B;GM15417;SFXN2;CDK5R2
macrophage peri LPS thio 1hrs	7/598	0.74886	1	0	0	0.824344	0.238403	KDM6B;TTYH2;DNMT3A;DPF3;STX3;4833428L15RIK;HIST1H1C
Baf3	5/440	0.751802	1	0	0	0.800256	0.228299	HSP90AA1;DPF3;CUEDC1;CDK5R2;PITPNC1
spleen	1/100	0.761587	1	0	0	0.704225	0.191796	ZMYND8
liver	11/928	0.771332	1	0	0	0.83475	0.216731	HS3ST3B1;ARL4D;ZFP787;CPT1A;ACSL1;GLO1;GDF2;ABHD14B;SFXN2;SLC38A3;SLC25A25
thymocyte SP CD8+	1/103	0.77165	1	0	0	0.683714	0.177235	WDR89
mammary gland lact	1/104	0.774909	1	0	0	0.67714	0.172677	FAM3C
B-cells GL7negative Alum	4/379	0.789283	1	0	0	0.743246	0.175875	KDM3B;BIN1;PLEKHA2;TRAPPC9
B-cells GL7 positive KLH	2/207	0.795325	1	0	0	0.680411	0.155817	TAOK3;PLEKHA2
B-cells GL7 negative KLH	2/212	0.806104	1	0	0	0.664364	0.143199	BIN1;PLEKHA2
heart	6/568	0.820575	1	0	0	0.7439	0.147106	FHOD3;CASZ1;KIF13A;VLDLR;CPEB3;MEF2D
adrenal gland	2/245	0.865392	1	0	0	0.574878	0.0831117	GRAMD1B;VPS37B
uterus	1/141	0.867832	1	0	0	0.499451	0.0708005	PROM1
mast cells IgE+antigen 6hr	1/146	0.877017	1	0	0	0.482346	0.0632977	HOOK3
adipose brown	4/456	0.890914	1	0	0	0.617742	0.0713534	GPX4;ACSL1;NDUFS2;PPARGC1B
bone	1/157	0.895046	1	0	0	0.448551	0.0497354	BTRC
epidermis	3/373	0.902004	1	0	0	0.566401	0.0584167	CASZ1;SDC4;KIF13A
B-cells marginal zone	3/380	0.90869	1	0	0	0.555967	0.0532345	TSSC1;MSH3;AHDC1
osteoblast day5	1/175	0.919042	1	0	0	0.402414	0.0339733	GALNT10
hippocampus	1/176	0.920202	1	0	0	0.400128	0.0332756	PPP3R1
pituitary	2/294	0.923353	1	0	0	0.479065	0.0382024	SRRM4;3830408C21RIK
macrophage bone marrow 0hr	1/180	0.924677	1	0	0	0.391236	0.0306379	FRMD4B
3T3-L1	1/181	0.925757	1	0	0	0.389075	0.0300148	DCLK1
mIMCD-3	2/300	0.928566	1	0	0	0.469484	0.0347952	SRRM4;KIRREL
MEF	2/300	0.928566	1	0	0	0.469484	0.0347952	ARL13B;WISP1
follicular B-cells	5/603	0.932669	1	0	0	0.583935	0.040703	RAB30;PTP4A3;PLEKHA2;KIF21B;NR2E3
dendritic cells myeloid CD8a-	1/188	0.932892	1	0	0	0.374588	0.0260211	UBE4B
testis	35/3059	0.934433	1	0	0	0.80575	0.0546419	RD3;GRAMD1B;BRSK2;4932416H05RIK;ZC3H3;MSI1;AGPAT3;HK1;SEC14L1;STK35;DPF3;UBTD1;POC1B;AMZ2;KIF21B;BBS7;BTRC;HS3ST3B1;GPX4;ACSL1;GRTP1;USP2;TDRD9;4930451I11RIK;LCA5;IFT122;ABHD14A;ARID3B;PEX5L;KIF2A;PPP2R2B;CCDC63;CPEB3;DSCAML1;AHDC1
bladder	1/195	0.939344	1	0	0	0.361141	0.022598	PLA2R1
ciliary bodies	2/317	0.94158	1	0	0	0.444306	0.0267454	4930578M01RIK;RAX
adipose white	1/199	0.942749	1	0	0	0.353882	0.0208632	IP6K2
thymocyte SP CD4+	1/203	0.945964	1	0	0	0.346909	0.0192712	MSH3
embryonic stem line V26 2 p16	6/728	0.94892	1	0	0	0.580406	0.0304311	HSP90AA1;KDM4C;CTBP2;ESRRB;KLF9;NRF1
prostate	2/329	0.949378	1	0	0	0.428101	0.0222392	CASZ1;MYO5C
eyecup	7/828	0.952165	1	0	0	0.59536	0.0291829	HS3ST3B1;TSSC1;KIF13A;KLF9;VOPP1;BBS7;TRMT61A
min6	2/361	0.965618	1	0	0	0.390153	0.0136503	GSE1;IP6K2
osteoblast day21	1/264	0.977647	1	0	0	0.266752	0.00603029	HIST1H1C
pancreas	4/667	0.986461	1	0	0	0.422324	0.00575683	SLC6A9;PITPNM3;SFXN2;4833428L15RIK
NK cells	4/669	0.986746	1	0	0	0.421061	0.0056179	ZFP787;MSH3;ATG16L1;PITPNC1
osteoblast day14	1/301	0.986931	1	0	0	0.233962	0.00307779	KIRREL
mega erythrocyte progenitor	3/562	0.987375	1	0	0	0.375921	0.00477631	HSP90AA1;FOXO3;TRMT61A
intestine small	2/466	0.990721	1	0	0	0.302243	0.00281771	ITPK1;ZBTB7B
embryonic stem line Bruce4 p13	5/876	0.995334	1	0	0	0.401955	0.00187982	CTBP2;ZMYND8;ESRRB;UBTD1;NRF1

## Sheet: 27Ac+Me3
Term	Overlap	P-value	Adjusted P-value	Old P-value	Old Adjusted P-value	Odds Ratio	Combined Score	Genes
retina	29/664	9.58872e-17	9.20517e-15	0	0	6.93249	255.694	KLHL18;TTYH1;FAM57B;RAX;CRX;NRL;MSI1;TULP1;NR2E3;CPLX4;PDC;AGPAT3;STK35;RHO;PDE6A;STX3;PPARGC1B;RCVRN;ESRRB;PEX5L;RP1;RBP3;PRPH2;MAB21L1;SAG;UNC119;AIPL1;GNB5;RAPGEF5
retinal pigment epithelium	25/473	2.11308e-16	1.01428e-14	0	0	8.38954	302.806	FAM57B;CRX;NRL;TULP1;ADIPOR1;NR2E3;CPLX4;PDC;AGPAT3;RHO;OTX2;PDE6A;STX3;SLC38A3;1810009A15RIK;RCVRN;RP1;RBP3;PRPH2;PITPNM3;SAG;UNC119;AIPL1;GNB5;OTX2OS1
iris	3/133	0.0518774	1	0	0	3.58038	10.5939	GALNT4;RAX;GNB5
spinal cord	5/353	0.0727398	1	0	0	2.2483	5.8925	PEX5L;TTYH1;FAM57B;PLEKHB1;AGPAT3
skeletal muscle	7/710	0.161335	1	0	0	1.56495	2.85489	RD3;LDHA;PTP4A3;BIN1;NDUFS2;A830052D11RIK;ADIPOR1
stomach	3/249	0.207523	1	0	0	1.91241	3.00729	SLC26A2;GALNT4;ZBTB7B
mast cells	5/515	0.225109	1	0	0	1.54107	2.298	ZFP787;ZFP444;MAB21L1;GSE1;STX3
B-cells GL7 positive Alum	2/142	0.22527	1	0	0	2.23564	3.33211	PTP4A3;PLEKHA2
mast cells IgE+antigen 1hr	3/265	0.233874	1	0	0	1.79695	2.61091	KDM6B;ZFP787;NDRG1
olfactory bulb	4/414	0.264589	1	0	0	1.53362	2.03907	SEC14L1;TTYH1;PITPNM3;CPNE6
macrophage bone marrow 24h LPS	5/551	0.267399	1	0	0	1.44038	1.89988	CASZ1;FCER1G;SLC31A2;5730408K05RIK;ZBTB7B
macrophage peri LPS thio 7hrs	6/707	0.287226	1	0	0	1.34707	1.68046	PIGS;SLC31A2;5730408K05RIK;STX3;AFF1;MLLT6
macrophage bone marrow 6hr LPS	6/730	0.312504	1	0	0	1.30463	1.51747	TPD52;PIGS;SLC31A2;UBR2;TRAPPC9;AFF1
mast cells IgE	5/598	0.324955	1	0	0	1.32718	1.49184	CPT1A;ATG16L1;FAM120A;UBR2;STX3
lacrimal gland	6/749	0.333668	1	0	0	1.27154	1.39565	TPD52;ZFP787;CASZ1;RP1;GM15417;CDK5R2
mammary gland non-lactating	2/201	0.36196	1	0	0	1.5794	1.60502	BIN1;A830052D11RIK
B-cells GL7 negative KLH	2/212	0.386725	1	0	0	1.49745	1.42264	BIN1;PLEKHA2
intestine large	3/374	0.419971	1	0	0	1.27324	1.10462	SLC26A2;GALNT4;TRIB1
B-cells GL7negative Alum	3/379	0.42835	1	0	0	1.25644	1.06523	BIN1;PLEKHA2;TRAPPC9
kidney	4/554	0.463055	1	0	0	1.14607	0.882366	CPT1A;ABHD14B;ABHD14A;NDRG1
bone marrow	3/413	0.484088	1	0	0	1.153	0.836492	FAM53B;GSE1;ADIPOR1
follicular B-cells	4/603	0.529298	1	0	0	1.05294	0.669881	PTP4A3;PLEKHA2;KIF21B;NR2E3
liver	6/928	0.533083	1	0	0	1.02627	0.645606	ARL4D;ZFP787;CPT1A;GDF2;ABHD14B;SLC38A3
salivary gland	3/480	0.585641	1	0	0	0.992063	0.530802	RD3;TTYH1;UBR2
dendritic cells lymphoid CD8a+	1/142	0.593681	1	0	0	1.11782	0.582845	TRIB1
prostate	2/329	0.616511	1	0	0	0.964925	0.466714	CASZ1;MYO5C
C2C12	1/167	0.65349	1	0	0	0.95048	0.404361	PITPNM3
lung	2/354	0.656288	1	0	0	0.896781	0.377684	ARL4D;RAPGEF5
dorsal root ganglia	3/541	0.666418	1	0	0	0.880204	0.357221	PCBP4;FAM57B;IFT122
min6	2/361	0.666824	1	0	0	0.879391	0.356354	GSE1;IP6K2
macrophage bone marrow 2hr LPS	2/365	0.672729	1	0	0	0.869754	0.344782	BIN1;TRAPPC9
heart	3/568	0.698356	1	0	0	0.838364	0.300995	CASZ1;5730408K05RIK;MEF2D
adipose white	1/199	0.717464	1	0	0	0.797639	0.264842	IP6K2
B-cells GL7 positive KLH	1/207	0.731533	1	0	0	0.766812	0.239715	PLEKHA2
thymocyte DP CD4+CD8+	2/410	0.733477	1	0	0	0.774293	0.24	ZFP787;TAPT1
dendritic plasmacytoid B220+	1/214	0.743272	1	0	0	0.74173	0.220066	TRIB1
cornea	2/427	0.753827	1	0	0	0.743467	0.210098	RP1;STK35
RAW 264 7	1/222	0.756065	1	0	0	0.715001	0.199934	BIN1
Baf3	2/440	0.768481	1	0	0	0.721501	0.19	5730408K05RIK;CDK5R2
adipose brown	2/456	0.785479	1	0	0	0.696185	0.168102	NDUFS2;PPARGC1B
adrenal gland	1/245	0.789429	1	0	0	0.647878	0.153188	GRAMD1B
nih 3T3	1/252	0.798653	1	0	0	0.629882	0.141615	5730408K05RIK
dorsal striatum	2/477	0.806133	1	0	0	0.665535	0.143427	GNB5;CDK5R2
embryonic stem line V26 2 p16	3/728	0.841874	1	0	0	0.654108	0.112588	CTBP2;ESRRB;KLF9
hypothalamus	1/296	0.848121	1	0	0	0.536251	0.0883378	TTYH1
lens	4/947	0.853048	1	0	0	0.670455	0.106562	CASZ1;PEX5L;MAB21L1;NDRG1
ciliary bodies	1/317	0.867272	1	0	0	0.500726	0.0713046	RAX
granulocytes mac1+gr1+	2/557	0.869581	1	0	0	0.569947	0.0796464	ARL4D;ZFP444
cerebral cortex prefrontal	1/344	0.888414	1	0	0	0.461425	0.0545945	NBEA
macrophage peri LPS thio 1hrs	2/598	0.894182	1	0	0	0.53087	0.0593758	KDM6B;STX3
epidermis	1/373	0.907411	1	0	0	0.42555	0.0413462	CASZ1
B-cells marginal zone	1/380	0.911493	1	0	0	0.417711	0.0387097	5730408K05RIK
nucleus accumbens	1/383	0.913188	1	0	0	0.414439	0.0376369	IP6K2
NK cells	2/669	0.926914	1	0	0	0.47453	0.0360144	ZFP787;ATG16L1
placenta	1/411	0.927528	1	0	0	0.386205	0.0290552	SLC2A1
cerebellum	1/428	0.93506	1	0	0	0.370865	0.0249016	MAB21L1
intestine small	1/466	0.949204	1	0	0	0.340623	0.0177571	ZBTB7B
testis	13/3059	0.959575	1	0	0	0.674564	0.0278357	RD3;GRAMD1B;4932416H05RIK;4930451I11RIK;IFT122;MSI1;ABHD14A;AGPAT3;PEX5L;SEC14L1;STK35;POC1B;KIF21B
embryonic stem line Bruce4 p13	2/876	0.976317	1	0	0	0.362398	0.00868596	CTBP2;ESRRB
pancreas	1/667	0.986257	1	0	0	0.237976	0.0032931	PITPNM3
eyecup	1/828	0.995223	1	0	0	0.191703	0.000917893	KLF9
