# Supplementary material for: Hyperacetylated chromatin domains mark cell type-specific genes and suggest distinct modes of enhancer function
Source: Nat Commun. 2020 Sep 11;11:4544. doi: 10.1038/s41467-020-18303-0 (PMC7486385; doi:10.1038/s41467-020-18303-0)
Supplement: Supplementary file 16 — Supplementary Data 12 [file 41467_2020_18303_MOESM16_ESM.xlsx]

## Sheet: Both
Term	Overlap	P-value	Adjusted P-value	Old P-value	Old Adjusted P-value	Z-score	Combined Score	Genes
phototransduction (GO:0007602)	10/109	0.000000024865726237357499272884048800193179662443299093865789473056793212890625	0.0000335687304204326211927444933991182551835663616657257080078125	0.0000000286928379539167081751325637413441160816773844999261200428009033203125	0.0000387353312377875590275140560425626290452782995998859405517578125	-2.215070548362095	38.78538788113226	TUB;RCVRN;SDC4;SDC3;PLEKHB1;UNC119;GNB5;AIPL1;NR2E3;PDC
detection of light stimulus (GO:0009583)	10/121	0.0000000677613169267140134595223924414419958139887967263348400592803955078125	0.0000457388889255319600513245703599096714242477901279926300048828125	0.0000000719614813929088746518388138018185173905294504947960376739501953125	0.0000485739999402134934604856331130662283612764440476894378662109375	-2.1870902923431474	36.102899487489424	TUB;RCVRN;SDC4;SDC3;PLEKHB1;UNC119;GNB5;AIPL1;NR2E3;PDC
detection of external stimulus (GO:0009581)	10/175	0.00000208513546482996529177525966980422111873849644325673580169677734375	0.000820228392984339292094697615453924299799837172031402587890625	0.0000017764931482075188158803284721454218697545002214610576629638671875	0.00069342745858270451141114332216375260031782090663909912109375	-2.2566635224231915	29.5186860335112	TUB;RCVRN;SDC4;SDC3;PLEKHB1;UNC119;GNB5;AIPL1;NR2E3;PDC
detection of abiotic stimulus (GO:0009582)	10/178	0.000002430306349583227394097438567310831558643258176743984222412109375	0.000820228392984339292094697615453924299799837172031402587890625	0.000002054599877282087453766838691660012727879802696406841278076171875	0.00069342745858270451141114332216375260031782090663909912109375	-2.2615898384731263	29.236687345733653	TUB;RCVRN;SDC4;SDC3;PLEKHB1;UNC119;GNB5;AIPL1;NR2E3;PDC
visual perception (GO:0007601)	10/195	0.0000054870844703411392824683734392721135009196586906909942626953125	0.0014130549496618426130734036405556253157556056976318359375	0.0000044643261278659075808939761531579648590195574797689914703369140625	0.00114290367492434082573316000974728012806735932826995849609375	-2.1718204741000533	26.30750791607081	RD3;RCVRN;PRPH2;CRX;RAX;UNC119;NRL;AIPL1;NR2E3;PDC
sensory perception of light stimulus (GO:0050953)	10/198	0.000006280244220719299877626375094852306801840313710272312164306640625	0.0014130549496618426130734036405556253157556056976318359375	0.000005079571888552625598509289439608238581058685667812824249267578125	0.00114290367492434082573316000974728012806735932826995849609375	-2.177708806132473	26.08481753017201	RD3;RCVRN;PRPH2;CRX;RAX;UNC119;NRL;AIPL1;NR2E3;PDC
response to light stimulus (GO:0009416)	11/322	0.000081722257439634972821067282477969229148584417998790740966796875	0.0157607210776438862176451749519401346333324909210205078125	0.0000569985541246083323818454047238191151336650364100933074951171875	0.01099257829546017826982673426527981064282357692718505859375	-2.3882804485584623	22.478935417873743	TUB;RCVRN;SDC4;SDC3;PLEKHB1;UNC119;GNB5;AIPL1;NR2E3;PDC;AQP1
response to radiation (GO:0009314)	12/442	0.0003319093478414597065719038315734223942854441702365875244140625	0.044807761958597057405651042927274829708039760589599609375	0.00021550270666584304089796741976670091389678418636322021484375	0.0292816777350176533911696452605610829778015613555908203125	-2.436511961129699	19.51804131305176	TUB;RCVRN;XRCC6;SDC4;SDC3;PLEKHB1;UNC119;GNB5;AIPL1;NR2E3;PDC;AQP1
retina development in camera-type eye (GO:0060041)	5/58	0.000119105288879510514787711528139624306277255527675151824951171875	0.0200990174984173979033652557291134144179522991180419921875	0.00012869443884022237841076308217935775246587581932544708251953125	0.021717186554287525035444872401058091782033443450927734375	-2.0697220354342365	18.700978988790546	RD3;TUB;PRPH2;CRX;NR2E3
detection of visible light (GO:0009584)	6/104	0.0002316299008129547886726540273372165756882168352603912353515625	0.034744485121943217975637452354931156150996685028076171875	0.000216901316555686315794282403857096142019145190715789794921875	0.0292816777350176533911696452605610829778015613555908203125	-2.203714844969861	18.445907999247762	TUB;RCVRN;SDC4;SDC3;GNB5;AIPL1
sensory perception (GO:0007600)	12/457	0.000447488018929687145393281344496472229366190731525421142578125	0.054918984141370690010841570938282529823482036590576171875	0.000290141638677400407787809744064588812761940062046051025390625	0.0356082920194991381368510019456152804195880889892578125	-2.31514591449112	17.85408301023587	RD3;TUB;RCVRN;PRPH2;CRX;RAX;UNC119;NRL;AIPL1;NR2E3;PDC;AQP1
phototransduction, visible light (GO:0007603)	5/89	0.000877697639291008459457021917415886491653509438037872314453125	0.09874098442023844512949182217198540456593036651611328125	0.000830185080074615226915224486248234825325198471546173095703125	0.09339582150839420560117787317722104489803314208984375	-2.1829188513486293	15.363837791765626	RCVRN;SDC4;SDC3;GNB5;AIPL1
establishment or maintenance of cell polarity (GO:0007163)	5/100	0.00147995106229377687383219619476903972099535167217254638671875	0.14270956672118562114093265336123295128345489501953125	0.00136493024265874518703711704148417993565090000629425048828125	0.1316182733992361242325586090373690240085124969482421875	-2.2092750260985334	14.395075483687396	CRB2;BRSK2;MTCL1;MAP7;AQP1
neurotransmitter transport (GO:0006836)	5/99	0.00141530315142295178530706944997064056224189698696136474609375	0.14270956672118562114093265336123295128345489501953125	0.00130794225349442259052901160742976571782492101192474365234375	0.1316182733992361242325586090373690240085124969482421875	-2.112956389734339	13.861863460638975	SLC6A6;SV2B;STXBP1;STX3;CPLX4
response to osmotic stress (GO:0006970)	4/64	0.0019743517865241665999731512926018694997765123844146728515625	0.148076383989312498901114167892956174910068511962890625	0.0019377260899876018636345254009256677818484604358673095703125	0.1743953480988841564514046922340639866888523101806640625	-2.1241993038213574	13.228483333116687	XRCC6;SLC2A1;MAP7;AQP1
viral protein processing (GO:0019082)	2/12	0.004279162669739912383537472351235919632017612457275390625	0.304045768639414848433233373725670389831066131591796875	0.0051495248281146176194678076853961101733148097991943359375	0.36588729041867018576539294372196309268474578857421875	-2.3515718887567343	12.825468205152083	VPS37C;VPS37B
negative regulation of receptor-mediated endocytosis (GO:0048261)	2/14	0.005836160752350389412101971942092859535478055477142333984375	0.375181762651096428751174016724689863622188568115234375	0.006721981989321561441752539423077905667014420032501220703125	0.432127413599243226371982018463313579559326171875	-2.477003920076075	12.740920734606846	RABGEF1;UNC119
establishment or maintenance of epithelial cell apical/basal polarity (GO:0045197)	2/17	0.00858110191350858024506020882427037577144801616668701171875	0.50367337318419924674373078232747502624988555908203125	0.00943425749672715911742226779779230128042399883270263671875	0.509449904823266574993567701312713325023651123046875	-2.639387296470229	12.5587140147197	CRB2;MTCL1
cellular hyperosmotic response (GO:0071474)	2/8	0.00185545201721468264351166954639893447165377438068389892578125	0.1473447190141071450053544822367257438600063323974609375	0.0025988042586900495477253425491426241933368146419525146484375	0.19491031940175373993184848586679436266422271728515625	-1.9949009459149114	12.54718272718703	XRCC6;AQP1
positive regulation of calcium ion-dependent exocytosis (GO:0045956)	2/15	0.0066975044154869677048846909883650369010865688323974609375	0.410983225495791193448980038738227449357509613037109375	0.0075797027653190691964812941705531557090580463409423828125	0.46511812423548837269748901235288940370082855224609375	-2.415566020220598	12.092372526624438	STXBP1;CDK5R2
virion assembly (GO:0019068)	2/18	0.0096014797943997816365158115559097495861351490020751953125	0.531956584858887193689724881551228463649749755859375	0.01042956990947740449071634571964750648476183414459228515625	0.51084473485096915101877357301418669521808624267578125	-2.5944773600638498	12.053521631821562	VPS37C;VPS37B
cortical actin cytoskeleton organization (GO:0030866)	2/19	0.01067301264338081125127022374954322003759443759918212890625	0.531956584858887193689724881551228463649749755859375	0.01146923941384024071832303803830654942430555820465087890625	0.516115773622810802834237620118074119091033935546875	-2.6239572524538475	11.912862767054609	EPB41;EPB41L2
hyperosmotic salinity response (GO:0042538)	2/8	0.00185545201721468264351166954639893447165377438068389892578125	0.1473447190141071450053544822367257438600063323974609375	0.0025988042586900495477253425491426241933368146419525146484375	0.19491031940175373993184848586679436266422271728515625	-1.8855328969982341	11.8592985006125	XRCC6;AQP1
glycolytic process (GO:0006096)	3/44	0.00579520956405293018176561048449002555571496486663818359375	0.375181762651096428751174016724689863622188568115234375	0.00581855041638660967773244436784807476215064525604248046875	0.39275215310609612462400264121242798864841461181640625	-2.2461956223629365	11.569532892025757	LDHA;ENO1;HK1
cellular response to osmotic stress (GO:0071470)	2/20	0.0117947915624816712654165939966333098709583282470703125	0.531956584858887193689724881551228463649749755859375	0.01255252723652037875889941886953238281421363353729248046875	0.52955974279070350263509681099094450473785400390625	-2.6053975478219367	11.568218455880055	XRCC6;AQP1
cortical cytoskeleton organization (GO:0030865)	2/21	0.012965919061387297384069228201042278669774532318115234375	0.531956584858887193689724881551228463649749755859375	0.01367870324299805435963595101611645077355206012725830078125	0.5336624219694703352701026233262382447719573974609375	-2.623984221832054	11.40234231446882	EPB41;EPB41L2
response to dietary excess (GO:0002021)	2/8	0.00185545201721468264351166954639893447165377438068389892578125	0.1473447190141071450053544822367257438600063323974609375	0.0025988042586900495477253425491426241933368146419525146484375	0.19491031940175373993184848586679436266422271728515625	-1.7495846975654177	11.004235043347304	SGIP1;SLC25A25
chromatin silencing (GO:0006342)	2/21	0.012965919061387297384069228201042278669774532318115234375	0.531956584858887193689724881551228463649749755859375	0.01367870324299805435963595101611645077355206012725830078125	0.5336624219694703352701026233262382447719573974609375	-2.494848632769853	10.841192525831854	DNMT3A;UBR2
cellular component morphogenesis (GO:0032989)	9/437	0.010925104994498328891960881037448416464030742645263671875	0.531956584858887193689724881551228463649749755859375	0.008067078599271866601316816058897529728710651397705078125	0.473502439522479112721242699990398250520229339599609375	-2.364918944482731	10.681610305893688	BRSK2;PPP3R1;CADM1;HEG1;ESRRB;MAP7;ADCY1;DSCAML1;GAS7
regulation of cGMP metabolic process (GO:0030823)	2/22	0.014185508929570322944613280924386344850063323974609375	0.531956584858887193689724881551228463649749755859375	0.01484704585034420272482424962845470872707664966583251953125	0.5336624219694703352701026233262382447719573974609375	-2.4923575474541297	10.60631311418759	RCVRN;AIPL1
response to salt stress (GO:0009651)	2/25	0.0181263572355346534725750728966886526905000209808349609375	0.5808693974421761385684703782317228615283966064453125	0.0185979838944505641851190347324518370442092418670654296875	0.563534441274865738336075082770548760890960693359375	-2.543129548353927	10.198936729461378	XRCC6;AQP1
anion transport (GO:0006820)	9/443	0.0118613986924373075726446558064708369784057140350341796875	0.531956584858887193689724881551228463649749755859375	0.00876454072714280031652922531293370411731302738189697265625	0.4930054159017824844113420112989842891693115234375	-2.254664790478251	9.998234261815636	SLC6A6;TTYH2;ACSL1;STXBP1;PITPNM3;SLC2A1;ATP11A;AQP1;IP6K2
hyperosmotic response (GO:0006972)	2/22	0.014185508929570322944613280924386344850063323974609375	0.531956584858887193689724881551228463649749755859375	0.01484704585034420272482424962845470872707664966583251953125	0.5336624219694703352701026233262382447719573974609375	-2.3348649069768332	9.936097775385713	XRCC6;AQP1
generation of precursor metabolites and energy (GO:0006091)	8/375	0.0132322272974375425291793106907789479009807109832763671875	0.531956584858887193689724881551228463649749755859375	0.01013484581878758804263096493514240137301385402679443359375	0.51084473485096915101877357301418669521808624267578125	-2.2956733205519853	9.929016593753746	LDHA;STXBP1;SLC2A1;ENO1;ADCY1;SLC25A25;STK40;HK1
regulation of endocytosis (GO:0030100)	5/165	0.012282194522988010287889437677222304046154022216796875	0.531956584858887193689724881551228463649749755859375	0.0105952982043163966563437128343139193020761013031005859375	0.51084473485096915101877357301418669521808624267578125	-2.2517351033980626	9.906744265582306	TUB;RABGEF1;SGIP1;BIN1;UNC119
regulation of vesicle-mediated transport (GO:0060627)	7/306	0.0141436446581831264113215951283564209006726741790771484375	0.531956584858887193689724881551228463649749755859375	0.01123445614387005332679425606556833372451364994049072265625	0.516115773622810802834237620118074119091033935546875	-2.3246785242756514	9.89962000835755	TUB;RABGEF1;SGIP1;BIN1;STXBP1;UNC119;CDK5R2
establishment or maintenance of apical/basal cell polarity (GO:0035088)	2/25	0.0181263572355346534725750728966886526905000209808349609375	0.5808693974421761385684703782317228615283966064453125	0.0185979838944505641851190347324518370442092418670654296875	0.563534441274865738336075082770548760890960693359375	-2.3789682754396426	9.540586297819262	CRB2;MTCL1
establishment or maintenance of bipolar cell polarity (GO:0061245)	2/25	0.0181263572355346534725750728966886526905000209808349609375	0.5808693974421761385684703782317228615283966064453125	0.0185979838944505641851190347324518370442092418670654296875	0.563534441274865738336075082770548760890960693359375	-2.3709070290322987	9.508257570357339	CRB2;MTCL1
camera-type eye development (GO:0043010)	3/58	0.01241050212847222798673296750848749070428311824798583984375	0.531956584858887193689724881551228463649749755859375	0.01193978935946645066057403283821258810348808765411376953125	0.519958568879990590261286342865787446498870849609375	-2.145649235508444	9.417709842144898	MAB21L1;RAX;SLC25A25
intracellular protein transmembrane import (GO:0044743)	2/26	0.019531155756677957835432124511498841457068920135498046875	0.5808693974421761385684703782317228615283966064453125	0.0199279450720585456224842602068747510202229022979736328125	0.563534441274865738336075082770548760890960693359375	-2.3481746215189077	9.241815016633778	PEX5L;HSP90AA1
endocytosis (GO:0006897)	7/323	0.01847000331145150220368833515749429352581501007080078125	0.5808693974421761385684703782317228615283966064453125	0.01467182783969598301732073508674147888086736202239990234375	0.5336624219694703352701026233262382447719573974609375	-2.2566616077556088	9.007706959520048	TUB;RABGEF1;SGIP1;BIN1;USP33;UNC119;VLDLR
negative regulation of gene expression, epigenetic (GO:0045814)	2/28	0.022472520388166217220060616455157287418842315673828125	0.5808693974421761385684703782317228615283966064453125	0.0227032471624614429206445720410556532442569732666015625	0.563534441274865738336075082770548760890960693359375	-2.369124970658875	8.991923875832732	DNMT3A;UBR2
actin cytoskeleton organization (GO:0030036)	6/253	0.019191111167557471650635392279582447372376918792724609375	0.5808693974421761385684703782317228615283966064453125	0.01580778497998379383826517141642398200929164886474609375	0.5336624219694703352701026233262382447719573974609375	-2.22551941214713	8.79816384568586	FHOD3;BRSK2;EPB41;EPB41L2;CORO2B;AQP1
regulation of rhodopsin mediated signaling pathway (GO:0022400)	2/30	0.025584153325796964162375246587544097565114498138427734375	0.5808693974421761385684703782317228615283966064453125	0.025627948122789699636481230982099077664315700531005859375	0.563534441274865738336075082770548760890960693359375	-2.3963189467915846	8.784383172626852	RCVRN;GNB5
organic anion transport (GO:0015711)	7/328	0.01990226346237129739780158388384734280407428741455078125	0.5808693974421761385684703782317228615283966064453125	0.0158122199102065270903683114056548220105469226837158203125	0.5336624219694703352701026233262382447719573974609375	-2.2310481727061857	8.738841251054868	SLC6A6;ACSL1;STXBP1;PITPNM3;SLC2A1;ATP11A;AQP1
regulation of receptor-mediated endocytosis (GO:0048259)	3/64	0.01616551241385721926491214617271907627582550048828125	0.5808693974421761385684703782317228615283966064453125	0.01536887160397659886357235592413417180068790912628173828125	0.5336624219694703352701026233262382447719573974609375	-2.1100565289499635	8.703719782162487	RABGEF1;SGIP1;UNC119
negative regulation of smooth muscle cell proliferation (GO:0048662)	2/28	0.022472520388166217220060616455157287418842315673828125	0.5808693974421761385684703782317228615283966064453125	0.0227032471624614429206445720410556532442569732666015625	0.563534441274865738336075082770548760890960693359375	-2.2298500721889263	8.463311286642126	CTNNBIP1;TRIB1
circulatory system process (GO:0003013)	4/130	0.0232113246824683649993659173560445196926593780517578125	0.5808693974421761385684703782317228615283966064453125	0.02069205529581059910260165679574129171669483184814453125	0.563534441274865738336075082770548760890960693359375	-2.1869063300996845	8.229579984963763	EPB41;HEG1;CTNNBIP1;TBC1D8
ceramide biosynthetic process (GO:0046513)	2/32	0.0288596926435993501869337052312403102405369281768798828125	0.5808693974421761385684703782317228615283966064453125	0.0286968290851411268749249217080432572402060031890869140625	0.563534441274865738336075082770548760890960693359375	-2.316307424819035	8.212026429989894	CERS4;FAM57B
cellular response to radiation (GO:0071478)	4/126	0.0209746853361544895177903669036822975613176822662353515625	0.5808693974421761385684703782317228615283966064453125	0.01873823636940104286896513485771720297634601593017578125	0.563534441274865738336075082770548760890960693359375	-2.1242892851034334	8.209186421376453	RCVRN;XRCC6;GNB5;AQP1
energy derivation by oxidation of organic compounds (GO:0015980)	5/198	0.024899828798089586323616373420009040273725986480712890625	0.5808693974421761385684703782317228615283966064453125	0.0212678311523427539253550122566593927331268787384033203125	0.563534441274865738336075082770548760890960693359375	-2.198964816806316	8.120544750282132	STXBP1;SLC2A1;ADCY1;SLC25A25;STK40
intracellular protein transmembrane transport (GO:0065002)	2/32	0.0288596926435993501869337052312403102405369281768798828125	0.5808693974421761385684703782317228615283966064453125	0.0286968290851411268749249217080432572402060031890869140625	0.563534441274865738336075082770548760890960693359375	-2.276392137210036	8.070514386599818	PEX5L;HSP90AA1
eye photoreceptor cell development (GO:0042462)	2/32	0.0288596926435993501869337052312403102405369281768798828125	0.5808693974421761385684703782317228615283966064453125	0.0286968290851411268749249217080432572402060031890869140625	0.563534441274865738336075082770548760890960693359375	-2.2759703390517574	8.06901898163466	NRL;NR2E3
rhodopsin mediated signaling pathway (GO:0016056)	2/33	0.03055698337899148686602757152286358177661895751953125	0.5808693974421761385684703782317228615283966064453125	0.03028374000378954156165178801529691554605960845947265625	0.563534441274865738336075082770548760890960693359375	-2.2963445917145555	8.01002201485705	RCVRN;GNB5
cyclic purine nucleotide metabolic process (GO:0052652)	2/33	0.03055698337899148686602757152286358177661895751953125	0.5808693974421761385684703782317228615283966064453125	0.03028374000378954156165178801529691554605960845947265625	0.563534441274865738336075082770548760890960693359375	-2.2552898573028064	7.8668164490901615	ADCY1;AQP1
positive regulation of myeloid cell differentiation (GO:0045639)	3/74	0.023692805998357387153863129469755222089588642120361328125	0.5808693974421761385684703782317228615283966064453125	0.0221968642052560831412488795422177645377814769744873046875	0.563534441274865738336075082770548760890960693359375	-2.094252987385243	7.837917348282701	CTNNBIP1;FOXO3;PPARGC1B
cell morphogenesis (GO:0000902)	5/204	0.0278457190842195355384713906232718727551400661468505859375	0.5808693974421761385684703782317228615283966064453125	0.0237609202628599504303341660715886973775923252105712890625	0.563534441274865738336075082770548760890960693359375	-2.161161605016291	7.739284037402	PPP3R1;CADM1;HEG1;ESRRB;MAP7
cyclic nucleotide biosynthetic process (GO:0009190)	2/34	0.032292938009383487241166221792809665203094482421875	0.5808693974421761385684703782317228615283966064453125	0.031904794661907487363095015098224394023418426513671875	0.563534441274865738336075082770548760890960693359375	-2.2493249539389386	7.721722727659117	ADCY1;AQP1
pyruvate metabolic process (GO:0006090)	3/71	0.0212670713781385987972694096015402465127408504486083984375	0.5808693974421761385684703782317228615283966064453125	0.020001322760741423179009501609471044503152370452880859375	0.563534441274865738336075082770548760890960693359375	-1.9966581676642083	7.68832265027797	LDHA;ENO1;HK1
eye development (GO:0001654)	3/79	0.0280549433880354671944079569811947294510900974273681640625	0.5808693974421761385684703782317228615283966064453125	0.0261370913277660203710706099400340463034808635711669921875	0.563534441274865738336075082770548760890960693359375	-2.128242647748741	7.605467553761186	MAB21L1;RAX;SLC25A25
multicellular organism growth (GO:0035264)	3/79	0.0280549433880354671944079569811947294510900974273681640625	0.5808693974421761385684703782317228615283966064453125	0.0261370913277660203710706099400340463034808635711669921875	0.563534441274865738336075082770548760890960693359375	-2.0987958875999295	7.500236893567399	HEG1;SLC25A25;STK40
cellular response to hormone stimulus (GO:0032870)	8/462	0.03929483454998185243400854460560367442667484283447265625	0.5808693974421761385684703782317228615283966064453125	0.0304568901960881842361228422078056610189378261566162109375	0.563534441274865738336075082770548760890960693359375	-2.3160989869637816	7.496430054451738	ACSL1;GLP2R;ESRRB;KLF9;ADCY1;PRKAB1;NR2E3;AQP1
photoreceptor cell development (GO:0042461)	2/34	0.032292938009383487241166221792809665203094482421875	0.5808693974421761385684703782317228615283966064453125	0.031904794661907487363095015098224394023418426513671875	0.563534441274865738336075082770548760890960693359375	-2.175636379031829	7.468756724399951	NRL;NR2E3
intracellular transport of virus (GO:0075733)	2/32	0.0288596926435993501869337052312403102405369281768798828125	0.5808693974421761385684703782317228615283966064453125	0.0286968290851411268749249217080432572402060031890869140625	0.563534441274865738336075082770548760890960693359375	-2.036184914476139	7.2189054677537605	VPS37C;VPS37B
multi-organism intracellular transport (GO:1902583)	2/32	0.0288596926435993501869337052312403102405369281768798828125	0.5808693974421761385684703782317228615283966064453125	0.0286968290851411268749249217080432572402060031890869140625	0.563534441274865738336075082770548760890960693359375	-2.035778365482348	7.217464125794432	VPS37C;VPS37B
multi-organism localization (GO:1902579)	2/32	0.0288596926435993501869337052312403102405369281768798828125	0.5808693974421761385684703782317228615283966064453125	0.0286968290851411268749249217080432572402060031890869140625	0.563534441274865738336075082770548760890960693359375	-2.031006633175599	7.200546858509447	VPS37C;VPS37B
regulation of calcium ion-dependent exocytosis (GO:0017158)	2/34	0.032292938009383487241166221792809665203094482421875	0.5808693974421761385684703782317228615283966064453125	0.031904794661907487363095015098224394023418426513671875	0.563534441274865738336075082770548760890960693359375	-2.0954791475948675	7.193584426733875	STXBP1;CDK5R2
multi-organism transport (GO:0044766)	2/32	0.0288596926435993501869337052312403102405369281768798828125	0.5808693974421761385684703782317228615283966064453125	0.0286968290851411268749249217080432572402060031890869140625	0.563534441274865738336075082770548760890960693359375	-2.0221511772203242	7.169151527485971	VPS37C;VPS37B
transport of virus (GO:0046794)	2/32	0.0288596926435993501869337052312403102405369281768798828125	0.5808693974421761385684703782317228615283966064453125	0.0286968290851411268749249217080432572402060031890869140625	0.563534441274865738336075082770548760890960693359375	-2.0191462963905606	7.15849829530764	VPS37C;VPS37B
protein O-linked glycosylation (GO:0006493)	3/83	0.03183083929839346237766761760212830267846584320068359375	0.5808693974421761385684703782317228615283966064453125	0.02954170538613769270153142088020103983581066131591796875	0.563534441274865738336075082770548760890960693359375	-2.0289845243732256	6.994558260754235	GALNT4;TET3;GALNT10
protein deubiquitination (GO:0016579)	3/80	0.028975138143391664102832550042876391671597957611083984375	0.5808693974421761385684703782317228615283966064453125	0.026967246003634433304529949282368761487305164337158203125	0.563534441274865738336075082770548760890960693359375	-1.951830082469914	6.9120492904657125	USP33;USP2;EIF3F
cellular response to light stimulus (GO:0071482)	3/85	0.033813587030032198066376025735735311172902584075927734375	0.5808693974421761385684703782317228615283966064453125	0.03132781457647039469183170012911432422697544097900390625	0.563534441274865738336075082770548760890960693359375	-2.0350699022954566	6.892563139919321	RCVRN;GNB5;AQP1
actin filament-based process (GO:0030029)	6/303	0.041048680244810877015826378055862733162939548492431640625	0.5808693974421761385684703782317228615283966064453125	0.033816524858646335172096542009967379271984100341796875	0.563534441274865738336075082770548760890960693359375	-2.141973164051129	6.839313016278402	FHOD3;BRSK2;EPB41;EPB41L2;CORO2B;AQP1
negative regulation of endocytosis (GO:0045806)	2/36	0.035877847133785938094074907667163643054664134979248046875	0.5808693974421761385684703782317228615283966064453125	0.035246870431583136873410211364898714236915111541748046875	0.563534441274865738336075082770548760890960693359375	-2.036950779883057	6.778229208359561	RABGEF1;UNC119
developmental maturation (GO:0021700)	4/154	0.03961441272267786362082375717363902367651462554931640625	0.5808693974421761385684703782317228615283966064453125	0.035007152506257334378947376762880594469606876373291015625	0.563534441274865738336075082770548760890960693359375	-2.0945923676908333	6.762521887879566	STXBP1;ROPN1L;FOXO3;CDK5R2
blood circulation (GO:0008015)	2/40	0.043479256905888018225336821842574863694608211517333984375	0.5808693974421761385684703782317228615283966064453125	0.042314044893089076959658001442221575416624546051025390625	0.563534441274865738336075082770548760890960693359375	-2.146868079649425	6.731443264419523	EPB41;TBC1D8
positive regulation of endocytosis (GO:0045807)	3/90	0.039044460755103711779856467956051346845924854278564453125	0.5808693974421761385684703782317228615283966064453125	0.03603589394307209203827113697116146795451641082763671875	0.563534441274865738336075082770548760890960693359375	-2.058637336470191	6.676272589638988	TUB;SGIP1;BIN1
energy reserve metabolic process (GO:0006112)	4/158	0.04285404012745970547815232976063271053135395050048828125	0.5808693974421761385684703782317228615283966064453125	0.03783522958542866188036413177542272023856639862060546875	0.563534441274865738336075082770548760890960693359375	-2.0826156359346286	6.560146270712055	STXBP1;SLC2A1;ADCY1;STK40
microtubule bundle formation (GO:0001578)	2/40	0.043479256905888018225336821842574863694608211517333984375	0.5808693974421761385684703782317228615283966064453125	0.042314044893089076959658001442221575416624546051025390625	0.563534441274865738336075082770548760890960693359375	-2.070523753270679	6.492067819579534	MTCL1;MAP7
sulfur compound metabolic process (GO:0006790)	6/314	0.04736629390774904635463826707564294338226318359375	0.5808693974421761385684703782317228615283966064453125	0.039057155275669087901579956678688176907598972320556640625	0.563534441274865738336075082770548760890960693359375	-2.1226525528513234	6.473760006181267	HS3ST3B1;SDC4;ACSL1;GLO1;SDC3;DNMT3A
hormone-mediated signaling pathway (GO:0009755)	3/93	0.04236894133282087526737313964986242353916168212890625	0.5808693974421761385684703782317228615283966064453125	0.039025918948987249612603278592359856702387332916259765625	0.563534441274865738336075082770548760890960693359375	-2.025204182405523	6.402358384267959	ACSL1;ESRRB;NR2E3
DNA alkylation (GO:0006305)	2/42	0.0474844322352845071844029689600574783980846405029296875	0.5808693974421761385684703782317228615283966064453125	0.046029777537929576769482054032778250984847545623779296875	0.563534441274865738336075082770548760890960693359375	-2.099319815186563	6.3973693010799435	TET3;DNMT3A
DNA methylation (GO:0006306)	2/42	0.0474844322352845071844029689600574783980846405029296875	0.5808693974421761385684703782317228615283966064453125	0.046029777537929576769482054032778250984847545623779296875	0.563534441274865738336075082770548760890960693359375	-2.0955955380711107	6.386020112683418	TET3;DNMT3A
cellular response to glucagon stimulus (GO:0071377)	2/38	0.039608532288923380126899331798995262943208217620849609375	0.5808693974421761385684703782317228615283966064453125	0.038718200464954437289843980352088692598044872283935546875	0.563534441274865738336075082770548760890960693359375	-1.9729923808959473	6.370221654798199	GLP2R;ADCY1
water transport (GO:0006833)	2/41	0.04546538184183761266421441860074992291629314422607421875	0.5808693974421761385684703782317228615283966064453125	0.044157209950042512758283663742986391298472881317138671875	0.563534441274865738336075082770548760890960693359375	-2.0512475545408417	6.340004313230509	ADCY1;AQP1
triglyceride biosynthetic process (GO:0019432)	2/41	0.04546538184183761266421441860074992291629314422607421875	0.5808693974421761385684703782317228615283966064453125	0.044157209950042512758283663742986391298472881317138671875	0.563534441274865738336075082770548760890960693359375	-2.0162737194598153	6.231907041025081	ACSL1;AGPAT3
growth (GO:0040007)	6/329	0.056905717948060881294924939766133320517838001251220703125	0.5808693974421761385684703782317228615283966064453125	0.047000385644583177191524470117656164802610874176025390625	0.563534441274865738336075082770548760890960693359375	-2.1598805087895836	6.19099391095521	CADM1;HEG1;MAP7;FOXO3;SLC25A25;STK40
cellular carbohydrate metabolic process (GO:0044262)	4/165	0.04887299046478499331414013795438222587108612060546875	0.5808693974421761385684703782317228615283966064453125	0.04309242537124448324536984955557272769510746002197265625	0.563534441274865738336075082770548760890960693359375	-2.0373831823249198	6.14990302611293	LDHA;GDPD5;STK40;HK1
protein modification by small protein removal (GO:0070646)	3/93	0.04236894133282087526737313964986242353916168212890625	0.5808693974421761385684703782317228615283966064453125	0.039025918948987249612603278592359856702387332916259765625	0.563534441274865738336075082770548760890960693359375	-1.923902164671942	6.08210829382548	USP33;USP2;EIF3F
cell fate determination (GO:0001709)	2/44	0.051618614066073022217384647092330851592123508453369140625	0.5808693974421761385684703782317228615283966064453125	0.049860883565469089895305643267420236952602863311767578125	0.563534441274865738336075082770548760890960693359375	-2.03554979243151	6.0331109352515	OTX2;DSCAML1
acylglycerol biosynthetic process (GO:0046463)	2/43	0.049535732038988644632127034128643572330474853515625	0.5808693974421761385684703782317228615283966064453125	0.04793118676904477293287953898470732383430004119873046875	0.563534441274865738336075082770548760890960693359375	-1.9890459620891956	5.977204468665555	ACSL1;AGPAT3
polyol metabolic process (GO:0019751)	3/99	0.04942898848387035359852603733088471926748752593994140625	0.5808693974421761385684703782317228615283966064453125	0.045372442975243267027085636300398618914186954498291015625	0.563534441274865738336075082770548760890960693359375	-1.9860402841337876	5.972456519124941	PLCH2;GDPD5;IP6K2
neutral lipid biosynthetic process (GO:0046460)	2/43	0.049535732038988644632127034128643572330474853515625	0.5808693974421761385684703782317228615283966064453125	0.04793118676904477293287953898470732383430004119873046875	0.563534441274865738336075082770548760890960693359375	-1.9836103320280598	5.96087006870161	ACSL1;AGPAT3
sensory organ development (GO:0007423)	3/103	0.0544343053289357559076933057440328411757946014404296875	0.5808693974421761385684703782317228615283966064453125	0.049870641100297673220520522363585769198834896087646484375	0.563534441274865738336075082770548760890960693359375	-2.0184197118030034	5.875136795845154	MAB21L1;RAX;SLC25A25
glycosaminoglycan biosynthetic process (GO:0006024)	3/99	0.04942898848387035359852603733088471926748752593994140625	0.5808693974421761385684703782317228615283966064453125	0.045372442975243267027085636300398618914186954498291015625	0.563534441274865738336075082770548760890960693359375	-1.9443106884526864	5.846966518868102	HS3ST3B1;SDC4;SDC3
carbohydrate transport (GO:0008643)	3/102	0.053160912570750847028211438782818731851875782012939453125	0.5808693974421761385684703782317228615283966064453125	0.04872629811349858675040280786561197601258754730224609375	0.563534441274865738336075082770548760890960693359375	-1.9889873310855684	5.8365478308504235	SLC2A1;AQP1;HK1
protein import (GO:0017038)	3/101	0.051902177020587803024653794636833481490612030029296875	0.5808693974421761385684703782317228615283966064453125	0.04759511229131903331524000577701372094452381134033203125	0.563534441274865738336075082770548760890960693359375	-1.9558111064196408	5.786060904846395	PEX5L;PPP3R1;HSP90AA1
aminoglycan biosynthetic process (GO:0006023)	3/100	0.05065817686555167120854292761578108184039592742919921875	0.5808693974421761385684703782317228615283966064453125	0.046477141728405897691533965598864597268402576446533203125	0.563534441274865738336075082770548760890960693359375	-1.9394555384236514	5.784726027216208	HS3ST3B1;SDC4;SDC3
neuron projection morphogenesis (GO:0048812)	4/175	0.05823932964519303034922614870083634741604328155517578125	0.5808693974421761385684703782317228615283966064453125	0.051282915883684977720324837946463958360254764556884765625	0.563534441274865738336075082770548760890960693359375	-2.0176711610515357	5.73663131663071	BRSK2;ADCY1;DSCAML1;GAS7
cellular response to amino acid stimulus (GO:0071230)	2/45	0.053732419835879861869099016757900244556367397308349609375	0.5808693974421761385684703782317228615283966064453125	0.051818320594254126121303016816455055959522724151611328125	0.563534441274865738336075082770548760890960693359375	-1.9261262040035168	5.631489797490537	DNMT3A;UBR2
protein transmembrane transport (GO:0071806)	2/44	0.051618614066073022217384647092330851592123508453369140625	0.5808693974421761385684703782317228615283966064453125	0.049860883565469089895305643267420236952602863311767578125	0.563534441274865738336075082770548760890960693359375	-1.886107241409464	5.590182203114715	PEX5L;HSP90AA1
fluid transport (GO:0042044)	2/46	0.0558764995300052025317683046523598022758960723876953125	0.5808693974421761385684703782317228615283966064453125	0.0538029571978775045248966080180252902209758758544921875	0.563534441274865738336075082770548760890960693359375	-1.9086081508221717	5.505592809348134	ADCY1;AQP1
positive regulation of myeloid leukocyte differentiation (GO:0002763)	2/47	0.058050211855701409902064114021413843147456645965576171875	0.5808693974421761385684703782317228615283966064453125	0.05581425932910379084095353618977242149412631988525390625	0.563534441274865738336075082770548760890960693359375	-1.933800806983393	5.504461353457987	CTNNBIP1;PPARGC1B
axonogenesis (GO:0007409)	3/109	0.062377868946520399762167841117843636311590671539306640625	0.5808693974421761385684703782317228615283966064453125	0.05700955982885295980633344470334122888743877410888671875	0.563534441274865738336075082770548760890960693359375	-1.975412209003897	5.4808695357161294	BRSK2;ADCY1;DSCAML1
membrane docking (GO:0022406)	2/45	0.053732419835879861869099016757900244556367397308349609375	0.5808693974421761385684703782317228615283966064453125	0.051818320594254126121303016816455055959522724151611328125	0.563534441274865738336075082770548760890960693359375	-1.8571815091038721	5.4299135222125035	PEX5L;STXBP1
phospholipid transport (GO:0015914)	2/48	0.06025292396526771288023383021936751902103424072265625	0.5808693974421761385684703782317228615283966064453125	0.0578516994760603087133432609334704466164112091064453125	0.563534441274865738336075082770548760890960693359375	-1.9139769840045042	5.376752138616391	PITPNM3;ATP11A
response to acid chemical (GO:0001101)	5/275	0.0795159755643188581597513575616176240146160125732421875	0.5808693974421761385684703782317228615283966064453125	0.06783709883624255976286576697020791471004486083984375	0.563534441274865738336075082770548760890960693359375	-2.1133007492279456	5.350449188074364	ACSL1;DNMT3A;MAP7;UBR2;AQP1
intracellular receptor signaling pathway (GO:0030522)	4/186	0.06957081509932321050637682446904364041984081268310546875	0.5808693974421761385684703782317228615283966064453125	0.0612106232815696760241053198114968836307525634765625	0.563534441274865738336075082770548760890960693359375	-1.9878063319904158	5.298319119588248	ESRRB;KLF9;NR2E3;PPARGC1B
regulation of exocytosis (GO:0017157)	3/112	0.06654068079957146941705303788694436661899089813232421875	0.5808693974421761385684703782317228615283966064453125	0.060751494152000463933038787445184425450861454010009765625	0.563534441274865738336075082770548760890960693359375	-1.9503374569074123	5.285300953742499	RABGEF1;STXBP1;CDK5R2
positive regulation of cell development (GO:0010720)	6/358	0.07841157064289870637363577543510473333299160003662109375	0.5808693974421761385684703782317228615283966064453125	0.0650359810305399521634939219438820146024227142333984375	0.563534441274865738336075082770548760890960693359375	-2.0751593177491046	5.282906927443978	CRB2;XRCC6;BIN1;CRX;VLDLR;GDPD5
synapse organization (GO:0050808)	3/111	0.065139165909589902270226957625709474086761474609375	0.5808693974421761385684703782317228615283966064453125	0.059491588632359003463445645820684148930013179779052734375	0.563534441274865738336075082770548760890960693359375	-1.9015710576555873	5.193626557889938	NFASC;CADM1;SNCB
positive regulation of exocytosis (GO:0045921)	2/49	0.062484011374360597101951242393624852411448955535888671875	0.5808693974421761385684703782317228615283966064453125	0.0599147565908648427335236874569091014564037322998046875	0.563534441274865738336075082770548760890960693359375	-1.860001479168751	5.157495007242302	STXBP1;CDK5R2
regulation of neurotransmitter secretion (GO:0046928)	2/51	0.06702885529471518111233052650277386419475078582763671875	0.5808693974421761385684703782317228615283966064453125	0.064115669498910732304608472986728884279727935791015625	0.563534441274865738336075082770548760890960693359375	-1.9080883183790365	5.156860693597638	STXBP1;CPLX4
single-organism carbohydrate catabolic process (GO:0044724)	3/113	0.06795598226200538771735182308475486934185028076171875	0.5808693974421761385684703782317228615283966064453125	0.0620238987088395365976367656912771053612232208251953125	0.563534441274865738336075082770548760890960693359375	-1.9112664576830176	5.139195018753068	LDHA;ENO1;HK1
lipid transport (GO:0006869)	4/193	0.0773305041196168108097452886795508675277233123779296875	0.5808693974421761385684703782317228615283966064453125	0.068022245033240003042607213501469232141971588134765625	0.563534441274865738336075082770548760890960693359375	-1.9366027616998447	4.957057757722688	ACSL1;PITPNM3;VLDLR;ATP11A
response to glucagon (GO:0033762)	2/49	0.062484011374360597101951242393624852411448955535888671875	0.5808693974421761385684703782317228615283966064453125	0.0599147565908648427335236874569091014564037322998046875	0.563534441274865738336075082770548760890960693359375	-1.7620354216823737	4.885850356405246	GLP2R;ADCY1
positive regulation of neurogenesis (GO:0050769)	5/283	0.08730525679381166692660798389624687843024730682373046875	0.5808693974421761385684703782317228615283966064453125	0.07454593714395006676110000398693955503404140472412109375	0.563534441274865738336075082770548760890960693359375	-1.9672672714761879	4.7968755334151965	XRCC6;BIN1;CRX;VLDLR;GDPD5
demethylation (GO:0070988)	2/52	0.06934140372843262956070731206636992283165454864501953125	0.5808693974421761385684703782317228615283966064453125	0.0662525149515484634843431877015973441302776336669921875	0.563534441274865738336075082770548760890960693359375	-1.7873258940303223	4.7698600180623245	KDM4C;TET3
carbohydrate catabolic process (GO:0016052)	3/120	0.07824099249964926172662416092862258665263652801513671875	0.5808693974421761385684703782317228615283966064453125	0.0712744567561397757149421750000328756868839263916015625	0.563534441274865738336075082770548760890960693359375	-1.8618341164005396	4.743881774604609	LDHA;ENO1;HK1
regulation of gene expression, epigenetic (GO:0040029)	3/122	0.0812980391532258372944141910920734517276287078857421875	0.5808693974421761385684703782317228615283966064453125	0.0740256400441487161234732639059075154364109039306640625	0.563534441274865738336075082770548760890960693359375	-1.8641638579161788	4.678367846180625	TET3;DNMT3A;UBR2
cellular response to steroid hormone stimulus (GO:0071383)	3/123	0.0828457942086199550235647848239750601351261138916015625	0.5808693974421761385684703782317228615283966064453125	0.0754188600947736376145513759183813817799091339111328125	0.563534441274865738336075082770548760890960693359375	-1.867239635168879	4.650872495827687	ESRRB;NR2E3;AQP1
plasma membrane organization (GO:0007009)	3/121	0.079763070356009879713354848718154244124889373779296875	0.5808693974421761385684703782317228615283966064453125	0.07264414503109210830000819214546936564147472381591796875	0.563534441274865738336075082770548760890960693359375	-1.8217200838511243	4.606573846472458	SGIP1;MAP7;NDRG1
inositol phosphate metabolic process (GO:0043647)	2/53	0.07167991113090459165402279495538095943629741668701171875	0.5808693974421761385684703782317228615283966064453125	0.06841295655870215097760222988654277287423610687255859375	0.563534441274865738336075082770548760890960693359375	-1.7399622416212244	4.585748351310904	PLCH2;IP6K2
phosphatidylinositol metabolic process (GO:0046488)	3/125	0.08597923991071711180556036424604826606810092926025390625	0.5808693974421761385684703782317228615283966064453125	0.07824014431253302481739098084290162660181522369384765625	0.563534441274865738336075082770548760890960693359375	-1.8303233607764446	4.490971831087057	PITPNM3;PLCH2;IP6K2
adenylate cyclase-modulating G-protein coupled receptor signaling pathway (GO:0007188)	3/122	0.0812980391532258372944141910920734517276287078857421875	0.5808693974421761385684703782317228615283966064453125	0.0740256400441487161234732639059075154364109039306640625	0.563534441274865738336075082770548760890960693359375	-1.773873328108276	4.45177171855261	GNAZ;GLP2R;ADCY1
vesicle organization (GO:0016050)	3/126	0.08756471685272786131815081489548902027308940887451171875	0.5808693974421761385684703782317228615283966064453125	0.07966804096786041233801967109684483148157596588134765625	0.563534441274865738336075082770548760890960693359375	-1.821126612908039	4.4351301181690825	STXBP1;STX6;AQP1
DNA methylation or demethylation (GO:0044728)	2/56	0.07884538480303672491888988815844641067087650299072265625	0.5808693974421761385684703782317228615283966064453125	0.0750309916912011709566598938181414268910884857177734375	0.563534441274865738336075082770548760890960693359375	-1.7215925021242173	4.37330375744962	TET3;DNMT3A
positive regulation of homeostatic process (GO:0032846)	3/130	0.09402912205216738816826449465224868617951869964599609375	0.5808693974421761385684703782317228615283966064453125	0.08549266821522072401506875394261442124843597412109375	0.563534441274865738336075082770548760890960693359375	-1.7936463263110844	4.240450281803809	SGIP1;FOXO3;PPARGC1B
pattern specification process (GO:0007389)	6/385	0.1020346581441402833423381935062934644520282745361328125	0.5808693974421761385684703782317228615283966064453125	0.0850419166560973660562439135901513509452342987060546875	0.563534441274865738336075082770548760890960693359375	-1.8447336956664768	4.21049902663694	CRB2;PPP3R1;CTNNBIP1;RAX;OTX2;DSCAML1
sphingolipid metabolic process (GO:0006665)	3/128	0.09077263866704952943731399273019633255898952484130859375	0.5808693974421761385684703782317228615283966064453125	0.08255791882653629176758158791926689445972442626953125	0.563534441274865738336075082770548760890960693359375	-1.7412421382271872	4.177931815791826	CERS4;FAM57B;MAP7
glycerolipid metabolic process (GO:0046486)	5/296	0.10078120961790892895493243486271239817142486572265625	0.5808693974421761385684703782317228615283966064453125	0.0861929687270845679147868168001878075301647186279296875	0.563534441274865738336075082770548760890960693359375	-1.8068507611549016	4.146367185507189	ACSL1;PITPNM3;PLCH2;AGPAT3;IP6K2
O-glycan processing (GO:0016266)	2/56	0.07884538480303672491888988815844641067087650299072265625	0.5808693974421761385684703782317228615283966064453125	0.0750309916912011709566598938181414268910884857177734375	0.563534441274865738336075082770548760890960693359375	-1.6139710214471534	4.099916515552039	GALNT4;GALNT10
steroid hormone mediated signaling pathway (GO:0043401)	2/59	0.086223924071277824321413163488614372909069061279296875	0.5808693974421761385684703782317228615283966064453125	0.08184412437742362433912290953230694867670536041259765625	0.563534441274865738336075082770548760890960693359375	-1.6687394737322825	4.089759381956158	ESRRB;NR2E3
inorganic anion transport (GO:0015698)	3/127	0.08916255271363755785518634411346283741295337677001953125	0.5808693974421761385684703782317228615283966064453125	0.08110732768983552887220866978168487548828125	0.563534441274865738336075082770548760890960693359375	-1.6724899937623026	4.042900261413815	TTYH2;AQP1;IP6K2
chondroitin sulfate metabolic process (GO:0030204)	2/59	0.086223924071277824321413163488614372909069061279296875	0.5808693974421761385684703782317228615283966064453125	0.08184412437742362433912290953230694867670536041259765625	0.563534441274865738336075082770548760890960693359375	-1.6459552354881912	4.033919597744014	SDC4;SDC3
gene silencing (GO:0016458)	2/62	0.0938007850946761811972152145244763232767581939697265625	0.5808693974421761385684703782317228615283966064453125	0.08883993443925013167028481575471232645213603973388671875	0.563534441274865738336075082770548760890960693359375	-1.6526650490458203	3.911167444899957	DNMT3A;UBR2
cyclic nucleotide metabolic process (GO:0009187)	2/58	0.0837416594824732796187305439161718823015689849853515625	0.5808693974421761385684703782317228615283966064453125	0.0795521789670049772613680261201807297766208648681640625	0.563534441274865738336075082770548760890960693359375	-1.5653077211565607	3.8819924220787225	ADCY1;AQP1
response to extracellular stimulus (GO:0009991)	5/313	0.11987607264318707323003110332138021476566791534423828125	0.5808693974421761385684703782317228615283966064453125	0.102782822358953918051582832049462012946605682373046875	0.563534441274865738336075082770548760890960693359375	-1.794634446990589	3.8069523056307766	LDHA;SGIP1;ACSL1;SLC2A1;SLC25A25
regulation of neurotransmitter transport (GO:0051588)	2/63	0.09636801406020632787541302377576357685029506683349609375	0.5808693974421761385684703782317228615283966064453125	0.0912103862259024678049712520078173838555812835693359375	0.563534441274865738336075082770548760890960693359375	-1.6270721120740044	3.806666896174042	STXBP1;CPLX4
cellular response to organonitrogen compound (GO:0071417)	6/411	0.1279313021507158809608739602481364272534847259521484375	0.5808693974421761385684703782317228615283966064453125	0.1071944088222888946670963150609168224036693572998046875	0.563534441274865738336075082770548760890960693359375	-1.8292164411612928	3.7613480036316034	GLP2R;DNMT3A;UBR2;ADCY1;PRKAB1;AQP1
positive regulation of nervous system development (GO:0051962)	5/313	0.11987607264318707323003110332138021476566791534423828125	0.5808693974421761385684703782317228615283966064453125	0.102782822358953918051582832049462012946605682373046875	0.563534441274865738336075082770548760890960693359375	-1.7683771192065763	3.751252720283647	XRCC6;BIN1;CRX;VLDLR;GDPD5
kidney epithelium development (GO:0072073)	2/62	0.0938007850946761811972152145244763232767581939697265625	0.5808693974421761385684703782317228615283966064453125	0.08883993443925013167028481575471232645213603973388671875	0.563534441274865738336075082770548760890960693359375	-1.579936956354394	3.7390504459783642	SDC4;AQP1
ceramide metabolic process (GO:0006672)	2/64	0.098955191533236008805118899545050226151943206787109375	0.5808693974421761385684703782317228615283966064453125	0.09359937139774145153925388740390189923346042633056640625	0.563534441274865738336075082770548760890960693359375	-1.5946520803882158	3.6885708178925585	CERS4;FAM57B
glycosaminoglycan catabolic process (GO:0006027)	2/60	0.0887282195475278812057950972302933223545551300048828125	0.5808693974421761385684703782317228615283966064453125	0.0841563634716782915656807517734705470502376556396484375	0.563534441274865738336075082770548760890960693359375	-1.5168589820124563	3.674101384877129	SDC4;SDC3
regulation of G-protein coupled receptor protein signaling pathway (GO:0008277)	3/137	0.1057963801579224760729402987635694444179534912109375	0.5808693974421761385684703782317228615283966064453125	0.09610747395036668694334736073869862593710422515869140625	0.563534441274865738336075082770548760890960693359375	-1.6252719445184045	3.650749185372307	RCVRN;USP33;GNB5
cell projection morphogenesis (GO:0048858)	4/228	0.12212060713340118500713771254595485515892505645751953125	0.5808693974421761385684703782317228615283966064453125	0.10757220855762890387996577601370518095791339874267578125	0.563534441274865738336075082770548760890960693359375	-1.7208945539518798	3.6186043798340863	BRSK2;ADCY1;DSCAML1;GAS7
adenylate cyclase-inhibiting G-protein coupled receptor signaling pathway (GO:0007193)	2/62	0.0938007850946761811972152145244763232767581939697265625	0.5808693974421761385684703782317228615283966064453125	0.08883993443925013167028481575471232645213603973388671875	0.563534441274865738336075082770548760890960693359375	-1.5103064924612715	3.574264239778083	GNAZ;ADCY1
cellular response to acid chemical (GO:0071229)	3/147	0.12354259864969018012370582937364815734326839447021484375	0.5808693974421761385684703782317228615283966064453125	0.11214853169509013397497909636513213627040386199951171875	0.563534441274865738336075082770548760890960693359375	-1.6698388237102808	3.491915607363019	DNMT3A;UBR2;AQP1
cellular response to abiotic stimulus (GO:0071214)	4/232	0.1278279661468601779983345068103517405688762664794921875	0.5808693974421761385684703782317228615283966064453125	0.11264145970894819115404317244610865600407123565673828125	0.563534441274865738336075082770548760890960693359375	-1.6889638798613844	3.4743168160940576	RCVRN;XRCC6;GNB5;AQP1
glycerophospholipid metabolic process (GO:0006650)	4/229	0.1235369326874123652171277853994979523122310638427734375	0.5808693974421761385684703782317228615283966064453125	0.10882954737250245813573457098755170591175556182861328125	0.563534441274865738336075082770548760890960693359375	-1.64235648740733	3.434520714823531	PITPNM3;PLCH2;AGPAT3;IP6K2
sphingolipid biosynthetic process (GO:0030148)	2/63	0.09636801406020632787541302377576357685029506683349609375	0.5808693974421761385684703782317228615283966064453125	0.0912103862259024678049712520078173838555812835693359375	0.563534441274865738336075082770548760890960693359375	-1.467894429113637	3.4342578235592214	CERS4;FAM57B
secretion by cell (GO:0032940)	6/415	0.1321765435053620929561901675697299651801586151123046875	0.5808693974421761385684703782317228615283966064453125	0.110847132502641498863482638626010157167911529541015625	0.563534441274865738336075082770548760890960693359375	-1.6674686485784416	3.3743175693830136	ARL4D;BRSK2;STXBP1;STX3;CPLX4;AQP1
cell morphogenesis involved in differentiation (GO:0000904)	3/147	0.12354259864969018012370582937364815734326839447021484375	0.5808693974421761385684703782317228615283966064453125	0.11214853169509013397497909636513213627040386199951171875	0.563534441274865738336075082770548760890960693359375	-1.583766585936474	3.311923990103099	PPP3R1;HEG1;ESRRB
cellular response to oxidative stress (GO:0034599)	3/148	0.125373946505717537291957341949455440044403076171875	0.5808693974421761385684703782317228615283966064453125	0.11380630994065756012023626908558071590960025787353515625	0.563534441274865738336075082770548760890960693359375	-1.5804990219739674	3.2818342044518003	FOXO3;PPARGC1B;AQP1
glucose transport (GO:0015758)	2/68	0.1094934295771429477728275969639071263372898101806640625	0.5808693974421761385684703782317228615283966064453125	0.1033322015578023445048216899522230960428714752197265625	0.563534441274865738336075082770548760890960693359375	-1.4745154148878705	3.2614669853766745	SLC2A1;HK1
actin filament organization (GO:0007015)	3/150	0.129066056830243969244520485517568886280059814453125	0.5808693974421761385684703782317228615283966064453125	0.11714990668090817516056034719440503977239131927490234375	0.563534441274865738336075082770548760890960693359375	-1.5905370091938424	3.256514679434771	FHOD3;PPARGC1B;GAS7
exocytosis (GO:0006887)	4/233	0.12927216802182794896936002260190434753894805908203125	0.5808693974421761385684703782317228615283966064453125	0.113925274365034578938349341115099377930164337158203125	0.563534441274865738336075082770548760890960693359375	-1.5913412025658367	3.25562195492864	BRSK2;STXBP1;STX3;CPLX4
dorsal/ventral pattern formation (GO:0009953)	2/66	0.104187386945564341989012291378458030521869659423828125	0.5808693974421761385684703782317228615283966064453125	0.09843124227559975347734422257417463697493076324462890625	0.563534441274865738336075082770548760890960693359375	-1.405329767194459	3.1782434957085726	OTX2;DSCAML1
regulation of protein complex assembly (GO:0043254)	4/244	0.1455992865828657223392639252779190428555011749267578125	0.5808693974421761385684703782317228615283966064453125	0.1284696539331217912671689873604918830096721649169921875	0.563534441274865738336075082770548760890960693359375	-1.6393795676316827	3.1589156413462596	FHOD3;KIRREL;STXBP1;CTNNBIP1
hexose transport (GO:0008645)	2/69	0.11217294129132186764064016415431979112327098846435546875	0.5808693974421761385684703782317228615283966064453125	0.10580756709293444306485554307073471136391162872314453125	0.563534441274865738336075082770548760890960693359375	-1.438959594981096	3.1480313030290996	SLC2A1;HK1
aminoglycan catabolic process (GO:0006026)	2/67	0.10683141948873829674138136169858626089990139007568359375	0.5808693974421761385684703782317228615283966064453125	0.10087329162871060128647826559245004318654537200927734375	0.563534441274865738336075082770548760890960693359375	-1.4013840959541954	3.1342000230913794	SDC4;SDC3
monosaccharide transport (GO:0015749)	2/71	0.11758259874569647329689559001053567044436931610107421875	0.5808693974421761385684703782317228615283966064453125	0.11080607097469631627806307960781850852072238922119140625	0.563534441274865738336075082770548760890960693359375	-1.3978934166076191	2.99235053166761	SLC2A1;HK1
cellular response to nitrogen compound (GO:1901699)	6/438	0.1578559708125537863754317413622629828751087188720703125	0.5914874581235844974713700139545835554599761962890625	0.1330661565478158669950659032110706903040409088134765625	0.563534441274865738336075082770548760890960693359375	-1.617750052022905	2.9864834604052963	GLP2R;DNMT3A;UBR2;ADCY1;PRKAB1;AQP1
organophosphate ester transport (GO:0015748)	2/71	0.11758259874569647329689559001053567044436931610107421875	0.5808693974421761385684703782317228615283966064453125	0.11080607097469631627806307960781850852072238922119140625	0.563534441274865738336075082770548760890960693359375	-1.388443538175357	2.9721219874774554	PITPNM3;ATP11A
DNA modification (GO:0006304)	2/72	0.120311825206865063986327868406078778207302093505859375	0.5808693974421761385684703782317228615283966064453125	0.11332842508899858280368988516784156672656536102294921875	0.563534441274865738336075082770548760890960693359375	-1.4014793053827252	2.9678683866688527	TET3;DNMT3A
G-protein coupled receptor signaling pathway, coupled to cyclic nucleotide second messenger (GO:0007187)	3/153	0.13467598672716307728336460058926604688167572021484375	0.5808693974421761385684703782317228615283966064453125	0.12223396065974011237553753517204313538968563079833984375	0.563534441274865738336075082770548760890960693359375	-1.4738417464234554	2.954880975012381	GNAZ;GLP2R;ADCY1
regulation of myeloid cell differentiation (GO:0045637)	3/156	0.1403691935763789200297679826690000481903553009033203125	0.5808693974421761385684703782317228615283966064453125	0.127398087800430825922148869722150266170501708984375	0.563534441274865738336075082770548760890960693359375	-1.4895894174564857	2.924777883055976	CTNNBIP1;FOXO3;PPARGC1B
regionalization (GO:0003002)	4/247	0.1501870762604875231271961411039228551089763641357421875	0.5808693974421761385684703782317228615283966064453125	0.132566618167185235055427483530365861952304840087890625	0.563534441274865738336075082770548760890960693359375	-1.5349840205625602	2.910135660887009	CRB2;CTNNBIP1;OTX2;DSCAML1
cell part morphogenesis (GO:0032990)	4/248	0.1517286717792563077722434172756038606166839599609375	0.5808693974421761385684703782317228615283966064453125	0.1339442837015637211006691131842671893537044525146484375	0.563534441274865738336075082770548760890960693359375	-1.5302976762571754	2.885623269840741	BRSK2;ADCY1;DSCAML1;GAS7
intracellular steroid hormone receptor signaling pathway (GO:0030518)	2/73	0.12305671462101629154428650281261070631444454193115234375	0.5808693974421761385684703782317228615283966064453125	0.1158656662425372740887752343041938729584217071533203125	0.563534441274865738336075082770548760890960693359375	-1.3653656224775665	2.860591081108138	KLF9;PPARGC1B
rhythmic process (GO:0048511)	4/252	0.157955303533993951514702303029480390250682830810546875	0.5914874581235844974713700139545835554599761962890625	0.1395139019130963997650241026349249295890331268310546875	0.564676879208890536432363660424016416072845458984375	-1.5216100710331775	2.8080449206012275	TEF;CRX;ADCY1;FOXO3
membrane lipid metabolic process (GO:0006643)	3/162	0.151992645078376897860295002828934229910373687744140625	0.5808693974421761385684703782317228615283966064453125	0.13795607702107359759935434340150095522403717041015625	0.563534441274865738336075082770548760890960693359375	-1.4390065465299384	2.7109777416186605	CERS4;FAM57B;MAP7
cell junction assembly (GO:0034329)	3/160	0.1480841497481196478158693707882775925099849700927734375	0.5808693974421761385684703782317228615283966064453125	0.1344036210936472575117051064808038063347339630126953125	0.563534441274865738336075082770548760890960693359375	-1.3980187020254147	2.6701801936048217	NFASC;CADM1;HEG1
cell-cell junction organization (GO:0045216)	3/161	0.1500342445604854191287813591770827770233154296875	0.5808693974421761385684703782317228615283966064453125	0.1361757895353362946000430611093179322779178619384765625	0.563534441274865738336075082770548760890960693359375	-1.3906609755510992	2.6379332813277387	NFASC;CADM1;HEG1
regulation of smooth muscle cell proliferation (GO:0048660)	2/77	0.13418411861046941613295757633750326931476593017578125	0.5808693974421761385684703782317228615283966064453125	0.1261559827105375453104585403707460500299930572509765625	0.563534441274865738336075082770548760890960693359375	-1.2801532282700447	2.571242040871057	CTNNBIP1;TRIB1
glycosaminoglycan metabolic process (GO:0030203)	3/162	0.151992645078376897860295002828934229910373687744140625	0.5808693974421761385684703782317228615283966064453125	0.13795607702107359759935434340150095522403717041015625	0.563534441274865738336075082770548760890960693359375	-1.3597590563755253	2.5616815605791614	HS3ST3B1;SDC4;SDC3
cell-cell junction assembly (GO:0007043)	2/77	0.13418411861046941613295757633750326931476593017578125	0.5808693974421761385684703782317228615283966064453125	0.1261559827105375453104585403707460500299930572509765625	0.563534441274865738336075082770548760890960693359375	-1.251753935784227	2.5142008577080017	NFASC;HEG1
heart development (GO:0007507)	3/167	0.161905102731579597641342616043402813374996185302734375	0.5914874581235844974713700139545835554599761962890625	0.1469758842766079320885097558857523836195468902587890625	0.564676879208890536432363660424016416072845458984375	-1.3754231627117952	2.5042947102202664	PPP3R1;HEG1;MEF2D
positive regulation of protein kinase activity (GO:0045860)	6/456	0.1793638288743083231135955202262266539037227630615234375	0.5914874581235844974713700139545835554599761962890625	0.1518353386317239095415487781792762689292430877685546875	0.564676879208890536432363660424016416072845458984375	-1.440174798574957	2.4747084835464337	SDC4;ACSL1;UNC119;VLDLR;ADCY1;CDK5R2
regulation of insulin secretion (GO:0050796)	3/169	0.16592410132764012775652417985838837921619415283203125	0.5914874581235844974713700139545835554599761962890625	0.15063722473304019811024545560940168797969818115234375	0.564676879208890536432363660424016416072845458984375	-1.339371495066684	2.405812317416781	BRSK2;STXBP1;SLC2A1
retinoid metabolic process (GO:0001523)	2/81	0.145527726606497598282885519438423216342926025390625	0.5808693974421761385684703782317228615283966064453125	0.13665499635375966125394597838749177753925323486328125	0.563534441274865738336075082770548760890960693359375	-1.2416538508157544	2.393149538863461	SDC4;SDC3
aminoglycan metabolic process (GO:0006022)	3/171	0.169972559145772417199538040222250856459140777587890625	0.5914874581235844974713700139545835554599761962890625	0.1543279193667033144521383292158134281635284423828125	0.56877066552127286680473616797826252877712249755859375	-1.2710493419953226	2.252449763246414	HS3ST3B1;SDC4;SDC3
positive regulation of secretion (GO:0051047)	4/273	0.1921035454625127092409542228779173456132411956787109375	0.59824067324782681520645155615056864917278289794921875	0.170205051416471520031592490340699441730976104736328125	0.5696419968927821653181808869703672826290130615234375	-1.3221126837246815	2.181116732198058	CADM1;STXBP1;CDK5R2;AQP1
positive regulation of Rab GTPase activity (GO:0032851)	2/88	0.1658221695230772951834552486616303212940692901611328125	0.5914874581235844974713700139545835554599761962890625	0.1554639819091479246981890582901542074978351593017578125	0.56877066552127286680473616797826252877712249755859375	-1.1961482839732798	2.149286284476287	RABGEF1;TBC1D8
regulation of Rab GTPase activity (GO:0032313)	2/88	0.1658221695230772951834552486616303212940692901611328125	0.5914874581235844974713700139545835554599761962890625	0.1554639819091479246981890582901542074978351593017578125	0.56877066552127286680473616797826252877712249755859375	-1.1930782571462135	2.1437699395207352	RABGEF1;TBC1D8
response to amino acid (GO:0043200)	2/86	0.1599719409846356021898117205637390725314617156982421875	0.5914874581235844974713700139545835554599761962890625	0.1500383594012672239248473715633735992014408111572265625	0.564676879208890536432363660424016416072845458984375	-1.168412457523703	2.1414159327838225	DNMT3A;UBR2
membrane lipid biosynthetic process (GO:0046467)	2/88	0.1658221695230772951834552486616303212940692901611328125	0.5914874581235844974713700139545835554599761962890625	0.1554639819091479246981890582901542074978351593017578125	0.56877066552127286680473616797826252877712249755859375	-1.1671421230404428	2.097166873619321	CERS4;FAM57B
diterpenoid metabolic process (GO:0016101)	2/87	0.162892242127245623350972891785204410552978515625	0.5914874581235844974713700139545835554599761962890625	0.1527463276794096269650680142149212770164012908935546875	0.5649521708690492527438209435786120593547821044921875	-1.147472999035611	2.082280682529292	SDC4;SDC3
response to cAMP (GO:0051591)	2/90	0.1717094767478332950627617492500576190650463104248046875	0.5914874581235844974713700139545835554599761962890625	0.160927107811428549144494581923936493694782257080078125	0.5696419968927821653181808869703672826290130615234375	-1.1726352828679198	2.066126283311355	PPARGC1B;AQP1
triglyceride metabolic process (GO:0006641)	2/87	0.162892242127245623350972891785204410552978515625	0.5914874581235844974713700139545835554599761962890625	0.1527463276794096269650680142149212770164012908935546875	0.5649521708690492527438209435786120593547821044921875	-1.1263075644480571	2.0438724797950742	ACSL1;AGPAT3
negative regulation of protein complex assembly (GO:0031333)	2/91	0.17466615640599647552022588570252992212772369384765625	0.5914874581235844974713700139545835554599761962890625	0.1636719696566550918959137561614625155925750732421875	0.5696419968927821653181808869703672826290130615234375	-1.1570286926291018	2.018874842167247	FHOD3;CTNNBIP1
cellular response to reactive oxygen species (GO:0034614)	2/89	0.1687613652708242761857349023557617329061031341552734375	0.5914874581235844974713700139545835554599761962890625	0.158191010946115540036771562881767749786376953125	0.5696419968927821653181808869703672826290130615234375	-1.119448246356092	1.9918002354674236	PPARGC1B;AQP1
DNA damage response, signal transduction by p53 class mediator (GO:0030330)	2/91	0.17466615640599647552022588570252992212772369384765625	0.5914874581235844974713700139545835554599761962890625	0.1636719696566550918959137561614625155925750732421875	0.5696419968927821653181808869703672826290130615234375	-1.1342849987130823	1.97918985271321	FOXO3;NDRG1
nervous system development (GO:0007399)	4/277	0.1988591706029887162809899336934904567897319793701171875	0.59824067324782681520645155615056864917278289794921875	0.1763061066209471172694378537926240824162960052490234375	0.5696419968927821653181808869703672826290130615234375	-1.2214043639279202	1.97276150622176	CPNE6;MSI1;VLDLR;MEF2D
memory (GO:0007613)	2/90	0.1717094767478332950627617492500576190650463104248046875	0.5914874581235844974713700139545835554599761962890625	0.160927107811428549144494581923936493694782257080078125	0.5696419968927821653181808869703672826290130615234375	-1.117471950886958	1.9689311777691207	VLDLR;ADCY1
membrane fusion (GO:0061025)	2/89	0.1687613652708242761857349023557617329061031341552734375	0.5914874581235844974713700139545835554599761962890625	0.158191010946115540036771562881767749786376953125	0.5696419968927821653181808869703672826290130615234375	-1.102507961466519	1.961658901518517	STX6;STX3
positive regulation of kinase activity (GO:0033674)	6/480	0.2097529129125065561201068931040936149656772613525390625	0.60131108306578651134799429200938902795314788818359375	0.17859585942031597216583804765832610428333282470703125	0.5696419968927821653181808869703672826290130615234375	-1.2525505564073784	1.9562648306119117	SDC4;ACSL1;UNC119;VLDLR;ADCY1;CDK5R2
cellular response to external stimulus (GO:0071496)	3/185	0.199058799168789712918936629648669622838497161865234375	0.59824067324782681520645155615056864917278289794921875	0.1809195178012555638158431747797294519841670989990234375	0.5696419968927821653181808869703672826290130615234375	-1.2080895777056397	1.9500438621306986	LDHA;SLC2A1;AQP1
cellular component assembly involved in morphogenesis (GO:0010927)	3/186	0.201181553007529878573933501684223301708698272705078125	0.59824067324782681520645155615056864917278289794921875	0.1828654987183739033529406015077256597578525543212890625	0.5696419968927821653181808869703672826290130615234375	-1.213029246425613	1.9451500516968345	FHOD3;NFASC;POC1B
carbohydrate derivative biosynthetic process (GO:1901137)	5/377	0.2047616686691908771678072298527695238590240478515625	0.59948260871418146411571115095284767448902130126953125	0.1777192234835245354673816109425388276576995849609375	0.5696419968927821653181808869703672826290130615234375	-1.221463029536502	1.9371286840805366	HS3ST3B1;SDC4;SDC3;ADCY1;AQP1
regulation of neuron apoptotic process (GO:0043523)	3/188	0.205443211870488529058320636977441608905792236328125	0.59948260871418146411571115095284767448902130126953125	0.1867744707456332753370276122950599528849124908447265625	0.5702999407841122803120015305466949939727783203125	-1.2240158721602274	1.9371099234381084	STXBP1;FOXO3;SNCB
protein stabilization (GO:0050821)	2/91	0.17466615640599647552022588570252992212772369384765625	0.5914874581235844974713700139545835554599761962890625	0.1636719696566550918959137561614625155925750732421875	0.5696419968927821653181808869703672826290130615234375	-1.0761544970057055	1.8777591723789897	STXBP1;USP2
brain development (GO:0007420)	3/187	0.2033097275955227101196243211234104819595813751220703125	0.59948260871418146411571115095284767448902130126953125	0.1848171812141026493225837157297064550220966339111328125	0.5696419968927821653181808869703672826290130615234375	-1.1513308022775859	1.8340984185806972	XRCC6;CADM1;DSCAML1
acylglycerol metabolic process (GO:0006639)	2/93	0.18060385572526638231494189312797971069812774658203125	0.5914874581235844974713700139545835554599761962890625	0.169186797308342296020100548048503696918487548828125	0.5696419968927821653181808869703672826290130615234375	-1.056723345608657	1.8085284181907406	ACSL1;AGPAT3
regulation of peptide hormone secretion (GO:0090276)	3/189	0.2075818951956897862043405211807112209498882293701171875	0.59948260871418146411571115095284767448902130126953125	0.1887372730313189583828403783627436496317386627197265625	0.5702999407841122803120015305466949939727783203125	-1.1323840264653064	1.7803673922925456	BRSK2;STXBP1;SLC2A1
phospholipid metabolic process (GO:0006644)	4/288	0.21779642718319125460624263723730109632015228271484375	0.60131108306578651134799429200938902795314788818359375	0.193460317566974737690799202027847059071063995361328125	0.5714731124497103298409683702629990875720977783203125	-1.1536251781450357	1.7583491201370605	PITPNM3;PLCH2;AGPAT3;IP6K2
cell junction organization (GO:0034330)	3/189	0.2075818951956897862043405211807112209498882293701171875	0.59948260871418146411571115095284767448902130126953125	0.1887372730313189583828403783627436496317386627197265625	0.5702999407841122803120015305466949939727783203125	-1.1175283028892924	1.7570107877966261	NFASC;CADM1;HEG1
response to nutrient levels (GO:0031667)	4/291	0.2230455346750999379157320845479262061417102813720703125	0.60238988012982097597358688290114514529705047607421875	0.1982287405731372464945394540336565114557743072509765625	0.57426781067325161078684914173209108412265777587890625	-1.1694847249266427	1.7546707162148147	SGIP1;ACSL1;SLC2A1;SLC25A25
endosomal transport (GO:0016197)	3/187	0.2033097275955227101196243211234104819595813751220703125	0.59948260871418146411571115095284767448902130126953125	0.1848171812141026493225837157297064550220966339111328125	0.5696419968927821653181808869703672826290130615234375	-1.0907098738753438	1.7375277816312662	STX6;VPS37C;VPS37B
neutral lipid metabolic process (GO:0006638)	2/94	0.18358420555527288353658832420478574931621551513671875	0.5949867885597723837776129585108719766139984130859375	0.171956177694978118442037384738796390593051910400390625	0.5696419968927821653181808869703672826290130615234375	-1.0159363934193135	1.7220953218185233	ACSL1;AGPAT3
regulation of peptide secretion (GO:0002791)	3/192	0.2140280398434252495665219839793280698359012603759765625	0.60131108306578651134799429200938902795314788818359375	0.19465781748984856136530652293004095554351806640625	0.5714731124497103298409683702629990875720977783203125	-1.1099641364086514	1.7111742631713849	BRSK2;STXBP1;SLC2A1
terpenoid metabolic process (GO:0006721)	2/97	0.1925673401175838905796666722380905412137508392333984375	0.59824067324782681520645155615056864917278289794921875	0.18030875572104532178485669646761380136013031005859375	0.5696419968927821653181808869703672826290130615234375	-1.0209228358965603	1.6817757512038551	SDC4;SDC3
regulation of myeloid leukocyte differentiation (GO:0002761)	2/98	0.195574687073143460569468743415200151503086090087890625	0.59824067324782681520645155615056864917278289794921875	0.1831068307560210495221753035366418771445751190185546875	0.5696419968927821653181808869703672826290130615234375	-1.0231805785233379	1.6696393094719502	CTNNBIP1;PPARGC1B
covalent chromatin modification (GO:0016569)	4/296	0.2318673528847774167882533902229624800384044647216796875	0.60238988012982097597358688290114514529705047607421875	0.20625597752122948325137485880986787378787994384765625	0.57724257868329253984285287515376694500446319580078125	-1.121196631664726	1.6387295893795601	KDM4C;TET3;DNMT3A;UBR2
cellular response to hypoxia (GO:0071456)	2/99	0.1985880004413503596705226073027006350457668304443359375	0.59824067324782681520645155615056864917278289794921875	0.1859113915599830690883464967555482871830463409423828125	0.5702999407841122803120015305466949939727783203125	-1.0020129716893715	1.6197769648683267	NDRG1;AQP1
coenzyme biosynthetic process (GO:0009108)	2/98	0.195574687073143460569468743415200151503086090087890625	0.59824067324782681520645155615056864917278289794921875	0.1831068307560210495221753035366418771445751190185546875	0.5696419968927821653181808869703672826290130615234375	-0.9692300566174781	1.5816021496281303	NADK2;ACSL1
cellular response to decreased oxygen levels (GO:0036294)	2/101	0.2046313158132832821234359244044753722846508026123046875	0.59948260871418146411571115095284767448902130126953125	0.191538903772461688301831372882588766515254974365234375	0.5714731124497103298409683702629990875720977783203125	-0.9721049407020288	1.542288601049861	NDRG1;AQP1
regulation of actin filament polymerization (GO:0030833)	2/104	0.2137335895015264053409254074722412042319774627685546875	0.60131108306578651134799429200938902795314788818359375	0.200022244909405788604317422141321003437042236328125	0.57724257868329253984285287515376694500446319580078125	-0.9993669066435289	1.5420480695307417	FHOD3;KIRREL
regulation of cytokine secretion (GO:0050707)	2/106	0.2198233040203884935959166568864020518958568572998046875	0.60131108306578651134799429200938902795314788818359375	0.205702901993476239272951033854042179882526397705078125	0.57724257868329253984285287515376694500446319580078125	-0.9668669059633229	1.464736860347788	RABGEF1;CADM1
signal transduction in response to DNA damage (GO:0042770)	2/106	0.2198233040203884935959166568864020518958568572998046875	0.60131108306578651134799429200938902795314788818359375	0.205702901993476239272951033854042179882526397705078125	0.57724257868329253984285287515376694500446319580078125	-0.9281766215312959	1.406123740594282	FOXO3;NDRG1
nucleotide biosynthetic process (GO:0009165)	3/208	0.249060978392583065588183899308205582201480865478515625	0.6170103432708911039838994838646613061428070068359375	0.2269546470032385576676148275510058738291263580322265625	0.58330902232489190151198954481515102088451385498046875	-0.9997652744864338	1.3897312373908393	NADK2;ADCY1;AQP1
nucleoside phosphate biosynthetic process (GO:1901293)	3/209	0.25128114293623149411160966337774880230426788330078125	0.6170103432708911039838994838646613061428070068359375	0.229008360528582477488868107684538699686527252197265625	0.58442587280451097075939514979836530983448028564453125	-0.9965440001406508	1.3764095074824725	NADK2;ADCY1;AQP1
regulation of homeostatic process (GO:0032844)	4/314	0.26428533788992236708281780011020600795745849609375	0.62086425174156978368245063393260352313518524169921875	0.23589752132518615468370626331306993961334228515625	0.5871908252887443335765738083864562213420867919921875	-0.9849624429553081	1.3107150670205097	BRSK2;SGIP1;FOXO3;PPARGC1B
regulation of response to biotic stimulus (GO:0002831)	2/107	0.2228737893466431196909383061210974119603633880615234375	0.60238988012982097597358688290114514529705047607421875	0.2085500214813453823126110364682972431182861328125	0.57724257868329253984285287515376694500446319580078125	-0.8653643714770686	1.2990414102093444	AP1B1;TRIB1
cellular response to oxygen levels (GO:0071453)	2/109	0.22898467264255117914473203200032003223896026611328125	0.60238988012982097597358688290114514529705047607421875	0.2142566469237498771871486269446904771029949188232421875	0.57724257868329253984285287515376694500446319580078125	-0.8811094397983086	1.2988436096756173	NDRG1;AQP1
muscle organ development (GO:0007517)	2/106	0.2198233040203884935959166568864020518958568572998046875	0.60131108306578651134799429200938902795314788818359375	0.205702901993476239272951033854042179882526397705078125	0.57724257868329253984285287515376694500446319580078125	-0.8295984847847655	1.2567846437377337	USP2;MEF2D
response to retinoic acid (GO:0032526)	2/111	0.2351070296691977201675172182149253785610198974609375	0.603411578048321128875386420986615121364593505859375	0.219978233177344772997230393229983747005462646484375	0.58209932086983184884587672058842144906520843505859375	-0.8359573931349027	1.210227575155958	MAP7;AQP1
cell recognition (GO:0008037)	2/109	0.22898467264255117914473203200032003223896026611328125	0.60238988012982097597358688290114514529705047607421875	0.2142566469237498771871486269446904771029949188232421875	0.57724257868329253984285287515376694500446319580078125	-0.8174915965060148	1.2050645335594257	CADM1;DSCAML1
inorganic anion transmembrane transport (GO:0098661)	2/108	0.2259276670687433707929159254490514285862445831298828125	0.60238988012982097597358688290114514529705047607421875	0.2114013483532770354411667312888312153518199920654296875	0.57724257868329253984285287515376694500446319580078125	-0.7977692061204431	1.1867139145321404	TTYH2;AQP1
post-translational protein modification (GO:0043687)	3/211	0.255730338992190608937704610070795752108097076416015625	0.61935766337581454887839527145843021571636199951171875	0.233126513108153632369834440396516583859920501708984375	0.5871908252887443335765738083864562213420867919921875	-0.8681222992144679	1.1837991326887203	PIGS;GALNT4;GALNT10
muscle structure development (GO:0061061)	2/109	0.22898467264255117914473203200032003223896026611328125	0.60238988012982097597358688290114514529705047607421875	0.2142566469237498771871486269446904771029949188232421875	0.57724257868329253984285287515376694500446319580078125	-0.7645909563319543	1.1270836888035736	USP2;MEF2D
positive regulation of neuron differentiation (GO:0045666)	3/217	0.269141784882162504732860952572082169353961944580078125	0.62164427354891482746523934110882692039012908935546875	0.245560565885822479348377100905054248869419097900390625	0.5874601275328057425895167398266494274139404296875	-0.8435648242278325	1.1071931360371143	CRX;VLDLR;GDPD5
isoprenoid metabolic process (GO:0006720)	2/114	0.2443076440868562071440095451180241070687770843505859375	0.613943541854914176525426228181459009647369384765625	0.2285846991428304442184327172071789391338825225830078125	0.58442587280451097075939514979836530983448028564453125	-0.7819136874827523	1.1019720803951574	SDC4;SDC3
ossification (GO:0001503)	2/116	0.25044992021914058710763129056431353092193603515625	0.6170103432708911039838994838646613061428070068359375	0.2343358422825294329339129717482137493789196014404296875	0.5871908252887443335765738083864562213420867919921875	-0.7769975793866353	1.075750272004888	MEF2D;PPARGC1B
regulation of neuron death (GO:1901214)	3/225	0.28714410722593497471422097078175283968448638916015625	0.62474605362540558406436730365385301411151885986328125	0.262299795056922524505438332198536954820156097412109375	0.5885126267251745701969412039034068584442138671875	-0.8491649976815752	1.05956352071084	STXBP1;FOXO3;SNCB
response to organophosphorus (GO:0046683)	2/118	0.2565968212788856117612112939241342246532440185546875	0.61935766337581454887839527145843021571636199951171875	0.2400958041180643320888776770516415126621723175048828125	0.5871908252887443335765738083864562213420867919921875	-0.7744521527621843	1.0534479326350434	PPARGC1B;AQP1
positive regulation of leukocyte differentiation (GO:1902107)	2/118	0.2565968212788856117612112939241342246532440185546875	0.61935766337581454887839527145843021571636199951171875	0.2400958041180643320888776770516415126621723175048828125	0.5871908252887443335765738083864562213420867919921875	-0.7690164320791827	1.046053997844539	CTNNBIP1;PPARGC1B
regulation of leukocyte mediated immunity (GO:0002703)	2/120	0.262746527414694674984474431767011992633342742919921875	0.62086425174156978368245063393260352313518524169921875	0.2458629422637298167497732492847717367112636566162109375	0.5874601275328057425895167398266494274139404296875	-0.7736263596742958	1.0340022911079412	RABGEF1;CADM1
regulation of cell projection assembly (GO:0060491)	2/120	0.262746527414694674984474431767011992633342742919921875	0.62086425174156978368245063393260352313518524169921875	0.2458629422637298167497732492847717367112636566162109375	0.5874601275328057425895167398266494274139404296875	-0.7717536199690241	1.0314992518543213	TBC1D8;AQP1
monosaccharide metabolic process (GO:0005996)	3/221	0.278128252758181149228988715549348853528499603271484375	0.62164427354891482746523934110882692039012908935546875	0.2539094715489742526415284373797476291656494140625	0.5885126267251745701969412039034068584442138671875	-0.805507142998079	1.0307856864765612	SLC2A1;ENO1;HK1
cellular response to extracellular stimulus (GO:0031668)	2/119	0.259671435163489672248715578461997210979461669921875	0.61935766337581454887839527145843021571636199951171875	0.24297857691607605001848924075602553784847259521484375	0.5874601275328057425895167398266494274139404296875	-0.7563259831819902	1.019783183035524	LDHA;SLC2A1
neuron differentiation (GO:0030182)	3/222	0.280379692112159573103014054140658117830753326416015625	0.6240021889245543906810098633286543190479278564453125	0.25600337449570298442580451592220924794673919677734375	0.5885126267251745701969412039034068584442138671875	-0.7925362418304414	1.0077974472815374	BRSK2;PROM1;GDPD5
regulation of actin polymerization or depolymerization (GO:0008064)	2/122	0.26889727697158705144175883106072433292865753173828125	0.62164427354891482746523934110882692039012908935546875	0.251635662304530771660182608684408478438854217529296875	0.5885126267251745701969412039034068584442138671875	-0.7502448764215353	0.9853910087491994	FHOD3;KIRREL
cell maturation (GO:0048469)	2/118	0.2565968212788856117612112939241342246532440185546875	0.61935766337581454887839527145843021571636199951171875	0.2400958041180643320888776770516415126621723175048828125	0.5871908252887443335765738083864562213420867919921875	-0.7232989801554499	0.9838668697661599	ROPN1L;FOXO3
synaptic transmission (GO:0007268)	5/434	0.29279521672830155498701287797302938997745513916015625	0.62766000848924996535771470007603056728839874267578125	0.25740957828372046378717641346156597137451171875	0.5885126267251745701969412039034068584442138671875	-0.798823002274041	0.9811797817464154	STXBP1;CPNE6;UNC119;ADCY1;SNCB
cellular process involved in reproduction in multicellular organism (GO:0022412)	3/228	0.293921765669771184459335700012161396443843841552734375	0.62766000848924996535771470007603056728839874267578125	0.268616587131458806059214339256868697702884674072265625	0.5885126267251745701969412039034068584442138671875	-0.788373661716698	0.9653175473417693	MAP7;ROPN1L;FOXO3
neuron development (GO:0048666)	2/121	0.265821879634538793535369904930121265351772308349609375	0.62086425174156978368245063393260352313518524169921875	0.2487487023525950247115900992866954766213893890380859375	0.5885126267251745701969412039034068584442138671875	-0.7246101318023955	0.960056846840987	NRL;NR2E3
carboxylic acid transport (GO:0046942)	3/224	0.284887710527661763837414810041082091629505157470703125	0.62434806690315480803832315359613858163356781005859375	0.260198617468496651294884713934152387082576751708984375	0.5885126267251745701969412039034068584442138671875	-0.7626311362110094	0.9576055455736249	SLC6A6;ACSL1;STXBP1
regulation of actin filament length (GO:0030832)	2/123	0.27197250810089956818416112582781352102756500244140625	0.62164427354891482746523934110882692039012908935546875	0.2545236301554820723680450100800953805446624755859375	0.5885126267251745701969412039034068584442138671875	-0.7241877774067594	0.9429318030280662	FHOD3;KIRREL
organic acid transport (GO:0015849)	3/226	0.289401974944237083686715550356893800199031829833984375	0.62474605362540558406436730365385301411151885986328125	0.264403235854698992479683283818303607404232025146484375	0.5885126267251745701969412039034068584442138671875	-0.7586221399521701	0.9406449048930433	SLC6A6;ACSL1;STXBP1
viral life cycle (GO:0019058)	2/118	0.2565968212788856117612112939241342246532440185546875	0.61935766337581454887839527145843021571636199951171875	0.2400958041180643320888776770516415126621723175048828125	0.5871908252887443335765738083864562213420867919921875	-0.6825087017938838	0.9283819256565203	VPS37C;VPS37B
regulation of synaptic plasticity (GO:0048167)	2/120	0.262746527414694674984474431767011992633342742919921875	0.62086425174156978368245063393260352313518524169921875	0.2458629422637298167497732492847717367112636566162109375	0.5874601275328057425895167398266494274139404296875	-0.6770678132372957	0.9049454705984319	STXBP1;STX3
regulation of peptide transport (GO:0090087)	3/231	0.30071026403540113136614309041760861873626708984375	0.62766000848924996535771470007603056728839874267578125	0.27495160072110091942221288263681344687938690185546875	0.59389545755757799927465612199739553034305572509765625	-0.7515139791434194	0.9030252513582985	BRSK2;STXBP1;SLC2A1
regulation of hormone secretion (GO:0046883)	3/230	0.298446373058228520136481165536679327487945556640625	0.62766000848924996535771470007603056728839874267578125	0.27283803609449730487312990589998662471771240234375	0.59389545755757799927465612199739553034305572509765625	-0.7367977884197886	0.8909101103864285	BRSK2;STXBP1;SLC2A1
regulation of protein polymerization (GO:0032271)	2/127	0.284267663843408124879630349823855794966220855712890625	0.6240021889245543906810098633286543190479278564453125	0.266081840420017756709825107463984750211238861083984375	0.5885126267251745701969412039034068584442138671875	-0.7045919740235564	0.8862632684900222	FHOD3;KIRREL
signal release (GO:0023061)	2/124	0.275047365104397811830239106711815111339092254638671875	0.62164427354891482746523934110882692039012908935546875	0.25741241677031367895978064552764408290386199951171875	0.5885126267251745701969412039034068584442138671875	-0.6743408073391065	0.8704471788270262	STXBP1;AQP1
circadian rhythm (GO:0007623)	2/127	0.284267663843408124879630349823855794966220855712890625	0.6240021889245543906810098633286543190479278564453125	0.266081840420017756709825107463984750211238861083984375	0.5885126267251745701969412039034068584442138671875	-0.6788732867906977	0.8539133004963421	CRX;ADCY1
purine ribonucleotide biosynthetic process (GO:0009152)	2/126	0.281195142388969976376955628438736312091350555419921875	0.6240021889245543906810098633286543190479278564453125	0.263191703995406645066879036676255054771900177001953125	0.5885126267251745701969412039034068584442138671875	-0.6626663648621566	0.8407290540381046	ADCY1;AQP1
mucopolysaccharide metabolic process (GO:1903510)	2/124	0.275047365104397811830239106711815111339092254638671875	0.62164427354891482746523934110882692039012908935546875	0.25741241677031367895978064552764408290386199951171875	0.5885126267251745701969412039034068584442138671875	-0.6496827672218276	0.8386182857481951	SDC4;SDC3
alcohol metabolic process (GO:0006066)	4/340	0.312429390772553883248718875620397739112377166748046875	0.62989079206220088824608183131203986704349517822265625	0.280338196469373135411018438389874063432216644287109375	0.59640323877025214205360725827631540596485137939453125	-0.7053974811220625	0.8206430536389131	VLDLR;PLCH2;GDPD5;IP6K2
negative regulation of sequence-specific DNA binding transcription factor activity (GO:0043433)	2/126	0.281195142388969976376955628438736312091350555419921875	0.6240021889245543906810098633286543190479278564453125	0.263191703995406645066879036676255054771900177001953125	0.5885126267251745701969412039034068584442138671875	-0.6462677112910663	0.8199239774032143	CTNNBIP1;TRIB1
cofactor biosynthetic process (GO:0051188)	2/127	0.284267663843408124879630349823855794966220855712890625	0.6240021889245543906810098633286543190479278564453125	0.266081840420017756709825107463984750211238861083984375	0.5885126267251745701969412039034068584442138671875	-0.6408150343240714	0.8060421460301929	NADK2;ACSL1
response to purine-containing compound (GO:0014074)	2/132	0.299608917766869431442700033585424534976482391357421875	0.62766000848924996535771470007603056728839874267578125	0.280530412310451893187490668424288742244243621826171875	0.59640323877025214205360725827631540596485137939453125	-0.6452807990431139	0.7777422748241763	PPARGC1B;AQP1
signal transduction by p53 class mediator (GO:0072331)	2/132	0.299608917766869431442700033585424534976482391357421875	0.62766000848924996535771470007603056728839874267578125	0.280530412310451893187490668424288742244243621826171875	0.59640323877025214205360725827631540596485137939453125	-0.6399385024480577	0.7713033262101997	FOXO3;NDRG1
single organismal cell-cell adhesion (GO:0016337)	3/235	0.309774398916950743920750710458378307521343231201171875	0.62989079206220088824608183131203986704349517822265625	0.283422984214072026798447723194840364158153533935546875	0.59678760859146862127744270765106193721294403076171875	-0.6532546311798966	0.7655562827679959	NFASC;KIRREL;STXBP1
amino acid transport (GO:0006865)	2/128	0.287339013442530821773601701352163217961788177490234375	0.62474605362540558406436730365385301411151885986328125	0.26897206717735755443499101602355949580669403076171875	0.5885126267251745701969412039034068584442138671875	-0.6133722729373042	0.7649319789657417	SLC6A6;STXBP1
regulation of protein binding (GO:0043393)	2/128	0.287339013442530821773601701352163217961788177490234375	0.62474605362540558406436730365385301411151885986328125	0.26897206717735755443499101602355949580669403076171875	0.5885126267251745701969412039034068584442138671875	-0.6076733100731033	0.7578248449557714	EPB41;CTNNBIP1
purine nucleotide biosynthetic process (GO:0006164)	2/132	0.299608917766869431442700033585424534976482391357421875	0.62766000848924996535771470007603056728839874267578125	0.280530412310451893187490668424288742244243621826171875	0.59640323877025214205360725827631540596485137939453125	-0.6252182951071366	0.7535613950072434	ADCY1;AQP1
spermatogenesis (GO:0007283)	4/353	0.336836675188695366944813258669455535709857940673828125	0.62989079206220088824608183131203986704349517822265625	0.3030624360935780803316674791858531534671783447265625	0.59678760859146862127744270765106193721294403076171875	-0.6817845443278233	0.7418886990332074	CADM1;DNMT3A;MAP7;UBR2
regulation of actin cytoskeleton organization (GO:0032956)	3/240	0.321117533413052214097405112624983303248882293701171875	0.62989079206220088824608183131203986704349517822265625	0.294045035371498897358577551131020300090312957763671875	0.59678760859146862127744270765106193721294403076171875	-0.650593092310701	0.7390399709250891	FHOD3;KIRREL;SDC4
response to glucocorticoid (GO:0051384)	2/130	0.293477435618531290462129845764138735830783843994140625	0.62766000848924996535771470007603056728839874267578125	0.27475209333665262523282990514417178928852081298828125	0.59389545755757799927465612199739553034305572509765625	-0.6009611086792342	0.7367509893415067	PPARGC1B;AQP1
male gamete generation (GO:0048232)	4/354	0.338718838709286484967009300817153416574001312255859375	0.62989079206220088824608183131203986704349517822265625	0.304820312733611931133026473617064766585826873779296875	0.59678760859146862127744270765106193721294403076171875	-0.6797610387430445	0.7358990361988159	CADM1;DNMT3A;MAP7;UBR2
negative regulation of neuron apoptotic process (GO:0043524)	2/133	0.3026716040937049712056250427849590778350830078125	0.62766000848924996535771470007603056728839874267578125	0.2834185148918166863296619339962489902973175048828125	0.59678760859146862127744270765106193721294403076171875	-0.6103705026873275	0.7294579847284576	STXBP1;SNCB
positive regulation of immune effector process (GO:0002699)	2/133	0.3026716040937049712056250427849590778350830078125	0.62766000848924996535771470007603056728839874267578125	0.2834185148918166863296619339962489902973175048828125	0.59678760859146862127744270765106193721294403076171875	-0.5951986110385474	0.7113259526956006	RABGEF1;CADM1
regulation of cyclic nucleotide metabolic process (GO:0030799)	2/133	0.3026716040937049712056250427849590778350830078125	0.62766000848924996535771470007603056728839874267578125	0.2834185148918166863296619339962489902973175048828125	0.59678760859146862127744270765106193721294403076171875	-0.5591644578883623	0.668261288491479	RCVRN;AIPL1
regulation of synaptic transmission (GO:0050804)	3/245	0.332465525566858044470563982031308114528656005859375	0.62989079206220088824608183131203986704349517822265625	0.30469488340873718268397851716144941747188568115234375	0.59678760859146862127744270765106193721294403076171875	-0.5803351705616685	0.6390761781515815	STXBP1;STX3;CPLX4
GTP catabolic process (GO:0006184)	3/243	0.32792638512267535677580099218175746500492095947265625	0.62989079206220088824608183131203986704349517822265625	0.30043219161032386210763434064574539661407470703125	0.59678760859146862127744270765106193721294403076171875	-0.5633898203856862	0.6281605684993898	GNAZ;ARL4D;GNB5
positive regulation of cellular component biogenesis (GO:0044089)	3/249	0.341540785029282256690663643894367851316928863525390625	0.62989079206220088824608183131203986704349517822265625	0.31322871513506778118340889704995788633823394775390625	0.59678760859146862127744270765106193721294403076171875	-0.5636027628693312	0.6054717852538092	KIRREL;SDC4;AQP1
regulation of protein stability (GO:0031647)	2/138	0.31794755797536933261682179363560862839221954345703125	0.62989079206220088824608183131203986704349517822265625	0.29784204677765513391562990364036522805690765380859375	0.59678760859146862127744270765106193721294403076171875	-0.5237000485381678	0.6000915576100027	STXBP1;USP2
positive regulation of secretion by cell (GO:1903532)	3/247	0.337003862944469767537469806484295986592769622802734375	0.62989079206220088824608183131203986704349517822265625	0.3089605787622122790025969152338802814483642578125	0.59678760859146862127744270765106193721294403076171875	-0.5508934725436383	0.5991852824121187	CADM1;STXBP1;CDK5R2
guanosine-containing compound catabolic process (GO:1901069)	3/246	0.33473483314459662185669230893836356699466705322265625	0.62989079206220088824608183131203986704349517822265625	0.306827390982936432095584677881561219692230224609375	0.59678760859146862127744270765106193721294403076171875	-0.5453054913267229	0.5967913836574119	GNAZ;ARL4D;GNB5
ribonucleoprotein complex assembly (GO:0022618)	2/138	0.31794755797536933261682179363560862839221954345703125	0.62989079206220088824608183131203986704349517822265625	0.29784204677765513391562990364036522805690765380859375	0.59678760859146862127744270765106193721294403076171875	-0.5148499453535088	0.589950500300736	EIF3F;RBM5
transcription from RNA polymerase II promoter (GO:0006366)	5/470	0.351487154614819219400345673420815728604793548583984375	0.639999879496585766247562787611968815326690673828125	0.311643554456001226071748533286154270172119140625	0.59678760859146862127744270765106193721294403076171875	-0.5555450763753305	0.5808679947568735	NRL;ZBTB7B;MEF2D;NR2E3;PPARGC1B
cell cycle arrest (GO:0007050)	2/140	0.324037353917374482126234624956850893795490264892578125	0.62989079206220088824608183131203986704349517822265625	0.3036006585333190788134061222081072628498077392578125	0.59678760859146862127744270765106193721294403076171875	-0.5003549249415565	0.5638482036506595	PRKAB1;GAS7
ribonucleotide biosynthetic process (GO:0009260)	2/140	0.324037353917374482126234624956850893795490264892578125	0.62989079206220088824608183131203986704349517822265625	0.3036006585333190788134061222081072628498077392578125	0.59678760859146862127744270765106193721294403076171875	-0.4917800568269282	0.5541852149561058	ADCY1;AQP1
neuron projection development (GO:0031175)	2/137	0.314897924360945269395273271584301255643367767333984375	0.62989079206220088824608183131203986704349517822265625	0.294960124305650273068835076628602109849452972412109375	0.59678760859146862127744270765106193721294403076171875	-0.4707584069771429	0.5439645132657838	STX3;GDPD5
response to corticosteroid (GO:0031960)	2/140	0.324037353917374482126234624956850893795490264892578125	0.62989079206220088824608183131203986704349517822265625	0.3036006585333190788134061222081072628498077392578125	0.59678760859146862127744270765106193721294403076171875	-0.4735317536954735	0.5336212663919035	PPARGC1B;AQP1
response to reactive oxygen species (GO:0000302)	2/141	0.3270772032140432106217531327274627983570098876953125	0.62989079206220088824608183131203986704349517822265625	0.3064770553107176720430970817687921226024627685546875	0.59678760859146862127744270765106193721294403076171875	-0.4747310827753255	0.5305400133596593	PPARGC1B;AQP1
response to metal ion (GO:0010038)	3/255	0.355137091687199923928375255854916758835315704345703125	0.639999879496585766247562787611968815326690673828125	0.32604226370147670888144375567208044230937957763671875	0.600932794074997556066364268190227448940277099609375	-0.5080819285811511	0.5259925229427571	ADCY1;NDRG1;AQP1
monocarboxylic acid metabolic process (GO:0032787)	5/473	0.35642431769449933742777147926972247660160064697265625	0.639999879496585766247562787611968815326690673828125	0.316246400301977093061367440895992331206798553466796875	0.600467848674639981254586018621921539306640625	-0.5072698668526814	0.5233165142497094	LDHA;ACSL1;ENO1;PRKAB1;HK1
cell cycle G2/M phase transition (GO:0044839)	2/139	0.32099408714436383771584360147244296967983245849609375	0.62989079206220088824608183131203986704349517822265625	0.300722273999937728117259894133894704282283782958984375	0.59678760859146862127744270765106193721294403076171875	-0.4589993204120088	0.5215758802069776	BRSK2;HSP90AA1
G2/M transition of mitotic cell cycle (GO:0000086)	2/139	0.32099408714436383771584360147244296967983245849609375	0.62989079206220088824608183131203986704349517822265625	0.300722273999937728117259894133894704282283782958984375	0.59678760859146862127744270765106193721294403076171875	-0.456487468556846	0.5187215811175366	BRSK2;HSP90AA1
positive regulation of cytoskeleton organization (GO:0051495)	2/142	0.330113482673919378385107847861945629119873046875	0.62989079206220088824608183131203986704349517822265625	0.30935132155652034224857516164775006473064422607421875	0.59678760859146862127744270765106193721294403076171875	-0.4581311918303034	0.5077554112813977	KIRREL;SDC4
regulation of actin filament-based process (GO:0032970)	3/257	0.35966243633252392708499201035010628402233123779296875	0.6431050186078242081322287049260921776294708251953125	0.3303146970442611962681667137076146900653839111328125	0.60178790959480787936541901217424310743808746337890625	-0.4863450648634443	0.49733129069943954	FHOD3;KIRREL;SDC4
axon guidance (GO:0007411)	4/367	0.363209931492651072471034012778545729815959930419921875	0.64348216209327946391027808203944005072116851806640625	0.32776669205053721167786306978086940944194793701171875	0.600932794074997556066364268190227448940277099609375	-0.4867241894173004	0.4929417444920648	NFASC;HSP90AA1;USP33;OTX2
neuron projection guidance (GO:0097485)	4/367	0.363209931492651072471034012778545729815959930419921875	0.64348216209327946391027808203944005072116851806640625	0.32776669205053721167786306978086940944194793701171875	0.600932794074997556066364268190227448940277099609375	-0.48416798586828425	0.4903528872621881	NFASC;HSP90AA1;USP33;OTX2
branching morphogenesis of an epithelial tube (GO:0048754)	2/141	0.3270772032140432106217531327274627983570098876953125	0.62989079206220088824608183131203986704349517822265625	0.3064770553107176720430970817687921226024627685546875	0.59678760859146862127744270765106193721294403076171875	-0.4372996915630335	0.4887082237120482	PPP3R1;CTNNBIP1
carbohydrate homeostasis (GO:0033500)	2/143	0.33314604265440028729727828249451704323291778564453125	0.62989079206220088824608183131203986704349517822265625	0.312223316843068532389082747613429091870784759521484375	0.59678760859146862127744270765106193721294403076171875	-0.4442664148599581	0.48832623383684765	FOXO3;HK1
glucose homeostasis (GO:0042593)	2/143	0.33314604265440028729727828249451704323291778564453125	0.62989079206220088824608183131203986704349517822265625	0.312223316843068532389082747613429091870784759521484375	0.59678760859146862127744270765106193721294403076171875	-0.4417098158345394	0.4855160858451134	FOXO3;HK1
multicellular organismal reproductive process (GO:0048609)	5/491	0.386085547857779598501792861497960984706878662109375	0.65787871083892690560190885662450455129146575927734375	0.3440338139714629317467142755049280822277069091796875	0.60690737528648941445652553738909773528575897216796875	-0.5073382140659485	0.48283190497933964	CADM1;DNMT3A;MAP7;UBR2;FOXO3
organic hydroxy compound metabolic process (GO:1901615)	5/476	0.36136464398653400653671496911556459963321685791015625	0.64348216209327946391027808203944005072116851806640625	0.32085857238284953840690150173031724989414215087890625	0.600932794074997556066364268190227448940277099609375	-0.4655158633568596	0.4738335780493725	VLDLR;PLCH2;GDPD5;SNCB;IP6K2
epithelium development (GO:0060429)	3/256	0.357400269476011833713613441432244144380092620849609375	0.639999879496585766247562787611968815326690673828125	0.328178479489058094742404136923141777515411376953125	0.600932794074997556066364268190227448940277099609375	-0.46021805332795074	0.47351785907700655	SDC4;HEG1;AQP1
ribose phosphate biosynthetic process (GO:0046390)	2/144	0.3361747362344458256444568178267218172550201416015625	0.62989079206220088824608183131203986704349517822265625	0.315092902975258770670308194894460029900074005126953125	0.59912030847408359601757865675608627498149871826171875	-0.43189613275269173	0.4708204287398402	ADCY1;AQP1
negative regulation of protein phosphorylation (GO:0001933)	3/260	0.366442177179704675626936705157277174293994903564453125	0.64621320903381584965785577878705225884914398193359375	0.336722711637657601269069118643528781831264495849609375	0.6061008809477836933865546598099172115325927734375	-0.4672959531786855	0.46912520207413244	RABGEF1;KIRREL;TRIB1
cellular response to peptide hormone stimulus (GO:0071375)	3/261	0.368699609181133147739473088222439400851726531982421875	0.64642139272016851947455506888218224048614501953125	0.33885829008314016785874400738975964486598968505859375	0.6068673862449285305586954564205370843410491943359375	-0.46786284304151593	0.46682092827299543	GLP2R;ADCY1;PRKAB1
response to steroid hormone (GO:0048545)	4/369	0.36697801100885374392390758657711558043956756591796875	0.64621320903381584965785577878705225884914398193359375	0.331309145122367088021064773784019052982330322265625	0.602427717016868147226205110200680792331695556640625	-0.46385489335808006	0.4649928909395763	ESRRB;NR2E3;PPARGC1B;AQP1
GTP metabolic process (GO:0046039)	3/258	0.36192352259590554464097067466354928910732269287109375	0.64348216209327946391027808203944005072116851806640625	0.332450851242642009264471880669589154422283172607421875	0.602427717016868147226205110200680792331695556640625	-0.44785131965775193	0.45516130699896623	GNAZ;ARL4D;GNB5
homophilic cell adhesion via plasma membrane adhesion molecules (GO:0007156)	2/142	0.330113482673919378385107847861945629119873046875	0.62989079206220088824608183131203986704349517822265625	0.30935132155652034224857516164775006473064422607421875	0.59678760859146862127744270765106193721294403076171875	-0.40856172876471153	0.45281664362117124	CADM1;DSCAML1
ribonucleoprotein complex subunit organization (GO:0071826)	2/145	0.33919941917324913926989893298014067113399505615234375	0.62989079206220088824608183131203986704349517822265625	0.31795994405521721404284107848070561885833740234375	0.600932794074997556066364268190227448940277099609375	-0.4062480856587242	0.4392220595370722	EIF3F;RBM5
regulation of immune effector process (GO:0002697)	3/264	0.375463519139754120512719737234874628484249114990234375	0.65188660505589079985355738244834356009960174560546875	0.34526286238520287330544533688225783407688140869140625	0.60690737528648941445652553738909773528575897216796875	-0.4430779185699322	0.4340364551686579	RABGEF1;CADM1;AP1B1
purine-containing compound biosynthetic process (GO:0072522)	2/146	0.342219949826561620209730563146877102553844451904296875	0.63028230868466328384869257206446491181850433349609375	0.320824306394430325273248172379680909216403961181640625	0.600932794074997556066364268190227448940277099609375	-0.3995322584402297	0.4284190881634766	ADCY1;AQP1
macromolecule glycosylation (GO:0043413)	3/264	0.375463519139754120512719737234874628484249114990234375	0.65188660505589079985355738244834356009960174560546875	0.34526286238520287330544533688225783407688140869140625	0.60690737528648941445652553738909773528575897216796875	-0.4313985828632503	0.42259544839221014	GALNT4;TET3;GALNT10
single organism cell adhesion (GO:0098602)	3/259	0.364183459013286248140417455942952074110507965087890625	0.64436129707462186377853186058928258717060089111328125	0.3345868774842564175031611739541403949260711669921875	0.603162124110160124956792060402221977710723876953125	-0.4173693695432024	0.4215837692885422	NFASC;KIRREL;STXBP1
protein glycosylation (GO:0006486)	3/264	0.375463519139754120512719737234874628484249114990234375	0.65188660505589079985355738244834356009960174560546875	0.34526286238520287330544533688225783407688140869140625	0.60690737528648941445652553738909773528575897216796875	-0.42889355619129155	0.4201415393815576	GALNT4;TET3;GALNT10
anterior/posterior pattern specification (GO:0009952)	2/150	0.354257807165833493723283709186944179236888885498046875	0.639999879496585766247562787611968815326690673828125	0.332252370788213735597338427396607585251331329345703125	0.602427717016868147226205110200680792331695556640625	-0.39707349162234157	0.4120552182325849	CRB2;CTNNBIP1
lipid biosynthetic process (GO:0008610)	5/491	0.386085547857779598501792861497960984706878662109375	0.65787871083892690560190885662450455129146575927734375	0.3440338139714629317467142755049280822277069091796875	0.60690737528648941445652553738909773528575897216796875	-0.4175441194742987	0.3973751967213145	CERS4;FAM57B;ACSL1;PRKAB1;AGPAT3
sulfur compound biosynthetic process (GO:0044272)	2/145	0.33919941917324913926989893298014067113399505615234375	0.62989079206220088824608183131203986704349517822265625	0.31795994405521721404284107848070561885833740234375	0.600932794074997556066364268190227448940277099609375	-0.36040886942037603	0.38966220762755194	HS3ST3B1;ACSL1
negative regulation of stem cell proliferation (GO:2000647)	1/15	0.1175591455619313385749791223133797757327556610107421875	0.5808693974421761385684703782317228615283966064453125	0.117684777840359633405142858464387245476245880126953125	0.563534441274865738336075082770548760890960693359375	-0.1787730620821499	0.38271982149036177	CTNNBIP1
gamete generation (GO:0007276)	4/390	0.40642362065751280741920936634414829313755035400390625	0.66344847386655647625275378231890499591827392578125	0.368588625979185680048288986654370091855525970458984375	0.62397394756677171390180092203081585466861724853515625	-0.40921521510519077	0.36844070936191753	CADM1;DNMT3A;MAP7;UBR2
negative regulation of neuron death (GO:1901215)	2/155	0.3691957640230538739700705264112912118434906005859375	0.64645172688861574084029371078941039741039276123046875	0.34646203273276621192877655630582012236118316650390625	0.6082233344463385815714673299225978553295135498046875	-0.35917830697486064	0.3578954117897347	STXBP1;SNCB
negative regulation of cell growth (GO:0030308)	2/150	0.354257807165833493723283709186944179236888885498046875	0.639999879496585766247562787611968815326690673828125	0.332252370788213735597338427396607585251331329345703125	0.602427717016868147226205110200680792331695556640625	-0.34157076954791005	0.3544583583580045	ENO1;IP6K2
cellular response to peptide (GO:1901653)	3/273	0.3956646353274084759732431848533451557159423828125	0.6595548320616082538236923937802202999591827392578125	0.3644428062646323240869605797342956066131591796875	0.6226012451038223094457180195604451000690460205078125	-0.37821540304632695	0.35067689923936135	GLP2R;ADCY1;PRKAB1
guanosine-containing compound metabolic process (GO:1901068)	3/269	0.38670482932985106305778799651307053864002227783203125	0.65787871083892690560190885662450455129146575927734375	0.355926241537545262616504260222427546977996826171875	0.61760980215383820546293236475321464240550994873046875	-0.366561185288672	0.3482674331737154	GNAZ;ARL4D;GNB5
glycosylation (GO:0070085)	3/273	0.3956646353274084759732431848533451557159423828125	0.6595548320616082538236923937802202999591827392578125	0.3644428062646323240869605797342956066131591796875	0.6226012451038223094457180195604451000690460205078125	-0.35130636042688024	0.32572714956951104	GALNT4;TET3;GALNT10
single-organism cellular localization (GO:1902580)	5/496	0.394321841564622410647444894493673928081989288330078125	0.6595548320616082538236923937802202999591827392578125	0.351791072755096856372603042473201639950275421142578125	0.61438285668742664835662026234786026179790496826171875	-0.3311179795398487	0.30813436747341827	RABGEF1;PEX5L;PPP3R1;HSP90AA1;MAP7
regulation of intracellular transport (GO:0032386)	4/394	0.4138944393221122286519175759167410433292388916015625	0.6651939219414526593965319989365525543689727783203125	0.3756899949240912750525467345141805708408355712890625	0.62692397175219183313998883022577501833438873291015625	-0.3491667015626373	0.3080154208238305	RABGEF1;PPP3R1;MTCL1;ZC3H3
cellular response to dexamethasone stimulus (GO:0071549)	1/15	0.1175591455619313385749791223133797757327556610107421875	0.5808693974421761385684703782317228615283966064453125	0.117684777840359633405142858464387245476245880126953125	0.563534441274865738336075082770548760890960693359375	-0.14245891469779004	0.30497799706420514	AQP1
regulation of protein secretion (GO:0050708)	2/161	0.38694100053276703210514142483589239418506622314453125	0.65787871083892690560190885662450455129146575927734375	0.36338389451234209825969401208567433059215545654296875	0.6226012451038223094457180195604451000690460205078125	-0.2708557743990399	0.2571729670514795	RABGEF1;CADM1
protein localization to membrane (GO:0072657)	3/276	0.4023625388507887645772598261828534305095672607421875	0.6603157222863378361665809279656969010829925537109375	0.370819539493705996324734996960614807903766632080078125	0.6241974791976347969324478981434367597103118896484375	-0.28135317542784605	0.2561444257639807	RABGEF1;HSP90AA1;MAP7
fibroblast growth factor receptor signaling pathway (GO:0008543)	2/163	0.392808521081395412011261214502155780792236328125	0.6595548320616082538236923937802202999591827392578125	0.3689893359712590470422810540185309946537017822265625	0.62397394756677171390180092203081585466861724853515625	-0.26013095955760435	0.24307495541820068	ADCY1;FOXO3
regulation of cellular component size (GO:0032535)	2/165	0.3986508918660802702760292959283106029033660888671875	0.6601300411451382910144047855283133685588836669921875	0.374575847151439045301657415620866231620311737060546875	0.6267996408505942529387766626314260065555572509765625	-0.2581721095607183	0.237432938190149	FHOD3;KIRREL
cellular response to organic cyclic compound (GO:0071407)	3/291	0.435513592025171536459282606301712803542613983154296875	0.6810642911851283454183203502907417714595794677734375	0.40251146170725882189600497440551407635211944580078125	0.64151858428899810604661979596130549907684326171875	-0.26686012065985837	0.22182194409291678	ESRRB;NR2E3;AQP1
developmental growth (GO:0048589)	2/163	0.392808521081395412011261214502155780792236328125	0.6595548320616082538236923937802202999591827392578125	0.3689893359712590470422810540185309946537017822265625	0.62397394756677171390180092203081585466861724853515625	-0.23356499966298255	0.2182508455621152	CADM1;FOXO3
tube development (GO:0035295)	2/164	0.395732899236964918987524697513435967266559600830078125	0.6595548320616082538236923937802202999591827392578125	0.3717850060970846470809192396700382232666015625	0.62504328546832421675816249262425117194652557373046875	-0.22834380212793035	0.21167831061887132	SDC4;AQP1
morphogenesis of a branching epithelium (GO:0061138)	2/162	0.389877854972254633825201608487986959517002105712890625	0.6587423081508683164742024018778465688228607177734375	0.366188932837220482152673639575368724763393402099609375	0.62339856157660478164217465746332891285419464111328125	-0.21905598461161346	0.20633360322809977	PPP3R1;CTNNBIP1
Fc receptor signaling pathway (GO:0038093)	3/352	0.5617728633134284610406439242069609463214874267578125	0.73704042470626396355015685912803746759891510009765625	0.5253472347904446504429643027833662927150726318359375	0.69892597887372731602084741098224185407161712646484375	-0.35631564315689807	0.2054721480641165	PPP3R1;HSP90AA1;FOXO3
response to oxidative stress (GO:0006979)	3/290	0.433323199680972825920122204479412175714969635009765625	0.6810642911851283454183203502907417714595794677734375	0.40041068332295692844269296983839012682437896728515625	0.63970937572306729723692342304275371134281158447265625	-0.2274828257406696	0.19023738339327503	FOXO3;PPARGC1B;AQP1
regulation of neuron differentiation (GO:0045664)	4/405	0.434331754376294565389571289415471255779266357421875	0.6810642911851283454183203502907417714595794677734375	0.39518433626543869596758895568200387060642242431640625	0.63511768328374074155107109618256799876689910888671875	-0.22653912847198848	0.18892154182121598	BIN1;CRX;VLDLR;GDPD5
negative regulation of cell migration (GO:0030336)	2/166	0.401562403434489123554840261931531131267547607421875	0.6603157222863378361665809279656969010829925537109375	0.3773617648568683424770142664783634245395660400390625	0.62893627476144720045425628995872102677822113037109375	-0.2063579105650698	0.18827937523327531	RABGEF1;TRIB1
macromolecule methylation (GO:0043414)	2/169	0.410257126355820178620348315234878100454807281494140625	0.6651939219414526593965319989365525543689727783203125	0.385689060783108883523340182364336214959621429443359375	0.63233078441085333043503169392351992428302764892578125	-0.2108165106951333	0.18783143496002452	TET3;DNMT3A
histone modification (GO:0016570)	3/293	0.43988508171975826410715626479941420257091522216796875	0.682580299220314490327154999249614775180816650390625	0.406707020593745027792209612016449682414531707763671875	0.644430138264736829256662531406618654727935791015625	-0.22674341818850138	0.18621116474945673	KDM4C;TET3;UBR2
organ morphogenesis (GO:0009887)	4/405	0.434331754376294565389571289415471255779266357421875	0.6810642911851283454183203502907417714595794677734375	0.39518433626543869596758895568200387060642242431640625	0.63511768328374074155107109618256799876689910888671875	-0.21785396253335595	0.18167857699140094	CRX;DSCAML1;STK40;AQP1
protein dephosphorylation (GO:0006470)	2/161	0.38694100053276703210514142483589239418506622314453125	0.65787871083892690560190885662450455129146575927734375	0.36338389451234209825969401208567433059215545654296875	0.6226012451038223094457180195604451000690460205078125	-0.19077984387069957	0.1811422282235078	PTP4A3;PPP3R1
regulation of calcium ion transport (GO:0051924)	2/171	0.416019540497570339265820393848116509616374969482421875	0.66780782362868007506762069169781170785427093505859375	0.39121432298917746539501649749581702053546905517578125	0.6340208115670942223829342765384353697299957275390625	-0.18665829783782428	0.16370362920605896	RCVRN;GNB5
establishment of protein localization to organelle (GO:0072594)	3/292	0.437700902143003889310790555100538767874240875244140625	0.6810642911851283454183203502907417714595794677734375	0.404610256786554545183065556557266972959041595458984375	0.641861159414628179575856847804971039295196533203125	-0.1975711318751758	0.1632371165939443	PEX5L;PPP3R1;HSP90AA1
intrinsic apoptotic signaling pathway (GO:0097193)	2/170	0.4131417980295932768086686337483115494251251220703125	0.6651939219414526593965319989365525543689727783203125	0.388454376503383158603099900574306957423686981201171875	0.63233078441085333043503169392351992428302764892578125	-0.17195748789435286	0.1520042990417349	BRSK2;PPP3R1
negative regulation of cell motility (GO:2000146)	2/170	0.4131417980295932768086686337483115494251251220703125	0.6651939219414526593965319989365525543689727783203125	0.388454376503383158603099900574306957423686981201171875	0.63233078441085333043503169392351992428302764892578125	-0.17125286708868467	0.1513814393281665	RABGEF1;TRIB1
morphogenesis of a branching structure (GO:0001763)	2/170	0.4131417980295932768086686337483115494251251220703125	0.6651939219414526593965319989365525543689727783203125	0.388454376503383158603099900574306957423686981201171875	0.63233078441085333043503169392351992428302764892578125	-0.14514305092709087	0.12830129113368963	PPP3R1;CTNNBIP1
epithelial cell differentiation (GO:0030855)	3/303	0.4615444657262965932886800146661698818206787109375	0.69618438964301720961458386227604933083057403564453125	0.427552720842265199241438722310704179108142852783203125	0.65739883045223013180446969272452406585216522216796875	-0.138404821447602	0.1070114079192431	PPP3R1;MSI1;PROM1
mitochondrion organization (GO:0007005)	2/179	0.438782343727306456404591017417260445654392242431640625	0.68165266286750714197495426560635678470134735107421875	0.413090832391279250135340816996176727116107940673828125	0.64714427557839659943539345476892776787281036376953125	-0.11887696985389952	0.09792511659067567	HSP90AA1;PPARGC1B
anion transmembrane transport (GO:0098656)	2/172	0.418890269878154641869372198925702832639217376708984375	0.66844192001833191429938096916885115206241607666015625	0.39396881606850897572513758859713561832904815673828125	0.63511768328374074155107109618256799876689910888671875	-0.10028518560981937	0.08726278110627284	TTYH2;AQP1
cellular response to lipid (GO:0071396)	3/315	0.487054255680110681492323010388645343482494354248046875	0.70978090530936721602728312063845805823802947998046875	0.452230714928348376258071539268712513148784637451171875	0.6717288943244550392108749292674474418163299560546875	-0.09843454407513959	0.07081181811541878	ESRRB;NR2E3;AQP1
microtubule-based process (GO:0007017)	4/437	0.492533058368620879630128683857037685811519622802734375	0.710384218800895528289629510254599153995513916015625	0.451259325641912234505781498228316195309162139892578125	0.6717288943244550392108749292674474418163299560546875	-0.09893842412119006	0.0700675683568633	MTCL1;MAP7;ROPN1L;KIF21B
cellular response to fibroblast growth factor stimulus (GO:0044344)	2/183	0.449983237363764720928571705371723510324954986572265625	0.688749853107803122753693969571031630039215087890625	0.42388580723834667907112816465087234973907470703125	0.6562452290960643086492609654669649899005889892578125	-0.07752017185960561	0.06190334154567428	ADCY1;FOXO3
organophosphate biosynthetic process (GO:0090407)	4/436	0.49074903087156851455574724241159856319427490234375	0.70978090530936721602728312063845805823802947998046875	0.449527833626113426657155969223822467029094696044921875	0.6717288943244550392108749292674474418163299560546875	-0.08376489645222761	0.05962573135544107	NADK2;ADCY1;AGPAT3;AQP1
posttranscriptional regulation of gene expression (GO:0010608)	4/438	0.494314542295179404352012397794169373810291290283203125	0.71143350969988505827501512612798251211643218994140625	0.452989165758637180037027292200946249067783355712890625	0.6717288943244550392108749292674474418163299560546875	-0.07966693428640591	0.056131986610584626	STXBP1;USP2;EIF3F;FOXO3
response to fibroblast growth factor (GO:0071774)	2/187	0.461058044258160826256442987869377247989177703857421875	0.69618438964301720961458386227604933083057403564453125	0.434579312685866525622913059123675338923931121826171875	0.66142285470791417623104280210100114345550537109375	-0.055692971470336826	0.04311924362139391	ADCY1;FOXO3
negative regulation of cellular component movement (GO:0051271)	2/183	0.449983237363764720928571705371723510324954986572265625	0.688749853107803122753693969571031630039215087890625	0.42388580723834667907112816465087234973907470703125	0.6562452290960643086492609654669649899005889892578125	-0.053518680649324336	0.042737072014095094	RABGEF1;TRIB1
regulation of establishment of protein localization (GO:0070201)	4/442	0.50141454205273439104217914064065553247928619384765625	0.712736250038931817840648363926447927951812744140625	0.459891486649982750289922250885865651071071624755859375	0.6740130730633271394225403128075413405895233154296875	-0.055383085118122885	0.038232167112653745	RABGEF1;PPP3R1;CADM1;MTCL1
hexose metabolic process (GO:0019318)	2/187	0.461058044258160826256442987869377247989177703857421875	0.69618438964301720961458386227604933083057403564453125	0.434579312685866525622913059123675338923931121826171875	0.66142285470791417623104280210100114345550537109375	-0.040798929595797624	0.03158780970540045	ENO1;HK1
microtubule-based movement (GO:0007018)	2/187	0.461058044258160826256442987869377247989177703857421875	0.69618438964301720961458386227604933083057403564453125	0.434579312685866525622913059123675338923931121826171875	0.66142285470791417623104280210100114345550537109375	-0.035281929189539506	0.02731637511865951	ROPN1L;KIF21B
adult heart development (GO:0007512)	1/16	0.12488890197644227086914980873189051635563373565673828125	0.5808693974421761385684703782317228615283966064453125	0.12456634503779273615009515197016298770904541015625	0.563534441274865738336075082770548760890960693359375	-0.012545030218223908	0.02609781175973709	MEF2D
cardiac myofibril assembly (GO:0055003)	1/16	0.12488890197644227086914980873189051635563373565673828125	0.5808693974421761385684703782317228615283966064453125	0.12456634503779273615009515197016298770904541015625	0.563534441274865738336075082770548760890960693359375	-0.012238743505087942	0.025460634100944433	FHOD3
transcription initiation from RNA polymerase II promoter (GO:0006367)	2/187	0.461058044258160826256442987869377247989177703857421875	0.69618438964301720961458386227604933083057403564453125	0.434579312685866525622913059123675338923931121826171875	0.66142285470791417623104280210100114345550537109375	-0.017932773355839163	0.013884115045818974	ESRRB;NR2E3
epidermal growth factor receptor signaling pathway (GO:0007173)	2/193	0.477425629952309582559877298990613780915737152099609375	0.704686109449178754715603645308874547481536865234375	0.4504206306947178273247800461831502616405487060546875	0.6717288943244550392108749292674474418163299560546875	0.00232558930014824	-0.0017194171931851224	ADCY1;FOXO3
negative regulation of phosphorylation (GO:0042326)	3/325	0.507865741079721377815303640090860426425933837890625	0.714091619570055957666454560239799320697784423828125	0.4724681278706921450094569081556983292102813720703125	0.67839464023832285466397706841235049068927764892578125	0.01313072291434791	-0.008896565784390617	RABGEF1;KIRREL;TRIB1
regulation of cell growth (GO:0001558)	3/322	0.50166725750109353310079995935666374862194061279296875	0.712736250038931817840648363926447927951812744140625	0.466430617808415604041982760463724844157695770263671875	0.67707670327028068868457921780645847320556640625	0.015990907457963274	-0.011030819202501829	ENO1;WISP1;IP6K2
activation of immune response (GO:0002253)	1/487	0.9835809359910303584229041007347404956817626953125	0.9835809359910303584229041007347404956817626953125	0.979415003797237115890084169222973287105560302734375	0.979415003797237115890084169222973287105560302734375	0.729529934949622	-0.01207762391894401	HSP90AA1
cell-cell adhesion via plasma-membrane adhesion molecules (GO:0098742)	2/190	0.469279103342878867177745405570021830499172210693359375	0.700907133867555653949921179446391761302947998046875	0.442530425659195147947144732825108803808689117431640625	0.66899896376250100882288052162039093673229217529296875	0.01948426762327789	-0.014740970448097225	CADM1;DSCAML1
response to dexamethasone (GO:0071548)	1/16	0.12488890197644227086914980873189051635563373565673828125	0.5808693974421761385684703782317228615283966064453125	0.12456634503779273615009515197016298770904541015625	0.563534441274865738336075082770548760890960693359375	0.007231063969433565	-0.01504300452164333	AQP1
regulation of epithelial cell differentiation involved in kidney development (GO:2000696)	1/16	0.12488890197644227086914980873189051635563373565673828125	0.5808693974421761385684703782317228615283966064453125	0.12456634503779273615009515197016298770904541015625	0.563534441274865738336075082770548760890960693359375	0.007337276283764132	-0.015263961262101274	PROM1
ERBB signaling pathway (GO:0038127)	2/196	0.48549627757454760779154412375646643340587615966796875	0.70978090530936721602728312063845805823802947998046875	0.45824846364658367026123642062884755432605743408203125	0.6724298107857478168369880222599022090435028076171875	0.02228960410413251	-0.01610610367963147	ADCY1;FOXO3
immune response-activating signal transduction (GO:0002757)	1/440	0.9754798715524801711040936424979008734226226806640625	0.979106190777582430229131205123849213123321533203125	0.9699015845333669449956914832000620663166046142578125	0.97350716663200398404143243169528432190418243408203125	0.7049178495008324	-0.017500116495868728	HSP90AA1
coenzyme metabolic process (GO:0006732)	2/196	0.48549627757454760779154412375646643340587615966796875	0.70978090530936721602728312063845805823802947998046875	0.45824846364658367026123642062884755432605743408203125	0.6724298107857478168369880222599022090435028076171875	0.02443157084574808	-0.017653853844130204	NADK2;ACSL1
hemostasis (GO:0007599)	1/478	0.982268988052511726749571607797406613826751708984375	0.9829971340777545751876687063486315310001373291015625	0.97785944418746451045620915465406142175197601318359375	0.978584321462621975484807990142144262790679931640625	1.0008380687369358	-0.01790508267419113	SIRPA
blood coagulation (GO:0007596)	1/472	0.9813369901053758947995220296434126794338226318359375	0.98279297970493872949049318776815198361873626708984375	0.9767582453905181427700199492392130196094512939453125	0.9782074416002963790361945939366705715656280517578125	1.0030926549548664	-0.01889762512283835	SIRPA
coagulation (GO:0050817)	1/472	0.9813369901053758947995220296434126794338226318359375	0.98279297970493872949049318776815198361873626708984375	0.9767582453905181427700199492392130196094512939453125	0.9782074416002963790361945939366705715656280517578125	1.0056335030894503	-0.018945493079307024	SIRPA
cell-cell adhesion (GO:0098609)	2/191	0.47200296240894135113563834238448180258274078369140625	0.7020655162674096505526222244952805340290069580078125	0.4451673359441716826268020668067038059234619140625	0.66998428486581029783764051899197511374950408935546875	0.029408619537845303	-0.022079109794084475	CADM1;DSCAML1
cellular chemical homeostasis (GO:0055082)	1/452	0.97786432943122658656420753686688840389251708984375	0.98077031555137883511719110174453817307949066162109375	0.972680611356171453962815576232969760894775390625	0.9755711926677796963502942162449471652507781982421875	1.0136145790099766	-0.022689094412710827	HK1
small GTPase mediated signal transduction (GO:0007264)	1/439	0.975270006109004494732062084949575364589691162109375	0.979106190777582430229131205123849213123321533203125	0.969657731641654141441222236608155071735382080078125	0.97350716663200398404143243169528432190418243408203125	0.9459450935879375	-0.02368733255577071	ARL4D
multicellular organismal development (GO:0007275)	4/453	0.52071501925785146358549582146224565804004669189453125	0.72034519011338205007888291220297105610370635986328125	0.478721216638218594052744947475730441510677337646484375	0.6804109069041481827611050903215073049068450927734375	0.04019211837658962	-0.026227462297701468	CASZ1;PLEKHB1;FAM3C;ZBTB7B
apoptotic signaling pathway (GO:0097190)	3/327	0.51197601368936818122534759822883643209934234619140625	0.71538236961170353911398933632881380617618560791015625	0.476476396459848572373374508970300666987895965576171875	0.6804109069041481827611050903215073049068450927734375	0.04208955087786718	-0.02817800743685895	BRSK2;PPP3R1;FOXO3
regulation of cell activation (GO:0050865)	1/420	0.97092551429039908317264462311868555843830108642578125	0.97598618338945553052354853207361884415149688720703125	0.96463416173406668630008198306313715875148773193359375	0.969662038973186923840330564416944980621337890625	1.0220293007727905	-0.03015551000311869	RABGEF1
positive regulation of cell projection organization (GO:0031346)	2/195	0.482814571214455201531023931238451041281223297119140625	0.7087626056415319286685416955151595175266265869140625	0.45564620248522402778945661339093931019306182861328125	0.6724298107857478168369880222599022090435028076171875	0.04221245546244279	-0.030735843227720057	VLDLR;AQP1
DNA repair (GO:0006281)	1/403	0.96639968889227312320855389771168120205402374267578125	0.97244695511990586478390241609304212033748626708984375	0.9594455012727090004176488946541212499141693115234375	0.9654920216440505686961159881320782005786895751953125	0.905897998700588	-0.030961576818447245	XRCC6
mitotic cell cycle (GO:0000278)	1/404	0.96668430649697312251333869426161982119083404541015625	0.97244695511990586478390241609304212033748626708984375	0.9597705874417155058608841500245034694671630859375	0.9654920216440505686961159881320782005786895751953125	0.9759604515997322	-0.033068764421595495	HSP90AA1
small molecule biosynthetic process (GO:0044283)	1/394	0.9637268936382816786334615244413726031780242919921875	0.97091888538185100454569465000531636178493499755859375	0.9564000631800710916508023728965781629085540771484375	0.9635373770844000151925001773633994162082672119140625	0.9679858686399994	-0.035764493192927085	PRKAB1
Fc-epsilon receptor signaling pathway (GO:0038095)	2/295	0.70551575436759528248131800864939577877521514892578125	0.80784246683312443959579240981838665902614593505859375	0.6766302644654544895530534631689079105854034423828125	0.7767439260445268001120666667702607810497283935546875	0.1070223634795045	-0.03733220192268365	PPP3R1;FOXO3
monovalent inorganic cation transport (GO:0015672)	1/384	0.96050867296757946878216216646251268684864044189453125	0.96984794951849828681389453777228482067584991455078125	0.952749876739833023719938864815048873424530029296875	0.96201371248973421845818165820674039423465728759765625	0.9289657581768208	-0.037430136525816476	AQP1
regulation of mitotic cell cycle (GO:0007346)	1/391	0.96278981511478256560820909726317040622234344482421875	0.97069921613514298375235966886975802481174468994140625	0.9553353826169221907349538014386780560016632080078125	0.96318354483408874511241037907893769443035125732421875	1.0012125930333646	-0.03796613324250542	USP2
regulation of leukocyte activation (GO:0002694)	1/390	0.96247213913514573224716741606243886053562164306640625	0.97069921613514298375235966886975802481174468994140625	0.95497479464421264339080153149552643299102783203125	0.96318354483408874511241037907893769443035125732421875	1.0123734134145062	-0.038723444630052575	RABGEF1
immune response-activating cell surface receptor signaling pathway (GO:0002429)	1/324	0.9342936293429622285344748888746835291385650634765625	0.9483431576037586463456818819395266473293304443359375	0.92354943203432871001723469817079603672027587890625	0.9374373934183035661504845847957767546176910400390625	0.6368765333418436	-0.043285002696202245	HSP90AA1
regulation of system process (GO:0044057)	1/371	0.955897261899913086580227172817103564739227294921875	0.9659141493749121565315363113768398761749267578125	0.9475485236767633434595836661173962056636810302734375	0.95747792437397494236250850008218549191951751708984375	0.9899282091459787	-0.04465055183933755	AQP1
learning or memory (GO:0007611)	2/198	0.49083393971706990033254669469897635281085968017578125	0.70978090530936721602728312063845805823802947998046875	0.463431689786406975084531723041436634957790374755859375	0.6756293533603126011399808703572489321231842041015625	0.06348597239832493	-0.045179755226439064	VLDLR;ADCY1
protein oligomerization (GO:0051259)	1/366	0.95398444285209793580548875979729928076267242431640625	0.96470336917627885764403572466108016669750213623046875	0.9454002562388714725472027566866017878055572509765625	0.956022731028072225711866849451325833797454833984375	0.9717677167812745	-0.04577795095302745	PRKAB1
regulation of apoptotic signaling pathway (GO:2001233)	1/356	0.94990794992115457073822426536935381591320037841796875	0.9613011487208085181777050820528529584407806396484375	0.940838708313830096585661522112786769866943359375	0.95212313060245168383488589824992232024669647216796875	0.982804147286919	-0.050506495696758774	PPP3R1
cellular modified amino acid metabolic process (GO:0006575)	2/199	0.493489810561419328660548444531741552054882049560546875	0.71100452962424343095193535191356204450130462646484375	0.46601255957928044981741777519346214830875396728515625	0.67707670327028068868457921780645847320556640625	0.07782820204543199	-0.054966406441446417	GLO1;DNMT3A
positive regulation of organelle organization (GO:0010638)	3/340	0.53824586228669779597311162433470599353313446044921875	0.72778546895207718581133349289302714169025421142578125	0.5021852514485261043120090107549913227558135986328125	0.693401608215197473583657483686693012714385986328125	0.08919006418000108	-0.05524787820333332	PPP3R1;KIRREL;SDC4
regulation of response to wounding (GO:1903034)	1/347	0.945933232451642513893830255256034433841705322265625	0.957996897081558440589788006036542356014251708984375	0.936411489032121124864715966396033763885498046875	0.94835372107529158913763467353419400751590728759765625	0.9969424989204041	-0.05541334525189292	RABGEF1
nitrogen compound transport (GO:0071705)	4/464	0.53966276547347302727786200193804688751697540283203125	0.72778546895207718581133349289302714169025421142578125	0.49730353084679723707495213602669537067413330078125	0.690383059108029328854172490537166595458984375	0.09252965872389589	-0.05707329679007495	SLC6A6;STXBP1;ZC3H3;AQP1
camera-type eye morphogenesis (GO:0048593)	1/17	0.1321581394795117436746778594169882126152515411376953125	0.5808693974421761385684703782317228615283966064453125	0.1313947153475300277936099746511899866163730621337890625	0.563534441274865738336075082770548760890960693359375	0.02920373333532407	-0.059101231935163326	AQP1
nephron tubule development (GO:0072080)	1/18	0.1393673547477302376851326926043839193880558013916015625	0.5808693974421761385684703782317228615283966064453125	0.1381702963422078156430217177330632694065570831298828125	0.563534441274865738336075082770548760890960693359375	0.031644248733997446	-0.06235948536367973	AQP1
regulation of transmembrane transport (GO:0034762)	1/327	0.93594275119689929187671850741025991737842559814453125	0.94913844295620763968912569907843135297298431396484375	0.92536318055971367169121322149294428527355194091796875	0.93847118405963902976196777672157622873783111572265625	0.9551617274815487	-0.06323263059885709	GNB5
defense response to other organism (GO:0098542)	1/328	0.936483263716791469732925179414451122283935546875	0.94913844295620763968912569907843135297298431396484375	0.9259582349388437716442012970219366252422332763671875	0.93847118405963902976196777672157622873783111572265625	0.96660532487156	-0.06343214860592561	COTL1
immune response-regulating cell surface receptor signaling pathway (GO:0002768)	3/444	0.7164638218760301935361667347024194896221160888671875	0.81427199828054519503695019011502154171466827392578125	0.68133128462991388030189909841283224523067474365234375	0.77948918156812185831228134702541865408420562744140625	0.19498107057414926	-0.06501205594609148	PPP3R1;HSP90AA1;FOXO3
ovulation (GO:0030728)	1/15	0.1175591455619313385749791223133797757327556610107421875	0.5808693974421761385684703782317228615283966064453125	0.117684777840359633405142858464387245476245880126953125	0.563534441274865738336075082770548760890960693359375	0.03053813267241468	-0.06537645296730925	FOXO3
protein processing (GO:0016485)	2/201	0.498775429108651746634706114491564221680164337158203125	0.712736250038931817840648363926447927951812744140625	0.4711525833197416357478459758567623794078826904296875	0.67839464023832285466397706841235049068927764892578125	0.0961447106403916	-0.06687819595802187	VPS37C;VPS37B
RNA splicing (GO:0008380)	1/313	0.9278776152837606705503503690124489367008209228515625	0.94315708069265424828842014903784729540348052978515625	0.91651737302281699459882702285540290176868438720703125	0.93167501179314304859957474036491475999355316162109375	0.9079091186661526	-0.06796193199555427	RBM5
regulation of ion transmembrane transport (GO:0034765)	1/314	0.9284857483263240229831581018515862524509429931640625	0.94315708069265424828842014903784729540348052978515625	0.9171822893874719273554774190415628254413604736328125	0.93167501179314304859957474036491475999355316162109375	0.9561575009619512	-0.07094712316695213	GNB5
Golgi vesicle transport (GO:0048193)	2/202	0.501405099492302053221237656543962657451629638671875	0.712736250038931817840648363926447927951812744140625	0.4737116489468051749867072430788539350032806396484375	0.67839464023832285466397706841235049068927764892578125	0.10578098169538858	-0.07302494051854672	STX6;AP1B1
glycerolipid biosynthetic process (GO:0045017)	2/202	0.501405099492302053221237656543962657451629638671875	0.712736250038931817840648363926447927951812744140625	0.4737116489468051749867072430788539350032806396484375	0.67839464023832285466397706841235049068927764892578125	0.10733389761689789	-0.07409698192883613	ACSL1;AGPAT3
negative regulation of immune system process (GO:0002683)	1/311	0.92664588611771758763779871514998376369476318359375	0.94270681707529668802436617625062353909015655517578125	0.9151716274590615540773796965368092060089111328125	0.93103368279557885411890083560138009488582611083984375	0.9767437920359026	-0.07441204029284842	RABGEF1
negative regulation of locomotion (GO:0040013)	2/204	0.506637978432939117823252672678790986537933349609375	0.714091619570055957666454560239799320697784423828125	0.478807675228844986659026972120045684278011322021484375	0.6804109069041481827611050903215073049068450927734375	0.10975329386695727	-0.07462769351081822	RABGEF1;TRIB1
chromatin modification (GO:0016568)	4/475	0.5582309511489171871545522662927396595478057861328125	0.73594900786234196399249185560620389878749847412109375	0.51560912816243742451405296378652565181255340576171875	0.697467257534359230675136132049374282360076904296875	0.13202138152062046	-0.0769661565418338	KDM4C;TET3;DNMT3A;UBR2
positive regulation of locomotion (GO:0040017)	1/304	0.922167862418597383822316260193474590778350830078125	0.9388586834578480644353248862898908555507659912109375	0.91028998536645444605852617314667440950870513916015625	0.926765822205666278676972069661132991313934326171875	0.9703660100140753	-0.0786268254398224	AQP1
behavior (GO:0007610)	2/494	0.91896084692753154943289928269223310053348541259765625	0.93629973083182471693675097412778995931148529052734375	0.90286550183398983637772516885888762772083282470703125	0.92059548903012566878345523946336470544338226318359375	0.9487619918051495	-0.08018154720033843	VLDLR;ADCY1
positive regulation of cellular component movement (GO:0051272)	1/296	0.9167165799004362014557045768015086650848388671875	0.93471856711902479020181999658234417438507080078125	0.90436931597327419041221219231374561786651611328125	0.92143288797276989843254568768315948545932769775390625	0.9673556962482037	-0.08411827931131204	AQP1
nucleocytoplasmic transport (GO:0006913)	2/204	0.506637978432939117823252672678790986537933349609375	0.714091619570055957666454560239799320697784423828125	0.478807675228844986659026972120045684278011322021484375	0.6804109069041481827611050903215073049068450927734375	0.12455493649947105	-0.08469219737140311	PPP3R1;ZC3H3
ubiquitin-dependent protein catabolic process (GO:0006511)	3/355	0.567541615617523920178655316703952848911285400390625	0.73704042470626396355015685912803746759891510009765625	0.53104692881305204377184736586059443652629852294921875	0.7018717915727992195940032615908421576023101806640625	0.15496970243006777	-0.08778122433684486	USP33;USP2;UBR2
regulation of cell cycle process (GO:0010564)	2/481	0.91141752790516739057835593484924174845218658447265625	0.93001788561751774775387957561179064214229583740234375	0.89442851251479715823933247520471923053264617919921875	0.91370578535234103778606140622287057340145111083984375	0.9609310480580063	-0.08913036033931662	BIN1;NDRG1
regulation of cytoskeleton organization (GO:0051493)	3/350	0.557901586163727092326780621078796684741973876953125	0.73594900786234196399249185560620389878749847412109375	0.52152686675581161335202295958879403769969940185546875	0.698064053203410139758489094674587249755859375	0.1546648088367796	-0.09025816024838311	FHOD3;KIRREL;SDC4
positive regulation of cell motility (GO:2000147)	1/287	0.91012916649788000444942781541612930595874786376953125	0.9294057297822526653163777154986746609210968017578125	0.89724470312225490520319226561696268618106842041015625	0.9155558195125050868767857537022791802883148193359375	0.9715947145707814	-0.09149385816244131	AQP1
ectoderm development (GO:0007398)	1/16	0.12488890197644227086914980873189051635563373565673828125	0.5808693974421761385684703782317228615283966064453125	0.12456634503779273615009515197016298770904541015625	0.563534441274865738336075082770548760890960693359375	0.044004981722166825	-0.09154491535679803	ZBTB7B
negative regulation of transferase activity (GO:0051348)	1/284	0.90782026100804757984263915204792283475399017333984375	0.9277496989862712428731583713670261204242706298828125	0.89475485054503323123498148561338894069194793701171875	0.91370578535234103778606140622287057340145111083984375	0.9551624171145988	-0.09237267841464199	TRIB1
anatomical structure homeostasis (GO:0060249)	2/208	0.51699693303416516254600310276146046817302703857421875	0.7187907925809711162656867600162513554096221923828125	0.488910185801668006888576201163232326507568359375	0.68681451699505913222054687139461748301982879638671875	0.141765710497548	-0.09352543873435824	XRCC6;AIPL1
cellular response to cytokine stimulus (GO:0071345)	2/471	0.9051753513861491295955374880577437579631805419921875	0.92574751846310709968435048722312785685062408447265625	0.8874851017517115803201477319817058742046356201171875	0.90868521438566085546284512020065449178218841552734375	0.9521857794649823	-0.09486302759941535	ACSL1;IP6K2
positive regulation of cell migration (GO:0030335)	1/280	0.90464975907755995621073452639393508434295654296875	0.92574751846310709968435048722312785685062408447265625	0.8913418114841966666261896534706465899944305419921875	0.9115995799270193433727627052576281130313873291015625	0.9646329634950624	-0.09666337736705197	AQP1
Fc-gamma receptor signaling pathway (GO:0038094)	1/203	0.81742054512711959102233549856464378535747528076171875	0.86970733311358305872573737360653467476367950439453125	0.7995030885198410874892260835622437298297882080078125	0.85053520055302234137428740723407827317714691162109375	0.4805905911079774	-0.09688781934748125	HSP90AA1
embryo development (GO:0009790)	1/276	0.9013708876223862631604788475669920444488525390625	0.9232554615252059893037994697806425392627716064453125	0.88781910946273090434743835430708713829517364501953125	0.90868521438566085546284512020065449178218841552734375	0.9335939375233927	-0.09694296242693899	HEG1
Fc-gamma receptor signaling pathway involved in phagocytosis (GO:0038096)	1/203	0.81742054512711959102233549856464378535747528076171875	0.86970733311358305872573737360653467476367950439453125	0.7995030885198410874892260835622437298297882080078125	0.85053520055302234137428740723407827317714691162109375	0.48411532195264545	-0.09759841063171629	HSP90AA1
response to other organism (GO:0051707)	2/462	0.89921056422807554842080435264506377279758453369140625	0.92293392983711453059214591121417470276355743408203125	0.88088044466423054412729243267676793038845062255859375	0.9070851260844479124756389865069650113582611083984375	0.9187744680881318	-0.09760880920015343	COTL1;ENO1
carboxylic acid biosynthetic process (GO:0046394)	1/272	0.8979799659106497689009529494796879589557647705078125	0.92293392983711453059214591121417470276355743408203125	0.88418325370435990606665654922835528850555419921875	0.9084074524359861957378825536579824984073638916015625	0.908378434445672	-0.09774835110187613	PRKAB1
positive regulation of intracellular transport (GO:0032388)	2/217	0.539775252112903114465325415949337184429168701171875	0.72778546895207718581133349289302714169025421142578125	0.51119380075960652032307507397490553557872772216796875	0.696189432920800044257703120820224285125732421875	0.15881747135488455	-0.0979272381047703	PPP3R1;MTCL1
organic acid biosynthetic process (GO:0016053)	1/272	0.8979799659106497689009529494796879589557647705078125	0.92293392983711453059214591121417470276355743408203125	0.88418325370435990606665654922835528850555419921875	0.9084074524359861957378825536579824984073638916015625	0.9107820098738891	-0.09800699389429401	PRKAB1
immune response-regulating cell surface receptor signaling pathway involved in phagocytosis (GO:0002433)	1/203	0.81742054512711959102233549856464378535747528076171875	0.86970733311358305872573737360653467476367950439453125	0.7995030885198410874892260835622437298297882080078125	0.85053520055302234137428740723407827317714691162109375	0.4874872843888187	-0.09827820356442697	HSP90AA1
regulation of leukocyte differentiation (GO:1902105)	2/210	0.5221225039803076839461937197484076023101806640625	0.72034519011338205007888291220297105610370635986328125	0.493916066675889720016812134417705237865447998046875	0.6877199557193149903611129047931171953678131103515625	0.15137014057020995	-0.09836834551198541	CTNNBIP1;PPARGC1B
Fc receptor mediated stimulatory signaling pathway (GO:0002431)	1/204	0.8189514937278941086873373933485709130764007568359375	0.8698540649352139997319000030984170734882354736328125	0.80108759697720344217231058792094700038433074951171875	0.8508798236972656692245209342218004167079925537109375	0.49264494821843735	-0.09839618394598099	HSP90AA1
response to alcohol (GO:0097305)	1/274	0.89968966790047610881941864136024378240108489990234375	0.92293392983711453059214591121417470276355743408203125	0.88601554824711470370601773538510315120220184326171875	0.90868521438566085546284512020065449178218841552734375	0.9350920780205723	-0.09884427144987744	AQP1
regulation of neuron projection development (GO:0010975)	1/275	0.90053380843594599269863465451635420322418212890625	0.9230984368933388140021634171716868877410888671875	0.8869208924618028344610820568050257861614227294921875	0.90868521438566085546284512020065449178218841552734375	0.9459546632574283	-0.09910537234548607	VLDLR
nuclear transport (GO:0051169)	2/209	0.5195642353527076817698571176151745021343231201171875	0.72034519011338205007888291220297105610370635986328125	0.491416937363557126960955656613805331289768218994140625	0.687474471959380384333826441434212028980255126953125	0.15434131385678065	-0.10105726376972596	PPP3R1;ZC3H3
negative regulation of response to external stimulus (GO:0032102)	2/215	0.53477741151500801652929339979891665279865264892578125	0.727659705806633194669075237470678985118865966796875	0.506296217587557162431721735629253089427947998046875	0.693401608215197473583657483686693012714385986328125	0.1623097962394158	-0.10159045976191823	RABGEF1;TRIB1
positive regulation of defense response (GO:0031349)	1/272	0.8979799659106497689009529494796879589557647705078125	0.92293392983711453059214591121417470276355743408203125	0.88418325370435990606665654922835528850555419921875	0.9084074524359861957378825536579824984073638916015625	0.9500651094818661	-0.1022341508447931	CADM1
translation (GO:0006412)	1/264	0.8908466224865370097774075475172139704227447509765625	0.91945178926362769455948864560923539102077484130859375	0.87655756402177187336377528481534682214260101318359375	0.904703907820636032965921913273632526397705078125	0.898015497779066	-0.10379533174313113	EIF3F
regulation of MAP kinase activity (GO:0043405)	1/273	0.89883840701140405027302904272801242768764495849609375	0.92293392983711453059214591121417470276355743408203125	0.885103020846695898171674343757331371307373046875	0.9086608959262658657962674624286592006683349609375	0.9774541976704126	-0.10424745305772709	TRIB1
regulation of DNA metabolic process (GO:0051052)	1/265	0.89176471433836734803435319918207824230194091796875	0.91969622945515350220802019975963048636913299560546875	0.877537335314334310254480442381463944911956787109375	0.90502322587803762932168183397152461111545562744140625	0.9120973626508058	-0.10448344755529715	DNMT3A
positive regulation of lamellipodium organization (GO:1902745)	1/15	0.1175591455619313385749791223133797757327556610107421875	0.5808693974421761385684703782317228615283966064453125	0.117684777840359633405142858464387245476245880126953125	0.563534441274865738336075082770548760890960693359375	0.04916169061864496	-0.10524602106488638	AQP1
cellular response to ketone (GO:1901655)	1/29	0.2148453147485765157842507733221282251179218292236328125	0.60131108306578651134799429200938902795314788818359375	0.209331101063397861938852884122752584517002105712890625	0.57724257868329253984285287515376694500446319580078125	0.06847201218991723	-0.10529879217227162	AQP1
negative regulation of cellular component organization (GO:0051129)	4/474	0.5565592595106771955926205919240601360797882080078125	0.73518101794463230902465511462651193141937255859375	0.51395713369239015566591888273251242935657501220703125	0.696189432920800044257703120820224285125732421875	0.18039671091809995	-0.1057091583212965	FHOD3;RABGEF1;CTNNBIP1;UNC119
inorganic cation transmembrane transport (GO:0098662)	2/440	0.8831390530735514499127702947589568793773651123046875	0.9129739073422216133479878408252261579036712646484375	0.86321906299556327990529780436190776526927947998046875	0.89435589796163494913372460359823890030384063720703125	0.8554370048888805	-0.10630739166370977	SLC25A25;AQP1
regulation of membrane potential (GO:0042391)	1/266	0.89267513023893030332800435644458048045635223388671875	0.919932386124088452561409212648868560791015625	0.87850939898131785721346886930405162274837493896484375	0.90533411345402992065345415539923124015331268310546875	0.9365534460483131	-0.10632931051317737	PEX5L
regulation of protein catabolic process (GO:0042176)	1/260	0.8870962009903557987655631222878582775592803955078125	0.9162814623848358763780197477899491786956787109375	0.872560184265617433396755586727522313594818115234375	0.9012672140463531267329244656139053404331207275390625	0.9196996896533672	-0.1101817205577329	TRIB1
cell differentiation involved in kidney development (GO:0061005)	1/24	0.1813894871578992373795102821532054804265499114990234375	0.5914874581235844974713700139545835554599761962890625	0.177737642551458241424455763990408740937709808349609375	0.5696419968927821653181808869703672826290130615234375	0.06478056201135214	-0.11058746080004271	PROM1
response to food (GO:0032094)	1/15	0.1175591455619313385749791223133797757327556610107421875	0.5808693974421761385684703782317228615283966064453125	0.117684777840359633405142858464387245476245880126953125	0.563534441274865738336075082770548760890960693359375	0.051935863005801636	-0.11118500733289698	SLC25A25
modification-dependent protein catabolic process (GO:0019941)	3/364	0.58456868215776680575146428964217193424701690673828125	0.7441709052697584869662250639521516859531402587890625	0.54791841561507348412618512156768701970577239990234375	0.70834993722937411586570988220046274363994598388671875	0.21250484237916548	-0.11408981209926436	USP33;USP2;UBR2
regulation of small GTPase mediated signal transduction (GO:0051056)	1/256	0.8832177207325491163913966374821029603481292724609375	0.9129739073422216133479878408252261579036712646484375	0.8684345519253169332074548947275616228580474853515625	0.89769268384316835973635306800133548676967620849609375	0.9343598259504642	-0.11603211028339859	RABGEF1
negative regulation of cell cycle (GO:0045786)	2/430	0.87508133535200960384514701217995025217533111572265625	0.90803981762122443210927258405718021094799041748046875	0.854431653296719328949393457151018083095550537109375	0.88866158085560187362972328628529794514179229736328125	0.8973111062742775	-0.11973579624072409	PRKAB1;GAS7
regulation of innate immune response (GO:0045088)	1/254	0.881229106358718983216249398537911474704742431640625	0.91231540919039166848136801490909419953823089599609375	0.86632237206684992170124814947484992444515228271484375	0.89619555731053435199129353350144810974597930908203125	0.9497098157176004	-0.12007906230739389	CADM1
cardiac chamber morphogenesis (GO:0003206)	1/27	0.201629263946489778458470709665562026202678680419921875	0.59824067324782681520645155615056864917278289794921875	0.1968407387326780166869610866342554800212383270263671875	0.5714731124497103298409683702629990875720977783203125	0.07675600708864401	-0.12291128195388451	HEG1
modification-dependent macromolecule catabolic process (GO:0043632)	3/368	0.5919996503674294086039253670605830848217010498046875	0.7469154467252614448824488135869614779949188232421875	0.55530450467649494772359730632160790264606475830078125	0.7105792239936190579641106523922644555568695068359375	0.23559348370744684	-0.12350970353249037	USP33;USP2;UBR2
response to virus (GO:0009615)	1/250	0.87715034515892165156714099794044159352779388427734375	0.909487685072614571168969632708467543125152587890625	0.8619966772525486931044724769890308380126953125	0.89377535659826479186307324198423884809017181396484375	0.9424051322847193	-0.12352751511224767	ENO1
activation of protein kinase activity (GO:0032147)	1/252	0.879206836524154322631829927559010684490203857421875	0.91092036017468014374998119819792918860912322998046875	0.864176590389913457102011307142674922943115234375	0.894661347412870622264335906947962939739227294921875	0.961242865116046	-0.12374569643859133	ADCY1
regulation of cell morphogenesis involved in differentiation (GO:0010769)	1/248	0.875059056704731386133744308608584105968475341796875	0.90803981762122443210927258405718021094799041748046875	0.85978209471095501381654457873082719743251800537109375	0.89216435654096015728242718978435732424259185791015625	0.9357376809258835	-0.12488720170056936	CRB2
regulation of voltage-gated calcium channel activity (GO:1901385)	1/14	0.11016836948819939967503245270563638769090175628662109375	0.5808693974421761385684703782317228615283966064453125	0.11074960310107416494584953170488006435334682464599609375	0.563534441274865738336075082770548760890960693359375	0.056667228668238624	-0.12499348189549997	GNB5
response to insulin (GO:0032868)	1/246	0.87293238603126865893244712424348108470439910888671875	0.90790348316041036280665821323054842650890350341796875	0.85753229639123895733376912176026962697505950927734375	0.8911998461340819854825667789555154740810394287109375	0.9249699009704989	-0.12570079768399078	PRKAB1
regulation of inflammatory response (GO:0050727)	1/247	0.87400018109526877996273697135620750486850738525390625	0.90803981762122443210927258405718021094799041748046875	0.8586616319691289245241705430089496076107025146484375	0.8916870793525568661408442494575865566730499267578125	0.9357787240734737	-0.12602571530371084	RABGEF1
DNA-templated transcription, initiation (GO:0006352)	2/220	0.54720277373240422402744798091589473187923431396484375	0.73144838699202152643152885502786375582218170166015625	0.5184810950364735493423040679772384464740753173828125	0.698064053203410139758489094674587249755859375	0.2113739976888798	-0.127444959639387	ESRRB;NR2E3
regulation of DNA methylation (GO:0044030)	1/15	0.1175591455619313385749791223133797757327556610107421875	0.5808693974421761385684703782317228615283966064453125	0.117684777840359633405142858464387245476245880126953125	0.563534441274865738336075082770548760890960693359375	0.06009414042724954	-0.1286503594504918	DNMT3A
positive regulation of protein targeting to membrane (GO:0090314)	1/17	0.1321581394795117436746778594169882126152515411376953125	0.5808693974421761385684703782317228615283966064453125	0.1313947153475300277936099746511899866163730621337890625	0.563534441274865738336075082770548760890960693359375	0.06421943840935665	-0.12996447682209347	MTCL1
mitotic nuclear division (GO:0007067)	1/240	0.86633408123247279686296451473026536405086517333984375	0.902431334617159297550870178383775055408477783203125	0.8505660147606641796613757833256386220455169677734375	0.8860062653756919370806599545176140964031219482421875	0.9154145539165671	-0.13134795492243972	BRSK2
regulation of nephron tubule epithelial cell differentiation (GO:0072182)	1/14	0.11016836948819939967503245270563638769090175628662109375	0.5808693974421761385684703782317228615283966064453125	0.11074960310107416494584953170488006435334682464599609375	0.563534441274865738336075082770548760890960693359375	0.05980706442374504	-0.1319191603322982	PROM1
mRNA processing (GO:0006397)	2/397	0.84475878631355916237311021177447400987148284912109375	0.8902610160213153545072373162838630378246307373046875	0.8217139442514227454239517101086676120758056640625	0.86868741169884156061442581631126813590526580810546875	0.7844484888106629	-0.13233971737517883	ZC3H3;RBM5
negative regulation of endopeptidase activity (GO:0010951)	2/222	0.55210807877397771736838194556185044348239898681640625	0.73144838699202152643152885502786375582218170166015625	0.52329960333542679951079890088294632732868194580078125	0.69876801632327023572344160129432566463947296142578125	0.22313038655766954	-0.13254200601785499	CRB2;AQP1
divalent inorganic cation transport (GO:0072511)	1/238	0.86405983195894975334994114746223203837871551513671875	0.902431334617159297550870178383775055408477783203125	0.848169717454067662032457519671879708766937255859375	0.8860062653756919370806599545176140964031219482421875	0.9112537256754826	-0.1331462549360464	SLC25A25
response to molecule of bacterial origin (GO:0002237)	1/243	0.8696747341431023681224132815259508788585662841796875	0.9052127147981405830279300062102265655994415283203125	0.85409035322928794631280879912083037197589874267578125	0.88866158085560187362972328628529794514179229736328125	0.9549847521395989	-0.13335025661873626	TRIB1
steroid metabolic process (GO:0008202)	1/240	0.86633408123247279686296451473026536405086517333984375	0.902431334617159297550870178383775055408477783203125	0.8505660147606641796613757833256386220455169677734375	0.8860062653756919370806599545176140964031219482421875	0.9298978413123314	-0.1334260846308308	VLDLR
negative regulation of organelle organization (GO:0010639)	1/237	0.86290832576578357926422313539660535752773284912109375	0.90234410517723306899284807514050044119358062744140625	0.84695732676891477552771902992390096187591552734375	0.88566412946400852046480167700792662799358367919921875	0.9087988812609118	-0.13399950590425508	FHOD3
positive regulation of protein maturation (GO:1903319)	1/240	0.86633408123247279686296451473026536405086517333984375	0.902431334617159297550870178383775055408477783203125	0.8505660147606641796613757833256386220455169677734375	0.8860062653756919370806599545176140964031219482421875	0.9355593942959429	-0.13423843069076705	TRIB1
positive regulation of protein processing (GO:0010954)	1/240	0.86633408123247279686296451473026536405086517333984375	0.902431334617159297550870178383775055408477783203125	0.8505660147606641796613757833256386220455169677734375	0.8860062653756919370806599545176140964031219482421875	0.9379019900588477	-0.13457455727008683	TRIB1
regulation of binding (GO:0051098)	2/218	0.54226034408678192022534858551807701587677001953125	0.72986187888051412553380714598461054265499114990234375	0.51363080293048091196084214971051551401615142822265625	0.696189432920800044257703120820224285125732421875	0.22003695054997718	-0.13466460578063832	EPB41;CTNNBIP1
response to drug (GO:0042493)	3/354	0.5656238112760314518112636505975387990474700927734375	0.73704042470626396355015685912803746759891510009765625	0.529151175040562637974517201655544340610504150390625	0.70042524809024886423003408708609640598297119140625	0.2364829481580224	-0.13475414805845168	ACSL1;ADCY1;AQP1
protein folding (GO:0006457)	2/221	0.54966007528896199119117227382957935333251953125	0.73144838699202152643152885502786375582218170166015625	0.52089433429276887910219784316723234951496124267578125	0.698064053203410139758489094674587249755859375	0.23001757125523478	-0.13765522006296546	HSP90AA1;AIPL1
divalent metal ion transport (GO:0070838)	1/234	0.8593953130975384713252651636139489710330963134765625	0.8993671881253308963977133316802792251110076904296875	0.8432622890849239549737603738321922719478607177734375	0.88248379090282735859318563598208129405975341796875	0.9095263052560152	-0.1378171206327381	SLC25A25
lipid catabolic process (GO:0016042)	1/232	0.857003740018290383062549153692089021205902099609375	0.89756016216035072741163958198740147054195404052734375	0.8407499496179173803511730511672794818878173828125	0.8805371854027839173539859984884969890117645263671875	0.9159288699938205	-0.14133972833728317	PLCH2
embryo development ending in birth or egg hatching (GO:0009792)	1/230	0.85457173736182168166664041564217768609523773193359375	0.89570795453296525590047849618713371455669403076171875	0.8381977052741895750642697748844511806964874267578125	0.87854573145974834691429578015231527388095855712890625	0.9093117249319214	-0.14290272728281012	HEG1
antigen processing and presentation (GO:0019882)	1/225	0.8483103660626405417843898248975165188312530517578125	0.89325390611936195117692705025547184050083160400390625	0.8316383649350862494742386843427084386348724365234375	0.8757502282857771991331219396670348942279815673828125	0.883562861562385	-0.14535378871161467	AP1B1
response to peptide hormone (GO:0043434)	3/364	0.58456868215776680575146428964217193424701690673828125	0.7441709052697584869662250639521516859531402587890625	0.54791841561507348412618512156768701970577239990234375	0.70834993722937411586570988220046274363994598388671875	0.27083063098402843	-0.14540381976124997	GLP2R;ADCY1;PRKAB1
regulation of hormone levels (GO:0010817)	1/229	0.85334036318772177320823857371578924357891082763671875	0.89511226907802987629025892601930536329746246337890625	0.8369064228750853207117188503616489470005035400390625	0.87787387014869089352231412703986279666423797607421875	0.9216210493791512	-0.14616614196333236	AQP1
cellular response to glucose starvation (GO:0042149)	1/17	0.1321581394795117436746778594169882126152515411376953125	0.5808693974421761385684703782317228615283966064453125	0.1313947153475300277936099746511899866163730621337890625	0.563534441274865738336075082770548760890960693359375	0.07227065493853083	-0.1462581749594951	SLC2A1
chordate embryonic development (GO:0043009)	1/226	0.8495837151535263753743265624507330358028411865234375	0.89325390611936195117692705025547184050083160400390625	0.83297098001569180869552155854762531816959381103515625	0.87578724534360130604682126431725919246673583984375	0.9043694776158846	-0.1474201799938413	HEG1
nephron epithelium development (GO:0072009)	1/22	0.1676137859999221879636621679310337640345096588134765625	0.5914874581235844974713700139545835554599761962890625	0.1647527703358961648216762796437251381576061248779296875	0.5696419968927821653181808869703672826290130615234375	0.08287361482046818	-0.14801996996852979	AQP1
positive regulation of proteolysis (GO:0045862)	1/228	0.85209862596258034717067175733973272144794464111328125	0.89450477842106013159906297005363740026950836181640625	0.83560492800264329904535998139181174337863922119140625	0.87719024323761163319801426041522063314914703369140625	0.9281287990448469	-0.14854979930487414	TRIB1
negative regulation of transport (GO:0051051)	3/361	0.57893996943007530742164590265019796788692474365234375	0.74223073003855810636508749666973017156124114990234375	0.5423330739100855613088469908689148724079132080078125	0.70834993722937411586570988220046274363994598388671875	0.27400224946165275	-0.149757706765724	RABGEF1;UNC119;GNB5
response to lipopolysaccharide (GO:0032496)	1/228	0.85209862596258034717067175733973272144794464111328125	0.89450477842106013159906297005363740026950836181640625	0.83560492800264329904535998139181174337863922119140625	0.87719024323761163319801426041522063314914703369140625	0.9478506518709922	-0.15170634102867273	TRIB1
layer formation in cerebral cortex (GO:0021819)	1/11	0.08762485365561435701753367766286828555166721343994140625	0.5808693974421761385684703782317228615283966064453125	0.08961827961200465042512774971328326500952243804931640625	0.563534441274865738336075082770548760890960693359375	0.06237358945849752	-0.1518603921767736	CDK5R2
protein maturation (GO:0051604)	2/222	0.55210807877397771736838194556185044348239898681640625	0.73144838699202152643152885502786375582218170166015625	0.52329960333542679951079890088294632732868194580078125	0.69876801632327023572344160129432566463947296142578125	0.25615478182572304	-0.1521588751672439	VPS37C;VPS37B
in utero embryonic development (GO:0001701)	1/222	0.84442567515886579609940554291824810206890106201171875	0.8902610160213153545072373162838630378246307373046875	0.82757697063115376323594318819232285022735595703125	0.8721537161218246847482760131242685019969940185546875	0.9080613025636863	-0.15355185600053217	HEG1
proteolysis involved in cellular protein catabolic process (GO:0051603)	3/391	0.63305021015325724231814774611848406493663787841796875	0.7667514164739568371942368685267865657806396484375	0.59637027581106905049779243199736811220645904541015625	0.73257495208821044041513914635288529098033905029296875	0.3388973959875911	-0.15494576661395662	USP33;USP2;UBR2
leukocyte migration (GO:0050900)	1/226	0.8495837151535263753743265624507330358028411865234375	0.89325390611936195117692705025547184050083160400390625	0.83297098001569180869552155854762531816959381103515625	0.87578724534360130604682126431725919246673583984375	0.9507947209979648	-0.1549879030373992	SIRPA
endocrine hormone secretion (GO:0060986)	1/12	0.09520173466087726577011807194139692001044750213623046875	0.5808693974421761385684703782317228615283966064453125	0.0967167725604098638125805109666544012725353240966796875	0.563534441274865738336075082770548760890960693359375	0.06596361229327447	-0.15513039461589473	AQP1
regulation of anatomical structure size (GO:0090066)	2/232	0.57607368025546268341940958634950220584869384765625	0.74060432745700854884063346617040224373340606689453125	0.54690922894315818769683801292558200657367706298828125	0.70834993722937411586570988220046274363994598388671875	0.28253171140074695	-0.15582180735580892	FHOD3;KIRREL
gene expression (GO:0010467)	4/672	0.8129008996280349119700758819817565381526947021484375	0.86889644853352887565733908559195697307586669921875	0.7783543041102587434210136052570305764675140380859375	0.835941376729394836075925923069007694721221923828125	0.7547217707193382	-0.1563376499106387	ESRRB;EIF3F;NR2E3;RBM5
regulation of peptidase activity (GO:0052547)	2/372	0.8175248931267680152501498014316894114017486572265625	0.86970733311358305872573737360653467476367950439453125	0.7927378379427969523618457969860173761844635009765625	0.846674114891436513374856076552532613277435302734375	0.7825945634312877	-0.15767239944746633	CRB2;AQP1
positive regulation of protein transport (GO:0051222)	2/231	0.57371938216126727727584011518047191202640533447265625	0.73834238886340408658526257568155415356159210205078125	0.54458480478085091736062395284534431993961334228515625	0.70834993722937411586570988220046274363994598388671875	0.28445475616803556	-0.15804729619684216	CADM1;MTCL1
positive regulation of cell cycle process (GO:0090068)	1/220	0.84178110637406777794211620857822708785533905029296875	0.88851015919076747895388734832522459328174591064453125	0.82481558328977822025507293801638297736644744873046875	0.86992268550093798662459221304743550717830657958984375	0.9182220156320741	-0.1581502142245386	NDRG1
regulation of intracellular protein transport (GO:0033157)	1/219	0.8404421139237996385418227873742580413818359375	0.88848618151693781186395426630042493343353271484375	0.823418498796578912646282333298586308956146240234375	0.8698082733766678842357578105293214321136474609375	0.9131391843137078	-0.15872842716845986	MTCL1
negative regulation of peptidase activity (GO:0010466)	2/230	0.57135566679670934941981386145926080644130706787109375	0.738114976244552689621514218742959201335906982421875	0.54225221449184146660371652615140192210674285888671875	0.70834993722937411586570988220046274363994598388671875	0.2840700766603755	-0.1590063446339701	CRB2;AQP1
negative regulation of growth (GO:0045926)	2/221	0.54966007528896199119117227382957935333251953125	0.73144838699202152643152885502786375582218170166015625	0.52089433429276887910219784316723234951496124267578125	0.698064053203410139758489094674587249755859375	0.2661778984257426	-0.1592955572208677	ENO1;IP6K2
gland development (GO:0048732)	1/220	0.84178110637406777794211620857822708785533905029296875	0.88851015919076747895388734832522459328174591064453125	0.82481558328977822025507293801638297736644744873046875	0.86992268550093798662459221304743550717830657958984375	0.9257824597009076	-0.15945238932899367	CADM1
negative regulation of cation channel activity (GO:2001258)	1/18	0.1393673547477302376851326926043839193880558013916015625	0.5808693974421761385684703782317228615283966064453125	0.1381702963422078156430217177330632694065570831298828125	0.563534441274865738336075082770548760890960693359375	0.08159950521576052	-0.16080341151277897	GNB5
ATP metabolic process (GO:0046034)	3/377	0.60840613457395276153505392358056269586086273193359375	0.75422248087680099359886298771016299724578857421875	0.5716627477058742190507700797752477228641510009765625	0.7185836056016421391490212045027874410152435302734375	0.32455443299159764	-0.1612751986680988	HSP90AA1;KIF21B;SLC25A25
response to inorganic substance (GO:0010035)	3/370	0.59568318295448940968839224296971224248409271240234375	0.748707742955540656026869328343309462070465087890625	0.5589710689911771002158502597012557089328765869140625	0.713242857408401764729433125467039644718170166015625	0.31270808716503057	-0.16199727550228568	ADCY1;NDRG1;AQP1
calcium ion transport (GO:0006816)	1/215	0.834972569409020426434153705486096441745758056640625	0.8833957434970043376409876145771704614162445068359375	0.81771887879341698113222491883789189159870147705078125	0.8651414469993048417251202408806420862674713134765625	0.9038315614720576	-0.1630118117654788	SLC25A25
positive regulation of skeletal muscle tissue development (GO:0048643)	1/16	0.12488890197644227086914980873189051635563373565673828125	0.5808693974421761385684703782317228615283966064453125	0.12456634503779273615009515197016298770904541015625	0.563534441274865738336075082770548760890960693359375	0.0787518789308249	-0.16382995308187076	USP2
cell projection assembly (GO:0030031)	1/213	0.832168314672248055074987860280089080333709716796875	0.881811008483151415049405841273255646228790283203125	0.8148010724901608714532130761654116213321685791015625	0.8634077298757592000555405320483259856700897216796875	0.8939807962355233	-0.16424265012877717	POC1B
alpha-amino acid metabolic process (GO:1901605)	1/213	0.832168314672248055074987860280089080333709716796875	0.881811008483151415049405841273255646228790283203125	0.8148010724901608714532130761654116213321685791015625	0.8634077298757592000555405320483259856700897216796875	0.8957705436667629	-0.1645714635243286	DNMT3A
regulation of protein transport (GO:0051223)	3/379	0.61199249901964869469139784996514208614826202392578125	0.7565841334034117959816967413644306361675262451171875	0.57524805986533233959079325359198264777660369873046875	0.72039413805027707748962484401999972760677337646484375	0.33773919539730246	-0.16584185127640055	RABGEF1;CADM1;MTCL1
cognition (GO:0050890)	2/227	0.5642081037782957775306158509920351207256317138671875	0.73704042470626396355015685912803746759891510009765625	0.53520561165134006298416124991490505635738372802734375	0.70421791006755274366923913476057350635528564453125	0.29091268566445133	-0.166498673309446	VLDLR;ADCY1
negative regulation of hydrolase activity (GO:0051346)	2/354	0.79536273764875942138274922399432398378849029541015625	0.8576195653560905185486262780614197254180908203125	0.76940284490601495992478930929792113602161407470703125	0.83221608240306554904464064748026430606842041015625	0.7280008640748168	-0.16668088991715344	CRB2;AQP1
positive regulation of GTP catabolic process (GO:0033126)	3/483	0.76798521609029801737733578193001449108123779296875	0.84428342159764036001234899231349118053913116455078125	0.7349955421844482916782226311624981462955474853515625	0.81445137095103803392959207485546357929706573486328125	0.6318793574676349	-0.16680654321588836	RABGEF1;BIN1;TBC1D8
positive regulation of GTPase activity (GO:0043547)	3/482	0.76676470640110550025525526507408358156681060791015625	0.843628650074565999972264762618578970432281494140625	0.733712247730925692934533799416385591030120849609375	0.813896084171528144679541583172976970672607421875	0.6283219965538901	-0.16686680021446845	RABGEF1;BIN1;TBC1D8
extracellular structure organization (GO:0043062)	2/360	0.80300054925694930307855656792526133358478546142578125	0.86309772412172092170834503122023306787014007568359375	0.77742177278927326877777659319690428674221038818359375	0.83593572263437343483616359662846662104129791259765625	0.7670087999290963	-0.16828163945298172	SDC4;SDC3
regulation of Wnt signaling pathway (GO:0030111)	1/214	0.833576312847456701859982786118052899837493896484375	0.882610213603189475151111764716915786266326904296875	0.81626571588245921962112561232061125338077545166015625	0.8642813462284861802942259600968100130558013916015625	0.9257321545524979	-0.16851104619676585	CTNNBIP1
extracellular matrix organization (GO:0030198)	2/359	0.8017452864009946278400775554473511874675750732421875	0.86243516863852021092640143251628614962100982666015625	0.77610224915172454362988219145336188375949859619140625	0.83551677540257429654957377351820468902587890625	0.7660135191583417	-0.16926165603787555	SDC4;SDC3
single-organism behavior (GO:0044708)	2/362	0.80549006060285865959968987226602621376514434814453125	0.864397123858393623407891936949454247951507568359375	0.7800406511627679950748870396637357771396636962890625	0.8370865493400134749180097060161642730236053466796875	0.7892842967657934	-0.1707256787548193	VLDLR;ADCY1
regulation of endopeptidase activity (GO:0052548)	2/354	0.79536273764875942138274922399432398378849029541015625	0.8576195653560905185486262780614197254180908203125	0.76940284490601495992478930929792113602161407470703125	0.83221608240306554904464064748026430606842041015625	0.7467463867759625	-0.1709728084573326	CRB2;AQP1
regulation of Ras GTPase activity (GO:0032318)	2/349	0.7888004696732868747943712151027284562587738037109375	0.8538482329299827977564518732833676040172576904296875	0.76253165428403946179969352670013904571533203125	0.82817194954421025077095919186831451952457427978515625	0.7242003975428146	-0.17181066400265474	RABGEF1;TBC1D8
microtubule cytoskeleton organization (GO:0000226)	2/245	0.60582022794581347202580445809871889650821685791015625	0.753091443579049890644228071323595941066741943359375	0.576377598819927339235391627880744636058807373046875	0.72047199852490917404423953485093079507350921630859375	0.34825251419012476	-0.17453440572561735	MTCL1;MAP7
phospholipid biosynthetic process (GO:0008654)	1/206	0.82197521517044946914865022336016409099102020263671875	0.87237935572335434386559427366591989994049072265625	0.8042194764101535664480024934164248406887054443359375	0.8535348216617195671318540917127393186092376708984375	0.8937269026342206	-0.1752107230167512	AGPAT3
chromosome organization (GO:0051276)	1/204	0.8189514937278941086873373933485709130764007568359375	0.8698540649352139997319000030984170734882354736328125	0.80108759697720344217231058792094700038433074951171875	0.8508798236972656692245209342218004167079925537109375	0.8782328128092121	-0.1754098112831058	XRCC6
methylation (GO:0032259)	2/269	0.6565511951718663308241730192094109952449798583984375	0.7801411543690128791439519773120991885662078857421875	0.62708598811943705442217833478935062885284423828125	0.74784989749226149502447924533043988049030303955078125	0.4227934247696461	-0.17789228098377832	TET3;DNMT3A
nucleoside monophosphate catabolic process (GO:0009125)	2/335	0.76943928654736704064731611651950515806674957275390625	0.844705053597211819038648172863759100437164306640625	0.742353978211839571343944044201634824275970458984375	0.817437088569317626962629219633527100086212158203125	0.6792514398273571	-0.17802720295629545	HSP90AA1;KIF21B
response to hypoxia (GO:0001666)	2/241	0.5968376136640067830541056537185795605182647705078125	0.748707742955540656026869328343309462070465087890625	0.5674592717534157060299548902548849582672119140625	0.716994545764803259402242474607191979885101318359375	0.3450066131781519	-0.17806143437199898	NDRG1;AQP1
establishment of protein localization to membrane (GO:0090150)	2/229	0.5689825425307113437867201355402357876300811767578125	0.73704042470626396355015685912803746759891510009765625	0.5399114741884727397547294458490796387195587158203125	0.70803135964237096100504231799277476966381072998046875	0.31617357013241126	-0.17829202346508563	RABGEF1;HSP90AA1
regulation of translation (GO:0006417)	2/264	0.64642693970679221404651570992427878081798553466796875	0.7750234179433121983748833372374065220355987548828125	0.61691816942277866164801025661290623247623443603515625	0.7416202392882913496663377372897230088710784912109375	0.40889352974093446	-0.17839824185998002	EIF3F;FOXO3
cellular protein complex assembly (GO:0043623)	2/256	0.629743092903645607094631486688740551471710205078125	0.76644984613649469462615115844528190791606903076171875	0.60021584986653342408402522778487764298915863037109375	0.734263742081585402132759554660879075527191162109375	0.3870786177345005	-0.17900192565637243	HSP90AA1;GAS7
purine nucleoside monophosphate catabolic process (GO:0009128)	2/333	0.76655148029420361321939481058507226407527923583984375	0.843628650074565999972264762618578970432281494140625	0.73935605461738995725085032972856424748897552490234375	0.81637440025946028665515541433705948293209075927734375	0.6738448416531515	-0.17914395578044004	HSP90AA1;KIF21B
organelle fission (GO:0048285)	2/325	0.75468642075551450876247372434590943157672882080078125	0.8394778178440043259200820102705620229244232177734375	0.72706890324711970219340173571254126727581024169921875	0.8125356120725262254467224920517764985561370849609375	0.6378267939587768	-0.17951823450721066	BRSK2;UBR2
response to peptide (GO:1901652)	3/384	0.62086280366419865917038123370730318129062652587890625	0.76127591729942611920023409766145050525665283203125	0.5841306818012508283999295599642209708690643310546875	0.72516450858545766777751850895583629608154296875	0.3775034080189266	-0.17993516836471388	GLP2R;ADCY1;PRKAB1
purine ribonucleoside monophosphate catabolic process (GO:0009169)	2/332	0.7650959060659638932833104263409040868282318115234375	0.843628650074565999972264762618578970432281494140625	0.7378460876877179774879778051399625837802886962890625	0.8158003426522679735199972128611989319324493408203125	0.6734225538645146	-0.18031164013708947	HSP90AA1;KIF21B
negative regulation of intracellular signal transduction (GO:1902532)	2/345	0.78341882487469949314373707238701172173023223876953125	0.8515422009507602751909871585667133331298828125	0.75690907097665893754623311906470917165279388427734375	0.82401934196616022365589060427737422287464141845703125	0.7392018067534168	-0.1804301637075077	RABGEF1;UBR2
ribonucleoside monophosphate catabolic process (GO:0009158)	2/332	0.7650959060659638932833104263409040868282318115234375	0.843628650074565999972264762618578970432281494140625	0.7378460876877179774879778051399625837802886962890625	0.8158003426522679735199972128611989319324493408203125	0.6758600949678699	-0.18096430172634773	HSP90AA1;KIF21B
negative regulation of calcium ion transmembrane transport (GO:1903170)	1/18	0.1393673547477302376851326926043839193880558013916015625	0.5808693974421761385684703782317228615283966064453125	0.1381702963422078156430217177330632694065570831298828125	0.563534441274865738336075082770548760890960693359375	0.09201868287194856	-0.18133588052521551	GNB5
purine nucleoside monophosphate metabolic process (GO:0009126)	3/403	0.65331032744595807226772876674658618867397308349609375	0.7787957810162726701719293487258255481719970703125	0.616810270741279254025357658974826335906982421875	0.7416202392882913496663377372897230088710784912109375	0.4262758852228592	-0.1814669355881096	HSP90AA1;KIF21B;SLC25A25
purine ribonucleoside monophosphate metabolic process (GO:0009167)	3/402	0.65165264987411741781642149362596683204174041748046875	0.7785230772832376633374451557756401598453521728515625	0.61513340424261364614011426965589635074138641357421875	0.7416202392882913496663377372897230088710784912109375	0.4245979747058372	-0.18183136719672469	HSP90AA1;KIF21B;SLC25A25
ATP catabolic process (GO:0006200)	2/327	0.7577002056817054853610216014203615486621856689453125	0.841196774399919799947156207053922116756439208984375	0.73018534773588494868334919374319724738597869873046875	0.813896084171528144679541583172976970672607421875	0.6566778296653046	-0.1822067416428662	HSP90AA1;KIF21B
negative regulation of kinase activity (GO:0033673)	1/202	0.81587672942741729098514724682900123298168182373046875	0.86970733311358305872573737360653467476367950439453125	0.79790607166563443097828667305293492972850799560546875	0.85053520055302234137428740723407827317714691162109375	0.895586837412295	-0.18224475878566815	TRIB1
Wnt signaling pathway (GO:0016055)	2/234	0.58075399604778532580695582510088570415973663330078125	0.74244118812927106798582599367364309728145599365234375	0.55153351822237561830064578316523693501949310302734375	0.70843981883939777244307833825587294995784759521484375	0.3360811848419601	-0.1826359350276131	CTNNBIP1;WISP1
response to decreased oxygen levels (GO:0036293)	2/245	0.60582022794581347202580445809871889650821685791015625	0.753091443579049890644228071323595941066741943359375	0.576377598819927339235391627880744636058807373046875	0.72047199852490917404423953485093079507350921630859375	0.3693666600044359	-0.18511622421061744	NDRG1;AQP1
negative regulation of protein maturation (GO:1903318)	2/316	0.74072467611102787987675810654764063656330108642578125	0.829169413557120815738699093344621360301971435546875	0.71267073658455470930306319132796488702297210693359375	0.79776574990808357679128448580740951001644134521484375	0.6192229218407496	-0.18584507198293074	CRB2;AQP1
negative regulation of protein processing (GO:0010955)	2/316	0.74072467611102787987675810654764063656330108642578125	0.829169413557120815738699093344621360301971435546875	0.71267073658455470930306319132796488702297210693359375	0.79776574990808357679128448580740951001644134521484375	0.6217336806590085	-0.18659861668687033	CRB2;AQP1
cytokine-mediated signaling pathway (GO:0019221)	2/342	0.77930447903904909168204540037550032138824462890625	0.8477526564888930860064419903210364282131195068359375	0.752617888857741501595910449395887553691864013671875	0.822458228500428933926968966261483728885650634765625	0.7511882381312703	-0.18731137925322375	ACSL1;IP6K2
protein localization to organelle (GO:0033365)	3/396	0.64158937131481341697991638284293003380298614501953125	0.7712784071905594007745321505353786051273345947265625	0.60497085117868321102463369243196211755275726318359375	0.7371034739090454035448374270345084369182586669921875	0.42287998563953605	-0.18767700833614345	PEX5L;PPP3R1;HSP90AA1
organelle assembly (GO:0070925)	2/278	0.67419329544285144795168207565438933670520782470703125	0.78543359258579725779014779618592001497745513916015625	0.64486467652821766183279805773054249584674835205078125	0.7543910860598732615045491911587305366992950439453125	0.4764000732724674	-0.18781521250587738	FHOD3;POC1B
tissue morphogenesis (GO:0048729)	2/358	0.8004829800519406290959523175843060016632080078125	0.86176397374012747576443871366791427135467529296875	0.77477597112901464004863782975007779896259307861328125	0.83551677540257429654957377351820468902587890625	0.8442513005860123	-0.18787969153927203	PPP3R1;CTNNBIP1
cellular response to insulin stimulus (GO:0032869)	1/195	0.8047005995090203978037379783927462995052337646484375	0.86423692071374513812287432301673106849193572998046875	0.78636840334118873752089484696625731885433197021484375	0.843206786743927683147603602265007793903350830078125	0.8681533409724174	-0.18863669593331645	PRKAB1
DNA recombination (GO:0006310)	1/196	0.806337544717422360918135382235050201416015625	0.86461928941105659074395362040377222001552581787109375	0.7880557615178191976923471884219907224178314208984375	0.8443454587690919499465280750882811844348907470703125	0.8766468261784076	-0.18870071390241006	XRCC6
cofactor metabolic process (GO:0051186)	2/255	0.62761541455822722479496178493718616664409637451171875	0.76644984613649469462615115844528190791606903076171875	0.598090473220362905948377374443225562572479248046875	0.73335344127837409633485776794259436428546905517578125	0.40711241977909834	-0.1896442410503588	NADK2;ACSL1
regulation of cytokine production (GO:0001817)	3/482	0.76676470640110550025525526507408358156681060791015625	0.843628650074565999972264762618578970432281494140625	0.733712247730925692934533799416385591030120849609375	0.813896084171528144679541583172976970672607421875	0.7148193534926107	-0.18983836138618546	RABGEF1;XRCC6;CADM1
signal transduction by phosphorylation (GO:0023014)	1/202	0.81587672942741729098514724682900123298168182373046875	0.86970733311358305872573737360653467476367950439453125	0.79790607166563443097828667305293492972850799560546875	0.85053520055302234137428740723407827317714691162109375	0.9374188386557288	-0.19075723647924298	TRIB1
regulation of cell projection organization (GO:0031344)	3/391	0.63305021015325724231814774611848406493663787841796875	0.7667514164739568371942368685267865657806396484375	0.59637027581106905049779243199736811220645904541015625	0.73257495208821044041513914635288529098033905029296875	0.41838656913419103	-0.1912886568708072	TBC1D8;VLDLR;AQP1
regulation of cysteine-type endopeptidase activity (GO:2000116)	1/197	0.80796085155087116191907625761814415454864501953125	0.8649858442455797824521823713439516723155975341796875	0.78972991023196215110147022642195224761962890625	0.84479823994702762934849715747986920177936553955078125	0.8996227148904171	-0.19183705250931352	AQP1
regulation of cell adhesion (GO:0030155)	2/336	0.77087157483834445326209561244468204677104949951171875	0.844705053597211819038648172863759100437164306640625	0.743841978097618206078323055407963693141937255859375	0.81774158829949883386944975427468307316303253173828125	0.7376954698182732	-0.19197306585147042	SDC4;DSCAML1
negative regulation of proteolysis (GO:0045861)	2/302	0.71767088173440984899542627317714504897594451904296875	0.81427199828054519503695019011502154171466827392578125	0.68903073420975380347641703338013030588626861572265625	0.78616432438790473380407775039202533662319183349609375	0.579384130877065	-0.19220732325730971	CRB2;AQP1
leukocyte activation (GO:0045321)	3/373	0.6011682599182768260703824125812388956546783447265625	0.75012721960063288850761864523519761860370635986328125	0.5644374330558503682908622067770920693874359130859375	0.716994545764803259402242474607191979885101318359375	0.3784363230953986	-0.1925788339214259	TPD52;CADM1;NDRG1
cAMP biosynthetic process (GO:0006171)	1/16	0.12488890197644227086914980873189051635563373565673828125	0.5808693974421761385684703782317228615283966064453125	0.12456634503779273615009515197016298770904541015625	0.563534441274865738336075082770548760890960693359375	0.09268162461914647	-0.1928084309739945	ADCY1
regulation of metal ion transport (GO:0010959)	2/250	0.61683578432830998838909408732433803379535675048828125	0.76048247382942324446020165851223282516002655029296875	0.58733831221632704089330445640371181070804595947265625	0.72720105897326614563525026824208907783031463623046875	0.39942397682226755	-0.19298266992260762	RCVRN;GNB5
nucleoside monophosphate metabolic process (GO:0009123)	3/427	0.691415904973372352770866200444288551807403564453125	0.7957472052123211181395845414954237639904022216796875	0.65558733838621996437012739988858811557292938232421875	0.75951493713467310708864488333347253501415252685546875	0.5254271477211672	-0.19388984094910872	HSP90AA1;KIF21B;SLC25A25
positive regulation of cytokine production (GO:0001819)	2/327	0.7577002056817054853610216014203615486621856689453125	0.841196774399919799947156207053922116756439208984375	0.73018534773588494868334919374319724738597869873046875	0.813896084171528144679541583172976970672607421875	0.700215162764769	-0.19428693568248637	XRCC6;CADM1
negative regulation of calcium ion transmembrane transporter activity (GO:1901020)	1/18	0.1393673547477302376851326926043839193880558013916015625	0.5808693974421761385684703782317228615283966064453125	0.1381702963422078156430217177330632694065570831298828125	0.563534441274865738336075082770548760890960693359375	0.09897528478726823	-0.1950448523818693	GNB5
ribonucleoside monophosphate metabolic process (GO:0009161)	3/416	0.67435099048544344668698613531887531280517578125	0.78543359258579725779014779618592001497745513916015625	0.63816606641723649939734741565189324319362640380859375	0.753151276337082453693483330425806343555450439453125	0.49630671870592247	-0.19554710348971716	HSP90AA1;KIF21B;SLC25A25
regulation of sequence-specific DNA binding transcription factor activity (GO:0051090)	2/338	0.77371306280872798044612181911361403763294219970703125	0.8447551244039501749938381180982105433940887451171875	0.746796162921067097073546392493881285190582275390625	0.818988480863883427929295066860504448413848876953125	0.7629645499424998	-0.19574175516975242	CTNNBIP1;TRIB1
response to oxygen levels (GO:0070482)	2/259	0.63606977017039856292512922664172947406768798828125	0.7683915311376239287710632197558879852294921875	0.6065418544257299426902818595408461987972259521484375	0.73835122044610945746256902566528879106044769287109375	0.43382374421757003	-0.1962822603341818	NDRG1;AQP1
negative regulation of phosphate metabolic process (GO:0045936)	3/458	0.7358975963384348784046551372739486396312713623046875	0.82513434805389296311517455251305364072322845458984375	0.70145554264329568194824560123379342257976531982421875	0.789848738739177491652299067936837673187255859375	0.6434181301722037	-0.19731337393449563	RABGEF1;KIRREL;TRIB1
T cell activation (GO:0042110)	1/198	0.80957063280974861374517104195547290146350860595703125	0.866022467744184343274582715821452438831329345703125	0.7913909520056570112700455865706317126750946044921875	0.8459048180583030873691541273728944361209869384765625	0.9345677147156338	-0.19742860243879398	CADM1
dephosphorylation (GO:0016311)	2/278	0.67419329544285144795168207565438933670520782470703125	0.78543359258579725779014779618592001497745513916015625	0.64486467652821766183279805773054249584674835205078125	0.7543910860598732615045491911587305366992950439453125	0.5021558348906969	-0.1979691232900428	PTP4A3;PPP3R1
negative regulation of phosphorus metabolic process (GO:0010563)	3/458	0.7358975963384348784046551372739486396312713623046875	0.82513434805389296311517455251305364072322845458984375	0.70145554264329568194824560123379342257976531982421875	0.789848738739177491652299067936837673187255859375	0.6459558497694743	-0.1980916019519485	RABGEF1;KIRREL;TRIB1
regulation of cell morphogenesis (GO:0022604)	3/408	0.661514841000052200570280547253787517547607421875	0.7813167413386443715950235855416394770145416259765625	0.6251217563014777045538039601524360477924346923828125	0.7465075021389371290325698282686062157154083251953125	0.4801897742732777	-0.19842539201420836	CRB2;TBC1D8;GAS7
regulation of vasculature development (GO:1901342)	1/197	0.80796085155087116191907625761814415454864501953125	0.8649858442455797824521823713439516723155975341796875	0.78972991023196215110147022642195224761962890625	0.84479823994702762934849715747986920177936553955078125	0.9308829155145153	-0.19850302997888783	AQP1
nuclear division (GO:0000280)	2/298	0.71077724372350614689963776982040144503116607666015625	0.8111151978247956861878265044651925563812255859375	0.68199272632930740822843063142499886453151702880859375	0.77958525024941993653015970267006196081638336181640625	0.5826714273551974	-0.19892181011894766	BRSK2;UBR2
negative regulation of protein modification process (GO:0031400)	3/407	0.65988512757059358815325822433806024491786956787109375	0.7801411543690128791439519773120991885662078857421875	0.6234691949167345814686314042774029076099395751953125	0.74551232341682160953411084847175516188144683837890625	0.47902909732080756	-0.19912736990054283	RABGEF1;KIRREL;TRIB1
positive regulation of kidney development (GO:0090184)	1/37	0.2655700107436473889066519404877908527851104736328125	0.62086425174156978368245063393260352313518524169921875	0.25739637643195367733284228961565531790256500244140625	0.5885126267251745701969412039034068584442138671875	0.15056862466089405	-0.1996354431006458	PROM1
embryonic morphogenesis (GO:0048598)	3/403	0.65331032744595807226772876674658618867397308349609375	0.7787957810162726701719293487258255481719970703125	0.616810270741279254025357658974826335906982421875	0.7416202392882913496663377372897230088710784912109375	0.4695870184823002	-0.19990461621207925	ESRRB;OTX2;DSCAML1
positive regulation of Ras GTPase activity (GO:0032320)	2/292	0.70017535810109965410674703889526426792144775390625	0.80308983299616354400995987816713750362396240234375	0.671195391872512647779558392358012497425079345703125	0.7718175289845758957341104178340174257755279541015625	0.5653148046456656	-0.20149202608927622	RABGEF1;TBC1D8
positive regulation of innate immune response (GO:0045089)	1/190	0.7963072773135511095432548245298676192760467529296875	0.8579527728438101075170152398641221225261688232421875	0.7777298278731652469986102005350403487682342529296875	0.83593572263437343483616359662846662104129791259765625	0.8879396809714073	-0.20224614620214057	CADM1
negative regulation of protein kinase activity (GO:0006469)	1/189	0.79458607637890643626832343215937726199626922607421875	0.8576195653560905185486262780614197254180908203125	0.7759610159214982427755558092030696570873260498046875	0.83551677540257429654957377351820468902587890625	0.8798106162843468	-0.20229833778578427	TRIB1
regulation of multi-organism process (GO:0043900)	2/306	0.72442683673027141733058442696346901357173919677734375	0.81565990791148157423862130599445663392543792724609375	0.69594173697725170146810569349327124655246734619140625	0.789848738739177491652299067936837673187255859375	0.629065906174114	-0.20279481126013005	AP1B1;TRIB1
cellular amino acid metabolic process (GO:0006520)	3/421	0.682191634017951020751979740452952682971954345703125	0.78781754142363891180167456695926375687122344970703125	0.64615895250501143021182315351325087249279022216796875	0.7545973926312850021957956414553336799144744873046875	0.5307082040735144	-0.20296652520038522	SLC6A6;GLO1;DNMT3A
regulation of peptidyl-tyrosine phosphorylation (GO:0050730)	1/189	0.79458607637890643626832343215937726199626922607421875	0.8576195653560905185486262780614197254180908203125	0.7759610159214982427755558092030696570873260498046875	0.83551677540257429654957377351820468902587890625	0.8872246931612718	-0.20400308583116727	UNC119
protein targeting (GO:0006605)	2/273	0.66448399196021379342624868513667024672031402587890625	0.7827691004766916815782451521954499185085296630859375	0.63507050816512145008374545795959420502185821533203125	0.753151276337082453693483330425806343555450439453125	0.5000012670638495	-0.20437276364153978	RABGEF1;PEX5L
positive regulation of embryonic development (GO:0040019)	1/26	0.1949385560315383958407409181745606474578380584716796875	0.59824067324782681520645155615056864917278289794921875	0.1905224246619516004219718752210610546171665191650390625	0.5702999407841122803120015305466949939727783203125	0.12500606041389956	-0.20439376762447736	OTX2
antigen processing and presentation of peptide antigen (GO:0048002)	1/185	0.7875555033165795304483935979078523814678192138671875	0.8538482329299827977564518732833676040172576904296875	0.76874517958980981280348032669280655682086944580078125	0.83221608240306554904464064748026430606842041015625	0.8590033346568838	-0.20514840507017698	AP1B1
negative regulation of muscle organ development (GO:0048635)	1/34	0.2469417357238654631146346218883991241455078125	0.613943541854914176525426228181459009647369384765625	0.239721081005681513342864263904630206525325775146484375	0.5871908252887443335765738083864562213420867919921875	0.14673062425092534	-0.2052178704243244	USP2
fatty acid metabolic process (GO:0006631)	2/280	0.6780131343946482758155980263836681842803955078125	0.785680456165472218543754934216849505901336669921875	0.64872453545698605115177315383334644138813018798828125	0.75628508019596818456875553238205611705780029296875	0.5299808169907849	-0.2059445137528623	ACSL1;PRKAB1
mitotic cell cycle phase transition (GO:0044772)	2/277	0.67226972116621508401834717005840502679347991943359375	0.78543359258579725779014779618592001497745513916015625	0.64292237725797762859514250521897338330745697021484375	0.7543910860598732615045491911587305366992950439453125	0.5211933959578939	-0.2069636294073538	BRSK2;HSP90AA1
positive regulation of cell cycle (GO:0045787)	2/278	0.67419329544285144795168207565438933670520782470703125	0.78543359258579725779014779618592001497745513916015625	0.64486467652821766183279805773054249584674835205078125	0.7543910860598732615045491911587305366992950439453125	0.526856311172481	-0.20770700004978543	USP2;NDRG1
positive regulation of nitric oxide biosynthetic process (GO:0045429)	1/32	0.2342627311615970431279976082805660553276538848876953125	0.60238988012982097597358688290114514529705047607421875	0.227706559085346704751628976737265475094318389892578125	0.58330902232489190151198954481515102088451385498046875	0.14377881323174072	-0.208667918531975	HSP90AA1
neurotrophin signaling pathway (GO:0038179)	2/278	0.67419329544285144795168207565438933670520782470703125	0.78543359258579725779014779618592001497745513916015625	0.64486467652821766183279805773054249584674835205078125	0.7543910860598732615045491911587305366992950439453125	0.530534903435253	-0.2091572424538412	ADCY1;FOXO3
neurotrophin TRK receptor signaling pathway (GO:0048011)	2/274	0.666444172307039561786723425029776990413665771484375	0.78371048137151866352922979785944335162639617919921875	0.6370458928567142020682467773440293967723846435546875	0.753151276337082453693483330425806343555450439453125	0.5168483292589667	-0.20973648624614724	ADCY1;FOXO3
regulation of cysteine-type endopeptidase activity involved in apoptotic process (GO:0043281)	1/186	0.7893352553308286001509941343101672828197479248046875	0.8538482329299827977564518732833676040172576904296875	0.77057044666950524902659935833071358501911163330078125	0.83221608240306554904464064748026430606842041015625	0.8883131003592573	-0.21014302169359336	AQP1
RNA splicing, via transesterification reactions (GO:0000375)	1/184	0.78576080674598625108728811028413474559783935546875	0.8534007152912963523050393632729537785053253173828125	0.76690552195455874429086406962596811354160308837890625	0.83221608240306554904464064748026430606842041015625	0.8717835762842502	-0.2101895048112428	RBM5
nucleobase-containing compound transport (GO:0015931)	1/180	0.77843006595436670114196431313757784664630889892578125	0.84748434599870570149704462892259471118450164794921875	0.75940072424835836084611173646408133208751678466796875	0.825435569835172078256846361909992992877960205078125	0.8402136385812998	-0.21045345512845948	ZC3H3
negative regulation of cytokine production (GO:0001818)	1/185	0.7875555033165795304483935979078523814678192138671875	0.8538482329299827977564518732833676040172576904296875	0.76874517958980981280348032669280655682086944580078125	0.83221608240306554904464064748026430606842041015625	0.885259789783845	-0.21141900923988527	RABGEF1
regulation of transmembrane receptor protein serine/threonine kinase signaling pathway (GO:0090092)	1/186	0.7893352553308286001509941343101672828197479248046875	0.8538482329299827977564518732833676040172576904296875	0.77057044666950524902659935833071358501911163330078125	0.83221608240306554904464064748026430606842041015625	0.8957036632577262	-0.21189136382529525	CRB2
leukocyte differentiation (GO:0002521)	2/251	0.61901056416890209987968773930333554744720458984375	0.76127591729942611920023409766145050525665283203125	0.5895054419840437542887912059086374938488006591796875	0.72811742605531482031011591971036978065967559814453125	0.44511247409290555	-0.21349060455067478	TPD52;GLO1
positive regulation of protein serine/threonine kinase activity (GO:0071902)	2/257	0.63186137250964902190020211492083035409450531005859375	0.7667514164739568371942368685267865657806396484375	0.6023328722014864577971593462279997766017913818359375	0.7352164353273116237375006676302291452884674072265625	0.4658997255385308	-0.21388769485783526	ACSL1;CDK5R2
cell cycle phase transition (GO:0044770)	2/280	0.6780131343946482758155980263836681842803955078125	0.785680456165472218543754934216849505901336669921875	0.64872453545698605115177315383334644138813018798828125	0.75628508019596818456875553238205611705780029296875	0.5528484403367703	-0.21483061192791086	BRSK2;HSP90AA1
antigen processing and presentation of exogenous antigen (GO:0019884)	1/173	0.764996388286387496435736466082744300365447998046875	0.843628650074565999972264762618578970432281494140625	0.74568672641984379279023187336861155927181243896484375	0.81843665094860906794593802260351367294788360595703125	0.8061678374652427	-0.2159595990864354	AP1B1
lymphocyte activation (GO:0046649)	2/304	0.7210659735941071790676915043150074779987335205078125	0.81427199828054519503695019011502154171466827392578125	0.69250204584135299779035221945377998054027557373046875	0.78695158307275903109001546908984892070293426513671875	0.6638714763164547	-0.21710233252624736	TPD52;CADM1
morphogenesis of an epithelium (GO:0002009)	2/296	0.7072783216503049086298915426596067845821380615234375	0.8091743510406030903681084964773617684841156005859375	0.6784257779569582424983309465460479259490966796875	0.777482852497362930677127224043942987918853759765625	0.6321340078608793	-0.21892761878563075	PPP3R1;CTNNBIP1
antigen processing and presentation of exogenous peptide antigen (GO:0002478)	1/171	0.76101161808930684049556703030248172581195831298828125	0.842793834635409577771270051016472280025482177734375	0.74162806987981466644299644030979834496974945068359375	0.81730440354102018574167232145555317401885986328125	0.8031125296906411	-0.21933537606271458	AP1B1
positive regulation of apoptotic signaling pathway (GO:2001235)	1/168	0.75490820063897867697733090608380734920501708984375	0.8394778178440043259200820102705620229244232177734375	0.7354194231031965234279823562246747314929962158203125	0.81445137095103803392959207485546357929706573486328125	0.7803895873017594	-0.21941365405807062	PPP3R1
organ growth (GO:0035265)	1/17	0.1321581394795117436746778594169882126152515411376953125	0.5808693974421761385684703782317228615283966064453125	0.1313947153475300277936099746511899866163730621337890625	0.563534441274865738336075082770548760890960693359375	0.10859096921483942	-0.2197616306086294	MAP7
cellular amide metabolic process (GO:0043603)	1/177	0.77276887768995650151993004328687675297260284423828125	0.8447271132643248137128466623835265636444091796875	0.7536154286333560659016939098364673554897308349609375	0.822458228500428933926968966261483728885650634765625	0.8541523596796998	-0.220179354313399	GLO1
mRNA splicing, via spliceosome (GO:0000398)	1/177	0.77276887768995650151993004328687675297260284423828125	0.8447271132643248137128466623835265636444091796875	0.7536154286333560659016939098364673554897308349609375	0.822458228500428933926968966261483728885650634765625	0.8541902045263318	-0.22018910977892114	RBM5
regulation of protein serine/threonine kinase activity (GO:0071900)	3/416	0.67435099048544344668698613531887531280517578125	0.78543359258579725779014779618592001497745513916015625	0.63816606641723649939734741565189324319362640380859375	0.753151276337082453693483330425806343555450439453125	0.5605078608935177	-0.22084264538415316	ACSL1;TRIB1;CDK5R2
RNA splicing, via transesterification reactions with bulged adenosine as nucleophile (GO:0000377)	1/177	0.77276887768995650151993004328687675297260284423828125	0.8447271132643248137128466623835265636444091796875	0.7536154286333560659016939098364673554897308349609375	0.822458228500428933926968966261483728885650634765625	0.8567761440565996	-0.22085570103704444	RBM5
regulation of nucleocytoplasmic transport (GO:0046822)	1/178	0.77467173630525210104025291002471931278705596923828125	0.8447551244039501749938381180982105433940887451171875	0.7555590172960189310202849810593761503696441650390625	0.823248323930287018157514467020519077777862548828125	0.8684055215991122	-0.22171774201530536	ZC3H3
glycerophospholipid biosynthetic process (GO:0046474)	1/178	0.77467173630525210104025291002471931278705596923828125	0.8447551244039501749938381180982105433940887451171875	0.7555590172960189310202849810593761503696441650390625	0.823248323930287018157514467020519077777862548828125	0.8686115868453618	-0.22177035375022633	AGPAT3
regulation of ossification (GO:0030278)	1/173	0.764996388286387496435736466082744300365447998046875	0.843628650074565999972264762618578970432281494140625	0.74568672641984379279023187336861155927181243896484375	0.81843665094860906794593802260351367294788360595703125	0.8319453715582175	-0.22286499231777449	CTNNBIP1
positive regulation of cell adhesion (GO:0045785)	1/171	0.76101161808930684049556703030248172581195831298828125	0.842793834635409577771270051016472280025482177734375	0.74162806987981466644299644030979834496974945068359375	0.81730440354102018574167232145555317401885986328125	0.8179519189659524	-0.2233881120205201	SDC4
embryonic placenta development (GO:0001892)	1/23	0.1745301996297003166436212495682411827147006988525390625	0.5914874581235844974713700139545835554599761962890625	0.171270410533169881173165549625991843640804290771484375	0.5696419968927821653181808869703672826290130615234375	0.1288776815006042	-0.22497628981629364	ESRRB
regulation of protein targeting (GO:1903533)	1/167	0.75283949477619327428357109965872950851917266845703125	0.83855884319130435944344981180620379745960235595703125	0.73331719376419013389778456257772631943225860595703125	0.813896084171528144679541583172976970672607421875	0.7938773995947959	-0.22538435658011047	MTCL1
response to mechanical stimulus (GO:0009612)	1/176	0.77085004740956630797654725029133260250091552734375	0.844705053597211819038648172863759100437164306640625	0.75165652524318604665864995695301331579685211181640625	0.822458228500428933926968966261483728885650634765625	0.8696667684798428	-0.22634070406726892	AQP1
monocarboxylic acid biosynthetic process (GO:0072330)	1/167	0.75283949477619327428357109965872950851917266845703125	0.83855884319130435944344981180620379745960235595703125	0.73331719376419013389778456257772631943225860595703125	0.813896084171528144679541583172976970672607421875	0.8016672571836443	-0.22759592229719655	PRKAB1
regulation of angiogenesis (GO:0045765)	1/179	0.7765587553529649245120936029707081615924835205078125	0.84612939445238299907003920452552847564220428466796875	0.757487409911114628613404420320875942707061767578125	0.82401934196616022365589060427737422287464141845703125	0.9018511366240062	-0.22806279604616722	AQP1
regulation of cellular response to growth factor stimulus (GO:0090287)	1/176	0.77085004740956630797654725029133260250091552734375	0.844705053597211819038648172863759100437164306640625	0.75165652524318604665864995695301331579685211181640625	0.822458228500428933926968966261483728885650634765625	0.8786448880503256	-0.22867736217406914	OTX2
response to estrogen (GO:0043627)	1/166	0.75075343392582627455311694575357250869274139404296875	0.83831028602139412431171194839407689869403839111328125	0.73119841144456787507266426473506726324558258056640625	0.813896084171528144679541583172976970672607421875	0.7981011464439954	-0.22879803897211914	AQP1
DNA demethylation (GO:0080111)	1/15	0.1175591455619313385749791223133797757327556610107421875	0.5808693974421761385684703782317228615283966064453125	0.117684777840359633405142858464387245476245880126953125	0.563534441274865738336075082770548760890960693359375	0.10734474514597603	-0.22980510162833062	TET3
lymphocyte differentiation (GO:0030098)	1/172	0.76301232773204941128852851761621423065662384033203125	0.843628650074565999972264762618578970432281494140625	0.74366535909257913683489960021688602864742279052734375	0.81774158829949883386944975427468307316303253173828125	0.8565921343663326	-0.23169197496444485	TPD52
MAPK cascade (GO:0000165)	1/170	0.7589941205507291233089972593006677925586700439453125	0.84194088968240288206601462661637924611568450927734375	0.7395747344572740633594776227255351841449737548828125	0.81637440025946028665515541433705948293209075927734375	0.8463016812560938	-0.23337720774546258	TRIB1
regulation of behavior (GO:0050795)	1/166	0.75075343392582627455311694575357250869274139404296875	0.83831028602139412431171194839407689869403839111328125	0.73119841144456787507266426473506726324558258056640625	0.813896084171528144679541583172976970672607421875	0.8218458908673645	-0.2356051347696469	SGIP1
negative regulation of muscle tissue development (GO:1901862)	1/33	0.240628535794956299742608507585828192532062530517578125	0.60947190116921390323767582231084816157817840576171875	0.233737156974974047418669442777172662317752838134765625	0.5871908252887443335765738083864562213420867919921875	0.16556130441209174	-0.235842223801695	USP2
positive regulation of dephosphorylation (GO:0035306)	1/37	0.2655700107436473889066519404877908527851104736328125	0.62086425174156978368245063393260352313518524169921875	0.25739637643195367733284228961565531790256500244140625	0.5885126267251745701969412039034068584442138671875	0.17815400996521547	-0.23621026491849126	PPARGC1B
response to wounding (GO:0009611)	1/167	0.75283949477619327428357109965872950851917266845703125	0.83855884319130435944344981180620379745960235595703125	0.73331719376419013389778456257772631943225860595703125	0.813896084171528144679541583172976970672607421875	0.8385562479907125	-0.2380688258742279	AQP1
dopamine metabolic process (GO:0042417)	1/28	0.2082646988792230258180637747500441037118434906005859375	0.59948260871418146411571115095284767448902130126953125	0.2031101726078230751415532040482503361999988555908203125	0.57724257868329253984285287515376694500446319580078125	0.15254752341673686	-0.23933873782674206	SNCB
endoderm development (GO:0007492)	1/24	0.1813894871578992373795102821532054804265499114990234375	0.5914874581235844974713700139545835554599761962890625	0.177737642551458241424455763990408740937709808349609375	0.5696419968927821653181808869703672826290130615234375	0.1408599334074603	-0.24046321736548643	OTX2
response to nutrient (GO:0007584)	1/163	0.74438966895829417058649823957239277660846710205078125	0.832581651278953671635463251732289791107177734375	0.7247414500380895407971593158436007797718048095703125	0.81060559863415149184362462619901634752750396728515625	0.8159900652252783	-0.2408726235961775	ACSL1
myofibril assembly (GO:0030239)	1/22	0.1676137859999221879636621679310337640345096588134765625	0.5914874581235844974713700139545835554599761962890625	0.1647527703358961648216762796437251381576061248779296875	0.5696419968927821653181808869703672826290130615234375	0.13757284654710844	-0.24571787605141063	FHOD3
negative regulation of response to cytokine stimulus (GO:0060761)	1/36	0.25941204638363235535081230409559793770313262939453125	0.61935766337581454887839527145843021571636199951171875	0.25155033679379223965355549808009527623653411865234375	0.5885126267251745701969412039034068584442138671875	0.18539026965902927	-0.25015405573448657	RABGEF1
negative regulation of fat cell differentiation (GO:0045599)	1/39	0.277733665497427006929598292117589153349399566650390625	0.62164427354891482746523934110882692039012908935546875	0.26895302868864423562200727246818132698535919189453125	0.5885126267251745701969412039034068584442138671875	0.1955484925250449	-0.25051573889415146	FAM57B
cellular response to corticosteroid stimulus (GO:0071384)	1/33	0.240628535794956299742608507585828192532062530517578125	0.60947190116921390323767582231084816157817840576171875	0.233737156974974047418669442777172662317752838134765625	0.5871908252887443335765738083864562213420867919921875	0.17717643454039525	-0.25238798688886416	AQP1
activation of protein kinase A activity (GO:0034199)	1/17	0.1321581394795117436746778594169882126152515411376953125	0.5808693974421761385684703782317228615283966064453125	0.1313947153475300277936099746511899866163730621337890625	0.563534441274865738336075082770548760890960693359375	0.12505935519609207	-0.25308962632411297	ADCY1
positive regulation of epithelial to mesenchymal transition (GO:0010718)	1/26	0.1949385560315383958407409181745606474578380584716796875	0.59824067324782681520645155615056864917278289794921875	0.1905224246619516004219718752210610546171665191650390625	0.5702999407841122803120015305466949939727783203125	0.15492194862926242	-0.25330836491620057	CRB2
positive regulation of glial cell differentiation (GO:0045687)	1/26	0.1949385560315383958407409181745606474578380584716796875	0.59824067324782681520645155615056864917278289794921875	0.1905224246619516004219718752210610546171665191650390625	0.5702999407841122803120015305466949939727783203125	0.1549421403318505	-0.25334137978086446	BIN1
regulation of leukocyte degranulation (GO:0043300)	1/25	0.1881921175666835532869214375750743784010410308837890625	0.5949867885597723837776129585108719766139984130859375	0.1841548527887426345284183071271399967372417449951171875	0.5696419968927821653181808869703672826290130615234375	0.15208396411423086	-0.2540246188531027	RABGEF1
xenobiotic metabolic process (GO:0006805)	1/156	0.72890586895599529526634796638973057270050048828125	0.81865467811197467629114044029847718775272369384765625	0.70907125952477223496117630929802544414997100830078125	0.795054983686414029619982102303765714168548583984375	0.8085619505133846	-0.2556759232461603	ACSL1
establishment of RNA localization (GO:0051236)	1/153	0.72198783847541669889125159897957928478717803955078125	0.81427199828054519503695019011502154171466827392578125	0.7020877677681578443724674798431806266307830810546875	0.789848738739177491652299067936837673187255859375	0.7855819782914897	-0.25590096046518673	ZC3H3
nucleic acid transport (GO:0050657)	1/153	0.72198783847541669889125159897957928478717803955078125	0.81427199828054519503695019011502154171466827392578125	0.7020877677681578443724674798431806266307830810546875	0.789848738739177491652299067936837673187255859375	0.7881348232065329	-0.2567325419980256	ZC3H3
double-strand break repair via nonhomologous end joining (GO:0006303)	1/18	0.1393673547477302376851326926043839193880558013916015625	0.5808693974421761385684703782317228615283966064453125	0.1381702963422078156430217177330632694065570831298828125	0.563534441274865738336075082770548760890960693359375	0.13145525945592243	-0.25905125436627086	XRCC6
regulation of cellular protein catabolic process (GO:1903362)	1/155	0.72661908480284453926145715740858577191829681396484375	0.8174464704032000650357758786412887275218963623046875	0.70676164661948448486583629346569068729877471923828125	0.79378387931472882410588454149547033011913299560546875	0.8114561995964185	-0.25914088540332253	TRIB1
RNA transport (GO:0050658)	1/153	0.72198783847541669889125159897957928478717803955078125	0.81427199828054519503695019011502154171466827392578125	0.7020877677681578443724674798431806266307830810546875	0.789848738739177491652299067936837673187255859375	0.795803817668239	-0.25923069381767516	ZC3H3
negative regulation of leukocyte migration (GO:0002686)	1/24	0.1813894871578992373795102821532054804265499114990234375	0.5914874581235844974713700139545835554599761962890625	0.177737642551458241424455763990408740937709808349609375	0.5696419968927821653181808869703672826290130615234375	0.152463699708353	-0.260272107734606	RABGEF1
metanephric nephron epithelium development (GO:0072243)	1/12	0.09520173466087726577011807194139692001044750213623046875	0.5808693974421761385684703782317228615283966064453125	0.0967167725604098638125805109666544012725353240966796875	0.563534441274865738336075082770548760890960693359375	0.11076404183130571	-0.2604901235873321	AQP1
receptor-mediated endocytosis (GO:0006898)	1/152	0.71964305546865292573244232698925770819187164306640625	0.81427199828054519503695019011502154171466827392578125	0.69972321743116416836727466943557374179363250732421875	0.789848738739177491652299067936837673187255859375	0.7921038751367129	-0.26060213229952633	VLDLR
protein targeting to membrane (GO:0006612)	1/156	0.72890586895599529526634796638973057270050048828125	0.81865467811197467629114044029847718775272369384765625	0.70907125952477223496117630929802544414997100830078125	0.795054983686414029619982102303765714168548583984375	0.824544206162947	-0.26072968315430767	RABGEF1
long term synaptic depression (GO:0060292)	1/14	0.11016836948819939967503245270563638769090175628662109375	0.5808693974421761385684703782317228615283966064453125	0.11074960310107416494584953170488006435334682464599609375	0.563534441274865738336075082770548760890960693359375	0.11821562207370044	-0.2607535707091361	STXBP1
regulation of transporter activity (GO:0032409)	1/153	0.72198783847541669889125159897957928478717803955078125	0.81427199828054519503695019011502154171466827392578125	0.7020877677681578443724674798431806266307830810546875	0.789848738739177491652299067936837673187255859375	0.8021943584565849	-0.2613123932084711	GNB5
peptidyl-lysine modification (GO:0018205)	1/153	0.72198783847541669889125159897957928478717803955078125	0.81427199828054519503695019011502154171466827392578125	0.7020877677681578443724674798431806266307830810546875	0.789848738739177491652299067936837673187255859375	0.8036739363054594	-0.2617943612309981	TET3
glucose metabolic process (GO:0006006)	1/149	0.71249011406309292748773032144526951014995574951171875	0.81169759829972620845950359580456279218196868896484375	0.69251739310402793403653731729718856513500213623046875	0.78695158307275903109001546908984892070293426513671875	0.7737232419937429	-0.2622838552707622	ENO1
insulin receptor signaling pathway (GO:0008286)	1/148	0.71006571898107762041973956002038903534412384033203125	0.81098876533371810904071708137053065001964569091796875	0.69007757362938304535049383048317395150661468505859375	0.78616432438790473380407775039202533662319183349609375	0.7668731863155466	-0.2625756545153507	PRKAB1
regulation of cell-substrate adhesion (GO:0010810)	1/149	0.71249011406309292748773032144526951014995574951171875	0.81169759829972620845950359580456279218196868896484375	0.69251739310402793403653731729718856513500213623046875	0.78695158307275903109001546908984892070293426513671875	0.775491641209526	-0.26288332358035854	SDC4
negative regulation of secretion (GO:0051048)	1/152	0.71964305546865292573244232698925770819187164306640625	0.81427199828054519503695019011502154171466827392578125	0.69972321743116416836727466943557374179363250732421875	0.789848738739177491652299067936837673187255859375	0.7991932967498326	-0.26293455162878476	RABGEF1
positive regulation of cell junction assembly (GO:1901890)	1/18	0.1393673547477302376851326926043839193880558013916015625	0.5808693974421761385684703782317228615283966064453125	0.1381702963422078156430217177330632694065570831298828125	0.563534441274865738336075082770548760890960693359375	0.13374358176296675	-0.26356071839599204	SDC4
cellular response to reactive nitrogen species (GO:1902170)	1/11	0.08762485365561435701753367766286828555166721343994140625	0.5808693974421761385684703782317228615283966064453125	0.08961827961200465042512774971328326500952243804931640625	0.563534441274865738336075082770548760890960693359375	0.1084607177632615	-0.26406829041421026	AQP1
negative regulation of cytokine secretion (GO:0050710)	1/32	0.2342627311615970431279976082805660553276538848876953125	0.60238988012982097597358688290114514529705047607421875	0.227706559085346704751628976737265475094318389892578125	0.58330902232489190151198954481515102088451385498046875	0.18226809296530957	-0.2645278724937156	RABGEF1
maintenance of location (GO:0051235)	1/152	0.71964305546865292573244232698925770819187164306640625	0.81427199828054519503695019011502154171466827392578125	0.69972321743116416836727466943557374179363250732421875	0.789848738739177491652299067936837673187255859375	0.8082617295464802	-0.2659180655309399	PEX5L
cellular response to glucocorticoid stimulus (GO:0071385)	1/31	0.2278438862154448241170712208258919417858123779296875	0.60238988012982097597358688290114514529705047607421875	0.221628926612661925066305457221460528671741485595703125	0.58209932086983184884587672058842144906520843505859375	0.18023769660005054	-0.2665886026995314	AQP1
regulation of spindle checkpoint (GO:0090231)	1/15	0.1175591455619313385749791223133797757327556610107421875	0.5808693974421761385684703782317228615283966064453125	0.117684777840359633405142858464387245476245880126953125	0.563534441274865738336075082770548760890960693359375	0.1252849976037762	-0.26821183997119236	NDRG1
cardiac septum development (GO:0003279)	1/25	0.1881921175666835532869214375750743784010410308837890625	0.5949867885597723837776129585108719766139984130859375	0.1841548527887426345284183071271399967372417449951171875	0.5696419968927821653181808869703672826290130615234375	0.16060718197207638	-0.26826088090973177	HEG1
potassium ion transport (GO:0006813)	1/151	0.71727861649833268842257893993519246578216552734375	0.81427199828054519503695019011502154171466827392578125	0.697340068362147125213823528611101210117340087890625	0.789848738739177491652299067936837673187255859375	0.8074120992378135	-0.2682957152445483	AQP1
epithelial cell differentiation involved in kidney development (GO:0035850)	1/11	0.08762485365561435701753367766286828555166721343994140625	0.5808693974421761385684703782317228615283966064453125	0.08961827961200465042512774971328326500952243804931640625	0.563534441274865738336075082770548760890960693359375	0.11024033434282007	-0.2684011061787395	PROM1
positive regulation of phosphatase activity (GO:0010922)	1/22	0.1676137859999221879636621679310337640345096588134765625	0.5914874581235844974713700139545835554599761962890625	0.1647527703358961648216762796437251381576061248779296875	0.5696419968927821653181808869703672826290130615234375	0.15033369622350232	-0.26850993827730296	PPARGC1B
negative regulation of leukocyte mediated immunity (GO:0002704)	1/34	0.2469417357238654631146346218883991241455078125	0.613943541854914176525426228181459009647369384765625	0.239721081005681513342864263904630206525325775146484375	0.5871908252887443335765738083864562213420867919921875	0.19295900525328297	-0.26987301621205384	RABGEF1
positive regulation of tissue remodeling (GO:0034105)	1/26	0.1949385560315383958407409181745606474578380584716796875	0.59824067324782681520645155615056864917278289794921875	0.1905224246619516004219718752210610546171665191650390625	0.5702999407841122803120015305466949939727783203125	0.16552430622878977	-0.2706439709523736	PPARGC1B
response to endoplasmic reticulum stress (GO:0034976)	1/145	0.70266993983415837465855702248518355190753936767578125	0.805266908978025330867467346251942217350006103515625	0.68264240415390109451010403063264675438404083251953125	0.7796677204803439398261843962245620787143707275390625	0.7675300679175174	-0.2708367998461479	BRSK2
myeloid cell differentiation (GO:0030099)	1/154	0.72431312788165780336413490658742375671863555908203125	0.81565990791148157423862130599445663392543792724609375	0.70443386324994550218292488352744840085506439208984375	0.79182823929011358909946238782140426337718963623046875	0.8402614191922774	-0.2710107616584315	GLO1
regulation of proteolysis involved in cellular protein catabolic process (GO:1903050)	1/148	0.71006571898107762041973956002038903534412384033203125	0.81098876533371810904071708137053065001964569091796875	0.69007757362938304535049383048317395150661468505859375	0.78616432438790473380407775039202533662319183349609375	0.7920661235082826	-0.2712016595584125	TRIB1
negative regulation of striated muscle tissue development (GO:0045843)	1/32	0.2342627311615970431279976082805660553276538848876953125	0.60238988012982097597358688290114514529705047607421875	0.227706559085346704751628976737265475094318389892578125	0.58330902232489190151198954481515102088451385498046875	0.1869813661795483	-0.2713683025194003	USP2
extrinsic apoptotic signaling pathway in absence of ligand (GO:0097192)	1/36	0.25941204638363235535081230409559793770313262939453125	0.61935766337581454887839527145843021571636199951171875	0.25155033679379223965355549808009527623653411865234375	0.5885126267251745701969412039034068584442138671875	0.20423904722725364	-0.2755874194325953	FOXO3
lung alveolus development (GO:0048286)	1/38	0.271677077722172588547522309454507194459438323974609375	0.62164427354891482746523934110882692039012908935546875	0.2631971579824063933727984476718120276927947998046875	0.5885126267251745701969412039034068584442138671875	0.21343161141324346	-0.2781315117528586	STK40
neuron fate commitment (GO:0048663)	1/34	0.2469417357238654631146346218883991241455078125	0.613943541854914176525426228181459009647369384765625	0.239721081005681513342864263904630206525325775146484375	0.5871908252887443335765738083864562213420867919921875	0.19889379894447579	-0.27817343562982666	OTX2
response to topologically incorrect protein (GO:0035966)	1/143	0.6976355485999572447752825610223226249217987060546875	0.80153871541271681788742853314033709466457366943359375	0.6775876892171022181088346769683994352817535400390625	0.7771821414129889138422413452644832432270050048828125	0.7726809228233561	-0.27821029484214177	HSP90AA1
positive regulation of BMP signaling pathway (GO:0030513)	1/28	0.2082646988792230258180637747500441037118434906005859375	0.59948260871418146411571115095284767448902130126953125	0.2031101726078230751415532040482503361999988555908203125	0.57724257868329253984285287515376694500446319580078125	0.17746682623986676	-0.2784357638001963	CRB2
positive regulation of leukocyte mediated cytotoxicity (GO:0001912)	1/37	0.2655700107436473889066519404877908527851104736328125	0.62086425174156978368245063393260352313518524169921875	0.25739637643195367733284228961565531790256500244140625	0.5885126267251745701969412039034068584442138671875	0.21026486423385998	-0.2787853009507228	CADM1
positive regulation of receptor-mediated endocytosis (GO:0048260)	1/39	0.277733665497427006929598292117589153349399566650390625	0.62164427354891482746523934110882692039012908935546875	0.26895302868864423562200727246818132698535919189453125	0.5885126267251745701969412039034068584442138671875	0.21803973916245575	-0.27932910992691434	SGIP1
regulation of digestive system process (GO:0044058)	1/26	0.1949385560315383958407409181745606474578380584716796875	0.59824067324782681520645155615056864917278289794921875	0.1905224246619516004219718752210610546171665191650390625	0.5702999407841122803120015305466949939727783203125	0.1708587707767979	-0.2793661985277124	AQP1
negative regulation of calcium ion transport (GO:0051926)	1/38	0.271677077722172588547522309454507194459438323974609375	0.62164427354891482746523934110882692039012908935546875	0.2631971579824063933727984476718120276927947998046875	0.5885126267251745701969412039034068584442138671875	0.21633337912270142	-0.2819129246112591	GNB5
regulation of vascular permeability (GO:0043114)	1/27	0.201629263946489778458470709665562026202678680419921875	0.59824067324782681520645155615056864917278289794921875	0.1968407387326780166869610866342554800212383270263671875	0.5714731124497103298409683702629990875720977783203125	0.17650821698173308	-0.28264694904679266	CTNNBIP1
anatomical structure maturation (GO:0071695)	1/24	0.1813894871578992373795102821532054804265499114990234375	0.5914874581235844974713700139545835554599761962890625	0.177737642551458241424455763990408740937709808349609375	0.5696419968927821653181808869703672826290130615234375	0.16626389055819069	-0.2838305335533276	CDK5R2
regulation of alkaline phosphatase activity (GO:0010692)	1/11	0.08762485365561435701753367766286828555166721343994140625	0.5808693974421761385684703782317228615283966064453125	0.08961827961200465042512774971328326500952243804931640625	0.563534441274865738336075082770548760890960693359375	0.11668142872358289	-0.28408317814545064	PPARGC1B
regulation of cAMP-mediated signaling (GO:0043949)	1/23	0.1745301996297003166436212495682411827147006988525390625	0.5914874581235844974713700139545835554599761962890625	0.171270410533169881173165549625991843640804290771484375	0.5696419968927821653181808869703672826290130615234375	0.16321928970775465	-0.28492497535137035	PEX5L
regulation of transmembrane transporter activity (GO:0022898)	1/141	0.69251643718546451733431013053632341325283050537109375	0.7963349149918033109685211456962861120700836181640625	0.6724531954603378824941728453268297016620635986328125	0.7726057990395371888325826148502528667449951171875	0.7806180265063775	-0.2868172553933397	GNB5
positive regulation of cell-matrix adhesion (GO:0001954)	1/39	0.277733665497427006929598292117589153349399566650390625	0.62164427354891482746523934110882692039012908935546875	0.26895302868864423562200727246818132698535919189453125	0.5885126267251745701969412039034068584442138671875	0.22408606774893514	-0.28707501711279926	SDC4
positive regulation of neuron projection development (GO:0010976)	1/144	0.70016324660006590274718973887502215802669525146484375	0.80308983299616354400995987816713750362396240234375	0.68012494183266880565241763179074041545391082763671875	0.77876901736565129485967418077052570879459381103515625	0.8074826167324484	-0.2878205264495603	VLDLR
regulation of cell-substrate junction assembly (GO:0090109)	1/36	0.25941204638363235535081230409559793770313262939453125	0.61935766337581454887839527145843021571636199951171875	0.25155033679379223965355549808009527623653411865234375	0.5885126267251745701969412039034068584442138671875	0.21388937302449726	-0.28860896658164253	SDC4
regulation of astrocyte differentiation (GO:0048710)	1/24	0.1813894871578992373795102821532054804265499114990234375	0.5914874581235844974713700139545835554599761962890625	0.177737642551458241424455763990408740937709808349609375	0.5696419968927821653181808869703672826290130615234375	0.16957622077268852	-0.2894850412695216	BIN1
positive regulation of intracellular protein transport (GO:0090316)	1/131	0.66559965375073792959170759786502458155155181884765625	0.7833997668382703949419010314159095287322998046875	0.64553969410743616830217206370434723794460296630859375	0.75452691519050973933957493500201962888240814208984375	0.7120269478047992	-0.2898426092528479	MTCL1
regulation of nitric oxide biosynthetic process (GO:0045428)	1/44	0.30727381403404463444672956029535271227359771728515625	0.62946835955380919802593098211218602955341339111328125	0.29707068928508417737788249723962508141994476318359375	0.59678760859146862127744270765106193721294403076171875	0.24573829989397056	-0.2899751322028229	HSP90AA1
renal tubule development (GO:0061326)	1/20	0.1536076851013754573926917146309278905391693115234375	0.5808693974421761385684703782317228615283966064453125	0.1515647051249020271779244239951367489993572235107421875	0.564676879208890536432363660424016416072845458984375	0.15677412394475151	-0.29369334224835175	AQP1
negative regulation of response to wounding (GO:1903035)	1/138	0.68467581394116094894997104347567074000835418701171875	0.79001055454749347095599887325079180300235748291015625	0.66459913501767597932001763183507137000560760498046875	0.76619029229194068886243940141866914927959442138671875	0.776282209076559	-0.2940633216105536	RABGEF1
positive regulation of peptidyl-tyrosine phosphorylation (GO:0050731)	1/139	0.6873111887914185036407843654160387814044952392578125	0.791698041696599741356976664974354207515716552734375	0.6672376752350828166271412555943243205547332763671875	0.7679205980966425926226293086074292659759521484375	0.7873586479381276	-0.29523439327876044	UNC119
translational initiation (GO:0006413)	1/139	0.6873111887914185036407843654160387814044952392578125	0.791698041696599741356976664974354207515716552734375	0.6672376752350828166271412555943243205547332763671875	0.7679205980966425926226293086074292659759521484375	0.7879267667470183	-0.2954474197214017	EIF3F
mRNA transport (GO:0051028)	1/134	0.67391170600939620527469742228277027606964111328125	0.78543359258579725779014779618592001497745513916015625	0.653836021011305223993304025498218834400177001953125	0.75951493713467310708864488333347253501415252685546875	0.7487399952793028	-0.2954948638322374	ZC3H3
regulation of dephosphorylation (GO:0035303)	1/126	0.65127569387630657171683878914336673915386199951171875	0.7785230772832376633374451557756401598453521728515625	0.6312723840083755977303781037335284054279327392578125	0.75085261534035863117964026969275437295436859130859375	0.6898760484012382	-0.2958341879300082	PPARGC1B
cerebral cortex neuron differentiation (GO:0021895)	1/13	0.10271606886546318093689222905595670454204082489013671875	0.5808693974421761385684703782317228615283966064453125	0.10376040700079207368400346922499011270701885223388671875	0.563534441274865738336075082770548760890960693359375	0.1300986641966434	-0.29607681098875227	GDPD5
genetic imprinting (GO:0071514)	1/25	0.1881921175666835532869214375750743784010410308837890625	0.5949867885597723837776129585108719766139984130859375	0.1841548527887426345284183071271399967372417449951171875	0.5696419968927821653181808869703672826290130615234375	0.1773051129626891	-0.29615130039103793	DNMT3A
positive regulation of cell killing (GO:0031343)	1/42	0.295604683999316109055399692806531675159931182861328125	0.62766000848924996535771470007603056728839874267578125	0.2859546086698869782338761069695465266704559326171875	0.59678760859146862127744270765106193721294403076171875	0.2441470021415437	-0.29754982385870526	CADM1
lipid modification (GO:0030258)	1/134	0.67391170600939620527469742228277027606964111328125	0.78543359258579725779014779618592001497745513916015625	0.653836021011305223993304025498218834400177001953125	0.75951493713467310708864488333347253501415252685546875	0.7542241503980435	-0.29765921952348456	IP6K2
inositol lipid-mediated signaling (GO:0048017)	1/136	0.6793386515313140083804910318576730787754058837890625	0.7858673346763271894133140449412167072296142578125	0.65925969341988988059455323309521190822124481201171875	0.76133497529243054913195010158233344554901123046875	0.7708030017734131	-0.2980198235272284	FOXO3
phosphatidylinositol-mediated signaling (GO:0048015)	1/136	0.6793386515313140083804910318576730787754058837890625	0.7858673346763271894133140449412167072296142578125	0.65925969341988988059455323309521190822124481201171875	0.76133497529243054913195010158233344554901123046875	0.7734932247880679	-0.2990599593157914	FOXO3
negative regulation of cell activation (GO:0050866)	1/135	0.67663649494613498092121517402119934558868408203125	0.78543359258579725779014779618592001497745513916015625	0.65655846787863969549192688646144233644008636474609375	0.75951493713467310708864488333347253501415252685546875	0.7664440215150495	-0.29938919555041704	RABGEF1
regulation of ion transmembrane transporter activity (GO:0032412)	1/137	0.6820183628035521028465382187278009951114654541015625	0.78781754142363891180167456695926375687122344970703125	0.6619398615711780120562934826011769473552703857421875	0.7637767633513592446803386337705887854099273681640625	0.7831746131451313	-0.2997199036367682	GNB5
regulation of proteasomal protein catabolic process (GO:0061136)	1/135	0.67663649494613498092121517402119934558868408203125	0.78543359258579725779014779618592001497745513916015625	0.65655846787863969549192688646144233644008636474609375	0.75951493713467310708864488333347253501415252685546875	0.7683525571653179	-0.30013470981756946	TRIB1
negative regulation of multi-organism process (GO:0043901)	1/133	0.67116409637813700950204065520665608346462249755859375	0.78543359258579725779014779618592001497745513916015625	0.651092187653617759934832065482623875141143798828125	0.75839038251284207614588694923440925776958465576171875	0.7528384075290507	-0.30018800391957884	TRIB1
anterior/posterior axis specification (GO:0009948)	1/37	0.2655700107436473889066519404877908527851104736328125	0.62086425174156978368245063393260352313518524169921875	0.25739637643195367733284228961565531790256500244140625	0.5885126267251745701969412039034068584442138671875	0.22651004228122856	-0.3003244052962619	OTX2
regulation of epithelial cell migration (GO:0010632)	1/129	0.6599416283625278989433127208030782639980316162109375	0.7801411543690128791439519773120991885662078857421875	0.63989963996935816936684204847551882266998291015625	0.753151276337082453693483330425806343555450439453125	0.7232092328915425	-0.30056857029127426	AQP1
patterning of blood vessels (GO:0001569)	1/35	0.253202763090424942671319286091602407395839691162109375	0.6170103432708911039838994838646613061428070068359375	0.2456586891862400368058416688654688186943531036376953125	0.5874601275328057425895167398266494274139404296875	0.218838150537554	-0.3005883533597436	PPP3R1
positive regulation of erythrocyte differentiation (GO:0045648)	1/21	0.1606397733989080311989283700313535518944263458251953125	0.5914874581235844974713700139545835554599761962890625	0.1581843326378080394345460035765427164733409881591796875	0.5696419968927821653181808869703672826290130615234375	0.16446900500302641	-0.3007465181660276	FOXO3
regulation of focal adhesion assembly (GO:0051893)	1/36	0.25941204638363235535081230409559793770313262939453125	0.61935766337581454887839527145843021571636199951171875	0.25155033679379223965355549808009527623653411865234375	0.5885126267251745701969412039034068584442138671875	0.22317832825519104	-0.30114290284899803	SDC4
negative regulation of interleukin-6 production (GO:0032715)	1/31	0.2278438862154448241170712208258919417858123779296875	0.60238988012982097597358688290114514529705047607421875	0.221628926612661925066305457221460528671741485595703125	0.58209932086983184884587672058842144906520843505859375	0.20376549416283463	-0.3013884408864243	RABGEF1
epithelial cell morphogenesis (GO:0003382)	1/38	0.271677077722172588547522309454507194459438323974609375	0.62164427354891482746523934110882692039012908935546875	0.2631971579824063933727984476718120276927947998046875	0.5885126267251745701969412039034068584442138671875	0.23153879783280296	-0.30172773116532386	HEG1
cell fate commitment (GO:0045165)	1/134	0.67391170600939620527469742228277027606964111328125	0.78543359258579725779014779618592001497745513916015625	0.653836021011305223993304025498218834400177001953125	0.75951493713467310708864488333347253501415252685546875	0.7647252862886493	-0.3018035576644181	OTX2
positive regulation of protein catabolic process (GO:0045732)	1/130	0.66278243604157049961855818764888681471347808837890625	0.781446540311022008751251632929779589176177978515625	0.6427306971201238727786630988703109323978424072265625	0.7543910860598732615045491911587305366992950439453125	0.7347833645751444	-0.3022226386708221	TRIB1
response to unfolded protein (GO:0006986)	1/135	0.67663649494613498092121517402119934558868408203125	0.78543359258579725779014779618592001497745513916015625	0.65655846787863969549192688646144233644008636474609375	0.75951493713467310708864488333347253501415252685546875	0.7740751229459243	-0.3023700646738229	HSP90AA1
positive regulation of focal adhesion assembly (GO:0051894)	1/18	0.1393673547477302376851326926043839193880558013916015625	0.5808693974421761385684703782317228615283966064453125	0.1381702963422078156430217177330632694065570831298828125	0.563534441274865738336075082770548760890960693359375	0.15357374826043296	-0.302638877206238	SDC4
carbohydrate biosynthetic process (GO:0016051)	1/130	0.66278243604157049961855818764888681471347808837890625	0.781446540311022008751251632929779589176177978515625	0.6427306971201238727786630988703109323978424072265625	0.7543910860598732615045491911587305366992950439453125	0.7406190874958647	-0.30462292107333905	ENO1
negative regulation of secretion by cell (GO:1903531)	1/135	0.67663649494613498092121517402119934558868408203125	0.78543359258579725779014779618592001497745513916015625	0.65655846787863969549192688646144233644008636474609375	0.75951493713467310708864488333347253501415252685546875	0.7825000393595194	-0.30566101466735246	RABGEF1
regulation of erythrocyte differentiation (GO:0045646)	1/36	0.25941204638363235535081230409559793770313262939453125	0.61935766337581454887839527145843021571636199951171875	0.25155033679379223965355549808009527623653411865234375	0.5885126267251745701969412039034068584442138671875	0.22664837388017556	-0.30582516577611984	FOXO3
negative regulation of Wnt signaling pathway (GO:0030178)	1/126	0.65127569387630657171683878914336673915386199951171875	0.7785230772832376633374451557756401598453521728515625	0.6312723840083755977303781037335284054279327392578125	0.75085261534035863117964026969275437295436859130859375	0.7139036273694662	-0.3061377480093338	CTNNBIP1
signal transduction in absence of ligand (GO:0038034)	1/36	0.25941204638363235535081230409559793770313262939453125	0.61935766337581454887839527145843021571636199951171875	0.25155033679379223965355549808009527623653411865234375	0.5885126267251745701969412039034068584442138671875	0.2270601611723593	-0.30638080583980354	FOXO3
regulation of nitric-oxide synthase activity (GO:0050999)	1/37	0.2655700107436473889066519404877908527851104736328125	0.62086425174156978368245063393260352313518524169921875	0.25739637643195367733284228961565531790256500244140625	0.5885126267251745701969412039034068584442138671875	0.23213469613729376	-0.3077820032345591	HSP90AA1
regulation of adherens junction organization (GO:1903391)	1/37	0.2655700107436473889066519404877908527851104736328125	0.62086425174156978368245063393260352313518524169921875	0.25739637643195367733284228961565531790256500244140625	0.5885126267251745701969412039034068584442138671875	0.2324644948047477	-0.3082192756295183	SDC4
positive regulation of adherens junction organization (GO:1903393)	1/19	0.1465170404311573471023422143844072706997394561767578125	0.5808693974421761385684703782317228615283966064453125	0.144893492469065410244155600594240240752696990966796875	0.564676879208890536432363660424016416072845458984375	0.1609024945851362	-0.30903150977680033	SDC4
endochondral ossification (GO:0001958)	1/30	0.221371561691626583812109174687066115438938140869140625	0.60131108306578651134799429200938902795314788818359375	0.21550389604176256597156680072657763957977294921875	0.57724257868329253984285287515376694500446319580078125	0.20506813731153709	-0.3092248516117476	MEF2D
sensory perception of mechanical stimulus (GO:0050954)	1/127	0.6541884560536690429444206529296934604644775390625	0.7787957810162726701719293487258255481719970703125	0.63417065707723041523280471665202639997005462646484375	0.75297307568536597788266817588009871542453765869140625	0.7300318284756452	-0.3097961679757455	TUB
histone H3-K4 methylation (GO:0051568)	1/25	0.1881921175666835532869214375750743784010410308837890625	0.5949867885597723837776129585108719766139984130859375	0.1841548527887426345284183071271399967372417449951171875	0.5696419968927821653181808869703672826290130615234375	0.1855010286305661	-0.30984087223913137	TET3
tissue homeostasis (GO:0001894)	1/129	0.6599416283625278989433127208030782639980316162109375	0.7801411543690128791439519773120991885662078857421875	0.63989963996935816936684204847551882266998291015625	0.753151276337082453693483330425806343555450439453125	0.7456187446552575	-0.3098820505476241	AIPL1
regulation of gastrulation (GO:0010470)	1/31	0.2278438862154448241170712208258919417858123779296875	0.60238988012982097597358688290114514529705047607421875	0.221628926612661925066305457221460528671741485595703125	0.58209932086983184884587672058842144906520843505859375	0.2100328608759806	-0.3106584691112672	OTX2
regulation of myeloid leukocyte mediated immunity (GO:0002886)	1/25	0.1881921175666835532869214375750743784010410308837890625	0.5949867885597723837776129585108719766139984130859375	0.1841548527887426345284183071271399967372417449951171875	0.5696419968927821653181808869703672826290130615234375	0.18714654127078958	-0.31258935873266314	RABGEF1
regulation of transcription initiation from RNA polymerase II promoter (GO:0060260)	1/15	0.1175591455619313385749791223133797757327556610107421875	0.5808693974421761385684703782317228615283966064453125	0.117684777840359633405142858464387245476245880126953125	0.563534441274865738336075082770548760890960693359375	0.1461162853732236	-0.31280774633248587	CTNNBIP1
chondrocyte differentiation (GO:0002062)	1/41	0.289697058940373286528568996800458990037441253662109375	0.62474605362540558406436730365385301411151885986328125	0.280331413340317026072767703226418234407901763916015625	0.59640323877025214205360725827631540596485137939453125	0.2525618442502112	-0.3129038004514034	MEF2D
cilium organization (GO:0044782)	1/125	0.6483385466508371219873652080423198640346527099609375	0.77662558826852723381506393707240931689739227294921875	0.62835135607587766504167348102782852947711944580078125	0.7486975557832611372077735722996294498443603515625	0.7254443559608172	-0.3143657043504026	POC1B
calcium ion transmembrane transport (GO:0070588)	1/128	0.6570770343352989595331337113748304545879364013671875	0.7801411543690128791439519773120991885662078857421875	0.6370463509527521939190819466602988541126251220703125	0.753151276337082453693483330425806343555450439453125	0.7515608929015265	-0.31562101503140083	SLC25A25
metanephric epithelium development (GO:0072207)	1/13	0.10271606886546318093689222905595670454204082489013671875	0.5808693974421761385684703782317228615283966064453125	0.10376040700079207368400346922499011270701885223388671875	0.563534441274865738336075082770548760890960693359375	0.13903337637007887	-0.3164103102121933	AQP1
ureteric bud development (GO:0001657)	1/40	0.2837401887860366844762438631732948124408721923828125	0.6240021889245543906810098633286543190479278564453125	0.27466433314361804463032967760227620601654052734375	0.59389545755757799927465612199739553034305572509765625	0.2521643737781169	-0.3176505255510547	SDC4
positive regulation of protein complex assembly (GO:0031334)	1/122	0.63937875699263269080319105341914109885692596435546875	0.76930599103391628101888954915921203792095184326171875	0.6194499659070096253543624698068015277385711669921875	0.74202081098000272074699523727758787572383880615234375	0.7116545793488807	-0.31829339333144363	KIRREL
positive regulation of cell morphogenesis involved in differentiation (GO:0010770)	1/123	0.64239028364844907859065870070480741560459136962890625	0.7715541663037421837856300044222734868526458740234375	0.62244032608639410231177180321537889540195465087890625	0.74494187962467373065322817637934349477291107177734375	0.7194095487951871	-0.3183813442744659	CRB2
germ cell development (GO:0007281)	1/121	0.63634202356434332870094294776208698749542236328125	0.7683915311376239287710632197558879852294921875	0.6164361344940625375699028154485858976840972900390625	0.7416202392882913496663377372897230088710784912109375	0.708046446954655	-0.3200505087114623	MAP7
cellular potassium ion transport (GO:0071804)	1/129	0.6599416283625278989433127208030782639980316162109375	0.7801411543690128791439519773120991885662078857421875	0.63989963996935816936684204847551882266998291015625	0.753151276337082453693483330425806343555450439453125	0.770909399895724	-0.3203929452398335	AQP1
negative regulation of DNA binding (GO:0043392)	1/42	0.295604683999316109055399692806531675159931182861328125	0.62766000848924996535771470007603056728839874267578125	0.2859546086698869782338761069695465266704559326171875	0.59678760859146862127744270765106193721294403076171875	0.263212931873619	-0.32078608719071416	CTNNBIP1
sensory perception of sound (GO:0007605)	1/124	0.6453768113925395510932503384537994861602783203125	0.774452173671047461311900406144559383392333984375	0.62540739623639840516489130095578730106353759765625	0.7465075021389371290325698282686062157154083251953125	0.7339328412037285	-0.32140455168578796	TUB
negative regulation of ion transmembrane transporter activity (GO:0032413)	1/35	0.253202763090424942671319286091602407395839691162109375	0.6170103432708911039838994838646613061428070068359375	0.2456586891862400368058416688654688186943531036376953125	0.5874601275328057425895167398266494274139404296875	0.2340149471282331	-0.3214346650529377	GNB5
potassium ion transmembrane transport (GO:0071805)	1/129	0.6599416283625278989433127208030782639980316162109375	0.7801411543690128791439519773120991885662078857421875	0.63989963996935816936684204847551882266998291015625	0.753151276337082453693483330425806343555450439453125	0.7735166479129558	-0.32147652765733237	AQP1
B cell activation (GO:0042113)	1/128	0.6570770343352989595331337113748304545879364013671875	0.7801411543690128791439519773120991885662078857421875	0.6370463509527521939190819466602988541126251220703125	0.753151276337082453693483330425806343555450439453125	0.7656366671549271	-0.3215321929534714	TPD52
long-term synaptic potentiation (GO:0060291)	1/30	0.221371561691626583812109174687066115438938140869140625	0.60131108306578651134799429200938902795314788818359375	0.21550389604176256597156680072657763957977294921875	0.57724257868329253984285287515376694500446319580078125	0.21323986602424913	-0.3215471052379216	STX3
regulation of lipase activity (GO:0060191)	1/122	0.63937875699263269080319105341914109885692596435546875	0.76930599103391628101888954915921203792095184326171875	0.6194499659070096253543624698068015277385711669921875	0.74202081098000272074699523727758787572383880615234375	0.7192228136516658	-0.32167834868431294	ADCY1
negative regulation of protein transport (GO:0051224)	1/122	0.63937875699263269080319105341914109885692596435546875	0.76930599103391628101888954915921203792095184326171875	0.6194499659070096253543624698068015277385711669921875	0.74202081098000272074699523727758787572383880615234375	0.7210119861878733	-0.3224785708908867	RABGEF1
branching involved in ureteric bud morphogenesis (GO:0001658)	1/44	0.30727381403404463444672956029535271227359771728515625	0.62946835955380919802593098211218602955341339111328125	0.29707068928508417737788249723962508141994476318359375	0.59678760859146862127744270765106193721294403076171875	0.27423156740648097	-0.32359764451529344	CTNNBIP1
heterophilic cell-cell adhesion via plasma membrane cell adhesion molecules (GO:0007157)	1/32	0.2342627311615970431279976082805660553276538848876953125	0.60238988012982097597358688290114514529705047607421875	0.227706559085346704751628976737265475094318389892578125	0.58330902232489190151198954481515102088451385498046875	0.22304780202244473	-0.32371195404248015	CADM1
positive regulation of protein insertion into mitochondrial membrane involved in apoptotic signaling pathway (GO:1900740)	1/27	0.201629263946489778458470709665562026202678680419921875	0.59824067324782681520645155615056864917278289794921875	0.1968407387326780166869610866342554800212383270263671875	0.5714731124497103298409683702629990875720977783203125	0.20271239891989415	-0.32460835007241634	PPP3R1
mesonephric tubule development (GO:0072164)	1/44	0.30727381403404463444672956029535271227359771728515625	0.62946835955380919802593098211218602955341339111328125	0.29707068928508417737788249723962508141994476318359375	0.59678760859146862127744270765106193721294403076171875	0.2751108059095301	-0.32463516004001824	SDC4
regulation of fibroblast growth factor receptor signaling pathway (GO:0040036)	1/29	0.2148453147485765157842507733221282251179218292236328125	0.60131108306578651134799429200938902795314788818359375	0.209331101063397861938852884122752584517002105712890625	0.57724257868329253984285287515376694500446319580078125	0.21173374298793105	-0.3256119790507105	OTX2
negative regulation of defense response (GO:0031348)	1/120	0.63327987360626802892937803335371427237987518310546875	0.7667514164739568371942368685267865657806396484375	0.61339864931561483007982360504684038460254669189453125	0.7413502028434020285629912905278615653514862060546875	0.7154077069287484	-0.3268288715314717	RABGEF1
negative regulation of cytokine-mediated signaling pathway (GO:0001960)	1/32	0.2342627311615970431279976082805660553276538848876953125	0.60238988012982097597358688290114514529705047607421875	0.227706559085346704751628976737265475094318389892578125	0.58330902232489190151198954481515102088451385498046875	0.2257934157361761	-0.3276966962020481	RABGEF1
DNA dealkylation (GO:0035510)	1/18	0.1393673547477302376851326926043839193880558013916015625	0.5808693974421761385684703782317228615283966064453125	0.1381702963422078156430217177330632694065570831298828125	0.563534441274865738336075082770548760890960693359375	0.1665082511361144	-0.32812815171999693	TET3
response to ionizing radiation (GO:0010212)	1/127	0.6541884560536690429444206529296934604644775390625	0.7787957810162726701719293487258255481719970703125	0.63417065707723041523280471665202639997005462646484375	0.75297307568536597788266817588009871542453765869140625	0.7734877504722704	-0.32823711477462403	XRCC6
regulation of nucleotide biosynthetic process (GO:0030808)	1/119	0.63019209571222900567732949639321304857730865478515625	0.76644984613649469462615115844528190791606903076171875	0.61033732639722881874178028738242574036121368408203125	0.7389734445168241183665713833761401474475860595703125	0.7113460787201307	-0.32845024621817603	RCVRN
regulation of lamellipodium organization (GO:1902743)	1/28	0.2082646988792230258180637747500441037118434906005859375	0.59948260871418146411571115095284767448902130126953125	0.2031101726078230751415532040482503361999988555908203125	0.57724257868329253984285287515376694500446319580078125	0.20950070437616217	-0.3286951701092169	AQP1
regulation of leukocyte mediated cytotoxicity (GO:0001910)	1/44	0.30727381403404463444672956029535271227359771728515625	0.62946835955380919802593098211218602955341339111328125	0.29707068928508417737788249723962508141994476318359375	0.59678760859146862127744270765106193721294403076171875	0.2787415027088979	-0.32891944045068	CADM1
regulation of purine nucleotide biosynthetic process (GO:1900371)	1/119	0.63019209571222900567732949639321304857730865478515625	0.76644984613649469462615115844528190791606903076171875	0.61033732639722881874178028738242574036121368408203125	0.7389734445168241183665713833761401474475860595703125	0.7141638316350358	-0.3297512889403736	RCVRN
embryonic organ development (GO:0048568)	1/119	0.63019209571222900567732949639321304857730865478515625	0.76644984613649469462615115844528190791606903076171875	0.61033732639722881874178028738242574036121368408203125	0.7389734445168241183665713833761401474475860595703125	0.7173163738928835	-0.3312069141441651	ESRRB
negative regulation of skeletal muscle tissue development (GO:0048642)	1/11	0.08762485365561435701753367766286828555166721343994140625	0.5808693974421761385684703782317228615283966064453125	0.08961827961200465042512774971328326500952243804931640625	0.563534441274865738336075082770548760890960693359375	0.13621610162565348	-0.33164406270745467	USP2
lung epithelial cell differentiation (GO:0060487)	1/29	0.2148453147485765157842507733221282251179218292236328125	0.60131108306578651134799429200938902795314788818359375	0.209331101063397861938852884122752584517002105712890625	0.57724257868329253984285287515376694500446319580078125	0.2156888717162319	-0.3316943222542488	PPP3R1
positive regulation of mitochondrial outer membrane permeabilization involved in apoptotic signaling pathway (GO:1901030)	1/34	0.2469417357238654631146346218883991241455078125	0.613943541854914176525426228181459009647369384765625	0.239721081005681513342864263904630206525325775146484375	0.5871908252887443335765738083864562213420867919921875	0.23816403503714756	-0.33309690006092496	PPP3R1
muscle cell differentiation (GO:0042692)	1/119	0.63019209571222900567732949639321304857730865478515625	0.76644984613649469462615115844528190791606903076171875	0.61033732639722881874178028738242574036121368408203125	0.7389734445168241183665713833761401474475860595703125	0.7216984420029979	-0.3332302490479035	BIN1
embryonic organ morphogenesis (GO:0048562)	1/121	0.63634202356434332870094294776208698749542236328125	0.7683915311376239287710632197558879852294921875	0.6164361344940625375699028154485858976840972900390625	0.7416202392882913496663377372897230088710784912109375	0.7380196415941297	-0.33359896479556705	DSCAML1
regulation of synaptic vesicle transport (GO:1902803)	1/23	0.1745301996297003166436212495682411827147006988525390625	0.5914874581235844974713700139545835554599761962890625	0.171270410533169881173165549625991843640804290771484375	0.5696419968927821653181808869703672826290130615234375	0.19125750097417873	-0.33387008881367236	STXBP1
negative regulation of leukocyte activation (GO:0002695)	1/120	0.63327987360626802892937803335371427237987518310546875	0.7667514164739568371942368685267865657806396484375	0.61339864931561483007982360504684038460254669189453125	0.7413502028434020285629912905278615653514862060546875	0.7311556000579426	-0.3340231833771021	RABGEF1
neuron migration (GO:0001764)	1/116	0.6207728538469954315814902656711637973785400390625	0.76127591729942611920023409766145050525665283203125	0.60100847037048288346028357409522868692874908447265625	0.734263742081585402132759554660879075527191162109375	0.7029066985298573	-0.33513891203961643	CDK5R2
multicellular organismal signaling (GO:0035637)	1/42	0.295604683999316109055399692806531675159931182861328125	0.62766000848924996535771470007603056728839874267578125	0.2859546086698869782338761069695465266704559326171875	0.59678760859146862127744270765106193721294403076171875	0.27531713820947284	-0.335537873743861	NFASC
sterol metabolic process (GO:0016125)	1/119	0.63019209571222900567732949639321304857730865478515625	0.76644984613649469462615115844528190791606903076171875	0.61033732639722881874178028738242574036121368408203125	0.7389734445168241183665713833761401474475860595703125	0.7303310505808819	-0.33721618851918395	VLDLR
negative regulation of protein secretion (GO:0050709)	1/45	0.31303611844024537003150499003822915256023406982421875	0.62989079206220088824608183131203986704349517822265625	0.302564240535383499608457213980727829039096832275390625	0.59678760859146862127744270765106193721294403076171875	0.29105650677747724	-0.33804370895519364	RABGEF1
interaction with symbiont (GO:0051702)	1/33	0.240628535794956299742608507585828192532062530517578125	0.60947190116921390323767582231084816157817840576171875	0.233737156974974047418669442777172662317752838134765625	0.5871908252887443335765738083864562213420867919921875	0.23820533103583377	-0.33932370364199027	AQP1
regulation of cyclic nucleotide biosynthetic process (GO:0030802)	1/116	0.6207728538469954315814902656711637973785400390625	0.76127591729942611920023409766145050525665283203125	0.60100847037048288346028357409522868692874908447265625	0.734263742081585402132759554660879075527191162109375	0.7133776377846474	-0.3401313515728046	RCVRN
vitamin metabolic process (GO:0006766)	1/122	0.63937875699263269080319105341914109885692596435546875	0.76930599103391628101888954915921203792095184326171875	0.6194499659070096253543624698068015277385711669921875	0.74202081098000272074699523727758787572383880615234375	0.7605414971853347	-0.34015847144548766	SLC2A1
cell differentiation in spinal cord (GO:0021515)	1/38	0.271677077722172588547522309454507194459438323974609375	0.62164427354891482746523934110882692039012908935546875	0.2631971579824063933727984476718120276927947998046875	0.5885126267251745701969412039034068584442138671875	0.26152030856352537	-0.34079787100522274	GDPD5
cilium assembly (GO:0042384)	1/118	0.6270784767085471056446976945153437554836273193359375	0.76644984613649469462615115844528190791606903076171875	0.6072519803880427335940339617081917822360992431640625	0.73854970587734924958311921727727167308330535888671875	0.7313178246943507	-0.3412940234471373	POC1B
regulation of proteasomal ubiquitin-dependent protein catabolic process (GO:0032434)	1/116	0.6207728538469954315814902656711637973785400390625	0.76127591729942611920023409766145050525665283203125	0.60100847037048288346028357409522868692874908447265625	0.734263742081585402132759554660879075527191162109375	0.7163916673477648	-0.3415684108450396	TRIB1
acyl-CoA biosynthetic process (GO:0071616)	1/24	0.1813894871578992373795102821532054804265499114990234375	0.5914874581235844974713700139545835554599761962890625	0.177737642551458241424455763990408740937709808349609375	0.5696419968927821653181808869703672826290130615234375	0.20029333366621713	-0.3419224918339101	ACSL1
response to UV (GO:0009411)	1/117	0.62393880170203741553081044912687502801418304443359375	0.764353341468013258719338409719057381153106689453125	0.6041424244537700882773378907586447894573211669921875	0.73675905421191478783526918050483800470829010009765625	0.7267419568846817	-0.34280635374315876	AQP1
regulation of mast cell activation (GO:0033003)	1/27	0.201629263946489778458470709665562026202678680419921875	0.59824067324782681520645155615056864917278289794921875	0.1968407387326780166869610866342554800212383270263671875	0.5714731124497103298409683702629990875720977783203125	0.2146382382015895	-0.343705489828479	RABGEF1
mesonephric epithelium development (GO:0072163)	1/45	0.31303611844024537003150499003822915256023406982421875	0.62989079206220088824608183131203986704349517822265625	0.302564240535383499608457213980727829039096832275390625	0.59678760859146862127744270765106193721294403076171875	0.29654599772908985	-0.3444194052146758	SDC4
regulation of regulated secretory pathway (GO:1903305)	1/30	0.221371561691626583812109174687066115438938140869140625	0.60131108306578651134799429200938902795314788818359375	0.21550389604176256597156680072657763957977294921875	0.57724257868329253984285287515376694500446319580078125	0.2292485824512057	-0.345686852282582	RABGEF1
positive regulation of gliogenesis (GO:0014015)	1/35	0.253202763090424942671319286091602407395839691162109375	0.6170103432708911039838994838646613061428070068359375	0.2456586891862400368058416688654688186943531036376953125	0.5874601275328057425895167398266494274139404296875	0.2518124734966452	-0.3458807185944091	BIN1
negative regulation of cell adhesion (GO:0007162)	1/115	0.6175804147935490817644677008502185344696044921875	0.7607058028935138604964549813303165137767791748046875	0.597849928459925461510238164919428527355194091796875	0.73335344127837409633485776794259436428546905517578125	0.7183556041618863	-0.3462086046677537	DSCAML1
modification by host of symbiont morphology or physiology (GO:0051851)	1/31	0.2278438862154448241170712208258919417858123779296875	0.60238988012982097597358688290114514529705047607421875	0.221628926612661925066305457221460528671741485595703125	0.58209932086983184884587672058842144906520843505859375	0.23416461864728358	-0.3463516215776498	AQP1
regulation of muscle organ development (GO:0048634)	1/114	0.61436126407085078771075359327369369566440582275390625	0.75812404615689998887972933516721241176128387451171875	0.5946666075182120980713307289988733828067779541015625	0.731813965496432405899440709617920219898223876953125	0.713261280202881	-0.34748102846088585	USP2
intracellular estrogen receptor signaling pathway (GO:0030520)	1/18	0.1393673547477302376851326926043839193880558013916015625	0.5808693974421761385684703782317228615283966064453125	0.1381702963422078156430217177330632694065570831298828125	0.563534441274865738336075082770548760890960693359375	0.17654271455066195	-0.34790248669289775	PPARGC1B
regulation of muscle tissue development (GO:1901861)	1/113	0.61111517972400275500177713183802552521228790283203125	0.756192018906877816419864757335744798183441162109375	0.5914583149290724151114773121662437915802001953125	0.7291951827892673154707381399930454790592193603515625	0.7076791870960298	-0.34851064711651486	USP2
hippocampus development (GO:0021766)	1/39	0.277733665497427006929598292117589153349399566650390625	0.62164427354891482746523934110882692039012908935546875	0.26895302868864423562200727246818132698535919189453125	0.5885126267251745701969412039034068584442138671875	0.2726918952844022	-0.349343586112633	CDK5R2
vasculature development (GO:0001944)	1/44	0.30727381403404463444672956029535271227359771728515625	0.62946835955380919802593098211218602955341339111328125	0.29707068928508417737788249723962508141994476318359375	0.59678760859146862127744270765106193721294403076171875	0.29712886395253985	-0.35061682140345246	AQP1
osteoclast differentiation (GO:0030316)	1/25	0.1881921175666835532869214375750743784010410308837890625	0.5949867885597723837776129585108719766139984130859375	0.1841548527887426345284183071271399967372417449951171875	0.5696419968927821653181808869703672826290130615234375	0.21011841191596653	-0.3509590890258638	GLO1
catechol-containing compound metabolic process (GO:0009712)	1/43	0.30146346855024575006609666161239147186279296875	0.62766000848924996535771470007603056728839874267578125	0.291534255905869787994788566720671951770782470703125	0.59678760859146862127744270765106193721294403076171875	0.29370732367475266	-0.35218634206788346	SNCB
regulation of cell cycle arrest (GO:0071156)	1/105	0.58414962182038732141364789640647359192371368408203125	0.7441709052697584869662250639521516859531402587890625	0.56486938517488927136156462438520975410938262939453125	0.716994545764803259402242474607191979885101318359375	0.6553649240912716	-0.3523229558376264	BIN1
positive regulation of muscle organ development (GO:0048636)	1/46	0.318750776637574506633399096244829706847667694091796875	0.62989079206220088824608183131203986704349517822265625	0.3080152387944661285246183979324996471405029296875	0.59678760859146862127744270765106193721294403076171875	0.30816277298964456	-0.35233659557402314	USP2
response to lithium ion (GO:0010226)	1/25	0.1881921175666835532869214375750743784010410308837890625	0.5949867885597723837776129585108719766139984130859375	0.1841548527887426345284183071271399967372417449951171875	0.5696419968927821653181808869703672826290130615234375	0.21132646019649165	-0.3529768823271092	ADCY1
peripheral nervous system development (GO:0007422)	1/28	0.2082646988792230258180637747500441037118434906005859375	0.59948260871418146411571115095284767448902130126953125	0.2031101726078230751415532040482503361999988555908203125	0.57724257868329253984285287515376694500446319580078125	0.22516447967045622	-0.35327077857908684	NFASC
double-strand break repair (GO:0006302)	1/114	0.61436126407085078771075359327369369566440582275390625	0.75812404615689998887972933516721241176128387451171875	0.5946666075182120980713307289988733828067779541015625	0.731813965496432405899440709617920219898223876953125	0.7256303113569743	-0.3535068759108786	XRCC6
regulation of striated muscle tissue development (GO:0016202)	1/112	0.6078419376407666607775581724126823246479034423828125	0.75421563953587777984211015791515819728374481201171875	0.58822485659170864469302841825992800295352935791015625	0.72720105897326614563525026824208907783031463623046875	0.7102657901529182	-0.3535990063544279	USP2
cellular response to inorganic substance (GO:0071241)	1/110	0.60121307526509981666862358906655572354793548583984375	0.75012721960063288850761864523519761860370635986328125	0.5816816587940401017675640105153433978557586669921875	0.7230849349649670632089737409842200577259063720703125	0.6951134807009922	-0.35367782119344016	AQP1
regulation of mitochondrial outer membrane permeabilization involved in apoptotic signaling pathway (GO:1901028)	1/41	0.289697058940373286528568996800458990037441253662109375	0.62474605362540558406436730365385301411151885986328125	0.280331413340317026072767703226418234407901763916015625	0.59640323877025214205360725827631540596485137939453125	0.2856765419005857	-0.353930245979478	PPP3R1
glutamate secretion (GO:0014047)	1/18	0.1393673547477302376851326926043839193880558013916015625	0.5808693974421761385684703782317228615283966064453125	0.1381702963422078156430217177330632694065570831298828125	0.563534441274865738336075082770548760890960693359375	0.1798629993233601	-0.3544455792917077	STXBP1
embryo implantation (GO:0007566)	1/39	0.277733665497427006929598292117589153349399566650390625	0.62164427354891482746523934110882692039012908935546875	0.26895302868864423562200727246818132698535919189453125	0.5885126267251745701969412039034068584442138671875	0.2776763835655472	-0.35572917747483873	KLF9
positive regulation of striated muscle tissue development (GO:0045844)	1/46	0.318750776637574506633399096244829706847667694091796875	0.62989079206220088824608183131203986704349517822265625	0.3080152387944661285246183979324996471405029296875	0.59678760859146862127744270765106193721294403076171875	0.31181724777314596	-0.35651492377161265	USP2
water homeostasis (GO:0030104)	1/38	0.271677077722172588547522309454507194459438323974609375	0.62164427354891482746523934110882692039012908935546875	0.2631971579824063933727984476718120276927947998046875	0.5885126267251745701969412039034068584442138671875	0.2737560052325671	-0.3567427106162628	AQP1
catecholamine metabolic process (GO:0006584)	1/43	0.30146346855024575006609666161239147186279296875	0.62766000848924996535771470007603056728839874267578125	0.291534255905869787994788566720671951770782470703125	0.59678760859146862127744270765106193721294403076171875	0.29753296594147166	-0.35677369433107753	SNCB
lung cell differentiation (GO:0060479)	1/30	0.221371561691626583812109174687066115438938140869140625	0.60131108306578651134799429200938902795314788818359375	0.21550389604176256597156680072657763957977294921875	0.57724257868329253984285287515376694500446319580078125	0.23667993178754967	-0.3568926784335018	PPP3R1
long-chain fatty acid transport (GO:0015909)	1/38	0.271677077722172588547522309454507194459438323974609375	0.62164427354891482746523934110882692039012908935546875	0.2631971579824063933727984476718120276927947998046875	0.5885126267251745701969412039034068584442138671875	0.2742020047309931	-0.3573239109076201	ACSL1
regulation of mesenchymal cell proliferation (GO:0010464)	1/43	0.30146346855024575006609666161239147186279296875	0.62766000848924996535771470007603056728839874267578125	0.291534255905869787994788566720671951770782470703125	0.59678760859146862127744270765106193721294403076171875	0.29821673162367845	-0.3575936021612093	CTNNBIP1
regulation of bone remodeling (GO:0046850)	1/40	0.2837401887860366844762438631732948124408721923828125	0.6240021889245543906810098633286543190479278564453125	0.27466433314361804463032967760227620601654052734375	0.59389545755757799927465612199739553034305572509765625	0.28443820411890325	-0.35830574982281116	PPARGC1B
alditol metabolic process (GO:0019400)	1/25	0.1881921175666835532869214375750743784010410308837890625	0.5949867885597723837776129585108719766139984130859375	0.1841548527887426345284183071271399967372417449951171875	0.5696419968927821653181808869703672826290130615234375	0.2145334843679938	-0.35833354893928815	GDPD5
long-term memory (GO:0007616)	1/28	0.2082646988792230258180637747500441037118434906005859375	0.59948260871418146411571115095284767448902130126953125	0.2031101726078230751415532040482503361999988555908203125	0.57724257868329253984285287515376694500446319580078125	0.22856012960868086	-0.3585983679893452	ADCY1
fatty acid biosynthetic process (GO:0006633)	1/111	0.6045413120623177594126218536985106766223907470703125	0.75288816539126290905414862208999693393707275390625	0.5849660369256024505801860868814401328563690185546875	0.72516450858545766777751850895583629608154296875	0.7130512879231099	-0.3588682102384941	PRKAB1
negative regulation of transporter activity (GO:0032410)	1/43	0.30146346855024575006609666161239147186279296875	0.62766000848924996535771470007603056728839874267578125	0.291534255905869787994788566720671951770782470703125	0.59678760859146862127744270765106193721294403076171875	0.29971875391990077	-0.3593946867633649	GNB5
regulation of lamellipodium assembly (GO:0010591)	1/22	0.1676137859999221879636621679310337640345096588134765625	0.5914874581235844974713700139545835554599761962890625	0.1647527703358961648216762796437251381576061248779296875	0.5696419968927821653181808869703672826290130615234375	0.20147605564666113	-0.35985494020988495	AQP1
regulation of leukocyte migration (GO:0002685)	1/110	0.60121307526509981666862358906655572354793548583984375	0.75012721960063288850761864523519761860370635986328125	0.5816816587940401017675640105153433978557586669921875	0.7230849349649670632089737409842200577259063720703125	0.7084205837762375	-0.36044855338712894	RABGEF1
regulation of protein targeting to membrane (GO:0090313)	1/22	0.1676137859999221879636621679310337640345096588134765625	0.5914874581235844974713700139545835554599761962890625	0.1647527703358961648216762796437251381576061248779296875	0.5696419968927821653181808869703672826290130615234375	0.20270104981741094	-0.3620428935260136	MTCL1
negative regulation of ion transmembrane transport (GO:0034766)	1/45	0.31303611844024537003150499003822915256023406982421875	0.62989079206220088824608183131203986704349517822265625	0.302564240535383499608457213980727829039096832275390625	0.59678760859146862127744270765106193721294403076171875	0.31177749302644275	-0.36210982285989024	GNB5
defense response to fungus (GO:0050832)	1/23	0.1745301996297003166436212495682411827147006988525390625	0.5914874581235844974713700139545835554599761962890625	0.171270410533169881173165549625991843640804290771484375	0.5696419968927821653181808869703672826290130615234375	0.20765190161730032	-0.3624890970663469	COTL1
somatic cell DNA recombination (GO:0016444)	1/34	0.2469417357238654631146346218883991241455078125	0.613943541854914176525426228181459009647369384765625	0.239721081005681513342864263904630206525325775146484375	0.5871908252887443335765738083864562213420867919921875	0.2592486048993208	-0.36258583972854713	XRCC6
neuron recognition (GO:0008038)	1/33	0.240628535794956299742608507585828192532062530517578125	0.60947190116921390323767582231084816157817840576171875	0.233737156974974047418669442777172662317752838134765625	0.5871908252887443335765738083864562213420867919921875	0.25510075254101994	-0.3633912464413152	DSCAML1
long-chain fatty-acyl-CoA biosynthetic process (GO:0035338)	1/17	0.1321581394795117436746778594169882126152515411376953125	0.5808693974421761385684703782317228615283966064453125	0.1313947153475300277936099746511899866163730621337890625	0.563534441274865738336075082770548760890960693359375	0.17966533030458903	-0.3635987986575489	ACSL1
mitochondrial transport (GO:0006839)	1/111	0.6045413120623177594126218536985106766223907470703125	0.75288816539126290905414862208999693393707275390625	0.5849660369256024505801860868814401328563690185546875	0.72516450858545766777751850895583629608154296875	0.7232645816859161	-0.3640084105513971	HSP90AA1
positive regulation of stem cell differentiation (GO:2000738)	1/39	0.277733665497427006929598292117589153349399566650390625	0.62164427354891482746523934110882692039012908935546875	0.26895302868864423562200727246818132698535919189453125	0.5885126267251745701969412039034068584442138671875	0.28474932155731425	-0.3647902664368674	CRB2
regulation of cell shape (GO:0008360)	1/112	0.6078419376407666607775581724126823246479034423828125	0.75421563953587777984211015791515819728374481201171875	0.58822485659170864469302841825992800295352935791015625	0.72720105897326614563525026824208907783031463623046875	0.7331036298076392	-0.3649686056243751	GAS7
positive regulation of behavior (GO:0048520)	1/107	0.5910603925782076384365382182295434176921844482421875	0.74642799811092641615317688774666748940944671630859375	0.57167317956752861096703099974547512829303741455078125	0.7185836056016421391490212045027874410152435302734375	0.69409901559349	-0.36498299937761886	SGIP1
regulation of protein insertion into mitochondrial membrane involved in apoptotic signaling pathway (GO:1900739)	1/27	0.201629263946489778458470709665562026202678680419921875	0.59824067324782681520645155615056864917278289794921875	0.1968407387326780166869610866342554800212383270263671875	0.5714731124497103298409683702629990875720977783203125	0.22867479075106226	-0.3661825666529196	PPP3R1
cytokinetic process (GO:0032506)	1/16	0.12488890197644227086914980873189051635563373565673828125	0.5808693974421761385684703782317228615283966064453125	0.12456634503779273615009515197016298770904541015625	0.563534441274865738336075082770548760890960693359375	0.1761611821511645	-0.366473519089278	UNC119
cell growth (GO:0016049)	1/106	0.58761939630930559719246275562909431755542755126953125	0.7441709052697584869662250639521516859531402587890625	0.56828456590247367063994943237048573791980743408203125	0.716994545764803259402242474607191979885101318359375	0.6898733457462005	-0.3667889808323876	CADM1
lipid phosphorylation (GO:0046834)	1/39	0.277733665497427006929598292117589153349399566650390625	0.62164427354891482746523934110882692039012908935546875	0.26895302868864423562200727246818132698535919189453125	0.5885126267251745701969412039034068584442138671875	0.2872378775779672	-0.3679783372946038	IP6K2
stem cell maintenance (GO:0019827)	1/109	0.59785699770820210918742532157921232283115386962890625	0.748707742955540656026869328343309462070465087890625	0.57837152354369025797353742746054194867610931396484375	0.7209617329491984083489342083339579403400421142578125	0.7161313046940284	-0.36838058415229913	ESRRB
nitric oxide metabolic process (GO:0046209)	1/30	0.221371561691626583812109174687066115438938140869140625	0.60131108306578651134799429200938902795314788818359375	0.21550389604176256597156680072657763957977294921875	0.57724257868329253984285287515376694500446319580078125	0.244340132084702	-0.36844359185797326	HSP90AA1
regulation of bone resorption (GO:0045124)	1/33	0.240628535794956299742608507585828192532062530517578125	0.60947190116921390323767582231084816157817840576171875	0.233737156974974047418669442777172662317752838134765625	0.5871908252887443335765738083864562213420867919921875	0.2587361028806621	-0.3685698061986449	PPARGC1B
cellular response to cAMP (GO:0071320)	1/43	0.30146346855024575006609666161239147186279296875	0.62766000848924996535771470007603056728839874267578125	0.291534255905869787994788566720671951770782470703125	0.59678760859146862127744270765106193721294403076171875	0.3076731954757468	-0.36893290882638863	AQP1
regulation of osteoblast differentiation (GO:0045667)	1/106	0.58761939630930559719246275562909431755542755126953125	0.7441709052697584869662250639521516859531402587890625	0.56828456590247367063994943237048573791980743408203125	0.716994545764803259402242474607191979885101318359375	0.695703850150677	-0.36988891907676713	CTNNBIP1
regulation of mitochondrion organization (GO:0010821)	1/97	0.55532628796536520621174304324085824191570281982421875	0.7342708019130685936914915146189741790294647216796875	0.5365664217316916673183868624619208276271820068359375	0.70463489235192977577781903164577670395374298095703125	0.6290493912408186	-0.37000649446485484	PPP3R1
somatic diversification of immune receptors via germline recombination within a single locus (GO:0002562)	1/34	0.2469417357238654631146346218883991241455078125	0.613943541854914176525426228181459009647369384765625	0.239721081005681513342864263904630206525325775146484375	0.5871908252887443335765738083864562213420867919921875	0.2649486612947903	-0.3705579548936567	XRCC6
peptide metabolic process (GO:0006518)	1/113	0.61111517972400275500177713183802552521228790283203125	0.756192018906877816419864757335744798183441162109375	0.5914583149290724151114773121662437915802001953125	0.7291951827892673154707381399930454790592193603515625	0.7531957850280662	-0.3709261982434744	GLO1
epithelial cell development (GO:0002064)	1/107	0.5910603925782076384365382182295434176921844482421875	0.74642799811092641615317688774666748940944671630859375	0.57167317956752861096703099974547512829303741455078125	0.7185836056016421391490212045027874410152435302734375	0.7058598640231193	-0.3711672895705697	MAP7
actin filament polymerization (GO:0030041)	1/25	0.1881921175666835532869214375750743784010410308837890625	0.5949867885597723837776129585108719766139984130859375	0.1841548527887426345284183071271399967372417449951171875	0.5696419968927821653181808869703672826290130615234375	0.22242998454012725	-0.37152300949933126	GAS7
positive regulation of actin filament bundle assembly (GO:0032233)	1/43	0.30146346855024575006609666161239147186279296875	0.62766000848924996535771470007603056728839874267578125	0.291534255905869787994788566720671951770782470703125	0.59678760859146862127744270765106193721294403076171875	0.31043077436478744	-0.3722395394195376	SDC4
mast cell activation (GO:0045576)	1/17	0.1321581394795117436746778594169882126152515411376953125	0.5808693974421761385684703782317228615283966064453125	0.1313947153475300277936099746511899866163730621337890625	0.563534441274865738336075082770548760890960693359375	0.18542916841871218	-0.3752634008954924	NDRG1
eye morphogenesis (GO:0048592)	1/45	0.31303611844024537003150499003822915256023406982421875	0.62989079206220088824608183131203986704349517822265625	0.302564240535383499608457213980727829039096832275390625	0.59678760859146862127744270765106193721294403076171875	0.32342803396733477	-0.37564118869190205	AQP1
positive regulation of bone remodeling (GO:0046852)	1/14	0.11016836948819939967503245270563638769090175628662109375	0.5808693974421761385684703782317228615283966064453125	0.11074960310107416494584953170488006435334682464599609375	0.563534441274865738336075082770548760890960693359375	0.1705004653178177	-0.37608062588777713	PPARGC1B
embryonic axis specification (GO:0000578)	1/34	0.2469417357238654631146346218883991241455078125	0.613943541854914176525426228181459009647369384765625	0.239721081005681513342864263904630206525325775146484375	0.5871908252887443335765738083864562213420867919921875	0.26892221855290105	-0.3761153834310295	OTX2
somatic diversification of immune receptors (GO:0002200)	1/37	0.2655700107436473889066519404877908527851104736328125	0.62086425174156978368245063393260352313518524169921875	0.25739637643195367733284228961565531790256500244140625	0.5885126267251745701969412039034068584442138671875	0.28376455989997784	-0.3762368407061961	XRCC6
adipose tissue development (GO:0060612)	1/30	0.221371561691626583812109174687066115438938140869140625	0.60131108306578651134799429200938902795314788818359375	0.21550389604176256597156680072657763957977294921875	0.57724257868329253984285287515376694500446319580078125	0.24991959543981354	-0.37685693559180006	SLC25A25
regulation of Ras protein signal transduction (GO:0046578)	1/109	0.59785699770820210918742532157921232283115386962890625	0.748707742955540656026869328343309462070465087890625	0.57837152354369025797353742746054194867610931396484375	0.7209617329491984083489342083339579403400421142578125	0.7341230962264621	-0.3776356280684369	RABGEF1
response to ketone (GO:1901654)	1/105	0.58414962182038732141364789640647359192371368408203125	0.7441709052697584869662250639521516859531402587890625	0.56486938517488927136156462438520975410938262939453125	0.716994545764803259402242474607191979885101318359375	0.7025663208070295	-0.37769833831422084	AQP1
positive regulation of protein secretion (GO:0050714)	1/106	0.58761939630930559719246275562909431755542755126953125	0.7441709052697584869662250639521516859531402587890625	0.56828456590247367063994943237048573791980743408203125	0.716994545764803259402242474607191979885101318359375	0.7108528719761477	-0.3779432877666631	CADM1
response to transition metal nanoparticle (GO:1990267)	1/106	0.58761939630930559719246275562909431755542755126953125	0.7441709052697584869662250639521516859531402587890625	0.56828456590247367063994943237048573791980743408203125	0.716994545764803259402242474607191979885101318359375	0.7110373915848391	-0.37804139238199985	AQP1
regulation of phosphatase activity (GO:0010921)	1/102	0.57356522747673144291269409222877584397792816162109375	0.73834238886340408658526257568155415356159210205078125	0.55446236886417998857012889857287518680095672607421875	0.71017476087916786564591120622935704886913299560546875	0.6804571648192187	-0.37825498733139384	PPARGC1B
regulation of smooth muscle cell migration (GO:0014910)	1/31	0.2278438862154448241170712208258919417858123779296875	0.60238988012982097597358688290114514529705047607421875	0.221628926612661925066305457221460528671741485595703125	0.58209932086983184884587672058842144906520843505859375	0.2559141005691829	-0.37852116271345365	TRIB1
cell volume homeostasis (GO:0006884)	1/16	0.12488890197644227086914980873189051635563373565673828125	0.5808693974421761385684703782317228615283966064453125	0.12456634503779273615009515197016298770904541015625	0.563534441274865738336075082770548760890960693359375	0.18209955973367806	-0.3788273084075012	AQP1
cellular response to metal ion (GO:0071248)	1/99	0.5627130986475725737960829064832068979740142822265625	0.73704042470626396355015685912803746759891510009765625	0.54380872293696114194716528800199739634990692138671875	0.70834993722937411586570988220046274363994598388671875	0.6599982790088472	-0.3794893576951907	AQP1
cholesterol metabolic process (GO:0008203)	1/107	0.5910603925782076384365382182295434176921844482421875	0.74642799811092641615317688774666748940944671630859375	0.57167317956752861096703099974547512829303741455078125	0.7185836056016421391490212045027874410152435302734375	0.723039097475809	-0.38020076752070014	VLDLR
regulation of type I interferon production (GO:0032479)	1/108	0.59447284793054644413956566495471633970737457275390625	0.7479388114690006528206822622450999915599822998046875	0.5750354310370429100629507956909947097301483154296875	0.72039413805027707748962484401999972760677337646484375	0.7310489237312378	-0.3802040967849059	XRCC6
protein alkylation (GO:0008213)	1/101	0.56997792843951078367581430939026176929473876953125	0.73704042470626396355015685912803746759891510009765625	0.5509388400672909913424746264354325830936431884765625	0.70834993722937411586570988220046274363994598388671875	0.6766231310355887	-0.3803688631478649	TET3
cellular response to nutrient levels (GO:0031669)	1/99	0.5627130986475725737960829064832068979740142822265625	0.73704042470626396355015685912803746759891510009765625	0.54380872293696114194716528800199739634990692138671875	0.70834993722937411586570988220046274363994598388671875	0.6616407050793804	-0.38043372866461883	SLC2A1
regulation of epithelial cell differentiation (GO:0030856)	1/109	0.59785699770820210918742532157921232283115386962890625	0.748707742955540656026869328343309462070465087890625	0.57837152354369025797353742746054194867610931396484375	0.7209617329491984083489342083339579403400421142578125	0.7400955796388183	-0.38070789556164997	PROM1
negative regulation of actin filament polymerization (GO:0030837)	1/40	0.2837401887860366844762438631732948124408721923828125	0.6240021889245543906810098633286543190479278564453125	0.27466433314361804463032967760227620601654052734375	0.59389545755757799927465612199739553034305572509765625	0.3026724401036838	-0.38127534920279366	FHOD3
positive regulation of dendrite development (GO:1900006)	1/39	0.277733665497427006929598292117589153349399566650390625	0.62164427354891482746523934110882692039012908935546875	0.26895302868864423562200727246818132698535919189453125	0.5885126267251745701969412039034068584442138671875	0.297707782628176	-0.381391255829216	VLDLR
regulation of fat cell differentiation (GO:0045598)	1/87	0.51649008477721825016715229139663279056549072265625	0.7187907925809711162656867600162513554096221923828125	0.4986099871335767375057912431657314300537109375	0.690383059108029328854172490537166595458984375	0.5774712893628615	-0.38153481171725023	FAM57B
nuclear export (GO:0051168)	1/110	0.60121307526509981666862358906655572354793548583984375	0.75012721960063288850761864523519761860370635986328125	0.5816816587940401017675640105153433978557586669921875	0.7230849349649670632089737409842200577259063720703125	0.7514022546159989	-0.3823178799300845	ZC3H3
multicellular organismal water homeostasis (GO:0050891)	1/32	0.2342627311615970431279976082805660553276538848876953125	0.60238988012982097597358688290114514529705047607421875	0.227706559085346704751628976737265475094318389892578125	0.58330902232489190151198954481515102088451385498046875	0.2637771743395596	-0.3828229812758721	AQP1
response to starvation (GO:0042594)	1/106	0.58761939630930559719246275562909431755542755126953125	0.7441709052697584869662250639521516859531402587890625	0.56828456590247367063994943237048573791980743408203125	0.716994545764803259402242474607191979885101318359375	0.720213263285199	-0.38291998154619394	SLC2A1
positive regulation of muscle tissue development (GO:1901863)	1/47	0.32441818023917134983236110201687552034854888916015625	0.62989079206220088824608183131203986704349517822265625	0.313424010734334290706470937948324717581272125244140625	0.59678760859146862127744270765106193721294403076171875	0.3404272735679717	-0.38322644254057525	USP2
protein methylation (GO:0006479)	1/101	0.56997792843951078367581430939026176929473876953125	0.73704042470626396355015685912803746759891510009765625	0.5509388400672909913424746264354325830936431884765625	0.70834993722937411586570988220046274363994598388671875	0.6823385326743492	-0.3835818198501305	TET3
positive regulation of stress fiber assembly (GO:0051496)	1/39	0.277733665497427006929598292117589153349399566650390625	0.62164427354891482746523934110882692039012908935546875	0.26895302868864423562200727246818132698535919189453125	0.5885126267251745701969412039034068584442138671875	0.2997052416811911	-0.38395018596524255	SDC4
acid secretion (GO:0046717)	1/47	0.32441818023917134983236110201687552034854888916015625	0.62989079206220088824608183131203986704349517822265625	0.313424010734334290706470937948324717581272125244140625	0.59678760859146862127744270765106193721294403076171875	0.34272121717432524	-0.3858087851315135	STXBP1
positive regulation of angiogenesis (GO:0045766)	1/101	0.56997792843951078367581430939026176929473876953125	0.73704042470626396355015685912803746759891510009765625	0.5509388400672909913424746264354325830936431884765625	0.70834993722937411586570988220046274363994598388671875	0.6872120337751658	-0.38632149573208024	AQP1
positive regulation of epithelial cell migration (GO:0010634)	1/79	0.483008590511266155953506995501811616122722625732421875	0.7087626056415319286685416955151595175266265869140625	0.466039743287083141343174474968691356480121612548828125	0.67707670327028068868457921780645847320556640625	0.5317872142089856	-0.38699263809253864	AQP1
positive regulation of receptor activity (GO:2000273)	1/30	0.221371561691626583812109174687066115438938140869140625	0.60131108306578651134799429200938902795314788818359375	0.21550389604176256597156680072657763957977294921875	0.57724257868329253984285287515376694500446319580078125	0.2566847441935131	-0.38705818941367526	PPARGC1B
maintenance of protein location (GO:0045185)	1/108	0.59447284793054644413956566495471633970737457275390625	0.7479388114690006528206822622450999915599822998046875	0.5750354310370429100629507956909947097301483154296875	0.72039413805027707748962484401999972760677337646484375	0.7442800161105947	-0.3870853264321579	PEX5L
positive regulation of mitotic cell cycle (GO:0045931)	1/103	0.57712277961835034556514756332035176455974578857421875	0.74060432745700854884063346617040224373340606689453125	0.5579584954410048425188506371341645717620849609375	0.7126243792292872303306694448110647499561309814453125	0.7067828473321459	-0.3885187046776616	USP2
central nervous system development (GO:0007417)	1/108	0.59447284793054644413956566495471633970737457275390625	0.7479388114690006528206822622450999915599822998046875	0.5750354310370429100629507956909947097301483154296875	0.72039413805027707748962484401999972760677337646484375	0.7470371749830458	-0.3885192702692439	DSCAML1
mesoderm formation (GO:0001707)	1/35	0.253202763090424942671319286091602407395839691162109375	0.6170103432708911039838994838646613061428070068359375	0.2456586891862400368058416688654688186943531036376953125	0.5874601275328057425895167398266494274139404296875	0.28303074814910334	-0.3887610379055718	CRB2
negative regulation of immune response (GO:0050777)	1/103	0.57712277961835034556514756332035176455974578857421875	0.74060432745700854884063346617040224373340606689453125	0.5579584954410048425188506371341645717620849609375	0.7126243792292872303306694448110647499561309814453125	0.7075324244061539	-0.388930747379248	RABGEF1
regulation of mast cell degranulation (GO:0043304)	1/18	0.1393673547477302376851326926043839193880558013916015625	0.5808693974421761385684703782317228615283966064453125	0.1381702963422078156430217177330632694065570831298828125	0.563534441274865738336075082770548760890960693359375	0.19736447529611612	-0.3889347227673538	RABGEF1
negative regulation of inflammatory response (GO:0050728)	1/89	0.52451801620848481633174742455594241619110107421875	0.72034519011338205007888291220297105610370635986328125	0.506439989407544199906396897858940064907073974609375	0.693401608215197473583657483686693012714385986328125	0.6029342653509243	-0.389058711009293	RABGEF1
protein localization to nucleus (GO:0034504)	1/101	0.56997792843951078367581430939026176929473876953125	0.73704042470626396355015685912803746759891510009765625	0.5509388400672909913424746264354325830936431884765625	0.70834993722937411586570988220046274363994598388671875	0.6924912085155204	-0.38928922415022377	PPP3R1
osteoblast differentiation (GO:0001649)	1/98	0.5590350673515855906003935160697437822818756103515625	0.73629008870696643906939016233081929385662078857421875	0.5402017040234385891750434893765486776828765869140625	0.70803135964237096100504231799277476966381072998046875	0.6712406698230062	-0.39035536353088424	MEF2D
nucleus organization (GO:0006997)	1/43	0.30146346855024575006609666161239147186279296875	0.62766000848924996535771470007603056728839874267578125	0.291534255905869787994788566720671951770782470703125	0.59678760859146862127744270765106193721294403076171875	0.3255436216944403	-0.39036145191619337	MAP7
regulation of natural killer cell mediated cytotoxicity (GO:0042269)	1/24	0.1813894871578992373795102821532054804265499114990234375	0.5914874581235844974713700139545835554599761962890625	0.177737642551458241424455763990408740937709808349609375	0.5696419968927821653181808869703672826290130615234375	0.2288213465868625	-0.3906229107961928	CADM1
negative regulation of intracellular transport (GO:0032387)	1/104	0.580650830010618346221917818184010684490203857421875	0.74244118812927106798582599367364309728145599365234375	0.56142743101659309257200902720796875655651092529296875	0.715025501766415771953688818030059337615966796875	0.7186471482195321	-0.39066067444795594	RABGEF1
protein-lipid complex subunit organization (GO:0071825)	1/33	0.240628535794956299742608507585828192532062530517578125	0.60947190116921390323767582231084816157817840576171875	0.233737156974974047418669442777172662317752838134765625	0.5871908252887443335765738083864562213420867919921875	0.2745378272552907	-0.3910793764732172	BIN1
response to activity (GO:0014823)	1/43	0.30146346855024575006609666161239147186279296875	0.62766000848924996535771470007603056728839874267578125	0.291534255905869787994788566720671951770782470703125	0.59678760859146862127744270765106193721294403076171875	0.32639570681359537	-0.3913831926664445	SLC25A25
peptidyl-serine modification (GO:0018209)	1/97	0.55532628796536520621174304324085824191570281982421875	0.7342708019130685936914915146189741790294647216796875	0.5365664217316916673183868624619208276271820068359375	0.70463489235192977577781903164577670395374298095703125	0.6667985521719332	-0.392210529473235	BRSK2
negative regulation of ion transport (GO:0043271)	1/94	0.54401289579908518323492216950398869812488555908203125	0.73003718621149593648311793003813363611698150634765625	0.5254887915235801898461431846953928470611572265625	0.69892597887372731602084741098224185407161712646484375	0.6462115488864105	-0.39340217039693626	GNB5
regulation of lymphocyte mediated immunity (GO:0002706)	1/95	0.5478154608517742385487281353562138974666595458984375	0.73144838699202152643152885502786375582218170166015625	0.529210187445965818398008195799775421619415283203125	0.70042524809024886423003408708609640598297119140625	0.6537867015269704	-0.3934598199533091	CADM1
negative regulation of small GTPase mediated signal transduction (GO:0051058)	1/39	0.277733665497427006929598292117589153349399566650390625	0.62164427354891482746523934110882692039012908935546875	0.26895302868864423562200727246818132698535919189453125	0.5885126267251745701969412039034068584442138671875	0.3072034373241297	-0.3935560693837664	RABGEF1
actin cytoskeleton reorganization (GO:0031532)	1/41	0.289697058940373286528568996800458990037441253662109375	0.62474605362540558406436730365385301411151885986328125	0.280331413340317026072767703226418234407901763916015625	0.59640323877025214205360725827631540596485137939453125	0.3176637577841079	-0.3935598323310007	BRSK2
homeostasis of number of cells (GO:0048872)	1/96	0.55158650497619798880322150580468587577342987060546875	0.73144838699202152643152885502786375582218170166015625	0.5329026565645327284670429435209371149539947509765625	0.7018717915727992195940032615908421576023101806640625	0.6621597976855526	-0.39395634095906346	MAP7
monocarboxylic acid transport (GO:0015718)	1/104	0.580650830010618346221917818184010684490203857421875	0.74244118812927106798582599367364309728145599365234375	0.56142743101659309257200902720796875655651092529296875	0.715025501766415771953688818030059337615966796875	0.7247609538129551	-0.393984173918437	ACSL1
NADP metabolic process (GO:0006739)	1/27	0.201629263946489778458470709665562026202678680419921875	0.59824067324782681520645155615056864917278289794921875	0.1968407387326780166869610866342554800212383270263671875	0.5714731124497103298409683702629990875720977783203125	0.24617456552120642	-0.39420538639676855	NADK2
positive regulation of binding (GO:0051099)	1/93	0.54017854806665288602829377850866876542568206787109375	0.72778546895207718581133349289302714169025421142578125	0.52173824420906733667635535312001593410968780517578125	0.698064053203410139758489094674587249755859375	0.6402075385452727	-0.3942753654492012	EPB41
regulation of stem cell proliferation (GO:0072091)	1/86	0.5124257417885313969918570364825427532196044921875	0.71538236961170353911398933632881380617618560791015625	0.494648945928485073153524353983812034130096435546875	0.6877199557193149903611129047931171953678131103515625	0.5906072632026139	-0.39487970465490624	CTNNBIP1
replacement ossification (GO:0036075)	1/30	0.221371561691626583812109174687066115438938140869140625	0.60131108306578651134799429200938902795314788818359375	0.21550389604176256597156680072657763957977294921875	0.57724257868329253984285287515376694500446319580078125	0.26211358528181095	-0.3952444079162715	MEF2D
positive regulation of cell-substrate adhesion (GO:0010811)	1/93	0.54017854806665288602829377850866876542568206787109375	0.72778546895207718581133349289302714169025421142578125	0.52173824420906733667635535312001593410968780517578125	0.698064053203410139758489094674587249755859375	0.6419104394530442	-0.39532410642351246	SDC4
antigen processing and presentation of peptide or polysaccharide antigen via MHC class II (GO:0002504)	1/96	0.55158650497619798880322150580468587577342987060546875	0.73144838699202152643152885502786375582218170166015625	0.5329026565645327284670429435209371149539947509765625	0.7018717915727992195940032615908421576023101806640625	0.664656126990528	-0.3954415485513311	AP1B1
negative regulation of cytoskeleton organization (GO:0051494)	1/101	0.56997792843951078367581430939026176929473876953125	0.73704042470626396355015685912803746759891510009765625	0.5509388400672909913424746264354325830936431884765625	0.70834993722937411586570988220046274363994598388671875	0.7040913160767046	-0.39581031325146016	FHOD3
actin filament bundle assembly (GO:0051017)	1/45	0.31303611844024537003150499003822915256023406982421875	0.62989079206220088824608183131203986704349517822265625	0.302564240535383499608457213980727829039096832275390625	0.59678760859146862127744270765106193721294403076171875	0.340947953937636	-0.39598946673911556	GAS7
glycerol metabolic process (GO:0006071)	1/23	0.1745301996297003166436212495682411827147006988525390625	0.5914874581235844974713700139545835554599761962890625	0.171270410533169881173165549625991843640804290771484375	0.5696419968927821653181808869703672826290130615234375	0.22697542586314126	-0.3962213518709471	GDPD5
positive regulation of leukocyte mediated immunity (GO:0002705)	1/78	0.478664564714738449691111554784583859145641326904296875	0.704686109449178754715603645308874547481536865234375	0.461823772284131572885002015027566812932491302490234375	0.6740130730633271394225403128075413405895233154296875	0.538593691387703	-0.3968117078347281	CADM1
response to fungus (GO:0009620)	1/35	0.253202763090424942671319286091602407395839691162109375	0.6170103432708911039838994838646613061428070068359375	0.2456586891862400368058416688654688186943531036376953125	0.5874601275328057425895167398266494274139404296875	0.28898837726358645	-0.3969442268104846	COTL1
regulation of stem cell differentiation (GO:2000736)	1/91	0.532413445984956101852958454401232302188873291015625	0.7252857235920189271638491845806129276752471923828125	0.51414878860891677359035156769095920026302337646484375	0.696189432920800044257703120820224285125732421875	0.629850650272226	-0.39701687018632875	CRB2
trabecula formation (GO:0060343)	1/24	0.1813894871578992373795102821532054804265499114990234375	0.5914874581235844974713700139545835554599761962890625	0.177737642551458241424455763990408740937709808349609375	0.5696419968927821653181808869703672826290130615234375	0.2327028807292807	-0.39724911148805275	PPARGC1B
positive regulation of neuron apoptotic process (GO:0043525)	1/47	0.32441818023917134983236110201687552034854888916015625	0.62989079206220088824608183131203986704349517822265625	0.313424010734334290706470937948324717581272125244140625	0.59678760859146862127744270765106193721294403076171875	0.35294852113782127	-0.397321885341239	FOXO3
positive regulation of phagocytosis (GO:0050766)	1/35	0.253202763090424942671319286091602407395839691162109375	0.6170103432708911039838994838646613061428070068359375	0.2456586891862400368058416688654688186943531036376953125	0.5874601275328057425895167398266494274139404296875	0.28947159465776345	-0.3976079571539995	TUB
regulation of response to cytokine stimulus (GO:0060759)	1/101	0.56997792843951078367581430939026176929473876953125	0.73704042470626396355015685912803746759891510009765625	0.5509388400672909913424746264354325830936431884765625	0.70834993722937411586570988220046274363994598388671875	0.7080488084514254	-0.39803504782886806	RABGEF1
cerebellum development (GO:0021549)	1/30	0.221371561691626583812109174687066115438938140869140625	0.60131108306578651134799429200938902795314788818359375	0.21550389604176256597156680072657763957977294921875	0.57724257868329253984285287515376694500446319580078125	0.26484500570297065	-0.3993631514982609	CDK5R2
post-embryonic development (GO:0009791)	1/84	0.50419490280531842341105175364646129310131072998046875	0.712736250038931817840648363926447927951812744140625	0.486633589543062516913352055780705995857715606689453125	0.68432848529493173206361689153709448873996734619140625	0.5833765728889736	-0.399491828138334	HEG1
centrosome duplication (GO:0051298)	1/14	0.11016836948819939967503245270563638769090175628662109375	0.5808693974421761385684703782317228615283966064453125	0.11074960310107416494584953170488006435334682464599609375	0.563534441274865738336075082770548760890960693359375	0.1811823776912791	-0.39964220552101426	USP33
regulation of neurotransmitter levels (GO:0001505)	1/90	0.5284821571407978257894910711911506950855255126953125	0.7228479352989636286253016805858351290225982666015625	0.510309422513635535523235375876538455486297607421875	0.69587648524586664944280300915124826133251190185546875	0.6275152647563688	-0.40019549785780084	STXBP1
somitogenesis (GO:0001756)	1/41	0.289697058940373286528568996800458990037441253662109375	0.62474605362540558406436730365385301411151885986328125	0.280331413340317026072767703226418234407901763916015625	0.59640323877025214205360725827631540596485137939453125	0.32315836719282137	-0.40036721121709723	CRB2
extrinsic apoptotic signaling pathway (GO:0097191)	1/92	0.536312153538962999022032818174920976161956787109375	0.727659705806633194669075237470678985118865966796875	0.51795831925962254604911549904500134289264678955078125	0.698064053203410139758489094674587249755859375	0.6440878122146673	-0.40129176938169653	FOXO3
regulation of calcium ion transmembrane transport (GO:1903169)	1/48	0.3300387175995684874152402699110098183155059814453125	0.62989079206220088824608183131203986704349517822265625	0.318790880547852151227772310448926873505115509033203125	0.600932794074997556066364268190227448940277099609375	0.3623266958431391	-0.4016555576778879	GNB5
actin filament bundle organization (GO:0061572)	1/45	0.31303611844024537003150499003822915256023406982421875	0.62989079206220088824608183131203986704349517822265625	0.302564240535383499608457213980727829039096832275390625	0.59678760859146862127744270765106193721294403076171875	0.3458811845187484	-0.4017191017891418	GAS7
positive regulation of lipase activity (GO:0060193)	1/90	0.5284821571407978257894910711911506950855255126953125	0.7228479352989636286253016805858351290225982666015625	0.510309422513635535523235375876538455486297607421875	0.69587648524586664944280300915124826133251190185546875	0.6306710585990315	-0.4022080935011775	ADCY1
V(D)J recombination (GO:0033151)	1/16	0.12488890197644227086914980873189051635563373565673828125	0.5808693974421761385684703782317228615283966064453125	0.12456634503779273615009515197016298770904541015625	0.563534441274865738336075082770548760890960693359375	0.19343675613011962	-0.40241242636183566	XRCC6
lymph vessel development (GO:0001945)	1/9	0.0722813772711126123482472394243814051151275634765625	0.5808693974421761385684703782317228615283966064453125	0.0752550214437747999607353222017991356551647186279296875	0.563534441274865738336075082770548760890960693359375	0.1531909815621167	-0.40246162470580316	HEG1
ovulation cycle process (GO:0022602)	1/78	0.478664564714738449691111554784583859145641326904296875	0.704686109449178754715603645308874547481536865234375	0.461823772284131572885002015027566812932491302490234375	0.6740130730633271394225403128075413405895233154296875	0.5463302061727823	-0.402511625404587	FOXO3
regulation of autophagy (GO:0010506)	1/89	0.52451801620848481633174742455594241619110107421875	0.72034519011338205007888291220297105610370635986328125	0.506439989407544199906396897858940064907073974609375	0.693401608215197473583657483686693012714385986328125	0.6239044476062839	-0.4025902559002632	MTCL1
skeletal system morphogenesis (GO:0048705)	1/106	0.58761939630930559719246275562909431755542755126953125	0.7441709052697584869662250639521516859531402587890625	0.56828456590247367063994943237048573791980743408203125	0.716994545764803259402242474607191979885101318359375	0.7573745329286791	-0.40267773027357284	DSCAML1
unsaturated fatty acid metabolic process (GO:0033559)	1/100	0.5663606352283589995266765981796197593212127685546875	0.73704042470626396355015685912803746759891510009765625	0.54738769624884842102119364426471292972564697265625	0.70834993722937411586570988220046274363994598388671875	0.7087343129484482	-0.40293263589937717	ACSL1
negative regulation of binding (GO:0051100)	1/95	0.5478154608517742385487281353562138974666595458984375	0.73144838699202152643152885502786375582218170166015625	0.529210187445965818398008195799775421619415283203125	0.70042524809024886423003408708609640598297119140625	0.6697484855206179	-0.4030658897029782	CTNNBIP1
segmentation (GO:0035282)	1/44	0.30727381403404463444672956029535271227359771728515625	0.62946835955380919802593098211218602955341339111328125	0.29707068928508417737788249723962508141994476318359375	0.59678760859146862127744270765106193721294403076171875	0.3415810744373338	-0.4030711421894168	CRB2
regulation of kidney development (GO:0090183)	1/52	0.3520598624201600745919904511538334190845489501953125	0.639999879496585766247562787611968815326690673828125	0.33984573629715997267197735709487460553646087646484375	0.6068673862449285305586954564205370843410491943359375	0.3863294556527929	-0.40331020146613894	PROM1
regulation of cytokine-mediated signaling pathway (GO:0001959)	1/95	0.5478154608517742385487281353562138974666595458984375	0.73144838699202152643152885502786375582218170166015625	0.529210187445965818398008195799775421619415283203125	0.70042524809024886423003408708609640598297119140625	0.6701549437599658	-0.4033105030995169	RABGEF1
antigen processing and presentation of exogenous peptide antigen via MHC class II (GO:0019886)	1/93	0.54017854806665288602829377850866876542568206787109375	0.72778546895207718581133349289302714169025421142578125	0.52173824420906733667635535312001593410968780517578125	0.698064053203410139758489094674587249755859375	0.6554699642995643	-0.40367481504891733	AP1B1
meiotic cell cycle process (GO:1903046)	1/93	0.54017854806665288602829377850866876542568206787109375	0.72778546895207718581133349289302714169025421142578125	0.52173824420906733667635535312001593410968780517578125	0.698064053203410139758489094674587249755859375	0.6556170235672724	-0.4037653823150418	UBR2
antigen processing and presentation of peptide antigen via MHC class II (GO:0002495)	1/94	0.54401289579908518323492216950398869812488555908203125	0.73003718621149593648311793003813363611698150634765625	0.5254887915235801898461431846953928470611572265625	0.69892597887372731602084741098224185407161712646484375	0.6638659595615759	-0.4041498636077082	AP1B1
metanephric nephron tubule development (GO:0072234)	1/11	0.08762485365561435701753367766286828555166721343994140625	0.5808693974421761385684703782317228615283966064453125	0.08961827961200465042512774971328326500952243804931640625	0.563534441274865738336075082770548760890960693359375	0.16606257024210794	-0.4043109794030602	AQP1
endosome organization (GO:0007032)	1/27	0.201629263946489778458470709665562026202678680419921875	0.59824067324782681520645155615056864917278289794921875	0.1968407387326780166869610866342554800212383270263671875	0.5714731124497103298409683702629990875720977783203125	0.25277732435859185	-0.4047785465169678	STX6
cAMP metabolic process (GO:0046058)	1/35	0.253202763090424942671319286091602407395839691162109375	0.6170103432708911039838994838646613061428070068359375	0.2456586891862400368058416688654688186943531036376953125	0.5874601275328057425895167398266494274139404296875	0.29539506726864756	-0.40574422989210984	ADCY1
DNA conformation change (GO:0071103)	1/99	0.5627130986475725737960829064832068979740142822265625	0.73704042470626396355015685912803746759891510009765625	0.54380872293696114194716528800199739634990692138671875	0.70834993722937411586570988220046274363994598388671875	0.7057728289387112	-0.40580905443403276	XRCC6
response to hydrogen peroxide (GO:0042542)	1/95	0.5478154608517742385487281353562138974666595458984375	0.73144838699202152643152885502786375582218170166015625	0.529210187445965818398008195799775421619415283203125	0.70042524809024886423003408708609640598297119140625	0.6743229754231371	-0.40581889457325115	AQP1
regulation of calcium ion transmembrane transporter activity (GO:1901019)	1/48	0.3300387175995684874152402699110098183155059814453125	0.62989079206220088824608183131203986704349517822265625	0.318790880547852151227772310448926873505115509033203125	0.600932794074997556066364268190227448940277099609375	0.36622506986563064	-0.4059770818989977	GNB5
regulation of mast cell activation involved in immune response (GO:0033006)	1/19	0.1465170404311573471023422143844072706997394561767578125	0.5808693974421761385684703782317228615283966064453125	0.144893492469065410244155600594240240752696990966796875	0.564676879208890536432363660424016416072845458984375	0.21174133368125447	-0.40667327252063656	RABGEF1
regulation of natural killer cell mediated immunity (GO:0002715)	1/24	0.1813894871578992373795102821532054804265499114990234375	0.5914874581235844974713700139545835554599761962890625	0.177737642551458241424455763990408740937709808349609375	0.5696419968927821653181808869703672826290130615234375	0.23827985456493844	-0.40676961202532175	CADM1
histone H2A ubiquitination (GO:0033522)	1/15	0.1175591455619313385749791223133797757327556610107421875	0.5808693974421761385684703782317228615283966064453125	0.117684777840359633405142858464387245476245880126953125	0.563534441274865738336075082770548760890960693359375	0.1900788212047236	-0.4069233455717254	UBR2
RNA 3'-end processing (GO:0031123)	1/101	0.56997792843951078367581430939026176929473876953125	0.73704042470626396355015685912803746759891510009765625	0.5509388400672909913424746264354325830936431884765625	0.70834993722937411586570988220046274363994598388671875	0.7244979466142557	-0.4072820565339678	ZC3H3
stress-activated protein kinase signaling cascade (GO:0031098)	1/91	0.532413445984956101852958454401232302188873291015625	0.7252857235920189271638491845806129276752471923828125	0.51414878860891677359035156769095920026302337646484375	0.696189432920800044257703120820224285125732421875	0.6473172081795202	-0.4080266518707409	TRIB1
negative regulation of Ras protein signal transduction (GO:0046580)	1/38	0.271677077722172588547522309454507194459438323974609375	0.62164427354891482746523934110882692039012908935546875	0.2631971579824063933727984476718120276927947998046875	0.5885126267251745701969412039034068584442138671875	0.313224871676446	-0.4081762139221679	RABGEF1
regulation of insulin secretion involved in cellular response to glucose stimulus (GO:0061178)	1/33	0.240628535794956299742608507585828192532062530517578125	0.60947190116921390323767582231084816157817840576171875	0.233737156974974047418669442777172662317752838134765625	0.5871908252887443335765738083864562213420867919921875	0.2865688594396908	-0.4082175924052213	BRSK2
organic hydroxy compound transport (GO:0015850)	1/102	0.57356522747673144291269409222877584397792816162109375	0.73834238886340408658526257568155415356159210205078125	0.55446236886417998857012889857287518680095672607421875	0.71017476087916786564591120622935704886913299560546875	0.7344929533156503	-0.4082925966768548	AQP1
response to X-ray (GO:0010165)	1/24	0.1813894871578992373795102821532054804265499114990234375	0.5914874581235844974713700139545835554599761962890625	0.177737642551458241424455763990408740937709808349609375	0.5696419968927821653181808869703672826290130615234375	0.23933236867227584	-0.40856636801157376	XRCC6
positive regulation of cyclic nucleotide metabolic process (GO:0030801)	1/91	0.532413445984956101852958454401232302188873291015625	0.7252857235920189271638491845806129276752471923828125	0.51414878860891677359035156769095920026302337646484375	0.696189432920800044257703120820224285125732421875	0.6483063043681547	-0.4086501137548481	RCVRN
transmission of nerve impulse (GO:0019226)	1/17	0.1321581394795117436746778594169882126152515411376953125	0.5808693974421761385684703782317228615283966064453125	0.1313947153475300277936099746511899866163730621337890625	0.563534441274865738336075082770548760890960693359375	0.20194134307126788	-0.4086800141993198	NFASC
heparan sulfate proteoglycan biosynthetic process (GO:0015012)	1/15	0.1175591455619313385749791223133797757327556610107421875	0.5808693974421761385684703782317228615283966064453125	0.117684777840359633405142858464387245476245880126953125	0.563534441274865738336075082770548760890960693359375	0.19093167186165225	-0.4087491399468739	HS3ST3B1
regulation of cell killing (GO:0031341)	1/50	0.341140731452062251349843791103921830654144287109375	0.62989079206220088824608183131203986704349517822265625	0.32940019823370236817794420858263038098812103271484375	0.600932794074997556066364268190227448940277099609375	0.38053139251368856	-0.4092463616507736	CADM1
liposaccharide metabolic process (GO:1903509)	1/100	0.5663606352283589995266765981796197593212127685546875	0.73704042470626396355015685912803746759891510009765625	0.54738769624884842102119364426471292972564697265625	0.70834993722937411586570988220046274363994598388671875	0.7199134247162128	-0.4092882319094814	MAP7
response to thyroid hormone (GO:0097066)	1/15	0.1175591455619313385749791223133797757327556610107421875	0.5808693974421761385684703782317228615283966064453125	0.117684777840359633405142858464387245476245880126953125	0.563534441274865738336075082770548760890960693359375	0.19120984833032031	-0.4093446639435627	KLF9
spinal cord motor neuron differentiation (GO:0021522)	1/23	0.1745301996297003166436212495682411827147006988525390625	0.5914874581235844974713700139545835554599761962890625	0.171270410533169881173165549625991843640804290771484375	0.5696419968927821653181808869703672826290130615234375	0.2347046201235655	-0.4097138777119825	GDPD5
epithelial to mesenchymal transition (GO:0001837)	1/50	0.341140731452062251349843791103921830654144287109375	0.62989079206220088824608183131203986704349517822265625	0.32940019823370236817794420858263038098812103271484375	0.600932794074997556066364268190227448940277099609375	0.38135481811456734	-0.41013192309952484	PPP3R1
mRNA polyadenylation (GO:0006378)	1/26	0.1949385560315383958407409181745606474578380584716796875	0.59824067324782681520645155615056864917278289794921875	0.1905224246619516004219718752210610546171665191650390625	0.5702999407841122803120015305466949939727783203125	0.2509631378277425	-0.41034251543991307	ZC3H3
liver development (GO:0001889)	1/86	0.5124257417885313969918570364825427532196044921875	0.71538236961170353911398933632881380617618560791015625	0.494648945928485073153524353983812034130096435546875	0.6877199557193149903611129047931171953678131103515625	0.6141896162490683	-0.4106468534629916	CADM1
odontogenesis (GO:0042476)	1/96	0.55158650497619798880322150580468587577342987060546875	0.73144838699202152643152885502786375582218170166015625	0.5329026565645327284670429435209371149539947509765625	0.7018717915727992195940032615908421576023101806640625	0.690806053316656	-0.41099961977190175	AQP1
positive regulation of natural killer cell mediated immunity (GO:0002717)	1/19	0.1465170404311573471023422143844072706997394561767578125	0.5808693974421761385684703782317228615283966064453125	0.144893492469065410244155600594240240752696990966796875	0.564676879208890536432363660424016416072845458984375	0.2140799051667948	-0.4111647645808489	CADM1
fat cell differentiation (GO:0045444)	1/96	0.55158650497619798880322150580468587577342987060546875	0.73144838699202152643152885502786375582218170166015625	0.5329026565645327284670429435209371149539947509765625	0.7018717915727992195940032615908421576023101806640625	0.6911867843387565	-0.41122613820579124	CTBP2
actin polymerization or depolymerization (GO:0008154)	1/41	0.289697058940373286528568996800458990037441253662109375	0.62474605362540558406436730365385301411151885986328125	0.280331413340317026072767703226418234407901763916015625	0.59640323877025214205360725827631540596485137939453125	0.3322976214560487	-0.41169001178004544	GAS7
peptidyl-tyrosine dephosphorylation (GO:0035335)	1/102	0.57356522747673144291269409222877584397792816162109375	0.73834238886340408658526257568155415356159210205078125	0.55446236886417998857012889857287518680095672607421875	0.71017476087916786564591120622935704886913299560546875	0.7408056887282222	-0.4118017428464644	PTP4A3
C-terminal protein lipidation (GO:0006501)	1/27	0.201629263946489778458470709665562026202678680419921875	0.59824067324782681520645155615056864917278289794921875	0.1968407387326780166869610866342554800212383270263671875	0.5714731124497103298409683702629990875720977783203125	0.2571645800742795	-0.4118039669984152	PIGS
connective tissue development (GO:0061448)	1/44	0.30727381403404463444672956029535271227359771728515625	0.62946835955380919802593098211218602955341339111328125	0.29707068928508417737788249723962508141994476318359375	0.59678760859146862127744270765106193721294403076171875	0.34901951546660287	-0.4118486218162225	SLC25A25
regulation of embryonic development (GO:0045995)	1/101	0.56997792843951078367581430939026176929473876953125	0.73704042470626396355015685912803746759891510009765625	0.5509388400672909913424746264354325830936431884765625	0.70834993722937411586570988220046274363994598388671875	0.7331780798661023	-0.41216165976586383	OTX2
positive regulation of bone resorption (GO:0045780)	1/14	0.11016836948819939967503245270563638769090175628662109375	0.5808693974421761385684703782317228615283966064453125	0.11074960310107416494584953170488006435334682464599609375	0.563534441274865738336075082770548760890960693359375	0.1869048310041226	-0.4122644808883934	PPARGC1B
metanephric tubule development (GO:0072170)	1/11	0.08762485365561435701753367766286828555166721343994140625	0.5808693974421761385684703782317228615283966064453125	0.08961827961200465042512774971328326500952243804931640625	0.563534441274865738336075082770548760890960693359375	0.16945717171448066	-0.41257578371132253	AQP1
blood vessel morphogenesis (GO:0048514)	1/74	0.460922647638227489519380242199986241757869720458984375	0.69618438964301720961458386227604933083057403564453125	0.44462743710855823220384763772017322480678558349609375	0.66991857153633216359622792879235930740833282470703125	0.5330546111122678	-0.41286414538307414	HEG1
positive regulation of synaptic transmission (GO:0050806)	1/85	0.50832744178283240099602835471159778535366058349609375	0.714091619570055957666454560239799320697784423828125	0.490656893571798924380544804080273024737834930419921875	0.687123243072540024201089181588031351566314697265625	0.6103557503949469	-0.4129846870535905	STX3
hypothalamus development (GO:0021854)	1/13	0.10271606886546318093689222905595670454204082489013671875	0.5808693974421761385684703782317228615283966064453125	0.10376040700079207368400346922499011270701885223388671875	0.563534441274865738336075082770548760890960693359375	0.18152343786968303	-0.4131086274870246	RAX
regulation of cell-matrix adhesion (GO:0001952)	1/78	0.478664564714738449691111554784583859145641326904296875	0.704686109449178754715603645308874547481536865234375	0.461823772284131572885002015027566812932491302490234375	0.6740130730633271394225403128075413405895233154296875	0.5609885626657959	-0.41331124591082863	SDC4
regulation of dendrite development (GO:0050773)	1/89	0.52451801620848481633174742455594241619110107421875	0.72034519011338205007888291220297105610370635986328125	0.506439989407544199906396897858940064907073974609375	0.693401608215197473583657483686693012714385986328125	0.641180146905598	-0.4137378414455354	VLDLR
multicellular organismal metabolic process (GO:0044236)	1/94	0.54401289579908518323492216950398869812488555908203125	0.73003718621149593648311793003813363611698150634765625	0.5254887915235801898461431846953928470611572265625	0.69892597887372731602084741098224185407161712646484375	0.6803094735609663	-0.41416038432257346	TUB
regulation of receptor activity (GO:0010469)	1/87	0.51649008477721825016715229139663279056549072265625	0.7187907925809711162656867600162513554096221923828125	0.4986099871335767375057912431657314300537109375	0.690383059108029328854172490537166595458984375	0.6269611473529958	-0.4142327206834474	PPARGC1B
negative regulation of immune effector process (GO:0002698)	1/81	0.49158899738093209119682569507858715951442718505859375	0.70978090530936721602728312063845805823802947998046875	0.47437373361850132535977309089503251016139984130859375	0.67839464023832285466397706841235049068927764892578125	0.5839843142691067	-0.4146944345155322	RABGEF1
platelet aggregation (GO:0070527)	1/40	0.2837401887860366844762438631732948124408721923828125	0.6240021889245543906810098633286543190479278564453125	0.27466433314361804463032967760227620601654052734375	0.59389545755757799927465612199739553034305572509765625	0.33023996765679375	-0.4160020613238874	STXBP1
developmental growth involved in morphogenesis (GO:0060560)	1/79	0.483008590511266155953506995501811616122722625732421875	0.7087626056415319286685416955151595175266265869140625	0.466039743287083141343174474968691356480121612548828125	0.67707670327028068868457921780645847320556640625	0.5716871640080863	-0.41602866306632774	CADM1
male meiosis I (GO:0007141)	1/17	0.1321581394795117436746778594169882126152515411376953125	0.5808693974421761385684703782317228615283966064453125	0.1313947153475300277936099746511899866163730621337890625	0.563534441274865738336075082770548760890960693359375	0.2056491319024876	-0.41618367426785857	UBR2
appendage development (GO:0048736)	1/19	0.1465170404311573471023422143844072706997394561767578125	0.5808693974421761385684703782317228615283966064453125	0.144893492469065410244155600594240240752696990966796875	0.564676879208890536432363660424016416072845458984375	0.21686841846378296	-0.416520420976499	RAX
cellular response to starvation (GO:0009267)	1/74	0.460922647638227489519380242199986241757869720458984375	0.69618438964301720961458386227604933083057403564453125	0.44462743710855823220384763772017322480678558349609375	0.66991857153633216359622792879235930740833282470703125	0.537843688053734	-0.4165734054052068	SLC2A1
fertilization (GO:0009566)	1/100	0.5663606352283589995266765981796197593212127685546875	0.73704042470626396355015685912803746759891510009765625	0.54738769624884842102119364426471292972564697265625	0.70834993722937411586570988220046274363994598388671875	0.7333247831041793	-0.41691291423052435	MAP7
adaptive immune response (GO:0002250)	1/91	0.532413445984956101852958454401232302188873291015625	0.7252857235920189271638491845806129276752471923828125	0.51414878860891677359035156769095920026302337646484375	0.696189432920800044257703120820224285125732421875	0.6618413752395017	-0.4171817418047196	CADM1
phosphatidylinositol phosphorylation (GO:0046854)	1/34	0.2469417357238654631146346218883991241455078125	0.613943541854914176525426228181459009647369384765625	0.239721081005681513342864263904630206525325775146484375	0.5871908252887443335765738083864562213420867919921875	0.29855470851534577	-0.41755946858031434	IP6K2
non-recombinational repair (GO:0000726)	1/18	0.1393673547477302376851326926043839193880558013916015625	0.5808693974421761385684703782317228615283966064453125	0.1381702963422078156430217177330632694065570831298828125	0.563534441274865738336075082770548760890960693359375	0.21279338850639543	-0.4193395870320001	XRCC6
cellular respiration (GO:0045333)	1/38	0.271677077722172588547522309454507194459438323974609375	0.62164427354891482746523934110882692039012908935546875	0.2631971579824063933727984476718120276927947998046875	0.5885126267251745701969412039034068584442138671875	0.32185320263742534	-0.4194201468999998	SLC25A25
amide transport (GO:0042886)	1/83	0.50002784057605087486564343635109253227710723876953125	0.712736250038931817840648363926447927951812744140625	0.4825787913986687716061396713485009968280792236328125	0.68289451613019169773366456865915097296237945556640625	0.6051833729312583	-0.4194474522997396	AQP1
negative regulation of response to biotic stimulus (GO:0002832)	1/26	0.1949385560315383958407409181745606474578380584716796875	0.59824067324782681520645155615056864917278289794921875	0.1905224246619516004219718752210610546171665191650390625	0.5702999407841122803120015305466949939727783203125	0.25665542240138517	-0.41964980411492	TRIB1
positive regulation of ossification (GO:0045778)	1/83	0.50002784057605087486564343635109253227710723876953125	0.712736250038931817840648363926447927951812744140625	0.4825787913986687716061396713485009968280792236328125	0.68289451613019169773366456865915097296237945556640625	0.6056519043468582	-0.4197721874418237	CTNNBIP1
regulation of circadian rhythm (GO:0042752)	1/76	0.4698673749260280363415631654788739979267120361328125	0.700907133867555653949921179446391761302947998046875	0.453292609429317427949257535146898590028285980224609375	0.6717288943244550392108749292674474418163299560546875	0.5565619821642188	-0.4203739394685308	ADCY1
negative regulation of exocytosis (GO:0045920)	1/21	0.1606397733989080311989283700313535518944263458251953125	0.5914874581235844974713700139545835554599761962890625	0.1581843326378080394345460035765427164733409881591796875	0.5696419968927821653181808869703672826290130615234375	0.22995095775728297	-0.4204862180152034	RABGEF1
cellular response to ionizing radiation (GO:0071479)	1/45	0.31303611844024537003150499003822915256023406982421875	0.62989079206220088824608183131203986704349517822265625	0.302564240535383499608457213980727829039096832275390625	0.59678760859146862127744270765106193721294403076171875	0.36263958161692916	-0.4211829192242356	XRCC6
lung development (GO:0030324)	1/82	0.495825968411789774759057536357431672513484954833984375	0.71209048654884699036671236171969212591648101806640625	0.478492254803724481604376705945469439029693603515625	0.6804109069041481827611050903215073049068450927734375	0.6015076565095905	-0.42197583707772884	HEG1
midbrain development (GO:0030901)	1/32	0.2342627311615970431279976082805660553276538848876953125	0.60238988012982097597358688290114514529705047607421875	0.227706559085346704751628976737265475094318389892578125	0.58330902232489190151198954481515102088451385498046875	0.29089886272728394	-0.42218501338429887	OTX2
regulation of phospholipase activity (GO:0010517)	1/89	0.52451801620848481633174742455594241619110107421875	0.72034519011338205007888291220297105610370635986328125	0.506439989407544199906396897858940064907073974609375	0.693401608215197473583657483686693012714385986328125	0.6557303881699396	-0.42312675568792657	ADCY1
plasma lipoprotein particle clearance (GO:0034381)	1/20	0.1536076851013754573926917146309278905391693115234375	0.5808693974421761385684703782317228615283966064453125	0.1515647051249020271779244239951367489993572235107421875	0.564676879208890536432363660424016416072845458984375	0.2260462655292136	-0.42346454603330397	VLDLR
myeloid leukocyte activation (GO:0002274)	1/86	0.5124257417885313969918570364825427532196044921875	0.71538236961170353911398933632881380617618560791015625	0.494648945928485073153524353983812034130096435546875	0.6877199557193149903611129047931171953678131103515625	0.6335739319999929	-0.42360719674958713	NDRG1
histone demethylation (GO:0016577)	1/25	0.1881921175666835532869214375750743784010410308837890625	0.5949867885597723837776129585108719766139984130859375	0.1841548527887426345284183071271399967372417449951171875	0.5696419968927821653181808869703672826290130615234375	0.25375318099430516	-0.42384189194611555	KDM4C
negative regulation of synaptic transmission (GO:0050805)	1/47	0.32441818023917134983236110201687552034854888916015625	0.62989079206220088824608183131203986704349517822265625	0.313424010734334290706470937948324717581272125244140625	0.59678760859146862127744270765106193721294403076171875	0.37653249938510625	-0.4238708865124297	STXBP1
intrinsic apoptotic signaling pathway in response to endoplasmic reticulum stress (GO:0070059)	1/25	0.1881921175666835532869214375750743784010410308837890625	0.5949867885597723837776129585108719766139984130859375	0.1841548527887426345284183071271399967372417449951171875	0.5696419968927821653181808869703672826290130615234375	0.25388332265259383	-0.42405926650849124	BRSK2
glycoprotein biosynthetic process (GO:0009101)	1/35	0.253202763090424942671319286091602407395839691162109375	0.6170103432708911039838994838646613061428070068359375	0.2456586891862400368058416688654688186943531036376953125	0.5874601275328057425895167398266494274139404296875	0.3088444193560522	-0.42421778483569655	HS3ST3B1
multicellular organismal macromolecule metabolic process (GO:0044259)	1/89	0.52451801620848481633174742455594241619110107421875	0.72034519011338205007888291220297105610370635986328125	0.506439989407544199906396897858940064907073974609375	0.693401608215197473583657483686693012714385986328125	0.6580238956935749	-0.42460669990757766	TUB
regulation of DNA binding (GO:0051101)	1/77	0.474284259878427871814920990800601430237293243408203125	0.7020655162674096505526222244952805340290069580078125	0.457574812921137608068278268547146581113338470458984375	0.6724298107857478168369880222599022090435028076171875	0.5695964134116711	-0.4248895518292091	CTNNBIP1
polysaccharide metabolic process (GO:0005976)	1/88	0.5205207505084576968812370978412218391895294189453125	0.72034519011338205007888291220297105610370635986328125	0.5025402560172433918950218867394141852855682373046875	0.693401608215197473583657483686693012714385986328125	0.651116784217393	-0.4251307683218402	STK40
regulation of interleukin-6 production (GO:0032675)	1/84	0.50419490280531842341105175364646129310131072998046875	0.712736250038931817840648363926447927951812744140625	0.486633589543062516913352055780705995857715606689453125	0.68432848529493173206361689153709448873996734619140625	0.6211175621203286	-0.42533656974171796	RABGEF1
stress-activated MAPK cascade (GO:0051403)	1/89	0.52451801620848481633174742455594241619110107421875	0.72034519011338205007888291220297105610370635986328125	0.506439989407544199906396897858940064907073974609375	0.693401608215197473583657483686693012714385986328125	0.6600122322646268	-0.42588972478747206	TRIB1
protein dealkylation (GO:0008214)	1/27	0.201629263946489778458470709665562026202678680419921875	0.59824067324782681520645155615056864917278289794921875	0.1968407387326780166869610866342554800212383270263671875	0.5714731124497103298409683702629990875720977783203125	0.26602129400881575	-0.4259864408513801	KDM4C
modification of morphology or physiology of other organism (GO:0035821)	1/76	0.4698673749260280363415631654788739979267120361328125	0.700907133867555653949921179446391761302947998046875	0.453292609429317427949257535146898590028285980224609375	0.6717288943244550392108749292674474418163299560546875	0.5642005342278101	-0.4261433745462216	AQP1
peptidyl-serine phosphorylation (GO:0018105)	1/84	0.50419490280531842341105175364646129310131072998046875	0.712736250038931817840648363926447927951812744140625	0.486633589543062516913352055780705995857715606689453125	0.68432848529493173206361689153709448873996734619140625	0.6223118654407865	-0.42615441954751093	BRSK2
carbohydrate phosphorylation (GO:0046835)	1/24	0.1813894871578992373795102821532054804265499114990234375	0.5914874581235844974713700139545835554599761962890625	0.177737642551458241424455763990408740937709808349609375	0.5696419968927821653181808869703672826290130615234375	0.24978276142860037	-0.4264063243719796	HK1
glycolipid metabolic process (GO:0006664)	1/92	0.536312153538962999022032818174920976161956787109375	0.727659705806633194669075237470678985118865966796875	0.51795831925962254604911549904500134289264678955078125	0.698064053203410139758489094674587249755859375	0.6853260039201897	-0.4269847674508717	MAP7
chloride transport (GO:0006821)	1/92	0.536312153538962999022032818174920976161956787109375	0.727659705806633194669075237470678985118865966796875	0.51795831925962254604911549904500134289264678955078125	0.698064053203410139758489094674587249755859375	0.6854407688218309	-0.42705627045025957	TTYH2
positive regulation of protein tyrosine kinase activity (GO:0061098)	1/32	0.2342627311615970431279976082805660553276538848876953125	0.60238988012982097597358688290114514529705047607421875	0.227706559085346704751628976737265475094318389892578125	0.58330902232489190151198954481515102088451385498046875	0.29427380519550095	-0.4270831079239507	UNC119
retina homeostasis (GO:0001895)	1/39	0.277733665497427006929598292117589153349399566650390625	0.62164427354891482746523934110882692039012908935546875	0.26895302868864423562200727246818132698535919189453125	0.5885126267251745701969412039034068584442138671875	0.3334577345558149	-0.42719025692065027	AIPL1
histone lysine demethylation (GO:0070076)	1/24	0.1813894871578992373795102821532054804265499114990234375	0.5914874581235844974713700139545835554599761962890625	0.177737642551458241424455763990408740937709808349609375	0.5696419968927821653181808869703672826290130615234375	0.2502488862710693	-0.42720205014440227	KDM4C
fatty-acyl-CoA metabolic process (GO:0035337)	1/29	0.2148453147485765157842507733221282251179218292236328125	0.60131108306578651134799429200938902795314788818359375	0.209331101063397861938852884122752584517002105712890625	0.57724257868329253984285287515376694500446319580078125	0.27784791214740284	-0.42728479302697003	ACSL1
phagocytosis (GO:0006909)	1/48	0.3300387175995684874152402699110098183155059814453125	0.62989079206220088824608183131203986704349517822265625	0.318790880547852151227772310448926873505115509033203125	0.600932794074997556066364268190227448940277099609375	0.38659657552611776	-0.42855981886172917	TUB
post-Golgi vesicle-mediated transport (GO:0006892)	1/90	0.5284821571407978257894910711911506950855255126953125	0.7228479352989636286253016805858351290225982666015625	0.510309422513635535523235375876538455486297607421875	0.69587648524586664944280300915124826133251190185546875	0.672071749368473	-0.42861122818916975	AP1B1
cellular polysaccharide metabolic process (GO:0044264)	1/81	0.49158899738093209119682569507858715951442718505859375	0.70978090530936721602728312063845805823802947998046875	0.47437373361850132535977309089503251016139984130859375	0.67839464023832285466397706841235049068927764892578125	0.6037422880565726	-0.4287248143849309	STK40
gluconeogenesis (GO:0006094)	1/46	0.318750776637574506633399096244829706847667694091796875	0.62989079206220088824608183131203986704349517822265625	0.3080152387944661285246183979324996471405029296875	0.59678760859146862127744270765106193721294403076171875	0.37505752001718606	-0.4288204200178716	ENO1
leukocyte proliferation (GO:0070661)	1/89	0.52451801620848481633174742455594241619110107421875	0.72034519011338205007888291220297105610370635986328125	0.506439989407544199906396897858940064907073974609375	0.693401608215197473583657483686693012714385986328125	0.6645670460684883	-0.4288288345532543	CADM1
positive regulation of phospholipase activity (GO:0010518)	1/80	0.48731663602332719875676048104651272296905517578125	0.70978090530936721602728312063845805823802947998046875	0.47022297975807003656001370472949929535388946533203125	0.67839464023832285466397706841235049068927764892578125	0.5982719119519145	-0.43006249345028613	ADCY1
cGMP metabolic process (GO:0046068)	1/24	0.1813894871578992373795102821532054804265499114990234375	0.5914874581235844974713700139545835554599761962890625	0.177737642551458241424455763990408740937709808349609375	0.5696419968927821653181808869703672826290130615234375	0.25209644713348905	-0.4303560373607024	AQP1
central nervous system neuron differentiation (GO:0021953)	1/87	0.51649008477721825016715229139663279056549072265625	0.7187907925809711162656867600162513554096221923828125	0.4986099871335767375057912431657314300537109375	0.690383059108029328854172490537166595458984375	0.6526057488761513	-0.43117608807491775	GDPD5
regulation of monooxygenase activity (GO:0032768)	1/49	0.335612773976099953987528579091303981840610504150390625	0.62989079206220088824608183131203986704349517822265625	0.324116169970729173233081610305816866457462310791015625	0.600932794074997556066364268190227448940277099609375	0.39532921071629734	-0.4316193419477206	HSP90AA1
myeloid leukocyte differentiation (GO:0002573)	1/83	0.50002784057605087486564343635109253227710723876953125	0.712736250038931817840648363926447927951812744140625	0.4825787913986687716061396713485009968280792236328125	0.68289451613019169773366456865915097296237945556640625	0.6228694181150696	-0.43170549990219803	GLO1
vesicle docking (GO:0048278)	1/34	0.2469417357238654631146346218883991241455078125	0.613943541854914176525426228181459009647369384765625	0.239721081005681513342864263904630206525325775146484375	0.5871908252887443335765738083864562213420867919921875	0.30879526693211307	-0.4318819428488829	STXBP1
negative regulation of Notch signaling pathway (GO:0045746)	1/22	0.1676137859999221879636621679310337640345096588134765625	0.5914874581235844974713700139545835554599761962890625	0.1647527703358961648216762796437251381576061248779296875	0.5696419968927821653181808869703672826290130615234375	0.242212342620876	-0.43261373065983955	GDPD5
protein localization to plasma membrane (GO:0072659)	1/77	0.474284259878427871814920990800601430237293243408203125	0.7020655162674096505526222244952805340290069580078125	0.457574812921137608068278268547146581113338470458984375	0.6724298107857478168369880222599022090435028076171875	0.5805759566264392	-0.4330797248815113	MAP7
positive regulation of lymphocyte mediated immunity (GO:0002708)	1/69	0.43789911462866026869988900216412730515003204345703125	0.6810642911851283454183203502907417714595794677734375	0.422364447507255380553914392294245772063732147216796875	0.6553931082009134545529605020419694483280181884765625	0.5245549426203453	-0.4331600181172111	CADM1
regulation of cilium assembly (GO:1902017)	1/38	0.271677077722172588547522309454507194459438323974609375	0.62164427354891482746523934110882692039012908935546875	0.2631971579824063933727984476718120276927947998046875	0.5885126267251745701969412039034068584442138671875	0.33248372418205624	-0.43327321678197167	TBC1D8
bone development (GO:0060348)	1/40	0.2837401887860366844762438631732948124408721923828125	0.6240021889245543906810098633286543190479278564453125	0.27466433314361804463032967760227620601654052734375	0.59389545755757799927465612199739553034305572509765625	0.34447018066925855	-0.4339278078295787	CADM1
cellular aldehyde metabolic process (GO:0006081)	1/46	0.318750776637574506633399096244829706847667694091796875	0.62989079206220088824608183131203986704349517822265625	0.3080152387944661285246183979324996471405029296875	0.59678760859146862127744270765106193721294403076171875	0.37961970483859925	-0.43403657462591116	GLO1
regulation of oxidoreductase activity (GO:0051341)	1/77	0.474284259878427871814920990800601430237293243408203125	0.7020655162674096505526222244952805340290069580078125	0.457574812921137608068278268547146581113338470458984375	0.6724298107857478168369880222599022090435028076171875	0.5821956034874941	-0.43428789791896655	HSP90AA1
histone methylation (GO:0016571)	1/74	0.460922647638227489519380242199986241757869720458984375	0.69618438964301720961458386227604933083057403564453125	0.44462743710855823220384763772017322480678558349609375	0.66991857153633216359622792879235930740833282470703125	0.5610035883895622	-0.4345113281995658	TET3
regulation of organelle assembly (GO:1902115)	1/80	0.48731663602332719875676048104651272296905517578125	0.70978090530936721602728312063845805823802947998046875	0.47022297975807003656001370472949929535388946533203125	0.67839464023832285466397706841235049068927764892578125	0.6048457243679312	-0.43478802059375965	TBC1D8
histone ubiquitination (GO:0016574)	1/32	0.2342627311615970431279976082805660553276538848876953125	0.60238988012982097597358688290114514529705047607421875	0.227706559085346704751628976737265475094318389892578125	0.58330902232489190151198954481515102088451385498046875	0.2999452863450937	-0.4353141966349931	UBR2
regulation of synaptic transmission, GABAergic (GO:0032228)	1/32	0.2342627311615970431279976082805660553276538848876953125	0.60238988012982097597358688290114514529705047607421875	0.227706559085346704751628976737265475094318389892578125	0.58330902232489190151198954481515102088451385498046875	0.30079321340310067	-0.436544803358503	STXBP1
regulation of lyase activity (GO:0051339)	1/77	0.474284259878427871814920990800601430237293243408203125	0.7020655162674096505526222244952805340290069580078125	0.457574812921137608068278268547146581113338470458984375	0.6724298107857478168369880222599022090435028076171875	0.5852939943748279	-0.43659913774511955	RCVRN
B cell differentiation (GO:0030183)	1/80	0.48731663602332719875676048104651272296905517578125	0.70978090530936721602728312063845805823802947998046875	0.47022297975807003656001370472949929535388946533203125	0.67839464023832285466397706841235049068927764892578125	0.6075715686695321	-0.4367474697567315	TPD52
excretion (GO:0007588)	1/45	0.31303611844024537003150499003822915256023406982421875	0.62989079206220088824608183131203986704349517822265625	0.302564240535383499608457213980727829039096832275390625	0.59678760859146862127744270765106193721294403076171875	0.376195017269685	-0.43692669968561665	KIRREL
formation of primary germ layer (GO:0001704)	1/46	0.318750776637574506633399096244829706847667694091796875	0.62989079206220088824608183131203986704349517822265625	0.3080152387944661285246183979324996471405029296875	0.59678760859146862127744270765106193721294403076171875	0.38230113824573364	-0.43710238010514707	CRB2
adenylate cyclase-activating G-protein coupled receptor signaling pathway (GO:0007189)	1/47	0.32441818023917134983236110201687552034854888916015625	0.62989079206220088824608183131203986704349517822265625	0.313424010734334290706470937948324717581272125244140625	0.59678760859146862127744270765106193721294403076171875	0.38842325257415977	-0.437256567970937	ADCY1
vascular process in circulatory system (GO:0003018)	1/86	0.5124257417885313969918570364825427532196044921875	0.71538236961170353911398933632881380617618560791015625	0.494648945928485073153524353983812034130096435546875	0.6877199557193149903611129047931171953678131103515625	0.6545006322133493	-0.4375987774742167	CTNNBIP1
cell killing (GO:0001906)	1/43	0.30146346855024575006609666161239147186279296875	0.62766000848924996535771470007603056728839874267578125	0.291534255905869787994788566720671951770782470703125	0.59678760859146862127744270765106193721294403076171875	0.36514907902981864	-0.4378526107009123	CADM1
cellular response to alcohol (GO:0097306)	1/70	0.442580703467726321864716965137631632387638092041015625	0.6828387996359206457697155201458372175693511962890625	0.42688668866963952464033127398579381406307220458984375	0.65712318096238686582211130371433682739734649658203125	0.5373769195589406	-0.4380333652529167	AQP1
protein demethylation (GO:0006482)	1/27	0.201629263946489778458470709665562026202678680419921875	0.59824067324782681520645155615056864917278289794921875	0.1968407387326780166869610866342554800212383270263671875	0.5714731124497103298409683702629990875720977783203125	0.27383931172649556	-0.43850562490571027	KDM4C
regulation of cyclase activity (GO:0031279)	1/73	0.45639419058542196605543495024903677403926849365234375	0.69462475455503913668309223794494755566120147705078125	0.44024394680922995792826668548514135181903839111328125	0.6662884845206955564123063595616258680820465087890625	0.559126163306089	-0.4385776622224754	RCVRN
positive regulation of nucleotide biosynthetic process (GO:0030810)	1/84	0.50419490280531842341105175364646129310131072998046875	0.712736250038931817840648363926447927951812744140625	0.486633589543062516913352055780705995857715606689453125	0.68432848529493173206361689153709448873996734619140625	0.6410173800091093	-0.4389638132709536	RCVRN
regulation of fibroblast proliferation (GO:0048145)	1/75	0.46541360624435090809214443652308546006679534912109375	0.69812040936652641764936788604245521128177642822265625	0.44897690405546442082851399391074664890766143798828125	0.6717288943244550392108749292674474418163299560546875	0.5741994341368567	-0.4391642601232663	AQP1
cellular response to UV (GO:0034644)	1/47	0.32441818023917134983236110201687552034854888916015625	0.62989079206220088824608183131203986704349517822265625	0.313424010734334290706470937948324717581272125244140625	0.59678760859146862127744270765106193721294403076171875	0.390136856242683	-0.4391856091753325	AQP1
protein heterooligomerization (GO:0051291)	1/81	0.49158899738093209119682569507858715951442718505859375	0.70978090530936721602728312063845805823802947998046875	0.47437373361850132535977309089503251016139984130859375	0.67839464023832285466397706841235049068927764892578125	0.6187206583341	-0.4393611390950859	PRKAB1
positive regulation of fibroblast proliferation (GO:0048146)	1/49	0.335612773976099953987528579091303981840610504150390625	0.62989079206220088824608183131203986704349517822265625	0.324116169970729173233081610305816866457462310791015625	0.600932794074997556066364268190227448940277099609375	0.4025426066404393	-0.43949490772325556	AQP1
phenol-containing compound metabolic process (GO:0018958)	1/81	0.49158899738093209119682569507858715951442718505859375	0.70978090530936721602728312063845805823802947998046875	0.47437373361850132535977309089503251016139984130859375	0.67839464023832285466397706841235049068927764892578125	0.6189939030145394	-0.4395551734988713	SNCB
positive regulation of cyclic nucleotide biosynthetic process (GO:0030804)	1/82	0.495825968411789774759057536357431672513484954833984375	0.71209048654884699036671236171969212591648101806640625	0.478492254803724481604376705945469439029693603515625	0.6804109069041481827611050903215073049068450927734375	0.6273264510996462	-0.44008850337810035	RCVRN
cellular glucose homeostasis (GO:0001678)	1/49	0.335612773976099953987528579091303981840610504150390625	0.62989079206220088824608183131203986704349517822265625	0.324116169970729173233081610305816866457462310791015625	0.600932794074997556066364268190227448940277099609375	0.40359990485289077	-0.44064926299559665	HK1
positive regulation of purine nucleotide biosynthetic process (GO:1900373)	1/84	0.50419490280531842341105175364646129310131072998046875	0.712736250038931817840648363926447927951812744140625	0.486633589543062516913352055780705995857715606689453125	0.68432848529493173206361689153709448873996734619140625	0.6442671559203614	-0.441189235031373	RCVRN
positive regulation of natural killer cell mediated cytotoxicity (GO:0045954)	1/18	0.1393673547477302376851326926043839193880558013916015625	0.5808693974421761385684703782317228615283966064453125	0.1381702963422078156430217177330632694065570831298828125	0.563534441274865738336075082770548760890960693359375	0.22390549219405997	-0.4412375651794836	CADM1
cGMP biosynthetic process (GO:0006182)	1/16	0.12488890197644227086914980873189051635563373565673828125	0.5808693974421761385684703782317228615283966064453125	0.12456634503779273615009515197016298770904541015625	0.563534441274865738336075082770548760890960693359375	0.21247894538264242	-0.4420264776603097	AQP1
negative regulation of TOR signaling (GO:0032007)	1/22	0.1676137859999221879636621679310337640345096588134765625	0.5914874581235844974713700139545835554599761962890625	0.1647527703358961648216762796437251381576061248779296875	0.5696419968927821653181808869703672826290130615234375	0.247610728971178	-0.4422557498619858	UBR2
axis specification (GO:0009798)	1/78	0.478664564714738449691111554784583859145641326904296875	0.704686109449178754715603645308874547481536865234375	0.461823772284131572885002015027566812932491302490234375	0.6740130730633271394225403128075413405895233154296875	0.6007357087084472	-0.44259516281320344	OTX2
mononuclear cell proliferation (GO:0032943)	1/83	0.50002784057605087486564343635109253227710723876953125	0.712736250038931817840648363926447927951812744140625	0.4825787913986687716061396713485009968280792236328125	0.68289451613019169773366456865915097296237945556640625	0.6388693869410966	-0.44279494231111	CADM1
negative regulation of transmembrane transport (GO:0034763)	1/51	0.34662296899367872615727037555188871920108795166015625	0.63578941323568793908549423576914705336093902587890625	0.3346432821914888666725573784788139164447784423828125	0.603162124110160124956792060402221977710723876953125	0.4179345474859057	-0.44280902310289066	GNB5
regulation of phagocytosis (GO:0050764)	1/52	0.3520598624201600745919904511538334190845489501953125	0.639999879496585766247562787611968815326690673828125	0.33984573629715997267197735709487460553646087646484375	0.6068673862449285305586954564205370843410491943359375	0.4244598240375013	-0.4431165541275728	TUB
regulation of tissue remodeling (GO:0034103)	1/58	0.38374966164220847275601045112125575542449951171875	0.65660588493913996099848873200244270265102386474609375	0.37022454222295120285224356848630122840404510498046875	0.62397394756677171390180092203081585466861724853515625	0.4626599221264627	-0.44311941637364505	PPARGC1B
C-terminal protein amino acid modification (GO:0018410)	1/32	0.2342627311615970431279976082805660553276538848876953125	0.60238988012982097597358688290114514529705047607421875	0.227706559085346704751628976737265475094318389892578125	0.58330902232489190151198954481515102088451385498046875	0.3056153441845573	-0.4435432196789501	PIGS
myelin maintenance (GO:0043217)	1/12	0.09520173466087726577011807194139692001044750213623046875	0.5808693974421761385684703782317228615283966064453125	0.0967167725604098638125805109666544012725353240966796875	0.563534441274865738336075082770548760890960693359375	0.1886605549535301	-0.4436838026437013	NDRG1
carbohydrate derivative transport (GO:1901264)	1/43	0.30146346855024575006609666161239147186279296875	0.62766000848924996535771470007603056728839874267578125	0.291534255905869787994788566720671951770782470703125	0.59678760859146862127744270765106193721294403076171875	0.37097192314703575	-0.444834820556684	VLDLR
positive regulation of type I interferon production (GO:0032481)	1/77	0.474284259878427871814920990800601430237293243408203125	0.7020655162674096505526222244952805340290069580078125	0.457574812921137608068278268547146581113338470458984375	0.6724298107857478168369880222599022090435028076171875	0.5965631840902403	-0.4450053721506008	XRCC6
regulation of cell junction assembly (GO:1901888)	1/50	0.341140731452062251349843791103921830654144287109375	0.62989079206220088824608183131203986704349517822265625	0.32940019823370236817794420858263038098812103271484375	0.600932794074997556066364268190227448940277099609375	0.41406987901901043	-0.4453156685400411	SDC4
establishment of cell polarity (GO:0030010)	1/49	0.335612773976099953987528579091303981840610504150390625	0.62989079206220088824608183131203986704349517822265625	0.324116169970729173233081610305816866457462310791015625	0.600932794074997556066364268190227448940277099609375	0.4079137457274882	-0.4453591025649704	BRSK2
negative regulation of cysteine-type endopeptidase activity (GO:2000117)	1/71	0.447223533529478800563339291329612024128437042236328125	0.6860815571190868045192701174528338015079498291015625	0.431373839383215995635367789873271249234676361083984375	0.65951832748283301111058563037659041583538055419921875	0.5536533910725414	-0.4455230757603062	AQP1
long-chain fatty acid metabolic process (GO:0001676)	1/86	0.5124257417885313969918570364825427532196044921875	0.71538236961170353911398933632881380617618560791015625	0.494648945928485073153524353983812034130096435546875	0.6877199557193149903611129047931171953678131103515625	0.6663701234857449	-0.4455347130782454	ACSL1
T cell proliferation (GO:0042098)	1/41	0.289697058940373286528568996800458990037441253662109375	0.62474605362540558406436730365385301411151885986328125	0.280331413340317026072767703226418234407901763916015625	0.59640323877025214205360725827631540596485137939453125	0.3606616486149641	-0.44683075887301815	CADM1
leukocyte mediated cytotoxicity (GO:0001909)	1/26	0.1949385560315383958407409181745606474578380584716796875	0.59824067324782681520645155615056864917278289794921875	0.1905224246619516004219718752210610546171665191650390625	0.5702999407841122803120015305466949939727783203125	0.27330688306080686	-0.4468761223379006	CADM1
regulation of cell cycle checkpoint (GO:1901976)	1/29	0.2148453147485765157842507733221282251179218292236328125	0.60131108306578651134799429200938902795314788818359375	0.209331101063397861938852884122752584517002105712890625	0.57724257868329253984285287515376694500446319580078125	0.2909181333249787	-0.4473846624393932	NDRG1
regulation of BMP signaling pathway (GO:0030510)	1/73	0.45639419058542196605543495024903677403926849365234375	0.69462475455503913668309223794494755566120147705078125	0.44024394680922995792826668548514135181903839111328125	0.6662884845206955564123063595616258680820465087890625	0.5703871500974408	-0.4474107621297776	CRB2
lymphocyte proliferation (GO:0046651)	1/81	0.49158899738093209119682569507858715951442718505859375	0.70978090530936721602728312063845805823802947998046875	0.47437373361850132535977309089503251016139984130859375	0.67839464023832285466397706841235049068927764892578125	0.6302505568187063	-0.4475486616282546	CADM1
negative regulation of cysteine-type endopeptidase activity involved in apoptotic process (GO:0043154)	1/69	0.43789911462866026869988900216412730515003204345703125	0.6810642911851283454183203502907417714595794677734375	0.422364447507255380553914392294245772063732147216796875	0.6553931082009134545529605020419694483280181884765625	0.5430260428412882	-0.4484128380913797	AQP1
hormone transport (GO:0009914)	1/75	0.46541360624435090809214443652308546006679534912109375	0.69812040936652641764936788604245521128177642822265625	0.44897690405546442082851399391074664890766143798828125	0.6717288943244550392108749292674474418163299560546875	0.5863085378911245	-0.4484256513313451	AQP1
blood vessel development (GO:0001568)	1/85	0.50832744178283240099602835471159778535366058349609375	0.714091619570055957666454560239799320697784423828125	0.490656893571798924380544804080273024737834930419921875	0.687123243072540024201089181588031351566314697265625	0.6634865616854327	-0.4489345596639597	AQP1
embryonic skeletal system morphogenesis (GO:0048704)	1/81	0.49158899738093209119682569507858715951442718505859375	0.70978090530936721602728312063845805823802947998046875	0.47437373361850132535977309089503251016139984130859375	0.67839464023832285466397706841235049068927764892578125	0.6330374248083218	-0.4495276508181773	DSCAML1
wound healing (GO:0042060)	1/75	0.46541360624435090809214443652308546006679534912109375	0.69812040936652641764936788604245521128177642822265625	0.44897690405546442082851399391074664890766143798828125	0.6717288943244550392108749292674474418163299560546875	0.5877601892508049	-0.44953591608855314	AQP1
regulation of cyclin-dependent protein serine/threonine kinase activity (GO:0000079)	1/89	0.52451801620848481633174742455594241619110107421875	0.72034519011338205007888291220297105610370635986328125	0.506439989407544199906396897858940064907073974609375	0.693401608215197473583657483686693012714385986328125	0.6971221556245184	-0.44983584922883185	CDK5R2
water-soluble vitamin metabolic process (GO:0006767)	1/90	0.5284821571407978257894910711911506950855255126953125	0.7228479352989636286253016805858351290225982666015625	0.510309422513635535523235375876538455486297607421875	0.69587648524586664944280300915124826133251190185546875	0.7062514205909026	-0.4504091848441155	SLC2A1
pyridine-containing compound biosynthetic process (GO:0072525)	1/24	0.1813894871578992373795102821532054804265499114990234375	0.5914874581235844974713700139545835554599761962890625	0.177737642551458241424455763990408740937709808349609375	0.5696419968927821653181808869703672826290130615234375	0.2639028068024591	-0.4505107766304023	NADK2
regulation of TOR signaling (GO:0032006)	1/46	0.318750776637574506633399096244829706847667694091796875	0.62989079206220088824608183131203986704349517822265625	0.3080152387944661285246183979324996471405029296875	0.59678760859146862127744270765106193721294403076171875	0.3940785766724843	-0.45056806422917806	UBR2
negative regulation of protein polymerization (GO:0032272)	1/50	0.341140731452062251349843791103921830654144287109375	0.62989079206220088824608183131203986704349517822265625	0.32940019823370236817794420858263038098812103271484375	0.600932794074997556066364268190227448940277099609375	0.41906134574051174	-0.45068379226192784	FHOD3
fatty-acyl-CoA biosynthetic process (GO:0046949)	1/19	0.1465170404311573471023422143844072706997394561767578125	0.5808693974421761385684703782317228615283966064453125	0.144893492469065410244155600594240240752696990966796875	0.564676879208890536432363660424016416072845458984375	0.2347693690243087	-0.4509012290082357	ACSL1
regulation of mRNA metabolic process (GO:1903311)	1/76	0.4698673749260280363415631654788739979267120361328125	0.700907133867555653949921179446391761302947998046875	0.453292609429317427949257535146898590028285980224609375	0.6717288943244550392108749292674474418163299560546875	0.5976154206111636	-0.4513817987936741	RBM5
nuclear import (GO:0051170)	1/75	0.46541360624435090809214443652308546006679534912109375	0.69812040936652641764936788604245521128177642822265625	0.44897690405546442082851399391074664890766143798828125	0.6717288943244550392108749292674474418163299560546875	0.591132384349399	-0.45211506799540163	PPP3R1
positive regulation of transmembrane receptor protein serine/threonine kinase signaling pathway (GO:0090100)	1/73	0.45639419058542196605543495024903677403926849365234375	0.69462475455503913668309223794494755566120147705078125	0.44024394680922995792826668548514135181903839111328125	0.6662884845206955564123063595616258680820465087890625	0.5786567360897569	-0.45389741206690853	CRB2
meiosis I (GO:0007127)	1/22	0.1676137859999221879636621679310337640345096588134765625	0.5914874581235844974713700139545835554599761962890625	0.1647527703358961648216762796437251381576061248779296875	0.5696419968927821653181808869703672826290130615234375	0.2543359916784232	-0.4542676934234369	UBR2
positive regulation of epithelial cell differentiation (GO:0030858)	1/52	0.3520598624201600745919904511538334190845489501953125	0.639999879496585766247562787611968815326690673828125	0.33984573629715997267197735709487460553646087646484375	0.6068673862449285305586954564205370843410491943359375	0.43515663142075445	-0.4542835295617772	PROM1
fatty acid transport (GO:0015908)	1/49	0.335612773976099953987528579091303981840610504150390625	0.62989079206220088824608183131203986704349517822265625	0.324116169970729173233081610305816866457462310791015625	0.600932794074997556066364268190227448940277099609375	0.4161210134251405	-0.45431977480173985	ACSL1
platelet degranulation (GO:0002576)	1/81	0.49158899738093209119682569507858715951442718505859375	0.70978090530936721602728312063845805823802947998046875	0.47437373361850132535977309089503251016139984130859375	0.67839464023832285466397706841235049068927764892578125	0.6402305694615812	-0.454635591188297	STXBP1
chloride transmembrane transport (GO:1902476)	1/84	0.50419490280531842341105175364646129310131072998046875	0.712736250038931817840648363926447927951812744140625	0.486633589543062516913352055780705995857715606689453125	0.68432848529493173206361689153709448873996734619140625	0.6642719339689953	-0.4548883544776236	TTYH2
positive regulation of protein polymerization (GO:0032273)	1/69	0.43789911462866026869988900216412730515003204345703125	0.6810642911851283454183203502907417714595794677734375	0.422364447507255380553914392294245772063732147216796875	0.6553931082009134545529605020419694483280181884765625	0.5510630903801068	-0.45504956453252815	KIRREL
positive regulation of cyclase activity (GO:0031281)	1/47	0.32441818023917134983236110201687552034854888916015625	0.62989079206220088824608183131203986704349517822265625	0.313424010734334290706470937948324717581272125244140625	0.59678760859146862127744270765106193721294403076171875	0.4045290899005714	-0.4553872620191786	RCVRN
response to copper ion (GO:0046688)	1/20	0.1536076851013754573926917146309278905391693115234375	0.5808693974421761385684703782317228615283966064453125	0.1515647051249020271779244239951367489993572235107421875	0.564676879208890536432363660424016416072845458984375	0.24388668645497275	-0.45688595970135365	AQP1
body fluid secretion (GO:0007589)	1/71	0.447223533529478800563339291329612024128437042236328125	0.6860815571190868045192701174528338015079498291015625	0.431373839383215995635367789873271249234676361083984375	0.65951832748283301111058563037659041583538055419921875	0.5679363262479089	-0.4570165070529198	AQP1
positive regulation of actin filament polymerization (GO:0030838)	1/57	0.37857710989912474186525059849373064935207366943359375	0.65188660505589079985355738244834356009960174560546875	0.365259397127575713426494985469616949558258056640625	0.6226012451038223094457180195604451000690460205078125	0.4711210415492518	-0.4576165933437503	KIRREL
regulation of gene expression by genetic imprinting (GO:0006349)	1/19	0.1465170404311573471023422143844072706997394561767578125	0.5808693974421761385684703782317228615283966064453125	0.144893492469065410244155600594240240752696990966796875	0.564676879208890536432363660424016416072845458984375	0.2384901493587714	-0.45804741009928424	DNMT3A
positive regulation of neuron death (GO:1901216)	1/55	0.368102190923706940051118863266310654580593109130859375	0.64621320903381584965785577878705225884914398193359375	0.355212427813155373623743571442901156842708587646484375	0.61716444986841667574850589517154730856418609619140625	0.45899991418772657	-0.45872207540524074	FOXO3
vesicle docking involved in exocytosis (GO:0006904)	1/29	0.2148453147485765157842507733221282251179218292236328125	0.60131108306578651134799429200938902795314788818359375	0.209331101063397861938852884122752584517002105712890625	0.57724257868329253984285287515376694500446319580078125	0.2985027358287751	-0.4590485446186021	STXBP1
lipid translocation (GO:0034204)	1/18	0.1393673547477302376851326926043839193880558013916015625	0.5808693974421761385684703782317228615283966064453125	0.1381702963422078156430217177330632694065570831298828125	0.563534441274865738336075082770548760890960693359375	0.2329943476591632	-0.4591484454191456	ATP11A
positive regulation of cytokine secretion (GO:0050715)	1/69	0.43789911462866026869988900216412730515003204345703125	0.6810642911851283454183203502907417714595794677734375	0.422364447507255380553914392294245772063732147216796875	0.6553931082009134545529605020419694483280181884765625	0.556251368234261	-0.45933387175509705	CADM1
heterotypic cell-cell adhesion (GO:0034113)	1/22	0.1676137859999221879636621679310337640345096588134765625	0.5914874581235844974713700139545835554599761962890625	0.1647527703358961648216762796437251381576061248779296875	0.5696419968927821653181808869703672826290130615234375	0.25745277509400044	-0.45983455796254974	NFASC
positive regulation of mitochondrion organization (GO:0010822)	1/64	0.413898440319126093012158662531874142587184906005859375	0.6651939219414526593965319989365525543689727783203125	0.39921729442568965051663099075085483491420745849609375	0.63855846857189690890521660548984073102474212646484375	0.5217360278969445	-0.46024142757336844	PPP3R1
peptide transport (GO:0015833)	1/72	0.451827923769410999543794105193228460848331451416015625	0.69079014392831805668748756943386979401111602783203125	0.4358261694984879586201031997916288673877716064453125	0.66257356849432291756585300390725024044513702392578125	0.5802597492404936	-0.46098960412023615	AQP1
regulation of mRNA splicing, via spliceosome (GO:0048024)	1/44	0.30727381403404463444672956029535271227359771728515625	0.62946835955380919802593098211218602955341339111328125	0.29707068928508417737788249723962508141994476318359375	0.59678760859146862127744270765106193721294403076171875	0.3906645632588371	-0.46099044563593833	RBM5
renal system process (GO:0003014)	1/71	0.447223533529478800563339291329612024128437042236328125	0.6860815571190868045192701174528338015079498291015625	0.431373839383215995635367789873271249234676361083984375	0.65951832748283301111058563037659041583538055419921875	0.5730741760620318	-0.4611509180199478	AQP1
mRNA 3'-end processing (GO:0031124)	1/85	0.50832744178283240099602835471159778535366058349609375	0.714091619570055957666454560239799320697784423828125	0.490656893571798924380544804080273024737834930419921875	0.687123243072540024201089181588031351566314697265625	0.6817739564426574	-0.4613083498608258	ZC3H3
positive regulation of protein binding (GO:0032092)	1/53	0.357451784548463435964293921642820350825786590576171875	0.639999879496585766247562787611968815326690673828125	0.345007872537132109780344535465701483190059661865234375	0.60690737528648941445652553738909773528575897216796875	0.4486475840997222	-0.46154835311144177	EPB41
regulation of defense response to virus (GO:0050688)	1/77	0.474284259878427871814920990800601430237293243408203125	0.7020655162674096505526222244952805340290069580078125	0.457574812921137608068278268547146581113338470458984375	0.6724298107857478168369880222599022090435028076171875	0.6205419078127915	-0.4628922635284573	AP1B1
regulation of glial cell differentiation (GO:0045685)	1/50	0.341140731452062251349843791103921830654144287109375	0.62989079206220088824608183131203986704349517822265625	0.32940019823370236817794420858263038098812103271484375	0.600932794074997556066364268190227448940277099609375	0.4318472110538663	-0.464434481332499	BIN1
sperm motility (GO:0030317)	1/43	0.30146346855024575006609666161239147186279296875	0.62766000848924996535771470007603056728839874267578125	0.291534255905869787994788566720671951770782470703125	0.59678760859146862127744270765106193721294403076171875	0.3876488723406266	-0.4648322576646767	ROPN1L
sensory perception of pain (GO:0019233)	1/50	0.341140731452062251349843791103921830654144287109375	0.62989079206220088824608183131203986704349517822265625	0.32940019823370236817794420858263038098812103271484375	0.600932794074997556066364268190227448940277099609375	0.4322838093182516	-0.46490402538252446	AQP1
glutathione metabolic process (GO:0006749)	1/49	0.335612773976099953987528579091303981840610504150390625	0.62989079206220088824608183131203986704349517822265625	0.324116169970729173233081610305816866457462310791015625	0.600932794074997556066364268190227448940277099609375	0.42615452638389956	-0.46527433657782713	GLO1
cellular response to mechanical stimulus (GO:0071260)	1/67	0.428418371721179302991089343777275644242763519287109375	0.676450060612388437419895126367919147014617919921875	0.413213604110057641793929406048846431076526641845703125	0.64714427557839659943539345476892776787281036376953125	0.5490290589080863	-0.46538725812722104	AQP1
long-chain fatty-acyl-CoA metabolic process (GO:0035336)	1/23	0.1745301996297003166436212495682411827147006988525390625	0.5914874581235844974713700139545835554599761962890625	0.171270410533169881173165549625991843640804290771484375	0.5696419968927821653181808869703672826290130615234375	0.26728173381528125	-0.46658236018271526	ACSL1
regulation of epithelial to mesenchymal transition (GO:0010717)	1/52	0.3520598624201600745919904511538334190845489501953125	0.639999879496585766247562787611968815326690673828125	0.33984573629715997267197735709487460553646087646484375	0.6068673862449285305586954564205370843410491943359375	0.44763300390637195	-0.467308289199218	CRB2
vasculogenesis (GO:0001570)	1/67	0.428418371721179302991089343777275644242763519287109375	0.676450060612388437419895126367919147014617919921875	0.413213604110057641793929406048846431076526641845703125	0.64714427557839659943539345476892776787281036376953125	0.5515264718032501	-0.4675042027967862	HEG1
regulation of skeletal muscle tissue development (GO:0048641)	1/61	0.399011935981061383049706137171597220003604888916015625	0.6601300411451382910144047855283133685588836669921875	0.3848901891531948393776474404148757457733154296875	0.63233078441085333043503169392351992428302764892578125	0.5089399031553482	-0.4675956346160634	USP2
regulation of osteoclast differentiation (GO:0045670)	1/54	0.362799105148486844552024876975337974727153778076171875	0.64348216209327946391027808203944005072116851806640625	0.350130000611500957763411179257673211395740509033203125	0.612273964799904479860970241134054958820343017578125	0.46219246082426646	-0.4686197217833201	PPARGC1B
positive regulation of phospholipase C activity (GO:0010863)	1/67	0.428418371721179302991089343777275644242763519287109375	0.676450060612388437419895126367919147014617919921875	0.413213604110057641793929406048846431076526641845703125	0.64714427557839659943539345476892776787281036376953125	0.5533542180139267	-0.46905350111485866	ADCY1
adaptive immune response based on somatic recombination of immune receptors built from immunoglobulin superfamily domains (GO:0002460)	1/57	0.37857710989912474186525059849373064935207366943359375	0.65188660505589079985355738244834356009960174560546875	0.365259397127575713426494985469616949558258056640625	0.6226012451038223094457180195604451000690460205078125	0.48297751361604757	-0.4691332055893853	CADM1
digestive system process (GO:0022600)	1/51	0.34662296899367872615727037555188871920108795166015625	0.63578941323568793908549423576914705336093902587890625	0.3346432821914888666725573784788139164447784423828125	0.603162124110160124956792060402221977710723876953125	0.44322243472024997	-0.46960198556540084	AQP1
limb development (GO:0060173)	1/19	0.1465170404311573471023422143844072706997394561767578125	0.5808693974421761385684703782317228615283966064453125	0.144893492469065410244155600594240240752696990966796875	0.564676879208890536432363660424016416072845458984375	0.24466222792951448	-0.46990158777437646	RAX
embryonic pattern specification (GO:0009880)	1/58	0.38374966164220847275601045112125575542449951171875	0.65660588493913996099848873200244270265102386474609375	0.37022454222295120285224356848630122840404510498046875	0.62397394756677171390180092203081585466861724853515625	0.49098780047483487	-0.47025086286492596	OTX2
modification of morphology or physiology of other organism involved in symbiotic interaction (GO:0051817)	1/63	0.408977452047157796766185811065952293574810028076171875	0.6644038029646968102071014072862453758716583251953125	0.3944787265991276381527086414280347526073455810546875	0.63511768328374074155107109618256799876689910888671875	0.5262056302168822	-0.47047795656714453	AQP1
regulation of defense response to virus by virus (GO:0050690)	1/29	0.2148453147485765157842507733221282251179218292236328125	0.60131108306578651134799429200938902795314788818359375	0.209331101063397861938852884122752584517002105712890625	0.57724257868329253984285287515376694500446319580078125	0.30616002654217256	-0.4708242094142605	AP1B1
sarcomere organization (GO:0045214)	1/27	0.201629263946489778458470709665562026202678680419921875	0.59824067324782681520645155615056864917278289794921875	0.1968407387326780166869610866342554800212383270263671875	0.5714731124497103298409683702629990875720977783203125	0.29410340731282175	-0.4709550195605802	FHOD3
RNA export from nucleus (GO:0006405)	1/76	0.4698673749260280363415631654788739979267120361328125	0.700907133867555653949921179446391761302947998046875	0.453292609429317427949257535146898590028285980224609375	0.6717288943244550392108749292674474418163299560546875	0.6247064625288651	-0.4718437929294702	ZC3H3
regulation of stress fiber assembly (GO:0051492)	1/56	0.373361405566665693900318956366390921175479888916015625	0.65121175389534713406902710630674846470355987548828125	0.36025545910047462871972356879268772900104522705078125	0.6226012451038223094457180195604451000690460205078125	0.48012946155896435	-0.47302758471582385	SDC4
regulation of Notch signaling pathway (GO:0008593)	1/53	0.357451784548463435964293921642820350825786590576171875	0.639999879496585766247562787611968815326690673828125	0.345007872537132109780344535465701483190059661865234375	0.60690737528648941445652553738909773528575897216796875	0.46023608101238883	-0.4734700748695365	GDPD5
protein import into nucleus (GO:0006606)	1/71	0.447223533529478800563339291329612024128437042236328125	0.6860815571190868045192701174528338015079498291015625	0.431373839383215995635367789873271249234676361083984375	0.65951832748283301111058563037659041583538055419921875	0.5892734959428468	-0.47418645782680174	PPP3R1
actomyosin structure organization (GO:0031032)	1/57	0.37857710989912474186525059849373064935207366943359375	0.65188660505589079985355738244834356009960174560546875	0.365259397127575713426494985469616949558258056640625	0.6226012451038223094457180195604451000690460205078125	0.488206897992606	-0.4742126922873607	FHOD3
regulation of DNA-templated transcription, initiation (GO:2000142)	1/17	0.1321581394795117436746778594169882126152515411376953125	0.5808693974421761385684703782317228615283966064453125	0.1313947153475300277936099746511899866163730621337890625	0.563534441274865738336075082770548760890960693359375	0.23455545763163874	-0.4746830257615769	CTNNBIP1
glycoprotein metabolic process (GO:0009100)	1/75	0.46541360624435090809214443652308546006679534912109375	0.69812040936652641764936788604245521128177642822265625	0.44897690405546442082851399391074664890766143798828125	0.6717288943244550392108749292674474418163299560546875	0.6220704977640473	-0.4757774279344666	HS3ST3B1
regulation of phospholipase C activity (GO:1900274)	1/69	0.43789911462866026869988900216412730515003204345703125	0.6810642911851283454183203502907417714595794677734375	0.422364447507255380553914392294245772063732147216796875	0.6553931082009134545529605020419694483280181884765625	0.5771411703439863	-0.4765839752716369	ADCY1
positive regulation of proteasomal ubiquitin-dependent protein catabolic process (GO:0032436)	1/52	0.3520598624201600745919904511538334190845489501953125	0.639999879496585766247562787611968815326690673828125	0.33984573629715997267197735709487460553646087646484375	0.6068673862449285305586954564205370843410491943359375	0.4565261847521978	-0.47659236139750344	TRIB1
positive regulation of cellular protein catabolic process (GO:1903364)	1/67	0.428418371721179302991089343777275644242763519287109375	0.676450060612388437419895126367919147014617919921875	0.413213604110057641793929406048846431076526641845703125	0.64714427557839659943539345476892776787281036376953125	0.5626989592895458	-0.476974618311857	TRIB1
proteoglycan metabolic process (GO:0006029)	1/46	0.318750776637574506633399096244829706847667694091796875	0.62989079206220088824608183131203986704349517822265625	0.3080152387944661285246183979324996471405029296875	0.59678760859146862127744270765106193721294403076171875	0.41833351119122186	-0.47829984043074414	HS3ST3B1
organelle fusion (GO:0048284)	1/49	0.335612773976099953987528579091303981840610504150390625	0.62989079206220088824608183131203986704349517822265625	0.324116169970729173233081610305816866457462310791015625	0.600932794074997556066364268190227448940277099609375	0.43857348459811213	-0.4788333209047945	STX6
positive regulation of osteoblast differentiation (GO:0045669)	1/59	0.3888794157403434592623625576379708945751190185546875	0.65787871083892690560190885662450455129146575927734375	0.37515119244983718971298003452830016613006591796875	0.6267996408505942529387766626314260065555572509765625	0.5070763626671302	-0.47892650957946103	CTNNBIP1
single-organism nuclear import (GO:1902593)	1/71	0.447223533529478800563339291329612024128437042236328125	0.6860815571190868045192701174528338015079498291015625	0.431373839383215995635367789873271249234676361083984375	0.65951832748283301111058563037659041583538055419921875	0.5955048409996581	-0.47920080084465305	PPP3R1
regulation of RNA splicing (GO:0043484)	1/73	0.45639419058542196605543495024903677403926849365234375	0.69462475455503913668309223794494755566120147705078125	0.44024394680922995792826668548514135181903839111328125	0.6662884845206955564123063595616258680820465087890625	0.6110026183023359	-0.4792694699928589	RBM5
skeletal muscle cell differentiation (GO:0035914)	1/47	0.32441818023917134983236110201687552034854888916015625	0.62989079206220088824608183131203986704349517822265625	0.313424010734334290706470937948324717581272125244140625	0.59678760859146862127744270765106193721294403076171875	0.4260925007489833	-0.4796616661874092	MEF2D
hormone secretion (GO:0046879)	1/70	0.442580703467726321864716965137631632387638092041015625	0.6828387996359206457697155201458372175693511962890625	0.42688668866963952464033127398579381406307220458984375	0.65712318096238686582211130371433682739734649658203125	0.5887613098327564	-0.4799184492114585	AQP1
regulation of gliogenesis (GO:0014013)	1/67	0.428418371721179302991089343777275644242763519287109375	0.676450060612388437419895126367919147014617919921875	0.413213604110057641793929406048846431076526641845703125	0.64714427557839659943539345476892776787281036376953125	0.5663844285318925	-0.4800986249519046	BIN1
protein secretion (GO:0009306)	1/67	0.428418371721179302991089343777275644242763519287109375	0.676450060612388437419895126367919147014617919921875	0.413213604110057641793929406048846431076526641845703125	0.64714427557839659943539345476892776787281036376953125	0.5674110894805566	-0.4809688792966843	ARL4D
regulation of protein tyrosine kinase activity (GO:0061097)	1/53	0.357451784548463435964293921642820350825786590576171875	0.639999879496585766247562787611968815326690673828125	0.345007872537132109780344535465701483190059661865234375	0.60690737528648941445652553738909773528575897216796875	0.46753254905944347	-0.48097635135468925	UNC119
activation of phospholipase C activity (GO:0007202)	1/59	0.3888794157403434592623625576379708945751190185546875	0.65787871083892690560190885662450455129146575927734375	0.37515119244983718971298003452830016613006591796875	0.6267996408505942529387766626314260065555572509765625	0.5092693794427401	-0.4809977831530658	ADCY1
NAD metabolic process (GO:0019674)	1/29	0.2148453147485765157842507733221282251179218292236328125	0.60131108306578651134799429200938902795314788818359375	0.209331101063397861938852884122752584517002105712890625	0.57724257868329253984285287515376694500446319580078125	0.313130962622692	-0.4815443726767752	NADK2
substantia nigra development (GO:0021762)	1/45	0.31303611844024537003150499003822915256023406982421875	0.62989079206220088824608183131203986704349517822265625	0.302564240535383499608457213980727829039096832275390625	0.59678760859146862127744270765106193721294403076171875	0.41701682336358714	-0.48433864347281613	LDHA
adherens junction organization (GO:0034332)	1/69	0.43789911462866026869988900216412730515003204345703125	0.6810642911851283454183203502907417714595794677734375	0.422364447507255380553914392294245772063732147216796875	0.6553931082009134545529605020419694483280181884765625	0.5899087542262781	-0.48712702122625146	CADM1
cellular response to retinoic acid (GO:0071300)	1/62	0.404015397487788974206779357700725086033344268798828125	0.6603157222863378361665809279656969010829925537109375	0.389703120466540708921598934466601349413394927978515625	0.63233078441085333043503169392351992428302764892578125	0.5391558828370321	-0.4886382108258951	AQP1
nicotinamide nucleotide metabolic process (GO:0046496)	1/53	0.357451784548463435964293921642820350825786590576171875	0.639999879496585766247562787611968815326690673828125	0.345007872537132109780344535465701483190059661865234375	0.60690737528648941445652553738909773528575897216796875	0.4750277361767089	-0.488687061036048	NADK2
lymphocyte mediated immunity (GO:0002449)	1/53	0.357451784548463435964293921642820350825786590576171875	0.639999879496585766247562787611968815326690673828125	0.345007872537132109780344535465701483190059661865234375	0.60690737528648941445652553738909773528575897216796875	0.4756513317379445	-0.489328587959398	CADM1
positive regulation of proteasomal protein catabolic process (GO:1901800)	1/58	0.38374966164220847275601045112125575542449951171875	0.65660588493913996099848873200244270265102386474609375	0.37022454222295120285224356848630122840404510498046875	0.62397394756677171390180092203081585466861724853515625	0.5109879699433475	-0.4894063224118172	TRIB1
regulation of actin filament bundle assembly (GO:0032231)	1/62	0.404015397487788974206779357700725086033344268798828125	0.6603157222863378361665809279656969010829925537109375	0.389703120466540708921598934466601349413394927978515625	0.63233078441085333043503169392351992428302764892578125	0.5404993956098023	-0.489855839527364	SDC4
negative regulation of protein binding (GO:0032091)	1/50	0.341140731452062251349843791103921830654144287109375	0.62989079206220088824608183131203986704349517822265625	0.32940019823370236817794420858263038098812103271484375	0.600932794074997556066364268190227448940277099609375	0.45565329249501574	-0.49003697407454505	CTNNBIP1
photoreceptor cell maintenance (GO:0045494)	1/30	0.221371561691626583812109174687066115438938140869140625	0.60131108306578651134799429200938902795314788818359375	0.21550389604176256597156680072657763957977294921875	0.57724257868329253984285287515376694500446319580078125	0.3250004989050419	-0.4900723845507984	PROM1
synapse assembly (GO:0007416)	1/49	0.335612773976099953987528579091303981840610504150390625	0.62989079206220088824608183131203986704349517822265625	0.324116169970729173233081610305816866457462310791015625	0.600932794074997556066364268190227448940277099609375	0.44908001364943323	-0.4903043203461694	CADM1
leukocyte mediated immunity (GO:0002443)	1/70	0.442580703467726321864716965137631632387638092041015625	0.6828387996359206457697155201458372175693511962890625	0.42688668866963952464033127398579381406307220458984375	0.65712318096238686582211130371433682739734649658203125	0.6018001495999419	-0.49054683062185017	CADM1
pyridine-containing compound metabolic process (GO:0072524)	1/61	0.399011935981061383049706137171597220003604888916015625	0.6601300411451382910144047855283133685588836669921875	0.3848901891531948393776474404148757457733154296875	0.63233078441085333043503169392351992428302764892578125	0.5362805111024427	-0.49271519950879367	NADK2
forebrain development (GO:0030900)	1/53	0.357451784548463435964293921642820350825786590576171875	0.639999879496585766247562787611968815326690673828125	0.345007872537132109780344535465701483190059661865234375	0.60690737528648941445652553738909773528575897216796875	0.4794058195539548	-0.493191035300408	OTX2
JNK cascade (GO:0007254)	1/55	0.368102190923706940051118863266310654580593109130859375	0.64621320903381584965785577878705225884914398193359375	0.355212427813155373623743571442901156842708587646484375	0.61716444986841667574850589517154730856418609619140625	0.49431116528691893	-0.494011952132216	TRIB1
peptide secretion (GO:0002790)	1/56	0.373361405566665693900318956366390921175479888916015625	0.65121175389534713406902710630674846470355987548828125	0.36025545910047462871972356879268772900104522705078125	0.6226012451038223094457180195604451000690460205078125	0.5028278331896651	-0.49539021140111406	AQP1
pyridine nucleotide metabolic process (GO:0019362)	1/53	0.357451784548463435964293921642820350825786590576171875	0.639999879496585766247562787611968815326690673828125	0.345007872537132109780344535465701483190059661865234375	0.60690737528648941445652553738909773528575897216796875	0.4820267976868075	-0.4958873791204393	NADK2
protein lipidation (GO:0006497)	1/70	0.442580703467726321864716965137631632387638092041015625	0.6828387996359206457697155201458372175693511962890625	0.42688668866963952464033127398579381406307220458984375	0.65712318096238686582211130371433682739734649658203125	0.6087355091166894	-0.49620006721945686	PIGS
regulation of mRNA processing (GO:0050684)	1/69	0.43789911462866026869988900216412730515003204345703125	0.6810642911851283454183203502907417714595794677734375	0.422364447507255380553914392294245772063732147216796875	0.6553931082009134545529605020419694483280181884765625	0.6011277103153249	-0.49639126187664395	RBM5
protein localization to mitochondrion (GO:0070585)	1/58	0.38374966164220847275601045112125575542449951171875	0.65660588493913996099848873200244270265102386474609375	0.37022454222295120285224356848630122840404510498046875	0.62397394756677171390180092203081585466861724853515625	0.51852579496396	-0.49662578635092075	HSP90AA1
histone lysine methylation (GO:0034968)	1/58	0.38374966164220847275601045112125575542449951171875	0.65660588493913996099848873200244270265102386474609375	0.37022454222295120285224356848630122840404510498046875	0.62397394756677171390180092203081585466861724853515625	0.5187765800925929	-0.4968659795349861	TET3
regulation of cation channel activity (GO:2001257)	1/62	0.404015397487788974206779357700725086033344268798828125	0.6603157222863378361665809279656969010829925537109375	0.389703120466540708921598934466601349413394927978515625	0.63233078441085333043503169392351992428302764892578125	0.5495777960652068	-0.4980836146419513	GNB5
cellular response to hydrogen peroxide (GO:0070301)	1/62	0.404015397487788974206779357700725086033344268798828125	0.6603157222863378361665809279656969010829925537109375	0.389703120466540708921598934466601349413394927978515625	0.63233078441085333043503169392351992428302764892578125	0.5497299785856621	-0.498221538008609	AQP1
neuromuscular synaptic transmission (GO:0007274)	1/20	0.1536076851013754573926917146309278905391693115234375	0.5808693974421761385684703782317228615283966064453125	0.1515647051249020271779244239951367489993572235107421875	0.564676879208890536432363660424016416072845458984375	0.26598660762047543	-0.4982869227378871	STXBP1
proteoglycan biosynthetic process (GO:0030166)	1/26	0.1949385560315383958407409181745606474578380584716796875	0.59824067324782681520645155615056864917278289794921875	0.1905224246619516004219718752210610546171665191650390625	0.5702999407841122803120015305466949939727783203125	0.3048167111186945	-0.49839692423043835	HS3ST3B1
response to fatty acid (GO:0070542)	1/50	0.341140731452062251349843791103921830654144287109375	0.62989079206220088824608183131203986704349517822265625	0.32940019823370236817794420858263038098812103271484375	0.600932794074997556066364268190227448940277099609375	0.46346271401602923	-0.49843569598539783	ACSL1
hexose biosynthetic process (GO:0019319)	1/50	0.341140731452062251349843791103921830654144287109375	0.62989079206220088824608183131203986704349517822265625	0.32940019823370236817794420858263038098812103271484375	0.600932794074997556066364268190227448940277099609375	0.46359260650275447	-0.49857539018315356	ENO1
mRNA export from nucleus (GO:0006406)	1/69	0.43789911462866026869988900216412730515003204345703125	0.6810642911851283454183203502907417714595794677734375	0.422364447507255380553914392294245772063732147216796875	0.6553931082009134545529605020419694483280181884765625	0.6058238281298445	-0.5002691597141068	ZC3H3
cellular glucan metabolic process (GO:0006073)	1/60	0.39396672415874645079014726434252224862575531005859375	0.6595548320616082538236923937802202999591827392578125	0.380039643578401420409562661006930284202098846435546875	0.629513520037842777554715212318114936351776123046875	0.5378286494024174	-0.5009813792113831	STK40
positive regulation of osteoclast differentiation (GO:0045672)	1/22	0.1676137859999221879636621679310337640345096588134765625	0.5914874581235844974713700139545835554599761962890625	0.1647527703358961648216762796437251381576061248779296875	0.5696419968927821653181808869703672826290130615234375	0.2807719157603745	-0.5014847081171694	PPARGC1B
secretion by tissue (GO:0032941)	1/61	0.399011935981061383049706137171597220003604888916015625	0.6601300411451382910144047855283133685588836669921875	0.3848901891531948393776474404148757457733154296875	0.63233078441085333043503169392351992428302764892578125	0.5461188417189464	-0.5017543029857763	AQP1
peptide hormone secretion (GO:0030072)	1/54	0.362799105148486844552024876975337974727153778076171875	0.64348216209327946391027808203944005072116851806640625	0.350130000611500957763411179257673211395740509033203125	0.612273964799904479860970241134054958820343017578125	0.49493114357251483	-0.5018136695462841	AQP1
glycogen metabolic process (GO:0005977)	1/59	0.3888794157403434592623625576379708945751190185546875	0.65787871083892690560190885662450455129146575927734375	0.37515119244983718971298003452830016613006591796875	0.6267996408505942529387766626314260065555572509765625	0.5314919181783352	-0.5019866591768917	STK40
DNA geometric change (GO:0032392)	1/57	0.37857710989912474186525059849373064935207366943359375	0.65188660505589079985355738244834356009960174560546875	0.365259397127575713426494985469616949558258056640625	0.6226012451038223094457180195604451000690460205078125	0.5172026618412697	-0.5023773071179598	XRCC6
peptidyl-lysine methylation (GO:0018022)	1/30	0.221371561691626583812109174687066115438938140869140625	0.60131108306578651134799429200938902795314788818359375	0.21550389604176256597156680072657763957977294921875	0.57724257868329253984285287515376694500446319580078125	0.33327173640168756	-0.5025446887374805	TET3
positive regulation of lyase activity (GO:0051349)	1/50	0.341140731452062251349843791103921830654144287109375	0.62989079206220088824608183131203986704349517822265625	0.32940019823370236817794420858263038098812103271484375	0.600932794074997556066364268190227448940277099609375	0.46785942701255795	-0.5031641857564154	RCVRN
monosaccharide biosynthetic process (GO:0046364)	1/56	0.373361405566665693900318956366390921175479888916015625	0.65121175389534713406902710630674846470355987548828125	0.36025545910047462871972356879268772900104522705078125	0.6226012451038223094457180195604451000690460205078125	0.5108080618287332	-0.5032523997916402	ENO1
glucan metabolic process (GO:0044042)	1/60	0.39396672415874645079014726434252224862575531005859375	0.6595548320616082538236923937802202999591827392578125	0.380039643578401420409562661006930284202098846435546875	0.629513520037842777554715212318114936351776123046875	0.5413986360401016	-0.5043067818865669	STK40
mitochondrial membrane organization (GO:0007006)	1/51	0.34662296899367872615727037555188871920108795166015625	0.63578941323568793908549423576914705336093902587890625	0.3346432821914888666725573784788139164447784423828125	0.603162124110160124956792060402221977710723876953125	0.47606598058091953	-0.504400301582309	HSP90AA1
positive regulation of cGMP biosynthetic process (GO:0030828)	1/18	0.1393673547477302376851326926043839193880558013916015625	0.5808693974421761385684703782317228615283966064453125	0.1381702963422078156430217177330632694065570831298828125	0.563534441274865738336075082770548760890960693359375	0.25643075599967446	-0.5053332158389651	RCVRN
regulation of smoothened signaling pathway (GO:0008589)	1/63	0.408977452047157796766185811065952293574810028076171875	0.6644038029646968102071014072862453758716583251953125	0.3944787265991276381527086414280347526073455810546875	0.63511768328374074155107109618256799876689910888671875	0.5652361680828637	-0.5053749752313785	OTX2
bicarbonate transport (GO:0015701)	1/31	0.2278438862154448241170712208258919417858123779296875	0.60238988012982097597358688290114514529705047607421875	0.221628926612661925066305457221460528671741485595703125	0.58209932086983184884587672058842144906520843505859375	0.34222779348038945	-0.506187279297794	AQP1
positive regulation of proteolysis involved in cellular protein catabolic process (GO:1903052)	1/65	0.4187787001015497168054935173131525516510009765625	0.66844192001833191429938096916885115206241607666015625	0.403919108626406175854839375460869632661342620849609375	0.64151858428899810604661979596130549907684326171875	0.583261762704942	-0.5076784227229674	TRIB1
response to type I interferon (GO:0034340)	1/66	0.4236185664291365338129935480537824332714080810546875	0.673598427184139314505273432587273418903350830078125	0.408584451733635278802836410250165499746799468994140625	0.645133344842582001632536048418842256069183349609375	0.5911553082815245	-0.5077562028202376	IP6K2
lung morphogenesis (GO:0060425)	1/13	0.10271606886546318093689222905595670454204082489013671875	0.5808693974421761385684703782317228615283966064453125	0.10376040700079207368400346922499011270701885223388671875	0.563534441274865738336075082770548760890960693359375	0.2231247904045474	-0.507784432710698	STK40
[truncated: 142 more rows]

## Sheet: HCD_Total
Term	Overlap	P-value	Adjusted P-value	Old P-value	Old Adjusted P-value	Z-score	Combined Score	Genes
[truncated: 1,722 more rows]

## Sheet: HCD_Only
Term	Overlap	P-value	Adjusted P-value	Old P-value	Old Adjusted P-value	Z-score	Combined Score	Genes
[truncated: 723 more rows]

## Sheet: SE_Total
Term	Overlap	P-value	Adjusted P-value	Old P-value	Old Adjusted P-value	Z-score	Combined Score	Genes
[truncated: 3,611 more rows]

[truncated: 3 more sheets: SE_Only, 27Ac_Only, 27Ac+Me3]
