# Supplementary material for: Hyperacetylated chromatin domains mark cell type-specific genes and suggest distinct modes of enhancer function
Source: Nat Commun. 2020 Sep 11;11:4544. doi: 10.1038/s41467-020-18303-0 (PMC7486385; doi:10.1038/s41467-020-18303-0)
Supplement: Supplementary file 17 — Supplementary Data 13 [file 41467_2020_18303_MOESM17_ESM.xlsx]

## Sheet: Both
chr1	38052514	38075597
chr1	59004198	59034791
chr1	82810665	82844405
chr1	93434280	93447136
chr1	134256816	134289169
chr1	134256816	134289169
chr1	135966397	135985353
chr1	136310752	136327702
chr1	169308439	169325372
chr1	169308439	169325372
chr1	175254507	175267967
chr1	176094312	176109206
chr1	182734938	182755505
chr1	183135451	183153144
chr10	57823992	57840551
chr10	93343607	93358012
chr11	11584099	11601174
chr11	32135250	32177053
chr11	32184597	32196277
chr11	32184597	32196277
chr11	77873310	77894959
chr11	78877830	78890122
chr11	84631301	84643905
chr11	84908967	84955540
chr11	86547693	86575254
chr11	95191638	95208999
chr11	96790905	96812686
chr11	102211691	102239398
chr11	102211691	102239398
chr12	3276073	3305226
chr12	31580822	31600045
chr12	32722257	32748099
chr12	32777791	32811473
chr12	77760853	77814292
chr13	21806089	21817827
chr13	21835153	21852483
chr13	21867151	21884345
chr13	22110922	22138536
chr13	23620633	23683452
chr13	23620633	23683452
chr13	23620633	23683452
chr13	23620633	23683452
chr13	23620633	23683452
chr13	23826977	23859076
chr13	23826977	23859076
chr13	34411835	34444488
chr13	45601452	45627941
chr13	46810434	46824737
chr13	47189014	47209785
chr13	59911464	59926664
chr13	73602849	73622926
chr13	75843799	75887426
chr13	75843799	75887426
chr13	110466228	110487003
chr14	32972034	32984599
chr14	62256228	62279307
chr14	69870582	69909198
chr14	79689948	79704046
chr14	79926298	79939291
chr15	8998463	9013472
chr15	36707863	36725564
chr15	44288152	44300133
chr15	57709979	57725380
chr15	73002880	73017505
chr15	79511167	79529036
chr15	100240317	100255153
chr15	103065872	103097725
chr15	103065872	103097725
chr16	49852102	49867922
chr16	58511102	58528394
chr16	58655995	58682323
chr17	28957254	28973698
chr17	33844857	33857994
chr17	40939743	40961690
chr17	71604444	71620079
chr18	24353247	24369778
chr18	32695074	32722296
chr18	32695074	32722296
chr18	62318407	62342791
chr18	64636565	64657526
chr18	70711736	70739167
chr19	17384228	17432030
chr19	29136160	29148389
chr19	45512007	45524617
chr2	25862096	25879980
chr2	34653846	34669478
chr2	35177454	35194337
chr2	70654252	70671543
chr2	79090130	79112498
chr2	93285327	93304527
chr2	152608390	152657981
chr2	169969244	169985680
chr2	172843544	172868513
chr3	14874528	14897348
chr3	19080636	19096842
chr3	60298941	60317543
chr3	103582699	103617125
chr3	104431626	104452528
chr3	127588428	127600859
chr3	135487092	135499636
chr4	46399696	46432124
chr4	46455452	46478870
chr4	87444543	87456924
chr4	114720184	114739924
chr4	118698382	118716425
chr4	118851446	118871874
chr4	131610809	131636008
chr4	154278162	154304603
chr5	22040798	22057659
chr5	34905681	34929243
chr5	65192420	65207733
chr5	97413697	97446819
chr5	104163590	104193206
chr5	118925648	118941587
chr6	29642887	29660024
chr6	41634889	41666934
chr6	56847247	56875048
chr6	56847247	56875048
chr6	58588460	58604363
chr6	72045575	72062856
chr7	25148560	25170042
chr7	97275966	97300018
chr7	107603963	107621395
chr7	128109384	128127853
chr7	139955765	139973311
chr7	148739076	148753440
chr8	24136236	24174190
chr8	63426375	63438549
chr8	63439920	63464496
chr8	83012521	83032030
chr8	87487794	87505195
chr8	108317415	108359920
chr8	108317415	108359920
chr8	112377101	112397687
chr8	124804268	124855484
chr8	125060466	125076262
chr8	126494107	126519193
chr9	64649606	64666299
chr9	70513477	70556824
chr9	70991789	71024646
chr9	96152627	96172007
chr9	108239970	108253055
chrX	7538935	7554075

## Sheet: HCD_Total
chr1	9762982	9778461
chr1	33679715	33692387
chr1	36142839	36157960
chr1	36963913	36986620
chr1	38052514	38075597
chr1	59004198	59034791
chr1	82810665	82844405
chr1	93434280	93447136
chr1	122152516	122169183
chr1	134256816	134289169
chr1	135966397	135985353
chr1	136310752	136327702
chr1	152935056	152952837
chr1	161972827	161995306
chr1	169308439	169325372
chr1	175254507	175267967
chr1	176094312	176109206
chr1	182734938	182755505
chr1	183135451	183153144
chr10	39839795	39863640
chr10	41961317	41975464
chr10	57823992	57840551
chr10	93343607	93358012
chr10	116532667	116558940
chr11	4430536	4459912
chr11	11584099	11601174
chr11	11617563	11643950
chr11	24021313	24039631
chr11	32135250	32177053
chr11	32184597	32196277
chr11	61769434	61785254
chr11	77873310	77894959
chr11	78877830	78890122
chr11	82653789	82670627
chr11	84631301	84643905
chr11	84908967	84955540
chr11	86547693	86575254
chr11	95191638	95208999
chr11	96790905	96812686
chr11	102211691	102239398
chr12	3276073	3305226
chr12	31580822	31600045
chr12	32722257	32748099
chr12	32777791	32811473
chr12	77760853	77814292
chr13	21806089	21817827
chr13	21835153	21852483
chr13	21867151	21884345
chr13	22110922	22138536
chr13	23620633	23683452
chr13	23826977	23859076
chr13	34395892	34409166
chr13	34411835	34444488
chr13	37942908	37974321
chr13	45601452	45627941
chr13	46810434	46824737
chr13	47189014	47209785
chr13	59911464	59926664
chr13	73602849	73622926
chr13	75843799	75887426
chr13	91594288	91605964
chr13	110466228	110487003
chr14	32972034	32984599
chr14	48129024	48148930
chr14	62256228	62279307
chr14	63735903	63751601
chr14	69870582	69909198
chr14	69911195	69945894
chr14	71096592	71121269
chr14	79689948	79704046
chr14	79926298	79939291
chr15	5084208	5099521
chr15	8998463	9013472
chr15	36569644	36582226
chr15	36707863	36725564
chr15	44288152	44300133
chr15	53021000	53044120
chr15	57709979	57725380
chr15	58708723	58729038
chr15	73002880	73017505
chr15	79511167	79529036
chr15	83248404	83265414
chr15	100240317	100255153
chr15	103065872	103097725
chr16	49763286	49810974
chr16	49852102	49867922
chr16	58511102	58528394
chr16	58655995	58682323
chr16	76310609	76336813
chr16	77013013	77031458
chr16	87697351	87715461
chr17	28957254	28973698
chr17	29568696	29587299
chr17	33844857	33857994
chr17	40939743	40961690
chr17	43152807	43174307
chr17	49566963	49580624
chr17	71604444	71620079
chr17	71632538	71644632
chr18	21429154	21451627
chr18	24353247	24369778
chr18	32695074	32722296
chr18	34671860	34684440
chr18	57023113	57043609
chr18	57047752	57071223
chr18	62318407	62342791
chr18	64636565	64657526
chr18	67592588	67609605
chr18	67708362	67739125
chr18	70711736	70739167
chr19	4551488	4574931
chr19	17384228	17432030
chr19	29136160	29148389
chr19	37624000	37638255
chr19	45512007	45524617
chr2	25862096	25879980
chr2	34653846	34669478
chr2	35177454	35194337
chr2	44888382	44901563
chr2	70654252	70671543
chr2	79090130	79112498
chr2	93285327	93304527
chr2	103725654	103745155
chr2	131028821	131045216
chr2	132510267	132527001
chr2	152608390	152657981
chr2	169969244	169985680
chr2	172843544	172868513
chr3	14874528	14897348
chr3	19080636	19096842
chr3	35816075	35834753
chr3	37441265	37468397
chr3	60273352	60289027
chr3	60298941	60317543
chr3	60342026	60387123
chr3	103582699	103617125
chr3	104431626	104452528
chr3	127588428	127600859
chr3	135487092	135499636
chr4	8612230	8640711
chr4	46399696	46432124
chr4	46455452	46478870
chr4	59536330	59564425
chr4	87444543	87456924
chr4	109136664	109150300
chr4	114720184	114739924
chr4	118698382	118716425
chr4	118851446	118871874
chr4	130253617	130297538
chr4	131576322	131600025
chr4	131610809	131636008
chr4	154278162	154304603
chr5	20548900	20563730
chr5	22040798	22057659
chr5	34905681	34929243
chr5	37064723	37088220
chr5	65192420	65207733
chr5	97337234	97355219
chr5	97413697	97446819
chr5	104163590	104193206
chr5	114420735	114444556
chr5	118925648	118941587
chr5	121664885	121702231
chr5	139853092	139871221
chr5	143798369	143829557
chr5	144391487	144410045
chr6	5229014	5250077
chr6	29642887	29660024
chr6	38857138	38876867
chr6	39365931	39387155
chr6	41634889	41666934
chr6	56847247	56875048
chr6	58588460	58604363
chr6	72045575	72062856
chr6	82959440	82976428
chr6	90653740	90667196
chr6	91105343	91117741
chr6	119956290	119978327
chr7	25148560	25170042
chr7	29735954	29748527
chr7	91790954	91811549
chr7	97205371	97219827
chr7	97220887	97235755
chr7	97275966	97300018
chr7	107603963	107621395
chr7	110987527	111030698
chr7	117911456	117926265
chr7	127984675	128031154
chr7	128109384	128127853
chr7	139955765	139973311
chr7	148308123	148334021
chr7	148739076	148753440
chr8	24136236	24174190
chr8	26723731	26739002
chr8	63426375	63438549
chr8	63439920	63464496
chr8	83012521	83032030
chr8	87487794	87505195
chr8	108317415	108359920
chr8	112377101	112397687
chr8	122433358	122446409
chr8	124804268	124855484
chr8	125060466	125076262
chr8	126494107	126519193
chr9	14165785	14188136
chr9	48159805	48179658
chr9	58500656	58514151
chr9	64649606	64666299
chr9	66192496	66204657
chr9	70513477	70556824
chr9	70991789	71024646
chr9	90125960	90159492
chr9	96152627	96172007
chr9	108239970	108253055
chr9	113838068	113857250
chrX	7538935	7554075

## Sheet: HCD_Only
chr1	9762982	9778461
chr1	33679715	33692387
chr1	36142839	36157960
chr1	36963913	36986620
chr1	122152516	122169183
chr1	152935056	152952837
chr1	161972827	161995306
chr10	39839795	39863640
chr10	41961317	41975464
chr10	116532667	116558940
chr11	4430536	4459912
chr11	11617563	11643950
chr11	24021313	24039631
chr11	61769434	61785254
chr11	82653789	82670627
chr13	34395892	34409166
chr13	37942908	37974321
chr13	91594288	91605964
chr14	48129024	48148930
chr14	63735903	63751601
chr14	69911195	69945894
chr14	71096592	71121269
chr15	5084208	5099521
chr15	36569644	36582226
chr15	53021000	53044120
chr15	58708723	58729038
chr15	83248404	83265414
chr16	49763286	49810974
chr16	76310609	76336813
chr16	77013013	77031458
chr16	87697351	87715461
chr17	29568696	29587299
chr17	43152807	43174307
chr17	49566963	49580624
chr17	71632538	71644632
chr18	21429154	21451627
chr18	34671860	34684440
chr18	57023113	57043609
chr18	57047752	57071223
chr18	67592588	67609605
chr18	67708362	67739125
chr19	4551488	4574931
chr19	37624000	37638255
chr2	44888382	44901563
chr2	103725654	103745155
chr2	131028821	131045216
chr2	132510267	132527001
chr3	35816075	35834753
chr3	37441265	37468397
chr3	60273352	60289027
chr3	60342026	60387123
chr4	8612230	8640711
chr4	59536330	59564425
chr4	109136664	109150300
chr4	130253617	130297538
chr4	131576322	131600025
chr5	20548900	20563730
chr5	37064723	37088220
chr5	97337234	97355219
chr5	114420735	114444556
chr5	121664885	121702231
chr5	139853092	139871221
chr5	143798369	143829557
chr5	144391487	144410045
chr6	5229014	5250077
chr6	38857138	38876867
chr6	39365931	39387155
chr6	82959440	82976428
chr6	90653740	90667196
chr6	91105343	91117741
chr6	119956290	119978327
chr7	29735954	29748527
chr7	91790954	91811549
chr7	97205371	97219827
chr7	97220887	97235755
chr7	110987527	111030698
chr7	117911456	117926265
chr7	127984675	128031154
chr7	148308123	148334021
chr8	26723731	26739002
chr8	122433358	122446409
chr9	14165785	14188136
chr9	48159805	48179658
chr9	58500656	58514151
chr9	66192496	66204657
chr9	90125960	90159492
chr9	113838068	113857250

## Sheet: Me3_Total
chr1	9732896	9739238
chr1	16642519	16647936
chr1	36124513	36130286
chr1	36990569	36997490
chr1	38052767	38058208
chr1	55141143	55147436
chr1	59017642	59033119
chr1	63158573	63163883
chr1	64778734	64786053
chr1	69729128	69735630
chr1	75133015	75142584
chr1	82831545	82839418
chr1	88421210	88426396
chr1	93435160	93442529
chr1	95696853	95702440
chr1	99553051	99559513
chr1	107557645	107563058
chr1	107885590	107891417
chr1	127327912	127333461
chr1	133030607	133036296
chr1	134259443	134265386
chr1	134282263	134288988
chr1	135025864	135033096
chr1	135692891	135698429
chr1	135969029	135976322
chr1	136311250	136317356
chr1	138237864	138244239
chr1	155595437	155600748
chr1	161161019	161169581
chr1	162963565	162968726
chr1	166178008	166183137
chr1	167388349	167393665
chr1	167693066	167701615
chr1	169312695	169318328
chr1	169319459	169324973
chr1	172962119	172969119
chr1	175258633	175265529
chr1	176100642	176107316
chr1	180246986	180253071
chr1	180263877	180269085
chr1	182739338	182745339
chr1	182777779	182783770
chr1	183138336	183144154
chr1	183768708	183774104
chr1	186554018	186559134
chr1	187277831	187285349
chr1	193217085	193222399
chr1	193729591	193735625
chr10	4539473	4545987
chr10	10999791	11005192
chr10	36855165	36861527
chr10	41528394	41533794
chr10	41988892	41998888
chr10	43297342	43303478
chr10	43312760	43318684
chr10	50311163	50316884
chr10	53757351	53763713
chr10	53791010	53796429
chr10	57831961	57837190
chr10	57908214	57915622
chr10	61800320	61807499
chr10	70805995	70812384
chr10	74976264	74982147
chr10	75398128	75403260
chr10	79445780	79452708
chr10	79610393	79615531
chr10	80032123	80041813
chr10	80316621	80322786
chr10	80596689	80603377
chr10	85483965	85490412
chr10	90629753	90635428
chr10	93348866	93354695
chr10	95022645	95028454
chr10	98723655	98729086
chr10	110600960	110606192
chr10	114819996	114825757
chr10	116581677	116588686
chr10	122420187	122425489
chr10	126724388	126730475
chr10	127527913	127535589
chr11	3188444	3193558
chr11	6190797	6196147
chr11	6370537	6376787
chr11	11584847	11592042
chr11	16402021	16409159
chr11	16849209	16854415
chr11	18914159	18921121
chr11	20530628	20537350
chr11	22871198	22877276
chr11	23154711	23160700
chr11	23973765	23983912
chr11	31769565	31779621
chr11	32164582	32169845
chr11	32184529	32190466
chr11	32191939	32202188
chr11	44321610	44326969
chr11	45664798	45670780
chr11	46248976	46255722
chr11	48666287	48672704
chr11	49015484	49020927
chr11	50135659	50140793
chr11	50189800	50195338
chr11	53836516	53843191
chr11	58766401	58774289
chr11	60744223	60750234
chr11	62362711	62369198
chr11	68871820	68877961
chr11	68907922	68914113
chr11	68930845	68940173
chr11	69389970	69396403
chr11	69568310	69573990
chr11	69726739	69736488
chr11	70464659	70470043
chr11	74533513	74538819
chr11	75464375	75470175
chr11	77878911	77890060
chr11	77989387	77997860
chr11	78880644	78886559
chr11	79890458	79895932
chr11	80195627	80201098
chr11	83095610	83100802
chr11	84631535	84643254
chr11	84679269	84687507
chr11	84949750	84955121
chr11	86494120	86499440
chr11	86566555	86572925
chr11	86920187	86925822
chr11	87858874	87865380
chr11	94178496	94184429
chr11	94850344	94857207
chr11	94869825	94876007
chr11	95194761	95205619
chr11	96800238	96809972
chr11	97301146	97308657
chr11	98063125	98068573
chr11	98441370	98450318
chr11	102176830	102182387
chr11	102218976	102227300
chr11	102233716	102238913
chr11	102752352	102757890
chr11	102962659	102968310
chr11	104299196	104305771
chr11	106856432	106861544
chr11	109470180	109478585
chr11	113540895	113546924
chr11	113608766	113613985
chr11	116711001	116716216
chr11	117639759	117645632
chr11	117657909	117663717
chr11	120091370	120099593
chr11	120489443	120495917
chr11	121097135	121102987
chr11	121294646	121301515
chr12	3283048	3288569
chr12	3305577	3311106
chr12	3424250	3430197
chr12	11270269	11276739
chr12	25390694	25398425
chr12	31590416	31599148
chr12	32733314	32747037
chr12	32803318	32809502
chr12	33062997	33068328
chr12	40759978	40765515
chr12	52925627	52933432
chr12	66065122	66071069
chr12	66173722	66178876
chr12	70471774	70477009
chr12	77468331	77473846
chr12	77805546	77812571
chr12	78007813	78013313
chr12	79960631	79966250
chr12	81211143	81217772
chr12	103211844	103218677
chr12	106268641	106278613
chr12	110028157	110034849
chr12	111931721	111937762
chr12	112211902	112218080
chr12	112774186	112779711
chr12	119534565	119542875
chr13	9092086	9097324
chr13	17891074	17898067
chr13	21258564	21265847
chr13	21806261	21815734
chr13	21838351	21848680
chr13	21868351	21881155
chr13	22124674	22137662
chr13	23521799	23530987
chr13	23589320	23599694
chr13	23608185	23614234
chr13	23621571	23631139
chr13	23632182	23638780
chr13	23646240	23655642
chr13	23661030	23670001
chr13	23672788	23680030
chr13	23773707	23780414
chr13	23830136	23840628
chr13	23848629	23857367
chr13	24891358	24897706
chr13	34431720	34440620
chr13	41111169	41116498
chr13	44824600	44830095
chr13	45602185	45610493
chr13	46817326	46824587
chr13	47195982	47203187
chr13	51739458	51744884
chr13	51940558	51945668
chr13	55311625	55317502
chr13	58500838	58506298
chr13	59868251	59873668
chr13	59918713	59925334
chr13	63663328	63670319
chr13	64250398	64256119
chr13	73604195	73611367
chr13	75844128	75858489
chr13	75875612	75880973
chr13	76151069	76157404
chr13	81021721	81026961
chr13	99579007	99586245
chr13	101543366	101548593
chr13	102460033	102465403
chr13	110472285	110481536
chr13	112274831	112281627
chr13	114403154	114408995
chr14	27485929	27492157
chr14	31938107	31945983
chr14	32977489	32983864
chr14	35122830	35128379
chr14	35485306	35490815
chr14	46272353	46279019
chr14	52638619	52644370
chr14	52719553	52724899
chr14	62262767	62269654
chr14	68330540	68336664
chr14	69892068	69904861
chr14	71018011	71029219
chr14	73720459	73727013
chr14	79693288	79703205
chr14	79933005	79938802
chr15	5189592	5194854
chr15	6653984	6661032
chr15	8391008	8397823
chr15	8998932	9010993
chr15	36534536	36540679
chr15	36716982	36724951
chr15	38445193	38451410
chr15	44288425	44295933
chr15	57719347	57725055
chr15	61814997	61820915
chr15	64140060	64145245
chr15	67004490	67010053
chr15	73005544	73016292
chr15	75736065	75741543
chr15	76076822	76085209
chr15	77582310	77587520
chr15	78234427	78240880
chr15	79513071	79526238
chr15	79909650	79914960
chr15	80628041	80634234
chr15	82167664	82178305
chr15	82997857	83003731
chr15	89040239	89046797
chr15	96113693	96121140
chr15	98657491	98663284
chr15	98698115	98703454
chr15	98859025	98864256
chr15	100248253	100254800
chr15	103067786	103075847
chr15	103079424	103089779
chr16	8734452	8739758
chr16	8828785	8834075
chr16	18423942	18431886
chr16	20712942	20719165
chr16	22259541	22266812
chr16	22852349	22859197
chr16	32507774	32513152
chr16	32608126	32615600
chr16	35980226	35985632
chr16	38087747	38093531
chr16	38371388	38377261
chr16	49853011	49860437
chr16	58518565	58524379
chr16	58668850	58678396
chr16	91645312	91650933
chr16	92692904	92700566
chr17	5490987	5496193
chr17	6982735	6988289
chr17	10508537	10513655
chr17	12310977	12316420
chr17	15840707	15845845
chr17	23683038	23688426
chr17	24339711	24347007
chr17	24855731	24861697
chr17	25223667	25228889
chr17	25358485	25363885
chr17	26076492	26082034
chr17	28936057	28942037
chr17	28960052	28966893
chr17	29625896	29631937
chr17	33847701	33856201
chr17	34087819	34093963
chr17	34253434	34261193
chr17	35132807	35140731
chr17	35972453	35980136
chr17	36002304	36007908
chr17	36051939	36057582
chr17	37005761	37012582
chr17	40947175	40956851
chr17	47729834	47735044
chr17	48545788	48551207
chr17	56965831	56971420
chr17	71196961	71203185
chr17	71613918	71619650
chr17	74689830	74695892
chr17	79749559	79756113
chr17	84579968	84588387
chr17	87841965	87847289
chr18	15500154	15506295
chr18	24360783	24368895
chr18	32698034	32704342
chr18	32710410	32720477
chr18	36717553	36722948
chr18	39642871	39651774
chr18	46680596	46686805
chr18	50187521	50192877
chr18	54580745	54587486
chr18	55145055	55152996
chr18	57081303	57088025
chr18	57132973	57138706
chr18	62333119	62340979
chr18	64641174	64651696
chr18	67400612	67406177
chr18	70727373	70733861
chr18	75525928	75531109
chr18	80451417	80459004
chr18	83078835	83084953
chr18	84253920	84261989
chr18	85017887	85024030
chr19	5487189	5492358
chr19	5660537	5666317
chr19	5687020	5693021
chr19	5722351	5732150
chr19	5796152	5804427
chr19	5841109	5850256
chr19	8785148	8790918
chr19	8795824	8801380
chr19	8844897	8850460
chr19	8891200	8898055
chr19	9970443	9975677
chr19	10088316	10094396
chr19	12079208	12087876
chr19	12866827	12873227
chr19	17424897	17431744
chr19	29138059	29145053
chr19	32309528	32315021
chr19	32558290	32564186
chr19	32829878	32835371
chr19	37279123	37285368
chr19	37306145	37313426
chr19	44367547	44374275
chr19	45518832	45524146
chr19	46573940	46580433
chr19	59415355	59421282
chr19	60862528	60867792
chr2	4478190	4486296
chr2	20884818	20892147
chr2	25871410	25877931
chr2	28472049	28478061
chr2	29916785	29924212
chr2	30269899	30275127
chr2	31933902	31941420
chr2	34605925	34611042
chr2	34625939	34632675
chr2	34654360	34661390
chr2	35181017	35193389
chr2	38858211	38865105
chr2	44962068	44973315
chr2	53048403	53053547
chr2	70659827	70666402
chr2	72812951	72820212
chr2	75538819	75544525
chr2	78707930	78713042
chr2	79094116	79102638
chr2	84573200	84579230
chr2	84678739	84685200
chr2	84775840	84782419
chr2	93294858	93303581
chr2	103319925	103326192
chr2	103796877	103803552
chr2	103807436	103813108
chr2	109117469	109125720
chr2	115887856	115893549
chr2	119442098	119448549
chr2	120858344	120863637
chr2	126497591	126502838
chr2	127188368	127197841
chr2	129023039	129028410
chr2	131316729	131324245
chr2	132072505	132080688
chr2	132398088	132404483
chr2	144090822	144097666
chr2	151564254	151569365
chr2	152650100	152657838
chr2	153170393	153176941
chr2	154455967	154461171
chr2	155813748	155819714
chr2	156001448	156007362
chr2	157853044	157858184
chr2	157967010	157972346
chr2	160471146	160477768
chr2	163465017	163471697
chr2	164594512	164599950
chr2	166885807	166891529
chr2	167452423	167460490
chr2	169953863	169960153
chr2	169972409	169981426
chr2	172170512	172176417
chr2	172845127	172853518
chr2	174151907	174157571
chr2	180442382	180448395
chr3	14884848	14893956
chr3	19086392	19092564
chr3	32407763	32413015
chr3	51027440	51035827
chr3	51141303	51146640
chr3	58217521	58225358
chr3	60302589	60309382
chr3	65756431	65764788
chr3	68806900	68813208
chr3	68843191	68850547
chr3	69119255	69125013
chr3	83839453	83846011
chr3	84279394	84285242
chr3	87709495	87715489
chr3	89195341	89200682
chr3	89220657	89226940
chr3	89853210	89859051
chr3	96022573	96029876
chr3	96038792	96045054
chr3	96048190	96054049
chr3	100284304	100294696
chr3	100485421	100490914
chr3	101965735	101971955
chr3	103590634	103596529
chr3	104440131	104448453
chr3	104664133	104669648
chr3	105599754	105605224
chr3	107131224	107138084
chr3	108520727	108525956
chr3	116561477	116568535
chr3	120962392	120967690
chr3	121947710	121953116
chr3	127591526	127599613
chr3	135100262	135106030
chr3	135487796	135493179
chr3	137526329	137532125
chr3	142541317	142548680
chr3	143861251	143869366
chr3	146066754	146073018
chr3	151851355	151857450
chr3	153571521	153577013
chr4	6117558	6124134
chr4	6377378	6382964
chr4	11116595	11124681
chr4	21702885	21708838
chr4	33068585	33074622
chr4	40795995	40801862
chr4	43570933	43576571
chr4	46407995	46418110
chr4	46462543	46470086
chr4	59201060	59210483
chr4	62173180	62181949
chr4	87445643	87453352
chr4	88363653	88369006
chr4	106580562	106586122
chr4	108250335	108255524
chr4	114727923	114737311
chr4	115744856	115750291
chr4	116664098	116669214
chr4	118708966	118714075
chr4	118780651	118786976
chr4	118858048	118864221
chr4	122959608	122965491
chr4	126354244	126360388
chr4	126697579	126703169
chr4	130217185	130224667
chr4	131623416	131634774
chr4	132085405	132093888
chr4	133305967	133313968
chr4	134318703	134324569
chr4	134418677	134427061
chr4	134478322	134484116
chr4	134824223	134829829
chr4	135727261	135736965
chr4	153396551	153402149
chr4	154298001	154304224
chr5	20454981	20461578
chr5	21289644	21294901
chr5	22050534	22056880
chr5	22936038	22943896
chr5	32435399	32441252
chr5	34507626	34512919
chr5	34914720	34919957
chr5	44614314	44619875
chr5	58105299	58111617
chr5	65193484	65206008
chr5	73643529	73649683
chr5	74458247	74465514
chr5	75970370	75975734
chr5	77377925	77383087
chr5	89148919	89155026
chr5	89193064	89198390
chr5	90791627	90796762
chr5	97425474	97440406
chr5	100402971	100409071
chr5	104181251	104192533
chr5	105947391	105953781
chr5	108294509	108304501
chr5	108696816	108702407
chr5	108889615	108895503
chr5	111264158	111270796
chr5	115715628	115723594
chr5	116471180	116477266
chr5	117583269	117589489
chr5	118928013	118934328
chr5	119009296	119014442
chr5	123585212	123595265
chr5	137728297	137736625
chr5	140208499	140215145
chr5	143575444	143585005
chr5	144382937	144388194
chr5	145961173	145966910
chr6	5102398	5107560
chr6	28369902	28375878
chr6	29643282	29654670
chr6	35202622	35208763
chr6	38298348	38306172
chr6	38499581	38504714
chr6	38821773	38827586
chr6	39152301	39157769
chr6	41647685	41657620
chr6	47541513	47546717
chr6	49162753	49170484
chr6	51118516	51124279
chr6	51415269	51423567
chr6	56849837	56855134
chr6	56866688	56874822
chr6	58589475	58599317
chr6	60774281	60780502
chr6	67215101	67220843
chr6	72046365	72055134
chr6	86472806	86478203
chr6	87757482	87762801
chr6	90567171	90575268
chr6	113023752	113030548
chr6	116298666	116305904
chr6	117855164	117860596
chr6	117865398	117871074
chr6	119982902	119990737
chr6	131333487	131339229
chr6	133984173	133989323
chr6	134875775	134883071
chr6	136801337	136807359
chr6	146523757	146529387
chr6	146578364	146583558
chr7	4760206	4765593
chr7	16894289	16900040
chr7	16984043	16992050
chr7	20144100	20149861
chr7	25154360	25163630
chr7	26002428	26008154
chr7	26062862	26069175
chr7	28231599	28240050
chr7	29160202	29168145
chr7	29216970	29222739
chr7	38888016	38893629
chr7	52776580	52782736
chr7	57014050	57019927
chr7	63270099	63275988
chr7	73253535	73259625
chr7	77501621	77507306
chr7	80680355	80687371
chr7	80696536	80704986
chr7	82755217	82760602
chr7	86414341	86421247
chr7	87438277	87443573
chr7	91029852	91034969
chr7	97277115	97297052
chr7	100021342	100027682
chr7	106741066	106747434
chr7	107610943	107616639
chr7	110956234	110964947
chr7	110971086	110977567
chr7	118223198	118229116
chr7	122983496	122990353
chr7	125255226	125260431
chr7	128119576	128127079
chr7	130509461	130514601
chr7	134348692	134353820
chr7	139963244	139970399
chr7	140889043	140894990
chr7	142902841	142909351
chr7	148744160	148750406
chr8	11000499	11010739
chr8	11554408	11559730
chr8	13103855	13109998
chr8	13199396	13205201
chr8	24143685	24170408
chr8	34492166	34497429
chr8	34841730	34847334
chr8	59988863	59994962
chr8	63429197	63437437
chr8	63450839	63463857
chr8	73358983	73368294
chr8	83016401	83028220
chr8	87183888	87190270
chr8	87224078	87232196
chr8	87492008	87504474
chr8	96693492	96699513
chr8	96702023	96708218
chr8	107820015	107827179
chr8	107844728	107851630
chr8	108321282	108327982
chr8	108341449	108358026
chr8	112387366	112395531
chr8	118226920	118232303
chr8	123009099	123016716
chr8	124471065	124476538
chr8	124804650	124812382
chr8	125069464	125076040
chr8	126500526	126508239
chr8	129111058	129119298
chr8	131208562	131215153
chr9	13628925	13634876
chr9	21935588	21942240
chr9	24303964	24309091
chr9	24951815	24957161
chr9	40607116	40613546
chr9	42266842	42271995
chr9	42906749	42915130
chr9	44141502	44152949
chr9	48142485	48149883
chr9	54545666	54552720
chr9	56917986	56925714
chr9	58092825	58098092
chr9	61217458	61222585
chr9	62187843	62193354
chr9	63864341	63871511
chr9	64653650	64662221
chr9	65422462	65428895
chr9	65970741	65976457
chr9	66759329	66768816
chr9	70500305	70508434
chr9	70525678	70531608
chr9	71009275	71015553
chr9	72285322	72290908
chr9	77951647	77957715
chr9	96158148	96168923
chr9	100977008	100983716
chr9	107994972	108000482
chr9	108240237	108246037
chr9	111172497	111178131
chr9	115215034	115220878
chr9	120019296	120027394
chrX	7417620	7422843
chrX	7540842	7548873
chrX	8830167	8835573
chrX	8848513	8854354
chrX	10291460	10297481
chrX	17738599	17744992
chrX	39501405	39507654
chrX	45663699	45669014
chrX	45693998	45699434
chrX	50717388	50724056
chrX	71208733	71216922
chrX	71669681	71676011
chrX	82818223	82826007
chrX	137487737	137493153
chrX	139113201	139119222
chrX	146981208	146990138
chrX	148235088	148240417

## Sheet: Me3_Only
chr1	9732896	9739238
chr1	16642519	16647936
chr1	36124513	36130286
chr1	36990569	36997490
chr1	55141143	55147436
chr1	63158573	63163883
chr1	64778734	64786053
chr1	69729128	69735630
chr1	75133015	75142584
chr1	88421210	88426396
chr1	95696853	95702440
chr1	99553051	99559513
chr1	107557645	107563058
chr1	107885590	107891417
chr1	127327912	127333461
chr1	133030607	133036296
chr1	135025864	135033096
chr1	135692891	135698429
chr1	138237864	138244239
chr1	155595437	155600748
chr1	161161019	161169581
chr1	162963565	162968726
chr1	166178008	166183137
chr1	167388349	167393665
chr1	167693066	167701615
chr1	172962119	172969119
chr1	180246986	180253071
chr1	180263877	180269085
chr1	182777779	182783770
chr1	183768708	183774104
chr1	186554018	186559134
chr1	187277831	187285349
chr1	193217085	193222399
chr1	193729591	193735625
chr10	4539473	4545987
chr10	10999791	11005192
chr10	36855165	36861527
chr10	41528394	41533794
chr10	41988892	41998888
chr10	43297342	43303478
chr10	43312760	43318684
chr10	50311163	50316884
chr10	53757351	53763713
chr10	53791010	53796429
chr10	57908214	57915622
chr10	61800320	61807499
chr10	70805995	70812384
chr10	74976264	74982147
chr10	75398128	75403260
chr10	79445780	79452708
chr10	79610393	79615531
chr10	80032123	80041813
chr10	80316621	80322786
chr10	80596689	80603377
chr10	85483965	85490412
chr10	90629753	90635428
chr10	95022645	95028454
chr10	98723655	98729086
chr10	110600960	110606192
chr10	114819996	114825757
chr10	116581677	116588686
chr10	122420187	122425489
chr10	126724388	126730475
chr10	127527913	127535589
chr11	3188444	3193558
chr11	6190797	6196147
chr11	6370537	6376787
chr11	16402021	16409159
chr11	16849209	16854415
chr11	18914159	18921121
chr11	20530628	20537350
chr11	22871198	22877276
chr11	23154711	23160700
chr11	23973765	23983912
chr11	31769565	31779621
chr11	44321610	44326969
chr11	45664798	45670780
chr11	46248976	46255722
chr11	48666287	48672704
chr11	49015484	49020927
chr11	50135659	50140793
chr11	50189800	50195338
chr11	53836516	53843191
chr11	58766401	58774289
chr11	60744223	60750234
chr11	62362711	62369198
chr11	68871820	68877961
chr11	68907922	68914113
chr11	68930845	68940173
chr11	69389970	69396403
chr11	69568310	69573990
chr11	69726739	69736488
chr11	70464659	70470043
chr11	74533513	74538819
chr11	75464375	75470175
chr11	77989387	77997860
chr11	79890458	79895932
chr11	80195627	80201098
chr11	83095610	83100802
chr11	84679269	84687507
chr11	86494120	86499440
chr11	86920187	86925822
chr11	87858874	87865380
chr11	94178496	94184429
chr11	94850344	94857207
chr11	94869825	94876007
chr11	97301146	97308657
chr11	98063125	98068573
chr11	98441370	98450318
chr11	102176830	102182387
chr11	102752352	102757890
chr11	102962659	102968310
chr11	104299196	104305771
chr11	106856432	106861544
chr11	109470180	109478585
chr11	113540895	113546924
chr11	113608766	113613985
chr11	116711001	116716216
chr11	117639759	117645632
chr11	117657909	117663717
chr11	120091370	120099593
chr11	120489443	120495917
chr11	121097135	121102987
chr11	121294646	121301515
chr12	3305577	3311106
chr12	3424250	3430197
chr12	11270269	11276739
chr12	25390694	25398425
chr12	33062997	33068328
chr12	40759978	40765515
chr12	52925627	52933432
chr12	66065122	66071069
chr12	66173722	66178876
chr12	70471774	70477009
chr12	77468331	77473846
chr12	78007813	78013313
chr12	79960631	79966250
chr12	81211143	81217772
chr12	103211844	103218677
chr12	106268641	106278613
chr12	110028157	110034849
chr12	111931721	111937762
chr12	112211902	112218080
chr12	112774186	112779711
chr12	119534565	119542875
chr13	9092086	9097324
chr13	17891074	17898067
chr13	21258564	21265847
chr13	23521799	23530987
chr13	23589320	23599694
chr13	23608185	23614234
chr13	23773707	23780414
chr13	24891358	24897706
chr13	41111169	41116498
chr13	44824600	44830095
chr13	51739458	51744884
chr13	51940558	51945668
chr13	55311625	55317502
chr13	58500838	58506298
chr13	59868251	59873668
chr13	63663328	63670319
chr13	64250398	64256119
chr13	76151069	76157404
chr13	81021721	81026961
chr13	99579007	99586245
chr13	101543366	101548593
chr13	102460033	102465403
chr13	112274831	112281627
chr13	114403154	114408995
chr14	27485929	27492157
chr14	31938107	31945983
chr14	35122830	35128379
chr14	35485306	35490815
chr14	46272353	46279019
chr14	52638619	52644370
chr14	52719553	52724899
chr14	68330540	68336664
chr14	71018011	71029219
chr14	73720459	73727013
chr15	5189592	5194854
chr15	6653984	6661032
chr15	8391008	8397823
chr15	36534536	36540679
chr15	38445193	38451410
chr15	61814997	61820915
chr15	64140060	64145245
chr15	67004490	67010053
chr15	75736065	75741543
chr15	76076822	76085209
chr15	77582310	77587520
chr15	78234427	78240880
chr15	79909650	79914960
chr15	80628041	80634234
chr15	82167664	82178305
chr15	82997857	83003731
chr15	89040239	89046797
chr15	96113693	96121140
chr15	98657491	98663284
chr15	98698115	98703454
chr15	98859025	98864256
chr16	8734452	8739758
chr16	8828785	8834075
chr16	18423942	18431886
chr16	20712942	20719165
chr16	22259541	22266812
chr16	22852349	22859197
chr16	32507774	32513152
chr16	32608126	32615600
chr16	35980226	35985632
chr16	38087747	38093531
chr16	38371388	38377261
chr16	91645312	91650933
chr16	92692904	92700566
chr17	5490987	5496193
chr17	6982735	6988289
chr17	10508537	10513655
chr17	12310977	12316420
chr17	15840707	15845845
chr17	23683038	23688426
chr17	24339711	24347007
chr17	24855731	24861697
chr17	25223667	25228889
chr17	25358485	25363885
chr17	26076492	26082034
chr17	28936057	28942037
chr17	29625896	29631937
chr17	34087819	34093963
chr17	34253434	34261193
chr17	35132807	35140731
chr17	35972453	35980136
chr17	36002304	36007908
chr17	36051939	36057582
chr17	37005761	37012582
chr17	47729834	47735044
chr17	48545788	48551207
chr17	56965831	56971420
chr17	71196961	71203185
chr17	74689830	74695892
chr17	79749559	79756113
chr17	84579968	84588387
chr17	87841965	87847289
chr18	15500154	15506295
chr18	36717553	36722948
chr18	39642871	39651774
chr18	46680596	46686805
chr18	50187521	50192877
chr18	54580745	54587486
chr18	55145055	55152996
chr18	57081303	57088025
chr18	57132973	57138706
chr18	67400612	67406177
chr18	75525928	75531109
chr18	80451417	80459004
chr18	83078835	83084953
chr18	84253920	84261989
chr18	85017887	85024030
chr19	5487189	5492358
chr19	5660537	5666317
chr19	5687020	5693021
chr19	5722351	5732150
chr19	5796152	5804427
chr19	5841109	5850256
chr19	8785148	8790918
chr19	8795824	8801380
chr19	8844897	8850460
chr19	8891200	8898055
chr19	9970443	9975677
chr19	10088316	10094396
chr19	12079208	12087876
chr19	12866827	12873227
chr19	32309528	32315021
chr19	32558290	32564186
chr19	32829878	32835371
chr19	37279123	37285368
chr19	37306145	37313426
chr19	44367547	44374275
chr19	46573940	46580433
chr19	59415355	59421282
chr19	60862528	60867792
chr2	4478190	4486296
chr2	20884818	20892147
chr2	28472049	28478061
chr2	29916785	29924212
chr2	30269899	30275127
chr2	31933902	31941420
chr2	34605925	34611042
chr2	34625939	34632675
chr2	38858211	38865105
chr2	44962068	44973315
chr2	53048403	53053547
chr2	72812951	72820212
chr2	75538819	75544525
chr2	78707930	78713042
chr2	84573200	84579230
chr2	84678739	84685200
chr2	84775840	84782419
chr2	103319925	103326192
chr2	103796877	103803552
chr2	103807436	103813108
chr2	109117469	109125720
chr2	115887856	115893549
chr2	119442098	119448549
chr2	120858344	120863637
chr2	126497591	126502838
chr2	127188368	127197841
chr2	129023039	129028410
chr2	131316729	131324245
chr2	132072505	132080688
chr2	132398088	132404483
chr2	144090822	144097666
chr2	151564254	151569365
chr2	153170393	153176941
chr2	154455967	154461171
chr2	155813748	155819714
chr2	156001448	156007362
chr2	157853044	157858184
chr2	157967010	157972346
chr2	160471146	160477768
chr2	163465017	163471697
chr2	164594512	164599950
chr2	166885807	166891529
chr2	167452423	167460490
chr2	169953863	169960153
chr2	172170512	172176417
chr2	174151907	174157571
chr2	180442382	180448395
chr3	32407763	32413015
chr3	51027440	51035827
chr3	51141303	51146640
chr3	58217521	58225358
chr3	65756431	65764788
chr3	68806900	68813208
chr3	68843191	68850547
chr3	69119255	69125013
chr3	83839453	83846011
chr3	84279394	84285242
chr3	87709495	87715489
chr3	89195341	89200682
chr3	89220657	89226940
chr3	89853210	89859051
chr3	96022573	96029876
chr3	96038792	96045054
chr3	96048190	96054049
chr3	100284304	100294696
chr3	100485421	100490914
chr3	101965735	101971955
chr3	104664133	104669648
chr3	105599754	105605224
chr3	107131224	107138084
chr3	108520727	108525956
chr3	116561477	116568535
chr3	120962392	120967690
chr3	121947710	121953116
chr3	135100262	135106030
chr3	137526329	137532125
chr3	142541317	142548680
chr3	143861251	143869366
chr3	146066754	146073018
chr3	151851355	151857450
chr3	153571521	153577013
chr4	6117558	6124134
chr4	6377378	6382964
chr4	11116595	11124681
chr4	21702885	21708838
chr4	33068585	33074622
chr4	40795995	40801862
chr4	43570933	43576571
chr4	59201060	59210483
chr4	62173180	62181949
chr4	88363653	88369006
chr4	106580562	106586122
chr4	108250335	108255524
chr4	115744856	115750291
chr4	116664098	116669214
chr4	118780651	118786976
chr4	122959608	122965491
chr4	126354244	126360388
chr4	126697579	126703169
chr4	130217185	130224667
chr4	132085405	132093888
chr4	133305967	133313968
chr4	134318703	134324569
chr4	134418677	134427061
chr4	134478322	134484116
chr4	134824223	134829829
chr4	135727261	135736965
chr4	153396551	153402149
chr5	20454981	20461578
chr5	21289644	21294901
chr5	22936038	22943896
chr5	32435399	32441252
chr5	34507626	34512919
chr5	44614314	44619875
chr5	58105299	58111617
chr5	73643529	73649683
chr5	74458247	74465514
chr5	75970370	75975734
chr5	77377925	77383087
chr5	89148919	89155026
chr5	89193064	89198390
chr5	90791627	90796762
chr5	100402971	100409071
chr5	105947391	105953781
chr5	108294509	108304501
chr5	108696816	108702407
chr5	108889615	108895503
chr5	111264158	111270796
chr5	115715628	115723594
chr5	116471180	116477266
chr5	117583269	117589489
chr5	119009296	119014442
chr5	123585212	123595265
chr5	137728297	137736625
chr5	140208499	140215145
chr5	143575444	143585005
chr5	144382937	144388194
chr5	145961173	145966910
chr6	5102398	5107560
chr6	28369902	28375878
chr6	35202622	35208763
chr6	38298348	38306172
chr6	38499581	38504714
chr6	38821773	38827586
chr6	39152301	39157769
chr6	47541513	47546717
chr6	49162753	49170484
chr6	51118516	51124279
chr6	51415269	51423567
chr6	60774281	60780502
chr6	67215101	67220843
chr6	86472806	86478203
chr6	87757482	87762801
chr6	90567171	90575268
chr6	113023752	113030548
chr6	116298666	116305904
chr6	117855164	117860596
chr6	117865398	117871074
chr6	119982902	119990737
chr6	131333487	131339229
chr6	133984173	133989323
chr6	134875775	134883071
chr6	136801337	136807359
chr6	146523757	146529387
chr6	146578364	146583558
chr7	4760206	4765593
chr7	16894289	16900040
chr7	16984043	16992050
chr7	20144100	20149861
chr7	26002428	26008154
chr7	26062862	26069175
chr7	28231599	28240050
chr7	29160202	29168145
chr7	29216970	29222739
chr7	38888016	38893629
chr7	52776580	52782736
chr7	57014050	57019927
chr7	63270099	63275988
chr7	73253535	73259625
chr7	77501621	77507306
chr7	80680355	80687371
chr7	80696536	80704986
chr7	82755217	82760602
chr7	86414341	86421247
chr7	87438277	87443573
chr7	91029852	91034969
chr7	100021342	100027682
chr7	106741066	106747434
chr7	110956234	110964947
chr7	110971086	110977567
chr7	118223198	118229116
chr7	122983496	122990353
chr7	125255226	125260431
chr7	130509461	130514601
chr7	134348692	134353820
chr7	140889043	140894990
chr7	142902841	142909351
chr8	11000499	11010739
chr8	11554408	11559730
chr8	13103855	13109998
chr8	13199396	13205201
chr8	34492166	34497429
chr8	34841730	34847334
chr8	59988863	59994962
chr8	73358983	73368294
chr8	87183888	87190270
chr8	87224078	87232196
chr8	96693492	96699513
chr8	96702023	96708218
chr8	107820015	107827179
chr8	107844728	107851630
chr8	118226920	118232303
chr8	123009099	123016716
chr8	124471065	124476538
chr8	129111058	129119298
chr8	131208562	131215153
chr9	13628925	13634876
chr9	21935588	21942240
chr9	24303964	24309091
chr9	24951815	24957161
chr9	40607116	40613546
chr9	42266842	42271995
chr9	42906749	42915130
chr9	44141502	44152949
chr9	48142485	48149883
chr9	54545666	54552720
chr9	56917986	56925714
chr9	58092825	58098092
chr9	61217458	61222585
chr9	62187843	62193354
chr9	63864341	63871511
chr9	65422462	65428895
chr9	65970741	65976457
chr9	66759329	66768816
chr9	70500305	70508434
chr9	72285322	72290908
chr9	77951647	77957715
chr9	100977008	100983716
chr9	107994972	108000482
chr9	111172497	111178131
chr9	115215034	115220878
chr9	120019296	120027394
chrX	7417620	7422843
chrX	8830167	8835573
chrX	8848513	8854354
chrX	10291460	10297481
chrX	17738599	17744992
chrX	39501405	39507654
chrX	45663699	45669014
chrX	45693998	45699434
chrX	50717388	50724056
chrX	71208733	71216922
chrX	71669681	71676011
chrX	82818223	82826007
chrX	137487737	137493153
chrX	139113201	139119222
chrX	146981208	146990138
chrX	148235088	148240417
