# Supplementary material for: Hyperacetylated chromatin domains mark cell type-specific genes and suggest distinct modes of enhancer function
Source: Nat Commun. 2020 Sep 11;11:4544. doi: 10.1038/s41467-020-18303-0 (PMC7486385; doi:10.1038/s41467-020-18303-0)
Supplement: Supplementary file 18 — Supplementary Data 14 [file 41467_2020_18303_MOESM18_ESM.xlsx]

## Sheet: Both
Term	Overlap	P-value	Adjusted P-value	Old P-value	Old Adjusted P-value	Odds Ratio	Combined Score	Genes
bone marrow	49/413	1.4354781846728944E-38	1.3780590572859785E-36	0	0	11.864406779661017	1033.8256755463312	DHRS11;USP32;CPOX;SLC4A1;FAM53B;BTRC;ERMAP;ACP1;USP4;STRADB;ADAM10;ANK1;GTPBP1;KEL;TFDP2;MTFR1;PKHD1L1;ZFPM1;HEMGN;GYPA;WDR26;GYPC;FECH;ADIPOR1;GATA1;TSPAN33;NT5C3;FAM117A;TRAK2;PRDX2;PNPO;ST3GAL5;TNFRSF14;CDR2;RBM38;NFE2;CAR2;BRPF3;DENND4A;DEK;HIPK1;UBAC1;SLC25A37;ABCB10;RANBP10;TMCC2;RHAG;METAP2;ASB1
bone	28/157	3.678169589902274E-27	1.7655214031530917E-25	0	0	17.8343949044586	1085.5329323188203	HEMGN;GYPA;WDR26;FECH;USP32;CPOX;SLC4A1;TSPAN33;FAM117A;TRAK2;PRDX2;BTRC;ERMAP;CDR2;NFE2;CAR2;DEK;HIPK1;UBAC1;SLC25A37;KEL;ABCB10;TFDP2;RANBP10;TMCC2;RHAG;ASB1;METAP2
macrophage bone marrow 6hr LPS	12/730	0.06347510478985356	1.0	0	0	1.643835616438356	4.532231507685845	CBX5;AP1G1;MGST3;SLC11A2;5730508B09RIK;STOM;TNFRSF14;BTRC;ACP1;AFF1;AGFG1;LIMS1
skeletal muscle	11/710	0.1008021188635035	1.0	0	0	1.5492957746478873	3.5550077371887094	RAB10;KSR1;STRADB;HIST1H4H;GMPR;ST3GAL6;ADIPOR1;MLLT3;ANK1;UBAC1;METAP2
retinal pigment epithelium	7/473	0.19649216485074453	1.0	0	0	1.4799154334038054	2.408018827485473	PHLPP2;SLC16A1;USP32;ST3GAL6;ADIPOR1;CLCN3;CDR2
mega erythrocyte progenitor	8/562	0.20212675799184934	1.0	0	0	1.4234875444839856	2.2759576705692357	ZCCHC6;SLC11A2;CPOX;TLK1;GATA1;ERMAP;AP4B1;ACP1
microglia	2/90	0.22723730361763186	1.0	0	0	2.2222222222222223	3.2928009270104526	SLC11A2;TLK1
mast cells IgE	8/598	0.25038539860244147	1.0	0	0	1.3377926421404682	1.8525136504976463	DCLRE1B;MBNL1;ZCCHC6;AQP9;BMP2K;ADAM10;RABEPK;LIMS1
mast cells IgE+antigen 1hr	4/265	0.2739938822878975	1.0	0	0	1.5094339622641508	1.954187924920392	DCLRE1B;DENND4A;GCNT1;BMP2K
Baf3	6/440	0.27841264987629705	1.0	0	0	1.3636363636363635	1.7436148824273836	PHLPP2;KSR1;NPRL3;EMILIN2;ZFPM1;NT5C3
mammary gland non-lactating	3/201	0.326038502491712	1.0	0	0	1.4925373134328357	1.6727459683381685	KSR1;ST3GAL6;MLLT3
thymocyte SP CD4+	3/203	0.3315064052396142	1.0	0	0	1.477832512315271	1.6316869175661584	CD82;NUP153;MLLT3
dendritic plasmacytoid B220+	3/214	0.3615321644905319	1.0	0	0	1.4018691588785046	1.4262676629866662	ITGA4;DENND4A;CD47
mast cells	6/515	0.4107835336136317	1.0	0	0	1.1650485436893203	1.036530740314916	CADM3;TAL1;GCNT1;STOM;JUNB;GATA1
macrophage peri LPS thio 7hrs	8/707	0.41191242236405107	1.0	0	0	1.1315417256011315	1.0036147318876831	ZCCHC6;AP1G1;SLC11A2;SH3BP2;5730508B09RIK;BTRC;NT5C3;AFF1
adrenal gland	3/245	0.44458799670428034	1.0	0	0	1.2244897959183672	0.9925803376929472	TFDP2;ST3GAL5;ERAL1
T-cells CD8+	2/166	0.4961360332084165	1.0	0	0	1.2048192771084338	0.8444640112757903	ADAM10;KLF3
NK cells	7/669	0.5054915361980115	1.0	0	0	1.046337817638266	0.713836754651196	MBNL1;ZCCHC6;ITGA4;ERAL1;CD47;KLF3;FBXW2
macrophage bone marrow 0hr	2/180	0.5394267994620252	1.0	0	0	1.1111111111111112	0.685831317414516	KCNN4;BCL2L1
common myeloid progenitor	1/80	0.5531916072648388	1.0	0	0	1.25	0.7400635631950074	CBX5
dendritic cells myeloid CD8a-	2/188	0.5629930408187093	1.0	0	0	1.0638297872340425	0.6111574593715268	BTG2;AP4B1
thymocyte SP CD8+	1/103	0.6457825744876868	1.0	0	0	0.9708737864077669	0.4245557318962019	NT5C3
T-cells foxP3+	1/112	0.6765743473112501	1.0	0	0	0.8928571428571428	0.3488508370242237	AGFG1
intestine small	4/466	0.6884237976248733	1.0	0	0	0.8583690987124464	0.3204726573130961	DHRS11;KSR1;PRR15L;BRPF3
lung	3/354	0.6903854515393084	1.0	0	0	0.847457627118644	0.3139874677496946	LPCAT1;SLC39A8;ADRB2
granulo mono progenitor	1/124	0.7135255255654438	1.0	0	0	0.8064516129032258	0.2722073125490977	CBX5
stomach	2/249	0.7141067222770565	1.0	0	0	0.8032128514056224	0.2704601259726557	PRR15L;MGST3
follicular B-cells	5/603	0.7243991902359759	1.0	0	0	0.8291873963515755	0.26734052306343997	BTG2;H3F3A;IKZF1;ADRB2;FBXW2
intestine large	3/374	0.7254440100863381	1.0	0	0	0.8021390374331552	0.25746367690867655	SLC22A23;PRR15L;KLF3
B-cells GL7negative Alum	3/379	0.7337110540839026	1.0	0	0	0.79155672823219	0.245097615164656	TXNDC9;ST3GAL6;RHOA
iris	1/133	0.7384537036728938	1.0	0	0	0.7518796992481203	0.22796757041627932	ST3GAL6
dendritic cells lymphoid CD8a+	1/142	0.7612225890637079	1.0	0	0	0.704225352112676	0.19213342845381087	ITGA4
B-cells GL7 positive Alum	1/142	0.7612225890637079	1.0	0	0	0.704225352112676	0.19213342845381087	ST3GAL6
mast cells IgE+antigen 6hr	1/146	0.7706982785234464	1.0	0	0	0.684931506849315	0.17839610948899043	DERL1
mIMCD-3	2/300	0.804592980118748	1.0	0	0	0.6666666666666667	0.14494582945942525	ACP1;BCL2L1
kidney	4/554	0.8081561826313624	1.0	0	0	0.7220216606498195	0.1537905731439232	GPX1;GCNT1;GM10804;ABCG2
granulocytes mac1+gr1+	4/557	0.8114811586603311	1.0	0	0	0.718132854578097	0.15001372367257448	LPCAT1;ST3GAL6;DLEU2;HIST1H3D
amygdala	2/308	0.8162318794297881	1.0	0	0	0.6493506493506493	0.13185506390756743	BTRC;YWHAZ
hippocampus	1/176	0.8308003376270978	1.0	0	0	0.5681818181818182	0.1053214662456396	KSR1
prostate	2/329	0.8438964464609883	1.0	0	0	0.60790273556231	0.10317658703968233	AP1G1;RABEPK
stem cells HSC	1/186	0.8471194043176771	1.0	0	0	0.5376344086021506	0.08920087152982548	CD47
macrophage peri LPS thio 1hrs	4/598	0.8523867933794687	1.0	0	0	0.6688963210702341	0.10683269052314429	STOM;JUNB;FBXW2;HIST1H1C
bladder	1/195	0.8604625122844586	1.0	0	0	0.5128205128205128	0.07706934836816652	ANK1
B-cells GL7 positive KLH	1/207	0.8764676095391304	1.0	0	0	0.4830917874396135	0.0636983234893619	ST3GAL6
umbilical cord	1/208	0.8777158345777357	1.0	0	0	0.4807692307692308	0.06270787911340187	HBA-X
B-cells GL7 negative KLH	1/212	0.8825844796760208	1.0	0	0	0.4716981132075471	0.05891545616890398	LPCAT1
macrophage bone marrow 2hr LPS	2/365	0.8826898491750667	1.0	0	0	0.547945205479452	0.06837336261210805	STOM;KCNN4
RAW 264 7	1/222	0.8939286521843741	1.0	0	0	0.45045045045045046	0.05050870017722156	ITGA4
nih 3T3	1/252	0.9218224989984879	1.0	0	0	0.3968253968253968	0.03230261560103461	CBX5
neuro2a	2/425	0.9281779092735403	1.0	0	0	0.4705882352941176	0.03507381270174053	HNRNPA1;AGFG1
cornea	2/427	0.9293624466816586	1.0	0	0	0.46838407494145196	0.03431216352607605	SH3YL1;SLC39A8
cerebellum	2/428	0.9299478035371687	1.0	0	0	0.46728971962616817	0.033937766186339216	CADM3;PDE4D
osteoblast day21	1/264	0.9308138885078203	1.0	0	0	0.3787878787878788	0.027157547962593977	HIST1H1C
embryonic stem line V26 2 p16	4/728	0.9360932326834972	1.0	0	0	0.5494505494505495	0.03628582411934643	ORC5;HIST1H3F;ACP1;ASB1
adipose brown	2/456	0.944597688622537	1.0	0	0	0.43859649122807015	0.02499831950040885	PRKAR2B;HIST1H4H
pituitary	1/294	0.9490410077191068	1.0	0	0	0.3401360544217687	0.01779022782309227	HIST1H2BE
hypothalamus	1/296	0.9500701265174428	1.0	0	0	0.33783783783783783	0.01730387828551954	BTRC
MEF	1/300	0.9520667310593706	1.0	0	0	0.33333333333333337	0.01637338366558591	PICALM
dorsal striatum	2/477	0.9536275760933055	1.0	0	0	0.41928721174004197	0.019908622727918334	MBD2;YWHAZ
lens	5/947	0.9629683930812905	1.0	0	0	0.5279831045406547	0.01992327826278435	EIF5B;FECH;AGFG1;HIST1H1C;METAP2
dorsal root ganglia	2/541	0.9732843773437403	1.0	0	0	0.3696857670979667	0.01001071013029585	CADM3;FLOT2
macrophage bone marrow 24h LPS	2/551	0.9755181195747046	1.0	0	0	0.36297640653357527	0.00899693083040187	DERL1;BCL2L1
nucleus accumbens	1/383	0.9794850992374615	1.0	0	0	0.2610966057441253	0.005412076849746557	BTRC
eyecup	3/828	0.9903114908604559	1.0	0	0	0.36231884057971014	0.0035274449668955144	DCLRE1B;CBX5;ST3GAL6
pancreas	2/667	0.9912795858789246	1.0	0	0	0.2998500749625187	0.002626284689044711	HIST1H2BE;RABEPK
salivary gland	1/480	0.992424664631666	1.0	0	0	0.20833333333333331	0.0015842029072768308	KCNN4
liver	3/928	0.9958075470409511	1.0	0	0	0.3232758620689655	0.0013581678654826991	AQP9;PNPO;RABEPK
lacrimal gland	2/749	0.99587330858446	1.0	0	0	0.26702269692923897	0.001104200188138336	CD82;JOSD1
heart	1/568	0.9969439959175707	1.0	0	0	0.176056338028169	5.388526757514694E-4	ANK1
embryonic stem line Bruce4 p13	2/876	0.9987354610073628	1.0	0	0	0.228310502283105	2.88890227564651E-4	ORC5;CD82
retina	1/664	0.9988689978122136	1.0	0	0	0.15060240963855423	1.7042805021336008E-4	AP2A2
testis	14/3059	0.9998868517246341	1.0	0	0	0.45766590389016015	5.178703758119711E-5	2310010J17RIK;RNASEH2A;C2CD3;FECH;NPRL3;HIPK1;RABEPK;4933401H06RIK;4933427G17RIK;1700034O15RIK;MTFR1;TSNAXIP1;BTRC;ASB1

## Sheet: HCD_Total
Term	Overlap	P-value	Adjusted P-value	Old P-value	Old Adjusted P-value	Z-score	Combined Score	Genes
bone_marrow	62/413	0.00000000000000000000000000000000000579372111508694472416586355895920873023059712811646960429647440415423464037891351012141841008394604894959911689511500298976898193359375	0.0000000000000000000000000000000004808788525522164087648107877783697669334689776943146286376112754134906026990279561395794268030545737246939097531139850616455078125	0.00000000000000000000000000000000000000495870209184227257637274907148126821320104676428810326944891336636991800549293266380433563770329589807939196788311164709739387035369873046875	0.000000000000000000000000000000000000411572273622908596432659407339142249512451622558412837419369925519043693869640298122922230619931405204425800548051483929157257080078125	-1.6556160162962013	134.33053888083847	DHRS11;USP32;UBP1;CPOX;SLC4A1;HERC1;FAM53B;BTRC;ERMAP;ACP1;USP4;STRADB;ADAM10;ANK1;GTPBP1;KEL;TFDP2;MTFR1;PKHD1L1;PABPC1;ZFPM1;HEMGN;PRIM2;GYPA;WDR26;MTMR3;FECH;E230029C05RIK;GYPC;DCUN1D1;ADIPOR1;TSPAN33;NT5C3;GATA1;TRAK2;FAM117A;PTDSS2;PRDX2;PNPO;ST3GAL5;TNFRSF14;CDR2;RBM38;SPECC1;CAR2;NFE2;DENND4A;BRPF3;XPO7;SLC16A10;DEK;HIPK1;UBAC1;SLC25A37;ABCB10;MKRN1;RANBP10;SPIRE1;TMCC2;RHAG;ASB1;METAP2
bone	30/157	0.00000000000000787397666007503567581797740366261164336150919773604783813425456173717975616455078125	0.0000000000003267700313931139568806189056216442208476456732224590950863785110414028167724609375	0.00000000000000080948701004209185415818648982642095033129239940727917002050162409432232379913330078125	0.0000000000000335937109167468129336408708540612262034093411788848726473588612861931324005126953125	-1.2492430651183957	40.5694348365791	HEMGN;GYPA;WDR26;FECH;USP32;UBP1;CPOX;SLC4A1;TSPAN33;TRAK2;FAM117A;PRDX2;BTRC;ERMAP;CDR2;CAR2;NFE2;XPO7;DEK;HIPK1;UBAC1;SLC25A37;KEL;ABCB10;TFDP2;RANBP10;TMCC2;RHAG;ASB1;METAP2
mega_erythrocyte_progenitor	14/562	0.1649832637747989660947922629929962567985057830810546875	0.99999999999764754843312175580649636685848236083984375	0.05618798887735361458073413132296991534531116485595703125	1	-1.9100162471542368	3.441679747947372	PRIM2;STEAP3;ZCCHC6;SLC11A2;CPOX;FOXO3;AP4B1;GATA1;PTDSS2;TLK1;SPIRE1;ERMAP;ACP1;RREB1
Baf3	9/440	0.309045291370371177919196270522661507129669189453125	0.99999999999764754843312175580649636685848236083984375	0.151441488411867053454074039109400473535060882568359375	1	-1.8245958100223243	2.1425634487005008	PHLPP2;KSR1;NPRL3;PIM1;EMILIN2;D830046C22RIK;IFT57;NT5C3;ZFPM1
umbilical_cord	4/208	0.2606880477118902472710715301218442618846893310546875	0.99999999999764754843312175580649636685848236083984375	0.1559071410432697202264051838938030414283275604248046875	1	-1.419650435903963	1.9086217797786167	EXT1;HBB-Y;HBA-X;HBB-BH1
NK_cells	11/669	0.45431254792329200942191391732194460928440093994140625	0.99999999999764754843312175580649636685848236083984375	0.223253917721614403291141570662148296833038330078125	1	-1.9742004850408634	1.5575847321213032	USP25;ZEB2;MBNL1;ZCCHC6;ITGA4;CD47;ERAL1;IFT57;KLF3;FBXW2;SSH1
skeletal_muscle	13/710	0.390888872869269599075181531588896177709102630615234375	0.99999999999764754843312175580649636685848236083984375	0.1714948652753348345978423594715422950685024261474609375	1	-1.4103096580766732	1.3247489522565927	RNF11;KSR1;STRADB;GMPR;SLC16A10;ADIPOR1;MLLT3;ANK1;UBAC1;RAB10;TATDN1;ST3GAL6;METAP2
microglia	4/90	0.30883113156103048080325379487476311624050140380859375	0.99999999999764754843312175580649636685848236083984375	0.2283185396144942480578521326606278307735919952392578125	1	-0.9644004181210405	1.1331325433628028	ZEB2;SLC11A2;TLK1;AMPD3
follicular_B-cells	10/603	0.4780167295229407198320359384524635970592498779296875	0.99999999999764754843312175580649636685848236083984375	0.252616934921760627474895954946987330913543701171875	1	-1.514211635565828	1.1176540660570173	BTG2;RNF216;BCL11A;PON2;H3F3A;4930523C07RIK;XPO7;IKZF1;ADRB2;FBXW2
thymocyte_SP_CD4+	5/203	0.4646996228220772184869247212191112339496612548828125	0.99999999999764754843312175580649636685848236083984375	0.32926235918699020555067136228899471461772918701171875	1	-1.3789882456246394	1.0568070230943831	PRIM2;CD82;NUP153;EXOC6;MLLT3
mast_cells	11/515	0.4607694866210925166427614385611377656459808349609375	0.99999999999764754843312175580649636685848236083984375	0.253558655852925529661234804734704084694385528564453125	1	-1.2658179291021876	0.9808283768393012	CYTH3;CADM3;EEF2K;HERC1;TAL1;TBXAS1;GCNT1;STOM;JUNB;GATA1;GPR146
B-cells_GL7negative_Alum	7/379	0.51090111221152056941718910820782184600830078125	0.99999999999764754843312175580649636685848236083984375	0.325390862707813643961429761475301347672939300537109375	1	-1.4270156790918769	0.9583540848013874	TXNDC9;BCL11A;4930523C07RIK;ST3GAL6;EXOC6;SPATA5;RHOA
retinal_pigment_epithelium	8/473	0.5389442115912288500112481415271759033203125	0.99999999999764754843312175580649636685848236083984375	0.330817082286916586131297890460700727999210357666015625	1	-1.2495350276332886	0.7723916016995889	PHLPP2;SLC16A1;USP32;ST3GAL6;ADIPOR1;CLCN3;CDR2;GPR146
granulo_mono_progenitor	2/124	0.458397146206716510352663362937164492905139923095703125	0.99999999999764754843312175580649636685848236083984375	0.351251593962441932550433421056368388235569000244140625	1	-0.9202182206969506	0.7177880083850674	3110082I17RIK;CBX5
macrophage_bone_marrow_6hr_LPS	15/730	0.69232798472310908000082463331636972725391387939453125	0.99999999999764754843312175580649636685848236083984375	0.438297461765462081917377190620754845440387725830078125	1	-1.4288761459229846	0.525391285029825	CBX5;MGST3;SLC11A2;SLC16A10;AFF1;AP1G1;5730508B09RIK;STOM;TNFRSF14;BTRC;ACP1;MOCS1;HBB-BH1;AGFG1;LIMS1
mast_cells_IgE+antigen_1hr	5/265	0.6437919326100480787999913445673882961273193359375	0.99999999999764754843312175580649636685848236083984375	0.49099945841880554553426918573677539825439453125	1	-1.0970217926064594	0.48310611814763915	DCLRE1B;DENND4A;GCNT1;BMP2K;D830046C22RIK
T-cells_CD8+	3/166	0.61465156627715356041363747863215394318103790283203125	0.99999999999764754843312175580649636685848236083984375	0.4925963886760775789497301957453601062297821044921875	1	-0.8590297556825944	0.41808955069361137	ADAM10;1110034G24RIK;KLF3
macrophage_peri_LPS_thio_1hrs	9/598	0.758332101310603245991615040111355483531951904296875	0.99999999999764754843312175580649636685848236083984375	0.54579214507073015028026929940097033977508544921875	1	-1.177328294117953	0.32568887156263976	PTDSS2;STEAP3;ZEB2;STOM;SLC16A10;JUNB;RREB1;FBXW2;CTSB
dendritic_cells_myeloid_CD8a-	3/188	0.6817119042042192322838900508941151201725006103515625	0.99999999999764754843312175580649636685848236083984375	0.55860196007547002761128851489047519862651824951171875	1	-0.8233865767890448	0.3154790339481227	BTG2;E230029C05RIK;AP4B1
eyecup	11/828	0.8136892929609704783189272347954101860523223876953125	0.99999999999764754843312175580649636685848236083984375	0.57965742999619951358880598490941338241100311279296875	1	-1.4912919024958062	0.30746962802128425	DCLRE1B;CYTH3;EXT1;TATDN1;CBX5;ZFAND6;OLFR66;SPIRE1;ST3GAL6;PUM1;GPR146
B-cells_GL7_positive_KLH	4/207	0.73170323867800235451142043530126102268695831298828125	0.99999999999764754843312175580649636685848236083984375	0.61054033192993106826662597086396999657154083251953125	1	-0.7956650716755745	0.24855006105939031	4930523C07RIK;ST3GAL6;SPATA5;HBB-BH1
B-cells_GL7_negative_KLH	3/212	0.743703275090301207939091909793205559253692626953125	0.99999999999764754843312175580649636685848236083984375	0.623415280151071282688235442037694156169891357421875	1	-0.8099265061607075	0.23982988698597776	HDAC11;LPCAT1;SPATA5
mast_cells_IgE	12/598	0.758332101310603245991615040111355483531951904296875	0.99999999999764754843312175580649636685848236083984375	0.54579214507073015028026929940097033977508544921875	1	-0.8492866032821779	0.23494143208667992	DCLRE1B;CYTH3;MBNL1;ZCCHC6;AQP9;BMP2K;ADAM10;FOXO3;RFFL;RABEPK;RREB1;LIMS1
mammary_gland_non-lactating	3/201	0.71667935098536406091085382286109961569309234619140625	0.99999999999764754843312175580649636685848236083984375	0.59465412608415058048905166288022883236408233642578125	1	-0.6765931042723028	0.22539126029905504	KSR1;ST3GAL6;MLLT3
spleen	1/100	0.7151936298571131001011735861538909375667572021484375	0.99999999999764754843312175580649636685848236083984375	0.631657476126136874228222950478084385395050048828125	1	-0.5426829035752209	0.1819083740015604	E230029C05RIK
thymocyte_SP_CD8+	1/103	0.72575191306138975289030668136547319591045379638671875	0.99999999999764754843312175580649636685848236083984375	0.64245270049067404460885200023767538368701934814453125	1	-0.4260856392130577	0.1365804904798767	NT5C3
T-cells_foxP3+	2/112	0.75514420241731905480975228783790953457355499267578125	0.99999999999764754843312175580649636685848236083984375	0.67298599353973698189435026506544090807437896728515625	1	-0.4305575354921715	0.1209205990185594	OLFR66;AGFG1
adrenal_gland	4/245	0.81189615171508211499684648515540175139904022216796875	0.99999999999764754843312175580649636685848236083984375	0.70023847135184291712306503541185520589351654052734375	1	-0.5010690236823234	0.10441418567777251	TATDN1;TFDP2;ST3GAL5;ERAL1
macrophage_peri_LPS_thio_0hrs	5/353	0.8185540598922182997654317659907974302768707275390625	0.99999999999764754843312175580649636685848236083984375	0.6819507568087506133025499366340227425098419189453125	1	-0.41559326877626934	0.08320835409125568	STEAP3;IQSEC1;SLC16A10;CTSB;GPR146
adipose_brown	4/456	0.82253395951161589749744962318800389766693115234375	0.99999999999764754843312175580649636685848236083984375	0.66446331386656842798998923171893693506717681884765625	1	-0.2131921701643311	0.04165039684641455	AFG3L2;PCX;PRKAR2B;RREB1
macrophage_peri_LPS_thio_7hrs	12/707	0.8778024098781767037280587828718125820159912109375	0.99999999999764754843312175580649636685848236083984375	0.70502452893111089426980697680846787989139556884765625	1	-0.27164526045977055	0.0354045471959486	EXT1;ZCCHC6;AP1G1;SH3BP2;SLC11A2;5730508B09RIK;BTRC;NT5C3;MOCS1;AFF1;WHSC1L1;CTSB
thymocyte_DP_CD4+CD8+	3/410	0.88792204372152727653855208700406365096569061279296875	0.99999999999764754843312175580649636685848236083984375	0.774185897732038608154425674001686275005340576171875	1	-0.27488855306716925	0.03267636747755451	NRIP1;SSBP2;BACH1
iris	1/133	0.812091838072204641463258667499758303165435791015625	0.99999999999764754843312175580649636685848236083984375	0.73451550959289002573626703451736830174922943115234375	1	-0.07908432364178175	0.01646075696550422	ST3GAL6
stomach	3/249	0.81896268023378404610213010528241284191608428955078125	0.99999999999764754843312175580649636685848236083984375	0.70861437358630918748048088673385791480541229248046875	1	-0.07980176683770496	0.015937750606171957	PRR15L;MGST3;PON2
lung	5/354	0.82003284887949501325010714936070144176483154296875	0.99999999999764754843312175580649636685848236083984375	0.6837833239161004161843493420747108757495880126953125	1	-0.07786416355917429	0.01544909720578186	CYTH3;LPCAT1;SLC39A8;ADRB2;GPR146
granulocytes_mac1+gr1+	5/557	0.91904355157263040165815937143634073436260223388671875	0.99999999999764754843312175580649636685848236083984375	0.80448639801407517690989834591164253652095794677734375	1	-0.002922646077589736	0.00024673494785856326	1700034P13RIK;LPCAT1;ST3GAL6;DLEU2;FOXO3
common_myeloid_progenitor	1/80	0.99999999999764754843312175580649636685848236083984375	0.99999999999764754843312175580649636685848236083984375	0.99999999991790711195704943747841753065586090087890625	1	1.9053337536811192	-0.000000000004482205374278427	CBX5
C2C12	1/167	0.999999999996064037333098895032890141010284423828125	0.99999999999764754843312175580649636685848236083984375	1.000000000103328456901863319217227399349212646484375	1	2.14439530436443	-0.000000000008440259861073039	PRKAA1
dendritic_cells_lymphoid_CD8a+	1/142	0.999999999987470911122500183410011231899261474609375	0.99999999999764754843312175580649636685848236083984375	0.9999999999597204425327845456195063889026641845703125	1	1.8140283446458978	-0.000000000022728122356514702	ITGA4
amygdala	2/308	0.99999999974878617248208456658176146447658538818359375	0.99999999999764754843312175580649636685848236083984375	1.0000000002048079483785159027320332825183868408203125	1	1.8431992322481245	-0.0000000004630371340692952	BTRC;YWHAZ
MEF	1/300	0.99999999975921449735238866196596063673496246337890625	0.99999999999764754843312175580649636685848236083984375	1.0000000002084525885237553666229359805583953857421875	1	1.9901489161691068	-0.0000000004791990071810695	PICALM
cerebral_cortex_prefrontal	2/344	0.99999999973484909876475512646720744669437408447265625	0.99999999999764754843312175580649636685848236083984375	1.0000000001802951121732121464447118341922760009765625	1	1.9328459206841333	-0.0000000005124958378862089	SPIRE1;SSBP2
olfactory_bulb	1/414	0.999999999714672238582124919048510491847991943359375	0.99999999999764754843312175580649636685848236083984375	1.0000000000422397672394936307682655751705169677734375	1	1.8017493307470558	-0.000000000514089103251554	SPIRE1
cerebral_cortex	1/349	0.99999999970163322426941476805950514972209930419921875	0.99999999999764754843312175580649636685848236083984375	1.000000000201179961578645816189236938953399658203125	1	1.795833281832166	-0.0000000005358169861298737	SPIRE1
pancreas	1/667	0.99999999953039431233037248603068292140960693359375	0.99999999999764754843312175580649636685848236083984375	1.0000000002686462163836722538690082728862762451171875	1	1.455752784777138	-0.0000000006836297877327614	RABEPK
lacrimal_gland	3/749	0.99992983913417232688658486949861980974674224853515625	0.99999999999764754843312175580649636685848236083984375	0.99947077213853352528616369454539380967617034912109375	1	1.422959267150518	-0.00009983955667661854	RNF11;CD82;JOSD1
embryonic_stem_line_Bruce4_p13	3/876	0.9998323122206882462847943315864540636539459228515625	0.99999999999764754843312175580649636685848236083984375	0.99856652222521569139956909566535614430904388427734375	1	1.5335094147321704	-0.00025717235124301873	ORC5;CD82;MKRN1
testis	24/3059	0.999809489693885833361264303675852715969085693359375	0.99999999999764754843312175580649636685848236083984375	0.98722554939693674125322786494507454335689544677734375	1	1.4524620599611575	-0.0002767353529678863	2310010J17RIK;RNASEH2A;FECH;C2CD3;ZFAND6;NPRL3;4930523C07RIK;DCUN1D1;XPO7;SPATA5;HIPK1;RABEPK;PTDSS2;4933401H06RIK;4933427G17RIK;RNF139;MKRN1;1700034O15RIK;MTFR1;EXOC6;TSNAXIP1;RFFL;BTRC;ASB1
liver	7/928	0.997355553262472493969426068360917270183563232421875	0.99999999999764754843312175580649636685848236083984375	0.98322107814801118497172183197108097374439239501953125	1	1.6210212871941316	-0.00429238244749702	AQP9;PNPO;FRS2;RABEPK;MOCS1;C730036E19RIK;GPR146
intestine_large	4/374	0.84752484066388922290258278735564090311527252197265625	0.99999999999764754843312175580649636685848236083984375	0.71880154927296968647709718425176106393337249755859375	1	0.0300336316292487	-0.004968617742121132	SLC22A23;PRR15L;ENDOD1;KLF3
stem_cells__HSC	3/186	0.90378298812648749649412138751358725130558013916015625	0.99999999999764754843312175580649636685848236083984375	0.84327962779047649366503947021556086838245391845703125	1	0.062367512625697945	-0.006309472081066056	DCUN1D1;EXOC6;CD47
embryonic_stem_line_V26_2_p16	5/728	0.99486608303748524928522556365351192653179168701171875	0.99999999999764754843312175580649636685848236083984375	0.976399981702642083547516449471004307270050048828125	1	1.29042686844336	-0.006642008775792493	ORC5;MKRN1;ACP1;HBB-BH1;ASB1
heart	2/568	0.99386979945643272316146976663731038570404052734375	0.99999999999764754843312175580649636685848236083984375	0.977315008887790437341891447431407868862152099609375	1	1.3301386978800507	-0.008179112461223817	1110034G24RIK;ANK1
placenta	1/411	0.99449953478988717403552755058626644313335418701171875	0.99999999999764754843312175580649636685848236083984375	0.98354770682980541263162876930437050759792327880859375	1	1.569806617471292	-0.008658501469638556	WHSC1L1
retina	3/664	0.99005994980074518707624520175158977508544921875	0.99999999999764754843312175580649636685848236083984375	0.96145993933214957127830757599440403282642364501953125	1	1.0213117753564036	-0.010202682329546882	XPO7;SSBP2;AP2A2
nucleus_accumbens	1/383	0.99213233358940977613116274369531311094760894775390625	0.99999999999764754843312175580649636685848236083984375	0.97818896910028063640396567279822193086147308349609375	1	1.3824705331461316	-0.010919830319351193	BTRC
B-cells_GL7_positive_Alum	2/142	0.83225962915656026552824187092483043670654296875	0.99999999999764754843312175580649636685848236083984375	0.7572207760770355289281496879993937909603118896484375	1	0.06274737601437595	-0.011521097951270255	HDAC11;ST3GAL6
dorsal_root_ganglia	3/541	0.99169218377727741398075522738508880138397216796875	0.99999999999764754843312175580649636685848236083984375	0.97140049614551748913271467245067469775676727294921875	1	1.3837407683639342	-0.011543882905944505	CADM3;ENDOD1;FLOT2
salivary_gland	2/480	0.98363877249509668043714327723137103021144866943359375	0.99999999999764754843312175580649636685848236083984375	0.95212102582288882235417304400471039116382598876953125	1	0.8108708903291016	-0.013376572551451991	PABPC1;KCNN4
lens	10/947	0.9533896145032798585816635750234127044677734375	0.99999999999764754843312175580649636685848236083984375	0.8323821471530490345713815258932299911975860595703125	1	0.28093593543244777	-0.013409529951457446	SPECC1;EIF5B;TATDN1;MTMR3;FECH;USP10;PON2;NRIP1;AGFG1;METAP2
min6	1/361	0.98958100277723570759036419985932298004627227783203125	0.99999999999764754843312175580649636685848236083984375	0.9727880248332889667750578155391849577426910400390625	1	1.3021336763435212	-0.013638098835651218	CHD7
ciliary_bodies	1/317	0.981745333934052499813560643815435469150543212890625	0.99999999999764754843312175580649636685848236083984375	0.95767523449248648237386305481777526438236236572265625	1	0.7998070568065642	-0.0147351160142227	PTDSS2
mast_cells_IgE+antigen_6hr	1/146	0.84051652386251174409181885494035668671131134033203125	0.99999999999764754843312175580649636685848236083984375	0.76668161793425448902183916288777254521846771240234375	1	0.08765837230387617	-0.01522964873477246	DERL1
dorsal_striatum	4/477	0.98309018214986954031786581253982149064540863037109375	0.99999999999764754843312175580649636685848236083984375	0.9509076855675562267578015962499193847179412841796875	1	0.9184371570609736	-0.015663414198664648	IQSEC1;D5ERTD579E;MBD2;YWHAZ
cerebellum	4/428	0.90430782206621940222390776398242451250553131103515625	0.99999999999764754843312175580649636685848236083984375	0.79836854423718228712658628865028731524944305419921875	1	0.16598938535919308	-0.016696119580390793	CADM3;PDE4D;CHD7;SPIRE1
macrophage_bone_marrow_24h_LPS	6/551	0.96944015381069570391758816185756586492061614990234375	0.99999999999764754843312175580649636685848236083984375	0.91189320841357124347581475376500748097896575927734375	1	0.5398951416414183	-0.016756474527989475	AFG3L2;MTMR3;DERL1;HBB-BH1;BCL2L1;SSH1
macrophage_bone_marrow_0hr	4/180	0.8961994040959473384333477952168323099613189697265625	0.99999999999764754843312175580649636685848236083984375	0.83363117646248185987900569671182893216609954833984375	1	0.16372165974672429	-0.01794264005464968	WNK1;PON2;KCNN4;BCL2L1
intestine_small	5/466	0.98092231132825002948294468296808190643787384033203125	0.99999999999764754843312175580649636685848236083984375	0.94620433209532406326758291470468975603580474853515625	1	1.0716400977157836	-0.02064194859918219	DHRS11;KSR1;PRR15L;BRPF3;D5ERTD579E
mIMCD-3	2/300	0.977336589588045256959958351217210292816162109375	0.99999999999764754843312175580649636685848236083984375	0.949812706181460075782752028317190706729888916015625	1	0.9366046026244542	-0.02147088582543834	ACP1;BCL2L1
hypothalamus	2/296	0.976153776455298771708157801185734570026397705078125	0.99999999999764754843312175580649636685848236083984375	0.9477608899755438631729020926286466419696807861328125	1	0.9941943382862676	-0.02399502663674887	HDAC11;BTRC
neuro2a	3/425	0.97022405105773745770392224585521034896373748779296875	0.99999999999764754843312175580649636685848236083984375	0.92464382099801378789294403759413398802280426025390625	1	0.8017015660093766	-0.024234038316749824	FOXO3;HNRNPA1;AGFG1
cornea	4/427	0.9708587307134106669792572574806399643421173095703125	0.99999999999764754843312175580649636685848236083984375	0.9258612387683615718714236209052614867687225341796875	1	0.82117471342266	-0.024285675314719094	SH3YL1;MKRN1;SLC39A8;RREB1
T-cells_CD4+	1/191	0.909679248278724372767101158387959003448486328125	0.99999999999764754843312175580649636685848236083984375	0.850893293636869163520941583556123077869415283203125	1	0.26065020132171757	-0.024673986314399727	1110034G24RIK
macrophage_bone_marrow_2hr_LPS	5/365	0.94368648860966108937731178230023942887783050537109375	0.99999999999764754843312175580649636685848236083984375	0.87816452169549530371028822628431953489780426025390625	1	0.47412899850646856	-0.02748112246313106	STOM;SLC16A10;FRS2;KCNN4;MOCS1
nih_3T3	1/252	0.95829770496754307362863301023025996983051300048828125	0.99999999999764754843312175580649636685848236083984375	0.9188708163813024132338114213780499994754791259765625	1	0.7178656662632815	-0.03057877485386391	CBX5
dendritic_plasmacytoid_B220+	4/214	0.93249098943638986103366050883778370916843414306640625	0.99999999999764754843312175580649636685848236083984375	0.88144103448230437525268143872381187975406646728515625	1	0.44371145675054635	-0.03101356294080068	ITGA4;DENND4A;CD47;GPR146
3T3-L1	1/181	0.89750345797094865929466322995722293853759765625	0.99999999999764754843312175580649636685848236083984375	0.835279332319317280308723638881929218769073486328125	1	0.2907958733193867	-0.031446173055401976	FRS2
RAW_264_7	1/222	0.93899676274452759106026178415049798786640167236328125	0.99999999999764754843312175580649636685848236083984375	0.89053485931490417026878958495217375457286834716796875	1	0.5064550317687021	-0.031877924329295954	ITGA4
hippocampus	1/176	0.890815851324173735292788478545844554901123046875	0.99999999999764754843312175580649636685848236083984375	0.82687288240582657028454605097067542374134063720703125	1	0.28129371705471756	-0.03252249019251421	KSR1
prostate	3/329	0.918249987924919963688807911239564418792724609375	0.99999999999764754843312175580649636685848236083984375	0.838843401746773853489003158756531774997711181640625	1	0.44618113939947684	-0.03805282949859204	AP1G1;NRIP1;RABEPK
kidney	7/554	0.9170362044269422252540380213758908212184906005859375	0.99999999999764754843312175580649636685848236083984375	0.80112341931386732429842822966747917234897613525390625	1	0.5412087258134609	-0.04687318182609555	GPX1;PCX;GCNT1;HS6ST1;TNFRSF21;ABCG2;GM10804
spinal_cord	3/353	0.93618065064238342731783859562710858881473541259765625	0.99999999999764754843312175580649636685848236083984375	0.86615447510972665146056215235148556530475616455078125	1	0.7264524227156217	-0.04790722592742543	IQSEC1;HDAC11;ENDOD1
bladder	1/195	0.9141360106540521446305547215160913765430450439453125	0.99999999999764754843312175580649636685848236083984375	0.85671837645687876072742028554785065352916717529296875	1	0.791225473863526	-0.07103298728211199	ANK1

## Sheet: HCD_Only
Term	Overlap	P-value	Adjusted P-value	Old P-value	Old Adjusted P-value	Odds Ratio	Combined Score	Genes
bone marrow	11/413	1.3807628851722045E-6	1.3255323697653162E-4	0	0	6.266913545079048	84.55867731559039	SPECC1;PRIM2;PTDSS2;MTMR3;HERC1;MKRN1;DCUN1D1;UBP1;XPO7;SPIRE1;SLC16A10
macrophage peri LPS thio 0hrs	5/353	0.017307537136326927	0.8307617825436925	0	0	3.3327778703549407	13.519790700670255	STEAP3;IQSEC1;SLC16A10;CTSB;GPR146
eyecup	8/828	0.02436920698956327	0.7798146236660246	0	0	2.273373117362887	8.444296566776792	CYTH3;EXT1;TATDN1;ZFAND6;OLFR66;SPIRE1;PUM1;GPR146
mega erythrocyte progenitor	6/562	0.03246798760507566	0.7792317025218158	0	0	2.5120368432070337	8.61000796778259	PRIM2;PTDSS2;STEAP3;SPIRE1;FOXO3;RREB1
macrophage peri LPS thio 1hrs	6/598	0.04190998668459653	0.8046717443442534	0	0	2.3608105449537673	7.48903671397074	PTDSS2;STEAP3;ZEB2;SLC16A10;RREB1;CTSB
follicular B-cells	6/603	0.043345587912864435	0.693529406605831	0	0	2.3412350014632715	7.348083954779745	RNF216;BCL11A;PON2;4930523C07RIK;XPO7;IKZF1
microglia	2/90	0.0562116741980973	0.7709029604310487	0	0	5.228758169934641	15.051664406325473	ZEB2;AMPD3
B-cells GL7 positive KLH	3/207	0.05824119710541609	0.698894365264993	0	0	3.4100596760443307	9.695353181961831	4930523C07RIK;SPATA5;HBB-BH1
umbilical cord	3/208	0.05891859680736332	0.6284650326118754	0	0	3.3936651583710407	9.609497181750545	EXT1;HBB-Y;HBB-BH1
mast cells	5/515	0.06833425732181432	0.6560088702894176	0	0	2.2844089091947457	6.129855092679859	CYTH3;EEF2K;HERC1;TBXAS1;GPR146
B-cells GL7negative Alum	4/379	0.07803097612371594	0.6809976098069754	0	0	2.483315225826478	6.3340664940840705	BCL11A;4930523C07RIK;EXOC6;SPATA5
mast cells IgE	5/598	0.1109480704687469	0.8875845637499752	0	0	1.967342120794806	4.325581390424915	CYTH3;MBNL1;FOXO3;RFFL;RREB1
bone	2/157	0.14380185264316336	1.0	0	0	2.9973772948669914	5.8128705891553345	UBP1;XPO7
NK cells	5/669	0.1555579377547859	1.0	0	0	1.7585509540138924	3.2722008734623356	USP25;MBNL1;ZEB2;IFT57;SSH1
macrophage bone marrow 0hr	2/180	0.178116479266191	1.0	0	0	2.6143790849673203	4.510634156345	WNK1;PON2
stem cells HSC	2/186	0.18727296276072178	1.0	0	0	2.5300442757748263	4.238299892568012	DCUN1D1;EXOC6
spinal cord	3/353	0.18980606558778274	1.0	0	0	1.9996667222129645	3.3229510458875833	IQSEC1;HDAC11;ENDOD1
macrophage bone marrow 2hr LPS	3/365	0.2027990638902962	1.0	0	0	1.93392425463336	3.0856527765376116	FRS2;SLC16A10;MOCS1
macrophage bone marrow 24h LPS	4/551	0.20696807591274932	1.0	0	0	1.7081242660403542	2.6906214929074848	AFG3L2;MTMR3;HBB-BH1;SSH1
thymocyte SP CD4+	2/203	0.21354419150807522	1.0	0	0	2.318168646769052	3.5790471903698653	PRIM2;EXOC6
lens	6/947	0.2146055640856375	0.9810540072486286	0	0	1.490775824585378	2.294234704887483	SPECC1;TATDN1;MTMR3;USP10;PON2;NRIP1
B-cells GL7 negative KLH	2/212	0.2275990396672994	0.9931594458209428	0	0	2.2197558268590454	3.2856155296932887	HDAC11;SPATA5
thymocyte DP CD4+CD8+	3/410	0.2531521558859024	1.0	0	0	1.721664275466284	2.3651613733661128	NRIP1;SSBP2;BACH1
Baf3	3/440	0.2876943663852137	1.0	0	0	1.60427807486631	1.9987004120474865	EMILIN2;IFT57;D830046C22RIK
adipose brown	3/456	0.30628994967212786	1.0	0	0	1.547987616099071	1.8316146713959751	AFG3L2;PCX;RREB1
macrophage peri LPS thio 7hrs	4/707	0.35381127123553074	1.0	0	0	1.331225559530743	1.3831322274622961	EXT1;MOCS1;WHSC1L1;CTSB
T-cells foxP3+	1/112	0.3801916348869975	1.0	0	0	2.1008403361344534	2.031680359338631	OLFR66
granulo mono progenitor	1/124	0.4112515184494649	1.0	0	0	1.8975332068311193	1.686053671026637	3110082I17RIK
kidney	3/554	0.41984857838812795	1.0	0	0	1.2741558717349755	1.105790393320562	PCX;HS6ST1;TNFRSF21
cerebral cortex prefrontal	2/344	0.4310566199028355	1.0	0	0	1.3679890560875512	1.151184444353524	SPIRE1;SSBP2
lung	2/354	0.4455331430576924	1.0	0	0	1.3293452974410103	1.0747539244230366	CYTH3;GPR146
B-cells GL7 positive Alum	1/142	0.45497927936356547	1.0	0	0	1.657000828500414	1.3048937877853408	HDAC11
intestine large	2/374	0.4738720833651866	1.0	0	0	1.2582573136206352	0.9396890343198485	SLC22A23;ENDOD1
T-cells CD8+	1/166	0.5083267442555275	1.0	0	0	1.4174344436569808	0.9590798594089546	1110034G24RIK
C2C12	1/167	0.5104338394317622	1.0	0	0	1.4089468122578372	0.9475086288442028	PRKAA1
3T3-L1	1/181	0.539012903230286	1.0	0	0	1.2999675008124796	0.803400414893625	FRS2
cornea	2/427	0.5446408406529526	1.0	0	0	1.102080176332828	0.6696555553506883	MKRN1;RREB1
cerebellum	2/428	0.5459123265920516	1.0	0	0	1.0995052226498074	0.6655270919602525	CHD7;SPIRE1
T-cells CD4+	1/191	0.5584108102429783	1.0	0	0	1.2319063751154913	0.7177830223636698	1110034G24RIK
skeletal muscle	3/710	0.5852921471842678	1.0	0	0	0.9942004971002484	0.5325376896549053	RNF11;TATDN1;SLC16A10
dendritic plasmacytoid B220+	1/214	0.6000176739665766	1.0	0	0	1.0995052226498074	0.5616230539734657	GPR146
macrophage bone marrow 6hr LPS	3/730	0.6043133680874075	1.0	0	0	0.96696212731668	0.48702246019514367	SLC16A10;MOCS1;HBB-BH1
dorsal striatum	2/477	0.6052058448761001	1.0	0	0	0.9865581452706869	0.4954363195017766	IQSEC1;D5ERTD579E
adrenal gland	1/245	0.6500264882629364	1.0	0	0	0.9603841536614646	0.41367795029917165	TATDN1
stomach	1/249	0.6560114890358739	1.0	0	0	0.9449562957713205	0.3983718180176842	PON2
mast cells IgE+antigen 1hr	1/265	0.678956573633512	1.0	0	0	0.8879023307436181	0.34379410417390543	D830046C22RIK
hypothalamus	1/296	0.7191930288576129	1.0	0	0	0.794912559618442	0.2620234410046182	HDAC11
ciliary bodies	1/317	0.7435752944801229	1.0	0	0	0.7422527370569678	0.21991853619831625	PTDSS2
prostate	1/329	0.7565559241616984	1.0	0	0	0.7151796888968353	0.19951998828484327	NRIP1
liver	3/928	0.7611227897377072	1.0	0	0	0.7606490872210953	0.20762721678413565	FRS2;MOCS1;GPR146
cerebral cortex	1/349	0.7767623340754408	1.0	0	0	0.6741951795044665	0.17031576049552408	SPIRE1
retina	2/664	0.7784245154622426	1.0	0	0	0.7087172218284904	0.17752179583416736	XPO7;SSBP2
min6	1/361	0.7880809413577694	1.0	0	0	0.6517842594101352	0.15522533937770028	CHD7
embryonic stem line V26 2 p16	2/728	0.8204795616019651	1.0	0	0	0.6464124111182935	0.12790321813126163	MKRN1;HBB-BH1
placenta	1/411	0.8294448284009945	1.0	0	0	0.5724917704308	0.10705520734911973	WHSC1L1
olfactory bulb	1/414	0.8316555031410702	1.0	0	0	0.5683432793407217	0.10476668521261012	SPIRE1
neuro2a	1/425	0.8395217165625602	1.0	0	0	0.5536332179930795	0.09684314704529885	FOXO3
testis	10/3059	0.8562543727575107	1.0	0	0	0.7691863930927061	0.11936833071065632	PTDSS2;RNF139;ZFAND6;MKRN1;DCUN1D1;4930523C07RIK;XPO7;EXOC6;SPATA5;RFFL
intestine small	1/466	0.8657697095252993	1.0	0	0	0.5049229992426154	0.07277774810377668	D5ERTD579E
retinal pigment epithelium	1/473	0.8698058963704867	1.0	0	0	0.4974505658500186	0.06938699159101878	GPR146
dorsal root ganglia	1/541	0.9032748389483118	1.0	0	0	0.4349244318799608	0.04424417084044128	ENDOD1
granulocytes mac1+gr1+	1/557	0.9098203051671874	1.0	0	0	0.4224310909282923	0.03992318758881877	FOXO3
heart	1/568	0.9140643977880074	1.0	0	0	0.4142502071251035	0.03722214287965842	1110034G24RIK
lacrimal gland	1/749	0.9612763782705922	1.0	0	0	0.3141443493285164	0.0124066023419122	RNF11
embryonic stem line Bruce4 p13	1/876	0.9779645724197343	1.0	0	0	0.2686005909213	0.005984913812286468	MKRN1

## Sheet: Me3_Total
Term	Overlap	P-value	Adjusted P-value	Old P-value	Old Adjusted P-value	Odds Ratio	Combined Score	Genes
bone marrow	132/413	2.8901547891995645E-77	2.774548597631582E-75	0	0	7.198481774752961	1268.6441745274017	OTUD5;ISCA1;NARF;TFRC;ZFP207;HBB-B2;CPOX;SLC4A1;MKI67;RAB43;CCND3;UROD;NUSAP1;FAM53B;FBXO5;BTRC;SOX6;FBXO9;TMPO;ARL6IP6;TMEM14C;GEN1;USP7;TBCCD1;LMO2;RFX2;ADAM10;GAPVD1;GTPBP1;ANK1;HCFC1;MINPP1;KEL;CCNE2;HMBS;PRR11;TRIM10;ZFPM1;GYPA;FECH;GYPC;FAM109B;ADIPOR1;GATA1;PRDX2;ORC1;PNPO;ST3GAL5;GSE1;TNFRSF14;PSMF1;CDR2;NEK8;FN3K;NFE2;BRPF3;UBE2C;DENND4A;UROS;MEMO1;FHDC1;FBXO30;UBAC1;EIF5;HNRNPD;RANBP10;…
bone	50/157	2.1100083651065505E-29	1.0128040152511443E-27	0	0	7.172777873414815	473.60615556924404	ALAS2;TFRC;USP32;PIGQ;HBB-B2;HMGB2;CPOX;SLC4A1;MKI67;CCND3;UROD;NUSAP1;BTRC;ERMAP;LBR;GLRX5;KEL;TFDP2;HMBS;TRIM10;HEMGN;GYPA;WDR26;FECH;TSPAN33;FAM117A;TRAK2;RHD;PRDX2;APOL8;E2F2;CDR2;SNCA;NFE2;CAR2;RRM2;FAM46C;UROS;DEK;FHDC1;HIPK1;UBAC1;SLC25A37;CD24A;ABCB10;RANBP10;TMCC2;RHAG;ASB1;METAP2
mast cells	42/515	1.1655191797585973E-4	0.0037296613752275114	0	0	1.8367882445552348	16.636110247856216	RB1;RNASEL;TNFAIP8;INO80D;GGNBP2;ANP32A;RFESD;GCNT1;SLC3A2;HSCB;GATA1;CLINT1;ZFP36L2;CYTH3;HECTD1;VPS52;FAM63B;CEP250;GSE1;STOM;PATZ1;JUNB;ZBTB7A;FBXO7;IER2;ZKSCAN14;KDM6A;TLE3;CADM3;NFYA;POLN;MT1;PRKAB1;RUNX1;TAOK3;TAL1;DNAJA4;ASXL2;KIT;TOP1;SERINC3;NFE2L2
follicular B-cells	41/603	0.004638684864379532	0.11132843674510877	0	0	1.5313821283970537	8.228612936821984	BTG2;INO80D;SGMS1;VARS;ANP32A;H2-DMA;ZFP207;ARPC5L;PTEN;NRM;BAZ2A;ARHGAP17;SMC6;IKZF1;ADRB2;D930015E06RIK;ZFP36L1;NXF1;NSD1;SESN1;GPBP1;RBM39;BCL11A;H3F3A;RFX2;TMC8;ARID1A;FBXW2;PML;ANKHD1;MAN1A;RNF167;SFPQ;SON;ZFP62;FAM76B;CDK12;CDK13;CRLF3;GAS5;SIPA1
NK cells	43/669	0.009882481800946023	0.18974365057816364	0	0	1.4476359767839586	6.6837231509501365	PTGER4;OTUD5;GSK3B;ZCCHC6;ZBTB25;UBXN2B;BAZ2A;ZC3HAV1;PIK3R1;ING1;CHD1;ZFP36L2;UGCG;HECTD1;CHSY1;PPAT;LRRC8C;PDZD8;RBM39;MBNL1;TIGD5;RBM15;ITGA4;CBX3;MSL2;RAB3IL1;ERAL1;GAPVD1;KLF3;2310035C23RIK;FBXW2;ZEB2;STAG2;ETOHD2;SP4;CAPZA1;CDC42EP3;ASXL2;MPPE1;CDK12;CD47;FRYL;NSMAF
mega erythrocyte progenitor	35/562	0.028077068744613472	0.4492330999138156	0	0	1.4026481998012246	5.011384426391482	DTYMK;ZCCHC6;HMGB2;FAM109B;CPOX;C330018D20RIK;TM7SF3;FOXO3;GATA1;WRN;TLK1;TCEB1;PSMF1;ACP1;ERMAP;HSP90AA1;TXNRD2;UROS;SLC11A2;CPSF2;RAB3IL1;MFSD11;MLH1;CUL4A;MINPP1;DNAJC2;GFI1B;PQLC1;PDE12;CCNE1;SERBP1;CKS2;HDGF;TLCD1;GART
stem cells HSC	13/186	0.07150024062925268	0.980574728629751	0	0	1.5741547999612513	4.152706096818836	DTYMK;UBE2E3;ETV6;AKAP13;KIF18A;SFPQ;MEIS1;ELF2;TRA2B;SERBP1;RPRD1B;CD47;KDM6A
mast cells IgE	34/598	0.08422124273062491	1.0	0	0	1.2805447588056282	3.168462269882208	RB1;GSK3B;RNASEL;ZCCHC6;AQP9;ARHGAP17;ZC3HAV1;FOXO3;RABEPK;CYTH3;AKAP13;CHSY1;CHEK2;VPS52;FAM63B;PATZ1;PDZD8;KDM6A;OSBPL8;MBNL1;RBM15;ADAM10;FRMD4A;GAPVD1;PRKAB1;ADRA2B;RUNX1;KLHL9;TAOK3;DDIT3;KIT;BMP2K;STT3B;LIMS1
B-cells GL7negative Alum	22/379	0.12182411786412281	1.0	0	0	1.3073759775606741	2.752257748480071	RANBP2;RNF10;PRPF38A;TXNDC9;FANCM;BCL11A;PCGF3;KLHL28;PRCP;ZC3HAV1;CHD2;GPCPD1;RHOA;ZFP36L2;EIF5;TRP53;FAM76B;ST3GAL6;CDK12;TOP1;SNX5;LUC7L2
mast cells IgE+antigen 1hr	15/265	0.2014394690523865	1.0	0	0	1.2748597654258031	2.0426648960353964	SCARNA13;TNFAIP8;FRRS1;POLN;DENND4A;TSC22D2;GCNT1;ZBTB37;CHD2;PRKAB1;RUNX1;ETOHD2;DDIT3;TRP53;BMP2K
Baf3	23/440	0.23837840995309545	1.0	0	0	1.1773136773136772	1.6881452668863868	PHLPP2;SNHG1;HSP90AA1;KSR1;NPRL3;IKZF2;NT5C3;BBC3;LYL1;GFI1B;HECTD1;RPS18;MYC;PIM1;NUSAP1;EMILIN2;CDK13;D17H6S56E-5;BSN;ZFPM1;EIF3A;ZKSCAN14;RAB8B
B-cells marginal zone	20/380	0.24772156525056263	1.0	0	0	1.1853959222380275	1.6541606025416076	ANKRD17;DIDO1;RMI1;ZC3H4;ARPC5L;HUWE1;PTEN;ZFP91;RAB3IL1;ARHGAP17;PRCP;SMC6;GAPVD1;D930015E06RIK;VCPIP1;ETOHD2;SESN1;PSMC2;UBAP2L;PAFAH1B1
common myeloid progenitor	5/80	0.2822229070570173	1.0	0	0	1.4076576576576576	1.7807686792352697	AKAP13;XPO1;CBX5;FANCM;TRA2B
B-cells GL7 positive KLH	11/207	0.31404292565538655	1.0	0	0	1.1968490229359794	1.386221173520533	USP7;MYO1C;TAOK3;PCGF3;ZBTB37;RPL35;UBAP2L;ST3GAL6;GPCPD1;CHD1;5031425E22RIK
mast cells IgE+antigen 6hr	8/146	0.3225982588439544	1.0	0	0	1.234110823151919	1.3962082075348632	CYB5R3;FRRS1;ZBTB37;DERL1;FRMD4A;ZBTB7A;RUNX1;HIPK2
skeletal muscle	34/710	0.34859249578409945	1.0	0	0	1.0785433320644588	1.1366246947391478	HERPUD2;NARF;PPM1L;SLC41A3;CISD1;GMPR;MOSPD1;MLLT3;ADIPOR1;UFSP1;DCAF6;ANKRD9;KCNN1;ST3GAL6;SOX6;KPNA1;MAP2K3;KSR1;SMOX;ARRDC2;STRADB;PABPC4;ZFP91;CHCHD10;GPCPD1;ANK1;UBAC1;RAB10;MAF;RRAGD;EHBP1L1;HIST1H4H;CRAT;METAP2
mIMCD-3	15/300	0.355661452387247	1.0	0	0	1.1261261261261262	1.1641621363011232	GEN1;SNHG1;PIGN;CBX3;EIF2S1;CKS1B;VANGL1;4930539J05RIK;UBAP2L;SSSCA1;PLCD3;ACP1;TMPO;BCL2L1;WRAP53
macrophage bone marrow 0hr	9/180	0.40625004854381674	1.0	0	0	1.1261261261261262	1.0143991282046454	BC005537;WNK1;CEP250;LPXN;FAM96A;KCNN4;PRR11;DCK;BCL2L1
thymocyte SP CD4+	10/203	0.41432414654897287	1.0	0	0	1.1094838681045578	0.9775736129604612	AKAP13;RNF10;CCND3;CD82;SLC20A1;NUP153;IGF2BP3;MLLT3;TMEM164;6330415G19RIK
dendritic cells lymphoid CD8a+	7/142	0.4437714685071119	1.0	0	0	1.1102651947722368	0.902030027502705	RAB43;DPY19L1;ITGA4;ZFP516;H2-DMA;PRCP;CDK13
B-cells GL7 negative KLH	10/212	0.4682892188025804	1.0	0	0	1.062383137854836	0.8059973494035664	RANBP2;NEK8;AKAP13;ZBTB37;KLHL28;LPCAT1;RPL35;TOP1;ING1;ZFP36L2
dendritic plasmacytoid B220+	10/214	0.4801829109216161	1.0	0	0	1.0524543234823607	0.7720680551136371	SNX18;NFYA;ITGA4;DENND4A;ARPC5L;ARHGAP17;PRCP;CD47;SNX5;ZDHHC14
osteoclasts	5/110	0.542953689680852	1.0	0	0	1.0237510237510237	0.6252367411181503	TFRC;ZFP526;PPP6R2;ACP5;2310035C23RIK
3T3-L1	8/181	0.5560279089346997	1.0	0	0	0.9954706087302772	0.5842783236928069	TRIM8;PIGN;TBC1D24;MICALL2;FRS2;IGF2BP3;GCC1;5031425E22RIK
macrophage bone marrow 6hr LPS	32/730	0.5563211521935099	1.0	0	0	0.9872886585215352	0.5789554877218258	PSMD10;PPP1R15B;ZFP526;MGST3;NR3C1;AFF1;NTN3;AP1G1;HLX;PPP6R2;5730508B09RIK;LRRC8C;STOM;TNFRSF14;IKBKG;BTRC;ACP1;AGFG1;TLE3;DR1;CBX5;SLC11A2;TTC9C;DCK;FOSL2;HIPK2;4930539J05RIK;SNX18;EEF1D;4932441J04RIK;ATG4A;LIMS1
T-cells foxP3+	5/112	0.5590960415286268	1.0	0	0	1.0054697554697554	0.5846143129144326	PTGER4;IFT80;IKZF2;SMC4;AGFG1
nih 3T3	11/252	0.5664905238761792	1.0	0	0	0.983125983125983	0.5587055079720873	CBX5;RPS18;EEF1D;SNHG10;ASAP1;IGF2BP3;NR2F2;MFSD11;LRRC41;TMPO;RAB8B
microglia	4/90	0.5706076095204011	1.0	0	0	1.001001001001001	0.5616151194131753	ZEB2;SLC11A2;TLK1;IGF2BP3
mammary gland lact	4/104	0.6837861231658968	1.0	0	0	0.8662508662508662	0.3292706996585621	B4GALT1;MALAT1;PIK3R1;D17H6S56E-5
retinal pigment epithelium	19/473	0.7062084752266216	1.0	0	0	0.9047102070357883	0.31469873594830466	PHLPP2;SLC16A1;ARHGEF12;USP32;ABHD2;IPMK;HUWE1;DNAJB14;ADIPOR1;CLCN3;XPO1;HIST3H2A;PDE12;MAN1A2;TMEM56;ST3GAL6;MALAT1;EZR;CDR2
dendritic cells myeloid CD8a-	7/188	0.7343352205162872	1.0	0	0	0.8386045620088173	0.2589524099662709	RAB43;BTG2;DPY19L1;RAP1A;H2-DMA;PRCP;FEM1C
macrophage bone marrow 2hr LPS	14/365	0.7499377556588748	1.0	0	0	0.8638775762063433	0.2485937897636372	PTGER4;SGMS1;PCDH7;NRM;FRS2;MESDC1;PDE12;CDC42EP4;TRP53;LPXN;STOM;KCNN4;PRR11;TMPO
T-cells CD8+	6/166	0.751337391274313	1.0	0	0	0.81406707912732	0.23274216222638455	RPS18;FAM78A;ADAM10;RICTOR;KLF3;EIF4G2
uterus	5/141	0.7555237209794866	1.0	0	0	0.798671011436969	0.223902705928981	MAF;PTCH1;TNRC18;NR2F2;TGM2
C2C12	6/167	0.7564036151774652	1.0	0	0	0.809192425958893	0.2259104731811722	GEN1;UGCG;RRM2;EEF1D;ZFP526;5031425E22RIK
B-cells GL7 positive Alum	5/142	0.7609384534604651	1.0	0	0	0.793046567694455	0.2166625430341328	RANBP2;KLHL28;PCGF3;ST3GAL6;DCAF6
macrophage peri LPS thio 7hrs	28/707	0.7613813000804955	1.0	0	0	0.891981090000892	0.2431727725007878	PSMD10;CLIC4;ZCCHC6;ZC3HAV1;NT5C3;AFF1;UGCG;VCPIP1;AP1G1;5730508B09RIK;ASCC3;SNRPD3;BTRC;TGM2;D1ERTD622E;BRD2;SLC11A2;A630072M18RIK;SLC30A1;TTC9C;DDHD1;2310035C23RIK;HIPK2;ETV6;ZNFX1;PLEKHO2;ZCCHC2;CPEB4
granulo mono progenitor	4/124	0.8062018656598304	1.0	0	0	0.7265329845975007	0.15651054501710823	CBX5;TRA2B;NUSAP1;HUWE1
embryonic stem line V26 2 p16	28/728	0.8102712099391233	1.0	0	0	0.8662508662508662	0.18224728020824196	DTYMK;SET;SRSF1;CHD1;BBC3;ORC5;ING5;ORC1;SIN3A;NSD1;PPAT;HIST1H3F;SSSCA1;POLR2H;JARID2;ACP1;USP7;HSP90AA1;FANCM;PTCH1;IPMK;ASXL1;CENPH;CCNE1;TRP53;GART;WRAP53;ASB1
thymocyte DP CD4+CD8+	15/410	0.813637432649724	1.0	0	0	0.8239947264337507	0.16994102392987845	CDCA2;CBX3;HAUS3;RAB3IL1;CHD1;DCK;HIST2H2BE;MARCKS;CCND3;KIF18A;SFPQ;RICTOR;TAPT1;WRAP53;TMPO
macrophage peri LPS thio 1hrs	22/598	0.8462639334576512	1.0	0	0	0.8285877851095242	0.1383111791131769	PPP1R15A;TGIF1;BRD2;ZFP526;A630072M18RIK;PRCP;DDHD1;FBXW2;HIPK2;ZEB2;ZFP36;MARCKS;CREG1;STOM;PLEKHO2;CIC;LDLRAP1;JUNB;SSX2IP;CPEB4;NFE2L2;HIST1H1C
adrenal gland	8/245	0.8562406716293373	1.0	0	0	0.7354293068578783	0.11414141122451646	TFDP2;ST3GAL5;MALAT1;NR2F2;ERAL1;MEIS2;FOSL2;CPEB4
embryonic stem line Bruce4 p13	33/876	0.8593148573055895	1.0	0	0	0.8484511909169442	0.1286420718273152	ANKRD17;DTYMK;SET;CD82;NR3C1;ING1;ORC5;ING5;ORC1;SIN3A;PPAT;SSSCA1;OIP5;POLR2H;JARID2;PCID2;USP7;FZD5;ZFP219;H2AFX;RFX2;MRPS18B;2500002B13RIK;ASXL1;CREB3;TAF6L;KIF18A;CENPH;CCNE1;TRP53;HNRNPC;GART;WRAP53
MEF	10/300	0.8620323776301823	1.0	0	0	0.7507507507507507	0.11145829427023037	ST7L;CNN2;ITGB1;MYO1C;TSC22D2;UBAP2L;RICTOR;IGF2BP3;EIF4G2;PICALM
granulocytes mac1+gr1+	20/557	0.8641331737880688	1.0	0	0	0.808708169569929	0.11809434852659968	TLE3;RNF10;1700034P13RIK;ZFP526;LPCAT1;PRKAG1;HBA-A1;FOXO3;ING1;DCAF6;AKAP13;VCPIP1;INCENP;PPAT;SRSF2;ST3GAL6;TNRC18;DLEU2;EZR;HIST1H3D
RAW 264 7	7/222	0.867771233922701	1.0	0	0	0.7101696290885479	0.10072133766845591	ITGA4;FRRS1;RPS18;ATPIF1;G6PDX;FAM96A;EIF2S1
lymph nodes	2/90	0.913520121474046	1.0	0	0	0.5005005005005005	0.045270208516091114	PIGN;TRP53
retina	23/664	0.9135992812459376	1.0	0	0	0.7801476174970151	0.07049665610360516	GPSM2;GRTP1;IPMK;ZFC3H1;GAPVD1;AP2A2;ICK;4930539J05RIK;RPS15A;HIST3H2A;PDE12;SP4;DNAJB4;SNHG10;GM9958;HNRNPD;TBC1D24;TAB3;LUC7L3;CPEB3;BC031361;FRYL;PURG
C3H 10T1 2	4/155	0.917519691822343	1.0	0	0	0.5812263876780005	0.05003268631622155	SETD5;MARCKS;CYB5R3;NFIX
T-cells CD4+	5/191	0.930156781852597	1.0	0	0	0.5895948304325267	0.04268791826216352	MUS81;ELF2;FAM78A;ZC3H4;EIF4G2
neuro2a	13/425	0.9420617999459587	1.0	0	0	0.688924218335983	0.04111802966368465	SETD5;HUWE1;IRS2;WIPI1;FOXO3;RABGGTB;DUSP6;GTF2E2;HLX;MICALL2;SCD2;HNRNPA1;AGFG1
ciliary bodies	9/317	0.9455331956435338	1.0	0	0	0.6394407025321852	0.035812696571142194	ARHGEF12;C230035I16RIK;TNRC18;NR2F2;GAPVD1;MFSD11;FHDC1;BC031361;HIST2H2BE
macrophage peri LPS thio 0hrs	10/353	0.9542367270111061	1.0	0	0	0.6380317995048873	0.02988764055508137	HSP90AA1;CREG1;NAGA;SLC30A1;PRCP;MFSD11;CIC;LDLRAP1;ARF6;HIPK2
spinal cord	10/353	0.9542367270111061	1.0	0	0	0.6380317995048873	0.02988764055508137	ACHE;KCTD9;FNTB;SCD2;NIPA1;NUSAP1;GNAS;QK;FBXO9;GFAP
lung	10/354	0.9552562648528858	1.0	0	0	0.6362294497887718	0.02912380664866025	TRIM8;ITGB1;CYTH3;ARHGEF12;SLC43A3;CDC42EP4;LPCAT1;SLC39A8;ADRB2;SMAD6
macrophage bone marrow 24h LPS	17/551	0.9587180713505882	1.0	0	0	0.694887264760223	0.029295216595014797	SLC22A4;SETD5;PPP1R15B;1810013L24RIK;PCDH7;DERL1;IRF2BP2;GCC1;GABPB1;TRIM8;RAB43;DDIT3;ASXL2;BLVRB;ZBTB7B;BCL2L1;TBC1D10B
intestine large	10/374	0.9718264268711753	1.0	0	0	0.6022064845594257	0.017209895243525983	ICK;SLC22A23;MPST;RNASEL;GRTP1;HECTD3;IPMK;CLCN2;KLF3;ANKHD1
bladder	4/195	0.9758389212331576	1.0	0	0	0.46200046200046196	0.011299489909782025	CDC42EP3;LANCL3;ANK1;FBXO30
placenta	11/411	0.9766474369234839	1.0	0	0	0.6027925735954932	0.014243720265223912	ANKRD17;CREB3;TFRC;HSPA5;ABHD2;CREG1;FNTB;ARRDC3;SLC2A1;PKN2;ADRA2B
olfactory bulb	11/414	0.9782307266503637	1.0	0	0	0.5984245114679897	0.013171155909166992	PURB;USP46;PER1;ANP32A;UBE2E3;TSHZ1;RRAGD;LANCL3;ARRB1;YPEL4;MEIS2
adipose white	4/199	0.9787609946520477	1.0	0	0	0.4527140205532165	0.009718773316695937	MAN1A;MID1IP1;MOSPD1;ATG4A
mammary gland non-lactating	4/201	0.980093957731618	1.0	0	0	0.448209403433284	0.009012073271888878	KSR1;ARRDC2;ST3GAL6;MLLT3
heart	16/568	0.9830159945105945	1.0	0	0	0.634437254155564	0.010867839010097408	HERPUD2;POPDC2;NDUFB10;PCDH7;SLC41A3;CISD1;CHCHD10;WIPI1;ANK1;DNAJA4;EEF1D;DNAJB4;OGDH;QK;CPEB3;CRAT
iris	2/133	0.9831505586527677	1.0	0	0	0.338684549210865	0.005755269304793455	ST3GAL6;NR2F2
adipose brown	12/456	0.9839066941542675	1.0	0	0	0.5926979611190137	0.00961605585575253	ACBD4;ARHGEF12;PRKAR2B;ZADH2;ORMDL3;OGDH;HIST1H4H;PPP2R5A;TLCD1;C330018D20RIK;CRAT;UQCRH
osteoblast day5	3/175	0.9854527195055023	1.0	0	0	0.3861003861003861	0.0056579651308523455	SLC20A1;ZBTB1;GADD45G
stomach	5/249	0.9873577130491129	1.0	0	0	0.4522594884040667	0.0057540434893049285	ICK;TST;MGST3;EZR;ZBTB7B
spleen	1/100	0.9894635076713826	1.0	0	0	0.22522522522522523	0.002385674365681152	RBM39
dorsal striatum	12/477	0.9902518109062427	1.0	0	0	0.5666043401892459	0.005550463904674677	GSK3B;UBXN2B;DNAJB4;MBD2;RRAGD;HNRNPD;TCEB1;PPP1R9A;YWHAZ;MEIS2;ZDHHC14;KLF16
thymocyte SP CD8+	1/103	0.9908117513669119	1.0	0	0	0.2186652672089565	0.0020184380639177656	NT5C3
pituitary	6/294	0.991176345618619	1.0	0	0	0.45964331678617387	0.00407373291963539	MBD6;SESN1;GNAS;HIST1H2BE;5031425E22RIK;6330415G19RIK
lacrimal gland	21/749	0.9926893301116636	1.0	0	0	0.6314725940894165	0.004633445185353446	PPP1R15B;NFIX;B4GALT1;CD82;LMO4;SETD1B;PIK3R1;HBA-A1;JOSD1;THAP2;ART4;TRIM8;ARHGAP21;PQLC1;HECTD3;ASXL2;HIST2H3C1;ZKSCAN5;GM15417;ARID2;SSX2IP
lens	27/947	0.9960530995891645	1.0	0	0	0.6421416136305259	0.0025394838467721857	HERPUD2;1810026B05RIK;NFIX;FECH;ANP32A;2500004C02RIK;ZFP608;PURB;PSMF1;AGFG1;HIST1H1C;EIF5B;FAM46C;C230035I16RIK;USP45;PLEKHA4;PAICS;ZDHHC14;CD24A;ARL4A;MAF;INCENP;UBE2S;CDC42EP4;PSMC2;SSX2IP;METAP2
min6	7/361	0.9968200127713956	1.0	0	0	0.43672481345611536	0.0013909921719231755	SETD5;FANCM;ZFP516;TSHZ1;GSE1;PSMF1;HTATIP2
prostate	6/329	0.9970248856956189	1.0	0	0	0.4107450915961554	0.0012238350260649915	ICK;AP1G1;MT2;EZR;SERINC3;RABEPK
hypothalamus	5/296	0.9972408923103538	1.0	0	0	0.3804480155831507	0.0010511478280926172	ACHE;EPM2AIP1;RPS15A;PCDH7;BTRC
intestine small	10/466	0.9973934208384333	1.0	0	0	0.4833159339597108	0.0012614459864712557	DHRS11;FZD5;KSR1;BRPF3;HECTD3;IPMK;OGDH;TNRC18;ZBTB7B;CLCN2
amygdala	5/308	0.9981571166966686	1.0	0	0	0.3656253656253656	6.744265173205544E-4	USP46;EPM2AIP1;NR2F2;BTRC;YWHAZ
kidney	12/554	0.9986661453059722	1.0	0	0	0.48785247341204013	6.511586837950438E-4	NEURL4;GPX1;ACBD4;GCNT1;CISD1;APEH;TM7SF3;GCLM;ADRA2B;HS6ST1;GM10804;ABCG2
cornea	8/427	0.9988077401129623	1.0	0	0	0.42196763508238916	5.033952335753232E-4	VANGL1;ANKRD17;SH3YL1;SLC39A8;LDLRAP1;ZBTB7A;SLC19A2;TGM2
cerebellum	8/428	0.9988436035512448	1.0	0	0	0.4209817293929443	4.8710347353742587E-4	ARHGAP21;CADM3;PRPF38A;ZFP219;PTCH1;PDE4D;FAM63B;ZDHHC14
umbilical cord	2/208	0.9991881310631804	1.0	0	0	0.21656271656271656	1.7589195272211248E-4	HBB-B2;ALOXE3
salivary gland	9/480	0.9993313806599694	1.0	0	0	0.42229729729729726	2.824505767007388E-4	1700034H15RIK;AKAP13;MEIS1;CBX3;SETD1B;ZFP608;PABPC1;KCNN4;ST3GAL1
osteoblast day14	4/301	0.9993854571265725	1.0	0	0	0.2993026248840202	1.8399083604148935E-4	MARCKS;ZBTB25;ZBTB1;PURG
osteoblast day21	3/264	0.9994792567493627	1.0	0	0	0.2559377559377559	1.3331257281246512E-4	MARCKS;PURG;HIST1H1C
hippocampus	1/176	0.9996711951929027	1.0	0	0	0.12796887796887796	4.208370127586457E-5	KSR1
eyecup	19/828	0.999691623242577	1.0	0	0	0.516821168995082	1.5940021518641125E-4	ANKRD17;GGNBP2;CBX5;RFESD;NR2F2;GAPVD1;PUM1;MESDC1;CYTH3;FAM179B;HNRNPK;MAN1A2;PPAT;NSD1;ST3GAL6;UBAP2L;BCORL1;EIF4G2;RAB8B
epidermis	5/373	0.9998072798756211	1.0	0	0	0.3019104895780499	5.818983445895624E-5	SLC22A4;MAF;ARRDC3;NEAT1;ALOXE3
cerebral cortex	4/349	0.9998946971751539	1.0	0	0	0.25813779395441283	2.7184070207755475E-5	PURB;PCDH7;TBC1D24;BSN
dorsal root ganglia	8/541	0.9999660193359824	1.0	0	0	0.33305024062879884	1.1317460616293E-5	GSK3B;CADM3;PQLC1;KCNN1;ASAP1;PLEKHA4;EVI5;PAFAH1B1
cerebral cortex prefrontal	3/344	0.9999748658736971	1.0	0	0	0.19641734758013826	4.93684046400456E-6	LMO4;TBC1D24;BSN
liver	18/928	0.9999864030484378	1.0	0	0	0.4368592730661696	5.939994758390467E-6	MPST;FRRS1;FAM35A;AQP9;FRS2;SLC30A10;TM7SF3;RABEPK;GLUD1;TST;CAT;ASXL2;PNPO;IKBKG;GCLM;GM10658;EVI5;SLC19A2
nucleus accumbens	3/383	0.9999917193059201	1.0	0	0	0.17641662550278736	1.4608581548607713E-6	BTRC;PPP1R9A;MEIS2
testis	81/3059	0.9999929795412787	1.0	0	0	0.596379314914784	4.186871059462647E-6	HERPUD2;CEP57;MDC1;GSK3B;DIDO1;DYRK3;ISCA1;ZFP367;VARS;C2CD3;ZFP526;GCC1;RABEPK;NUDT4;HK1;ANKRD9;ING5;PPP6R2;ARID2;SOX6;BTRC;KPNA1;TLE3;PCID2;IFT140;USP45;RFX2;RAB3IL1;IFT80;LRRC41;MED7;4930539J05RIK;DNAJC2;ARL4A;ELF2;EEF1D;CDC42EP3;MTFR1;MNS1;BCORL1;TLN1;SSX2IP;PAFAH1B1;2310010J17RIK;CDCA2;GGNBP2;SGMS1;FECH;ABHD2;NPRL3;SRSF1;GPS2;TULP2;GTF2E2;WRN;POLR2A;SERTAD2;DNAJB4;ZKSCAN5;IGF2BP3;PSMF1;TSNAX…
pancreas	9/667	0.9999938490876779	1.0	0	0	0.30390210300255277	1.8692809389816002E-6	HES7;ICK;TIGD5;0610039K10RIK;PIGQ;HIST1H2BE;HIST2H3C1;MT1;RABEPK

## Sheet: Me3_Only
Term	Overlap	P-value	Adjusted P-value	Old P-value	Old Adjusted P-value	Odds Ratio	Combined Score	Genes
bone marrow	85/413	5.252362294690614E-41	5.0422678029029895E-39	0	0	5.8303438531027725	540.7487138603859	RNF10;OTUD5;ALAS2;ISCA1;NARF;TFRC;PIGQ;ZFP207;HBB-B2;HMGB2;MKI67;RAB43;ALAD;CCND3;UROD;NUSAP1;FBXO5;SOX6;LBR;FBXO9;TMPO;ARL6IP6;TMEM14C;GEN1;USP7;TBCCD1;IFT140;GLRX5;ATPIF1;LMO2;H2AFX;RFX2;RAB3IL1;TMC6;GAPVD1;GPCPD1;DCK;HCFC1;MINPP1;CCNE2;INCENP;ETOHD2;HMBS;BLVRB;TRIM59;ATG4A;TLCD1;PABPC1;PRR11;TRIM10;ARF5;PPP1R15A;SLC43A1;FAM109B;RHD;WRN;ORC1;APOL8;FCHO2;E2F2;GSE1;PSMF1;E2F4;SNCA;NEK8;FN3K;RRM2;…
bone	22/157	3.566706143264429E-8	1.712018948766926E-6	0	0	3.9696144060915537	68.07506918067078	ALAS2;RRM2;TFRC;FAM46C;UROS;PIGQ;GLRX5;HBB-B2;HMGB2;MKI67;FHDC1;RHD;CD24A;CCND3;UROD;APOL8;HMBS;NUSAP1;E2F2;TRIM10;LBR;SNCA
mast cells	36/515	8.33230937286867E-5	0.0026663389993179746	0	0	1.9802524821914795	18.60008543781317	RB1;RNASEL;TNFAIP8;INO80D;GGNBP2;ANP32A;RFESD;SLC3A2;HSCB;CLINT1;ZFP36L2;CYTH3;HECTD1;VPS52;FAM63B;CEP250;GSE1;PATZ1;ZBTB7A;FBXO7;IER2;ZKSCAN14;KDM6A;TLE3;NFYA;POLN;MT1;PRKAB1;RUNX1;TAOK3;DNAJA4;ASXL2;KIT;TOP1;SERINC3;NFE2L2
follicular B-cells	36/603	0.0015749027384384148	0.03779766572252195	0	0	1.6912604118219103	10.914653523290845	INO80D;SGMS1;VARS;ANP32A;H2-DMA;ZFP207;ARPC5L;PTEN;NRM;BAZ2A;ARHGAP17;SMC6;D930015E06RIK;ZFP36L1;NXF1;NSD1;SESN1;GPBP1;RBM39;BCL11A;RFX2;TMC8;ARID1A;PML;ANKHD1;MAN1A;RNF167;SFPQ;SON;ZFP62;FAM76B;CDK12;CDK13;CRLF3;GAS5;SIPA1
NK cells	37/669	0.004892768054758846	0.09394114665136985	0	0	1.5667543202191763	8.335128394983643	PTGER4;OTUD5;GSK3B;ZCCHC6;ZBTB25;UBXN2B;BAZ2A;ZC3HAV1;PIK3R1;ING1;CHD1;ZFP36L2;UGCG;HECTD1;CHSY1;PPAT;LRRC8C;PDZD8;RBM39;TIGD5;RBM15;CBX3;MSL2;RAB3IL1;GAPVD1;2310035C23RIK;ZEB2;STAG2;ETOHD2;SP4;CAPZA1;CDC42EP3;ASXL2;MPPE1;CDK12;FRYL;NSMAF
mega erythrocyte progenitor	29/562	0.027197311311623857	0.4351569809859817	0	0	1.4617966993638665	5.269246702020252	DTYMK;ZCCHC6;HMGB2;FAM109B;C330018D20RIK;TM7SF3;FOXO3;WRN;TCEB1;PSMF1;HSP90AA1;TXNRD2;UROS;CPSF2;RAB3IL1;MFSD11;MLH1;CUL4A;MINPP1;DNAJC2;GFI1B;PQLC1;PDE12;CCNE1;SERBP1;CKS2;HDGF;TLCD1;GART
stem cells HSC	12/186	0.03270686866420253	0.44855134168049193	0	0	1.8276523805172258	6.250882157074816	AKAP13;KIF18A;SFPQ;DTYMK;MEIS1;ELF2;UBE2E3;TRA2B;SERBP1;RPRD1B;KDM6A;ETV6
B-cells marginal zone	20/380	0.050089988164181316	0.6010798579701758	0	0	1.490979573579842	4.463894629347979	ANKRD17;DIDO1;RMI1;ZC3H4;ARPC5L;HUWE1;PTEN;ZFP91;RAB3IL1;ARHGAP17;PRCP;SMC6;GAPVD1;D930015E06RIK;VCPIP1;ETOHD2;SESN1;PSMC2;UBAP2L;PAFAH1B1
mast cells IgE	28/598	0.07945377251303043	0.8475069068056579	0	0	1.326423299572702	3.3592729930522194	RB1;GSK3B;RNASEL;ZCCHC6;ARHGAP17;ZC3HAV1;FOXO3;CYTH3;AKAP13;CHSY1;CHEK2;VPS52;FAM63B;PATZ1;PDZD8;KDM6A;OSBPL8;RBM15;FRMD4A;GAPVD1;PRKAB1;ADRA2B;RUNX1;KLHL9;TAOK3;DDIT3;KIT;STT3B
B-cells GL7negative Alum	19/379	0.08020993547330457	0.7700153805437239	0	0	1.4201678787924088	3.583236777372693	RANBP2;RNF10;PRPF38A;FANCM;BCL11A;PCGF3;KLHL28;PRCP;ZC3HAV1;CHD2;GPCPD1;ZFP36L2;EIF5;TRP53;FAM76B;CDK12;TOP1;SNX5;LUC7L2
B-cells GL7 positive KLH	10/207	0.19758721812457108	1.0	0	0	1.3685319757496135	2.2191774867799414	USP7;MYO1C;TAOK3;PCGF3;ZBTB37;RPL35;UBAP2L;GPCPD1;CHD1;5031425E22RIK
mast cells IgE+antigen 1hr	12/265	0.22837837581980328	1.0	0	0	1.2828050670800148	1.8943842845411771	SCARNA13;TNFAIP8;FRRS1;POLN;ETOHD2;DDIT3;TRP53;TSC22D2;ZBTB37;CHD2;PRKAB1;RUNX1
mast cells IgE+antigen 6hr	7/146	0.2578151955194524	1.0	0	0	1.3582211183980752	1.84108536033942	CYB5R3;FRRS1;ZBTB37;FRMD4A;ZBTB7A;RUNX1;HIPK2
mIMCD-3	13/300	0.26354203584116526	1.0	0	0	1.2275731822474034	1.6370208813877665	GEN1;SNHG1;PIGN;CBX3;EIF2S1;CKS1B;VANGL1;4930539J05RIK;UBAP2L;SSSCA1;PLCD3;TMPO;WRAP53
3T3-L1	8/181	0.3090727608861401	1.0	0	0	1.2520933435587622	1.470181156220769	TRIM8;PIGN;TBC1D24;MICALL2;FRS2;IGF2BP3;GCC1;5031425E22RIK
common myeloid progenitor	4/80	0.31257259474645055	1.0	0	0	1.41643059490085	1.6471933903615394	AKAP13;XPO1;FANCM;TRA2B
B-cells GL7 negative KLH	9/212	0.3340684515799155	1.0	0	0	1.202629750387514	1.318574517529458	RANBP2;NEK8;AKAP13;ZBTB37;KLHL28;RPL35;TOP1;ING1;ZFP36L2
osteoclasts	5/110	0.34779796038556415	1.0	0	0	1.287664177182591	1.3599453275952584	TFRC;ZFP526;PPP6R2;ACP5;2310035C23RIK
dendritic cells lymphoid CD8a+	6/142	0.3862550538086878	1.0	0	0	1.196983601324662	1.1386394684133303	RAB43;DPY19L1;ZFP516;H2-DMA;PRCP;CDK13
Baf3	17/440	0.3862941991941498	1.0	0	0	1.094514550605202	1.0410541100752073	SNHG1;HSP90AA1;IKZF2;BBC3;LYL1;GFI1B;HECTD1;RPS18;MYC;PIM1;NUSAP1;CDK13;D17H6S56E-5;BSN;EIF3A;ZKSCAN14;RAB8B
nih 3T3	10/252	0.3984533778844989	1.0	0	0	1.1241512657943253	1.0344044039890676	RPS18;EEF1D;SNHG10;ASAP1;IGF2BP3;NR2F2;MFSD11;LRRC41;TMPO;RAB8B
macrophage bone marrow 0hr	7/180	0.451601738509024	1.0	0	0	1.1016682404784388	0.875776232190506	BC005537;WNK1;CEP250;LPXN;FAM96A;PRR11;DCK
thymocyte DP CD4+CD8+	15/410	0.480938475924447	1.0	0	0	1.0364126304152559	0.7586705511003649	CDCA2;CBX3;HAUS3;RAB3IL1;CHD1;DCK;HIST2H2BE;MARCKS;CCND3;KIF18A;SFPQ;RICTOR;TAPT1;WRAP53;TMPO
mammary gland lact	4/104	0.5027037689374848	1.0	0	0	1.0895619960775769	0.749350850863635	B4GALT1;MALAT1;PIK3R1;D17H6S56E-5
embryonic stem line Bruce4 p13	31/876	0.5210069821788657	1.0	0	0	1.0024965397700079	0.6536195593714799	ANKRD17;DTYMK;SET;NR3C1;ING1;ING5;ORC1;SIN3A;PPAT;OIP5;SSSCA1;POLR2H;JARID2;USP7;PCID2;FZD5;ZFP219;H2AFX;RFX2;MRPS18B;2500002B13RIK;ASXL1;TAF6L;CREB3;KIF18A;CENPH;CCNE1;TRP53;HNRNPC;GART;WRAP53
C2C12	6/167	0.5405569428993077	1.0	0	0	1.0177944394497125	0.6261016388392684	GEN1;UGCG;RRM2;EEF1D;ZFP526;5031425E22RIK
uterus	5/141	0.5592121976857262	1.0	0	0	1.0045607056034398	0.5838770774895187	MAF;PTCH1;TNRC18;NR2F2;TGM2
T-cells foxP3+	4/112	0.5613212918517355	1.0	0	0	1.0117361392148927	0.5842389970139674	PTGER4;IFT80;IKZF2;SMC4
thymocyte SP CD4+	7/203	0.5786070224813746	1.0	0	0	0.9768486861385172	0.5344649306349375	AKAP13;RNF10;CCND3;SLC20A1;IGF2BP3;TMEM164;6330415G19RIK
skeletal muscle	24/710	0.6165902714881784	1.0	0	0	0.9575868810597294	0.46304165470250114	MAP2K3;HERPUD2;NARF;PPM1L;SMOX;ARRDC2;PABPC4;SLC41A3;CISD1;ZFP91;CHCHD10;MOSPD1;GPCPD1;UFSP1;DCAF6;RAB10;ANKRD9;MAF;RRAGD;EHBP1L1;KCNN1;SOX6;CRAT;KPNA1
dendritic plasmacytoid B220+	7/214	0.6341221512614688	1.0	0	0	0.9266368377856027	0.4220957518316474	SNX18;NFYA;ARPC5L;ARHGAP17;PRCP;SNX5;ZDHHC14
macrophage bone marrow 2hr LPS	12/365	0.6403061498513845	1.0	0	0	0.9313516240443944	0.41520480378398095	PTGER4;SGMS1;PDE12;CDC42EP4;TRP53;PCDH7;NRM;LPXN;FRS2;PRR11;TMPO;MESDC1
retina	22/664	0.6512281278975631	1.0	0	0	0.938598586982491	0.402560495587583	GPSM2;GRTP1;IPMK;ZFC3H1;GAPVD1;ICK;4930539J05RIK;RPS15A;HIST3H2A;PDE12;SP4;DNAJB4;SNHG10;GM9958;HNRNPD;TBC1D24;TAB3;LUC7L3;CPEB3;BC031361;FRYL;PURG
dendritic cells myeloid CD8a-	6/188	0.6556958543939134	1.0	0	0	0.9041046350430957	0.3815848057489337	RAB43;DPY19L1;RAP1A;H2-DMA;PRCP;FEM1C
embryonic stem line V26 2 p16	24/728	0.6649115728691228	1.0	0	0	0.9339102823522087	0.3811299258759754	USP7;HSP90AA1;DTYMK;SET;FANCM;PTCH1;IPMK;SRSF1;CHD1;BBC3;ASXL1;ING5;CENPH;ORC1;SIN3A;CCNE1;NSD1;PPAT;TRP53;SSSCA1;POLR2H;JARID2;GART;WRAP53
MEF	9/300	0.736094636353296	1.0	0	0	0.8498583569405099	0.2603936995899068	ST7L;CNN2;ITGB1;MYO1C;TSC22D2;UBAP2L;RICTOR;IGF2BP3;EIF4G2
B-cells GL7 positive Alum	4/142	0.7427750399721579	1.0	0	0	0.7979890675497746	0.23729166715115027	RANBP2;KLHL28;PCGF3;DCAF6
macrophage peri LPS thio 7hrs	22/707	0.7589092483954919	1.0	0	0	0.8815126757515898	0.24318561345130632	PSMD10;D1ERTD622E;BRD2;CLIC4;ZCCHC6;A630072M18RIK;SLC30A1;ZC3HAV1;TTC9C;DDHD1;2310035C23RIK;HIPK2;ETV6;UGCG;VCPIP1;ZNFX1;PLEKHO2;ASCC3;SNRPD3;ZCCHC2;CPEB4;TGM2
macrophage peri LPS thio 1hrs	18/598	0.7885021695043536	1.0	0	0	0.8527006925824515	0.20261884187659843	PPP1R15A;TGIF1;BRD2;ZFP526;A630072M18RIK;PRCP;DDHD1;HIPK2;ZEB2;ZFP36;MARCKS;CREG1;PLEKHO2;CIC;LDLRAP1;SSX2IP;CPEB4;NFE2L2
ciliary bodies	9/317	0.7914104098070297	1.0	0	0	0.8042823567260347	0.1881526856873616	ARHGEF12;C230035I16RIK;TNRC18;NR2F2;GAPVD1;MFSD11;FHDC1;BC031361;HIST2H2BE
RAW 264 7	6/222	0.7998050946124592	1.0	0	0	0.7656381594058649	0.1710337743906807	FRRS1;RPS18;ATPIF1;G6PDX;FAM96A;EIF2S1
C3H 10T1 2	4/155	0.8012204311986183	1.0	0	0	0.7310609522068903	0.16201712493353576	SETD5;MARCKS;CYB5R3;NFIX
macrophage peri LPS thio 0hrs	10/353	0.8027302280396713	1.0	0	0	0.8025102520684703	0.1763408554756514	HSP90AA1;CREG1;NAGA;SLC30A1;PRCP;MFSD11;CIC;LDLRAP1;ARF6;HIPK2
spinal cord	10/353	0.8027302280396713	1.0	0	0	0.8025102520684703	0.1763408554756514	ACHE;KCTD9;FNTB;SCD2;NIPA1;NUSAP1;GNAS;QK;FBXO9;GFAP
T-cells CD4+	5/191	0.8084865716739532	1.0	0	0	0.7415866989009685	0.15765481292771158	MUS81;ELF2;FAM78A;ZC3H4;EIF4G2
granulo mono progenitor	3/124	0.8181205735792666	1.0	0	0	0.6853696426939596	0.1375849077799414	TRA2B;NUSAP1;HUWE1
microglia	2/90	0.8315602614932536	1.0	0	0	0.6295247088448223	0.1161167829664436	ZEB2;IGF2BP3
lymph nodes	2/90	0.8315602614932536	1.0	0	0	0.6295247088448223	0.1161167829664436	PIGN;TRP53
T-cells CD8+	4/166	0.8418479132488569	1.0	0	0	0.6826171541690843	0.11751657507065744	RPS18;FAM78A;RICTOR;EIF4G2
placenta	11/411	0.8628290283108053	1.0	0	0	0.7581866931342749	0.11186189477418242	ANKRD17;CREB3;TFRC;HSPA5;ABHD2;CREG1;FNTB;ARRDC3;SLC2A1;PKN2;ADRA2B
olfactory bulb	11/414	0.8687044610825884	1.0	0	0	0.7526925866622874	0.10594321455315582	PURB;USP46;PER1;ANP32A;UBE2E3;TSHZ1;RRAGD;LANCL3;ARRB1;YPEL4;MEIS2
macrophage bone marrow 24h LPS	15/551	0.8798490705736527	1.0	0	0	0.7711963311619873	0.09871690688417704	SLC22A4;SETD5;PPP1R15B;1810013L24RIK;PCDH7;IRF2BP2;GCC1;GABPB1;TRIM8;RAB43;DDIT3;ASXL2;BLVRB;ZBTB7B;TBC1D10B
neuro2a	11/425	0.8885475487115659	1.0	0	0	0.733211131478087	0.08664144563658076	SETD5;HLX;MICALL2;SCD2;HUWE1;IRS2;WIPI1;FOXO3;RABGGTB;DUSP6;GTF2E2
granulocytes mac1+gr1+	15/557	0.8890442997171999	1.0	0	0	0.7628890098209246	0.08972201373971174	TLE3;RNF10;1700034P13RIK;ZFP526;PRKAG1;FOXO3;ING1;DCAF6;AKAP13;VCPIP1;INCENP;PPAT;SRSF2;TNRC18;EZR
macrophage bone marrow 6hr LPS	20/730	0.9038381149813748	1.0	0	0	0.7761263533703286	0.07847026347478053	PSMD10;TLE3;PPP1R15B;DR1;ZFP526;TTC9C;NR3C1;DCK;FOSL2;HIPK2;NTN3;4930539J05RIK;SNX18;EEF1D;HLX;PPP6R2;LRRC8C;4932441J04RIK;ATG4A;IKBKG
heart	15/568	0.9044290576863159	1.0	0	0	0.7481147508279137	0.07514918145220544	HERPUD2;POPDC2;NDUFB10;PCDH7;SLC41A3;CISD1;CHCHD10;WIPI1;DNAJA4;EEF1D;DNAJB4;OGDH;QK;CPEB3;CRAT
retinal pigment epithelium	12/473	0.9105910455508663	1.0	0	0	0.7186962849391204	0.0673140928197154	XPO1;HIST3H2A;ARHGEF12;PDE12;MAN1A2;TMEM56;ABHD2;IPMK;HUWE1;MALAT1;DNAJB14;EZR
adipose white	4/199	0.9241826768728951	1.0	0	0	0.5694193346335075	0.04489616617795664	MAN1A;MID1IP1;MOSPD1;ATG4A
adrenal gland	5/245	0.9364493584302693	1.0	0	0	0.5781349366942244	0.037960243923730326	MALAT1;NR2F2;MEIS2;FOSL2;CPEB4
osteoblast day5	3/175	0.9491151572913262	1.0	0	0	0.48563334682314857	0.025362270400683156	SLC20A1;ZBTB1;GADD45G
intestine large	8/374	0.9556364947997824	1.0	0	0	0.6059596127918074	0.027497037647476536	ICK;MPST;RNASEL;GRTP1;HECTD3;IPMK;CLCN2;ANKHD1
adipose brown	10/456	0.962858216197614	1.0	0	0	0.6212414889916008	0.02351343707222709	ACBD4;ARHGEF12;ZADH2;ORMDL3;OGDH;PPP2R5A;TLCD1;C330018D20RIK;CRAT;UQCRH
lung	7/354	0.9686999381176723	1.0	0	0	0.5601702917686978	0.017813626144059933	TRIM8;ITGB1;CYTH3;ARHGEF12;SLC43A3;CDC42EP4;SMAD6
lacrimal gland	18/749	0.970195073420847	1.0	0	0	0.6807944114343204	0.020599559734833357	PPP1R15B;NFIX;B4GALT1;LMO4;SETD1B;PIK3R1;THAP2;ART4;TRIM8;ARHGAP21;PQLC1;HECTD3;ASXL2;HIST2H3C1;ZKSCAN5;GM15417;ARID2;SSX2IP
bladder	3/195	0.9702798312897153	1.0	0	0	0.4358247984310308	0.013149166800204304	CDC42EP3;LANCL3;FBXO30
spleen	1/100	0.9727533841391265	1.0	0	0	0.28328611898017	0.007825690703478001	RBM39
min6	7/361	0.9730028096167733	1.0	0	0	0.5493082639504681	0.01503363842425397	SETD5;FANCM;ZFP516;TSHZ1;GSE1;PSMF1;HTATIP2
dorsal striatum	10/477	0.9748964301993143	1.0	0	0	0.5938912347592663	0.01509911395181873	GSK3B;UBXN2B;DNAJB4;RRAGD;HNRNPD;TCEB1;PPP1R9A;MEIS2;ZDHHC14;KLF16
stomach	4/249	0.9777221668061319	1.0	0	0	0.4550781027793895	0.01025278784343481	ICK;TST;EZR;ZBTB7B
pituitary	5/294	0.979482585936095	1.0	0	0	0.48177911391185374	0.009987676224788978	MBD6;SESN1;GNAS;5031425E22RIK;6330415G19RIK
lens	22/947	0.9882144531290805	1.0	0	0	0.6581092521186631	0.0078022451465637145	HERPUD2;1810026B05RIK;NFIX;ANP32A;FAM46C;C230035I16RIK;2500004C02RIK;USP45;ZFP608;PLEKHA4;PAICS;ZDHHC14;PURB;CD24A;ARL4A;MAF;INCENP;UBE2S;CDC42EP4;PSMC2;PSMF1;SSX2IP
iris	1/133	0.9917341072505503	1.0	0	0	0.21299708193997743	0.0017679278944023617	NR2F2
hypothalamus	4/296	0.9935604216474083	1.0	0	0	0.38281907970293244	0.0024731651029434075	ACHE;EPM2AIP1;RPS15A;PCDH7
intestine small	8/466	0.9935988429585576	1.0	0	0	0.4863281012535107	0.0031230688751503694	FZD5;BRPF3;HECTD3;IPMK;OGDH;TNRC18;ZBTB7B;CLCN2
osteoblast day14	4/301	0.9943800457184431	1.0	0	0	0.37645995877763455	0.0021216551595899026	MARCKS;ZBTB25;ZBTB1;PURG
umbilical cord	2/208	0.9952594431034079	1.0	0	0	0.2723904990193942	0.001294353065618043	HBB-B2;ALOXE3
salivary gland	8/480	0.9953418161825112	1.0	0	0	0.47214353163361666	0.0022044697667692632	1700034H15RIK;AKAP13;MEIS1;CBX3;SETD1B;ZFP608;PABPC1;ST3GAL1
eyecup	17/828	0.9956267582764006	1.0	0	0	0.5816260896935858	0.002549169622157257	ANKRD17;GGNBP2;RFESD;NR2F2;GAPVD1;PUM1;MESDC1;CYTH3;FAM179B;HNRNPK;MAN1A2;NSD1;PPAT;UBAP2L;BCORL1;EIF4G2;RAB8B
epidermis	5/373	0.9972392839027929	1.0	0	0	0.37974010587154156	0.0010498043966667495	SLC22A4;MAF;ARRDC3;NEAT1;ALOXE3
prostate	4/329	0.9974102490257036	1.0	0	0	0.3444208133497507	8.931211173959998E-4	ICK;MT2;EZR;SERINC3
cornea	6/427	0.9978343481087849	1.0	0	0	0.39806012034684307	8.629944628979809E-4	VANGL1;ANKRD17;LDLRAP1;ZBTB7A;SLC19A2;TGM2
cerebellum	6/428	0.9978890436291729	1.0	0	0	0.3971300733366869	8.392103385281251E-4	ARHGAP21;PRPF38A;ZFP219;PTCH1;FAM63B;ZDHHC14
cerebral cortex	4/349	0.9985279387550429	1.0	0	0	0.3246832309228309	4.783057352332598E-4	PURB;PCDH7;TBC1D24;BSN
amygdala	3/308	0.9988864027194763	1.0	0	0	0.27592803796769805	3.074439288520635E-4	USP46;EPM2AIP1;NR2F2
kidney	8/554	0.9991990238618974	1.0	0	0	0.40907742813020936	3.277925531073002E-4	NEURL4;ACBD4;CISD1;APEH;TM7SF3;GCLM;ADRA2B;HS6ST1
osteoblast day21	2/264	0.9992296204206925	1.0	0	0	0.2146106961970985	1.6539541465931113E-4	MARCKS;PURG
mammary gland non-lactating	1/201	0.9992944253615099	1.0	0	0	0.14093836765182585	9.947763638239869E-5	ARRDC2
cerebral cortex prefrontal	3/344	0.9996301576571568	1.0	0	0	0.24705184794782267	9.138713470664867E-5	LMO4;TBC1D24;BSN
dorsal root ganglia	7/541	0.9996362671764775	1.0	0	0	0.36654396171186504	1.3334832319009514E-4	GSK3B;PQLC1;KCNN1;ASAP1;PLEKHA4;EVI5;PAFAH1B1
liver	15/928	0.9998784153349856	1.0	0	0	0.45789782162743	5.56767380407774E-5	MPST;FRRS1;FAM35A;FRS2;SLC30A10;TM7SF3;GLUD1;TST;ASXL2;CAT;IKBKG;GCLM;GM10658;EVI5;SLC19A2
nucleus accumbens	2/383	0.9999822607084717	1.0	0	0	0.14793008824029766	2.624198236873842E-6	PPP1R9A;MEIS2
pancreas	7/667	0.9999840462136593	1.0	0	0	0.2973017740421574	4.743126817287913E-6	HES7;ICK;TIGD5;0610039K10RIK;PIGQ;HIST2H3C1;MT1
testis	70/3059	0.9999854082489976	1.0	0	0	0.6482519885129748	9.459200616496672E-6	CEP57;HERPUD2;MDC1;DIDO1;GSK3B;ISCA1;DYRK3;ZFP367;VARS;ZFP526;GCC1;NUDT4;HK1;ANKRD9;ING5;PPP6R2;SOX6;ARID2;KPNA1;TLE3;PCID2;IFT140;USP45;RFX2;IFT80;RAB3IL1;LRRC41;MED7;4930539J05RIK;DNAJC2;ARL4A;ELF2;EEF1D;CDC42EP3;MNS1;TLN1;BCORL1;SSX2IP;PAFAH1B1;CDCA2;GGNBP2;SGMS1;ABHD2;SRSF1;GPS2;TULP2;GTF2E2;WRN;POLR2A;SERTAD2;DNAJB4;ZKSCAN5;IGF2BP3;PSMF1;DR1;GRTP1;FAM46C;SAMD4B;D11WSU47E;DDHD1;FBXO30;1700034…
