# Supplementary material for: Hyperacetylated chromatin domains mark cell type-specific genes and suggest distinct modes of enhancer function
Source: Nat Commun. 2020 Sep 11;11:4544. doi: 10.1038/s41467-020-18303-0 (PMC7486385; doi:10.1038/s41467-020-18303-0)
Supplement: Supplementary file 19 — Supplementary Data 15 [file 41467_2020_18303_MOESM19_ESM.xlsx]

## Sheet: Both
Term	Overlap	P-value	Adjusted P-value	Old P-value	Old Adjusted P-value	Odds Ratio	Combined Score	Genes
nucleosome assembly (GO:0006334)	14/97	8.544411560689961E-13	4.436258482310228E-9	0	0	14.432989690721648	401.06866249104996	HIST1H2BN;HIST1H2BM;HIST1H2BJ;HIST1H2BL;H3F3A;HIST1H4A;HIST1H3A;HIST1H1D;HIST1H2BH;ANP32B;HIST1H2BB;HIST1H1A;HIST1H1B;HIST1H1C
nucleosome organization (GO:0034728)	15/120	1.1107065313724688E-12	2.883394155442929E-9	0	0	12.5	344.07530985429906	HIST1H2BN;NFE2;HIST1H2BM;HIST1H2BJ;HIST1H2BL;H3F3A;HIST1H4A;HIST1H3A;HIST1H1D;HIST1H2BH;ANP32B;HIST1H2BB;HIST1H1A;HIST1H1B;HIST1H1C
protein-DNA complex subunit organization (GO:0071824)	15/136	7.059267596947747E-12	1.2217239121117568E-8	0	0	11.029411764705882	283.19867437074095	HIST1H2BN;NFE2;HIST1H2BM;HIST1H2BJ;HIST1H2BL;H3F3A;HIST1H4A;HIST1H3A;HIST1H1D;HIST1H2BH;ANP32B;HIST1H2BB;HIST1H1A;HIST1H1B;HIST1H1C
protein-DNA complex assembly (GO:0065004)	14/113	7.28700703945346E-12	9.45853513721059E-9	0	0	12.389380530973451	317.7247742981999	HIST1H2BN;HIST1H2BM;HIST1H2BJ;HIST1H2BL;H3F3A;HIST1H4A;HIST1H3A;HIST1H1D;HIST1H2BH;ANP32B;HIST1H2BB;HIST1H1A;HIST1H1B;HIST1H1C
porphyrin-containing compound biosynthetic process (GO:0006779)	6/27	2.3048463750748292E-7	2.3933524758777027E-4	0	0	22.22222222222222	339.62403611751955	SPTA1;FECH;SLC11A2;CPOX;ANK1;SPTB
tetrapyrrole biosynthetic process (GO:0033014)	6/30	4.509337880890261E-7	3.902080379597039E-4	0	0	20.0	292.23890639108214	SPTA1;FECH;SLC11A2;CPOX;ANK1;SPTB
myeloid cell development (GO:0061515)	6/32	6.768359921174452E-7	5.020189244391108E-4	0	0	18.75	266.3594409417344	TAL1;SLC11A2;RHAG;GATA1;ANK1;ZFPM1
porphyrin-containing compound metabolic process (GO:0006778)	6/38	1.9615864357948024E-6	0.0012730695968308267	0	0	15.789473684210526	207.50142641204988	SPTA1;FECH;SLC11A2;CPOX;ANK1;SPTB
erythrocyte development (GO:0048821)	4/16	1.6073421914510297E-5	0.009272578508904164	0	0	25.0	275.95858657075075	SLC11A2;RHAG;ANK1;GATA1
tetrapyrrole metabolic process (GO:0033013)	6/59	2.6893356241170177E-5	0.013963030560415557	0	0	10.16949152542373	107.01997913637138	SPTA1;FECH;SLC11A2;CPOX;SPTB;ANK1
cofactor biosynthetic process (GO:0051188)	8/127	4.216695472231571E-5	0.019902802628933017	0	0	6.299212598425196	63.45747217089056	SPTA1;NADK2;FECH;SLC11A2;PNPO;CPOX;ANK1;SPTB
hemopoiesis (GO:0030097)	7/95	4.73032462241117E-5	0.020466537866298994	0	0	7.368421052631578	73.38160151582437	SPTA1;TAL1;HIPK1;SPTB;ZFPM1;GATA1;PICALM
erythrocyte differentiation (GO:0030218)	5/48	1.1485363419992406E-4	0.04587077452046198	0	0	10.416666666666666	94.49845819081075	FECH;TAL1;GATA1;ZFPM1;ADD1
response to lead ion (GO:0010288)	3/11	1.5320271943439296E-4	0.05681632280738345	0	0	27.27272727272727	239.55677863467514	FECH;SLC11A2;CPOX
chromatin assembly or disassembly (GO:0006333)	5/58	2.8348784410563496E-4	0.09812459243976378	0	0	8.620689655172415	70.41673546250017	HIST1H4A;HIST1H3A;H3F3A;HIST1H1D;HIST1H1C
iron ion homeostasis (GO:0055072)	6/92	3.239702699296485E-4	0.10512835259217093	0	0	6.521739130434782	52.401253081685844	SLC25A37;FECH;SLC11A2;RHAG;ABCG2;PICALM
hematopoietic or lymphoid organ development (GO:0048534)	8/175	3.883859719349641E-4	0.11861764507566669	0	0	4.571428571428571	35.90176429609848	SPTA1;TAL1;IKZF1;HIPK1;ZFPM1;GATA1;SPTB;PICALM
granulocyte differentiation (GO:0030851)	3/15	4.1017649693527065E-4	0.11831313178266252	0	0	20.0	155.97846021132133	TAL1;GATA1;ZFPM1
positive regulation of mRNA catabolic process (GO:0061014)	3/15	4.1017649693527065E-4	0.11208612484673292	0	0	20.0	155.97846021132133	BTG2;AGO2;GTPBP1
regulation of mRNA catabolic process (GO:0061013)	3/17	6.040394207294829E-4	0.1568086336213738	0	0	17.647058823529413	130.79772522442562	BTG2;AGO2;GTPBP1
platelet formation (GO:0030220)	3/19	8.481701801219675E-4	0.20969997977110738	0	0	15.789473684210526	111.66993565579956	TAL1;GATA1;ZFPM1
multicellular organismal homeostasis (GO:0048871)	4/44	9.633623018811155E-4	0.2273535032439433	0	0	9.090909090909092	63.137099952919705	GPX1;SLC11A2;RHAG;ADRB2
coagulation (GO:0050817)	13/472	9.705714007408045E-4	0.21909594402809812	0	0	2.754237288135593	19.10786708276608	NFE2;SLC16A1;CBX5;ITGA4;BRPF3;H3F3A;GATA1;YWHAZ;RHOA;HIST1H3A;PRKAR2B;CD47;ZFPM1
blood coagulation (GO:0007596)	13/472	9.705714007408045E-4	0.2099669463602607	0	0	2.754237288135593	19.10786708276608	NFE2;SLC16A1;CBX5;ITGA4;BRPF3;H3F3A;GATA1;YWHAZ;RHOA;HIST1H3A;PRKAR2B;CD47;ZFPM1
heme biosynthetic process (GO:0006783)	3/20	9.905301969888136E-4	0.2057133113106368	0	0	15.0	103.75905308518128	FECH;SLC11A2;CPOX
hemostasis (GO:0007599)	13/478	0.0010881081798245656	0.217286833448044	0	0	2.719665271966527	18.557132044261564	NFE2;SLC16A1;CBX5;ITGA4;BRPF3;H3F3A;GATA1;YWHAZ;RHOA;HIST1H3A;PRKAR2B;CD47;ZFPM1
transition metal ion homeostasis (GO:0055076)	6/120	0.001318055957879704	0.2534572790115342	0	0	5.0	33.15798693570848	SLC25A37;FECH;SLC11A2;RHAG;ABCG2;PICALM
embryonic hemopoiesis (GO:0035162)	3/24	0.0017076659731305678	0.3166500618747824	0	0	12.5	79.6578471103013	TAL1;GATA1;ZFPM1
regulation of protein binding (GO:0043393)	6/128	0.0018327435570058002	0.3281242947577281	0	0	4.6875	29.5403494844334	SPTA1;ITGA4;EPB41;ADRB2;ZFPM1;ADD1
actin filament capping (GO:0051693)	3/25	0.0019263332020576173	0.33338406616943833	0	0	12.0	75.025643741551	SPTA1;SPTB;ADD1
response to iron ion (GO:0010039)	3/25	0.0019263332020576173	0.3226297414542951	0	0	12.0	75.025643741551	SLC11A2;CPOX;ABCG2
positive regulation of mRNA metabolic process (GO:1903313)	3/26	0.0021616710096346928	0.3507311213132289	0	0	11.538461538461538	70.81008162462382	BTG2;AGO2;GTPBP1
iron ion transport (GO:0006826)	4/56	0.002374631427088841	0.3736086778619777	0	0	7.142857142857142	43.163664586662144	SLC25A37;CLTC;SLC11A2;PICALM
embryonic process involved in female pregnancy (GO:0060136)	2/8	0.0026777674677022855	0.4089108438914784	0	0	25.0	148.0692966516205	JUNB;ABCG2
response to methylmercury (GO:0051597)	2/8	0.0026777674677022855	0.3972276769231504	0	0	25.0	148.0692966516205	FECH;CPOX
iron ion import (GO:0097286)	2/8	0.0026777674677022855	0.38619357478639627	0	0	25.0	148.0692966516205	SLC11A2;PICALM
negative regulation of amyloid precursor protein catabolic process (GO:1902992)	2/8	0.0026777674677022855	0.37575591060298014	0	0	25.0	148.0692966516205	FLOT2;PICALM
heme metabolic process (GO:0042168)	3/28	0.0026840467141937513	0.36672554052878836	0	0	10.714285714285714	63.43317487855718	FECH;SLC11A2;CPOX
establishment of protein localization to plasma membrane (GO:0090002)	4/60	0.003056541487458822	0.4069118821252873	0	0	6.666666666666666	38.60314156712845	RAB10;FLOT2;ANK1;TSPAN33
negative regulation of actin filament depolymerization (GO:0030835)	3/30	0.0032779948419926	0.4254837304906395	0	0	10.0	57.20523372184434	SPTA1;SPTB;ADD1
transition metal ion transport (GO:0000041)	5/101	0.0034690922247468388	0.43930553246062404	0	0	4.9504950495049505	28.038922405690943	SLC25A37;SLC11A2;CLTC;SLC39A8;PICALM
cofactor metabolic process (GO:0051186)	8/255	0.004235083247282526	0.5235369576164494	0	0	3.1372549019607843	17.14306602069921	SPTA1;NADK2;FECH;SLC11A2;PNPO;CPOX;ANK1;SPTB
DNA replication-dependent nucleosome organization (GO:0034723)	2/10	0.004247232134539841	0.5128285870356013	0	0	20.0	109.22975541341087	HIST1H4A;HIST1H3A
DNA replication-dependent nucleosome assembly (GO:0006335)	2/10	0.004247232134539841	0.5011733918757012	0	0	20.0	109.22975541341087	HIST1H4A;HIST1H3A
response to insecticide (GO:0017085)	2/10	0.004247232134539841	0.49003620538957454	0	0	20.0	109.22975541341087	FECH;CPOX
response to transition metal nanoparticle (GO:1990267)	5/106	0.004264616976171701	0.4813454639192059	0	0	4.716981132075472	25.742466548875758	FECH;AQP9;SLC11A2;CPOX;ABCG2
regulation of bone mineralization (GO:0030500)	4/66	0.004312783613971081	0.4764249473135713	0	0	6.0606060606060606	33.00710141350671	NFE2;BMP2K;ADRB2;GATA1
myeloid cell differentiation (GO:0030099)	6/154	0.004586083287623933	0.4960613422779887	0	0	3.896103896103896	20.979463377010436	FECH;TAL1;JUNB;ZFPM1;GATA1;ADD1
negative regulation of signal transduction in absence of ligand (GO:1901099)	3/35	0.005094587706793724	0.5398183545647554	0	0	8.571428571428571	45.253513171897225	STRADB;GATA1;BCL2L1
negative regulation of extrinsic apoptotic signaling pathway in absence of ligand (GO:2001240)	3/35	0.005094587706793724	0.5290219874734603	0	0	8.571428571428571	45.253513171897225	STRADB;GATA1;BCL2L1
protoporphyrinogen IX metabolic process (GO:0046501)	2/11	0.0051570205394645754	0.5250049145274525	0	0	18.181818181818183	95.7708414743501	FECH;CPOX
regulation of nuclear-transcribed mRNA poly(A) tail shortening (GO:0060211)	2/11	0.0051570205394645754	0.5149086661711553	0	0	18.181818181818183	95.7708414743501	BTG2;AGO2
positive regulation of nuclear-transcribed mRNA poly(A) tail shortening (GO:0060213)	2/11	0.0051570205394645754	0.5051934083188694	0	0	18.181818181818183	95.7708414743501	BTG2;AGO2
response to folic acid (GO:0051593)	2/11	0.0051570205394645754	0.4958379748314829	0	0	18.181818181818183	95.7708414743501	GPX1;ABCG2
regulation of erythrocyte differentiation (GO:0045646)	3/36	0.005517288559721188	0.5208320400376801	0	0	8.333333333333332	43.33223951934902	TAL1;GATA1;ZFPM1
regulation of biomineral tissue development (GO:0070167)	4/72	0.005877786338127073	0.5449547619206386	0	0	5.555555555555555	28.53652811701685	NFE2;BMP2K;ADRB2;GATA1
positive regulation of nuclear-transcribed mRNA catabolic process, deadenylation-dependent decay (GO:1900153)	2/12	0.0061478754316609515	0.5599959515997133	0	0	16.666666666666664	84.86081191857791	BTG2;AGO2
regulation of nuclear-transcribed mRNA catabolic process, deadenylation-dependent decay (GO:1900151)	2/12	0.0061478754316609515	0.5503408489859252	0	0	16.666666666666664	84.86081191857791	BTG2;AGO2
regulation of binding (GO:0051098)	7/218	0.006462459863455088	0.5686964679840477	0	0	3.211009174311927	16.189090251814523	SPTA1;ITGA4;EPB41;ADRB2;ZFPM1;GATA1;ADD1
regulation of actin filament depolymerization (GO:0030834)	3/39	0.00690907387399907	0.5978651925633862	0	0	7.6923076923076925	38.268612900789336	SPTA1;SPTB;ADD1
embryonic organ development (GO:0048568)	5/119	0.006929168262988298	0.5897744528104139	0	0	4.201680672268908	20.8908213981264	NFE2;TAL1;JUNB;ZFPM1;GATA1
regulation of mRNA metabolic process (GO:1903311)	4/76	0.007107636498802521	0.5952072371255273	0	0	5.263157894736842	26.034660577510206	BTG2;MBNL1;AGO2;GTPBP1
regulation of amyloid precursor protein catabolic process (GO:1902991)	2/13	0.007218101036314867	0.594863183818203	0	0	15.384615384615385	75.86405192357795	FLOT2;PICALM
negative regulation of actin filament polymerization (GO:0030837)	3/40	0.0074150224240263525	0.6015436941491379	0	0	7.5	36.78185459439754	SPTA1;SPTB;ADD1
chordate embryonic development (GO:0043009)	7/226	0.007811790090010728	0.623981756112857	0	0	3.0973451327433628	15.028693785703204	MBNL1;C2CD3;ADAM10;GATA1;ADD1;LIMS1;BCL2L1
definitive hemopoiesis (GO:0060216)	2/14	0.008366027088182239	0.6581274642703362	0	0	14.285714285714285	68.33680240111471	TAL1;HIPK1
adrenergic receptor signaling pathway (GO:0071875)	2/14	0.008366027088182239	0.648304666296152	0	0	14.285714285714285	68.33680240111471	PDE4D;ADRB2
megakaryocyte development (GO:0035855)	2/14	0.008366027088182239	0.638770774144738	0	0	14.285714285714285	68.33680240111471	TAL1;ZFPM1
embryo development ending in birth or egg hatching (GO:0009792)	7/230	0.008559618018249511	0.6440802427645139	0	0	3.0434782608695654	14.48908608566221	MBNL1;C2CD3;ADAM10;GATA1;ADD1;LIMS1;BCL2L1
regulation of anatomical structure size (GO:0090066)	7/232	0.00895268823172643	0.6640336757017661	0	0	3.0172413793103448	14.228711213343049	SPTA1;KEL;GPX1;ADRB2;SPTB;RHOA;ADD1
leukocyte tethering or rolling (GO:0050901)	2/15	0.009590008493683598	0.7012862549183837	0	0	13.333333333333332	61.96044672541186	ITGA4;GCNT1
myeloid leukocyte differentiation (GO:0002573)	4/83	0.009646988338752521	0.6956550479833763	0	0	4.819277108433735	22.366792778745403	TAL1;JUNB;ZFPM1;GATA1
circulatory system process (GO:0003013)	5/130	0.009950895461436656	0.7077404004901249	0	0	3.8461538461538463	17.731125906679836	NFE2;KEL;GPX1;EPB41;ADRB2
negative regulation of bone mineralization (GO:0030502)	2/16	0.010888425001890752	0.7639554406731998	0	0	12.5	56.50068725528057	NFE2;GATA1
cell volume homeostasis (GO:0006884)	2/16	0.010888425001890752	0.7537693681308905	0	0	12.5	56.50068725528057	KCNN4;ADD1
negative regulation of release of cytochrome c from mitochondria (GO:0090201)	2/16	0.010888425001890752	0.7438513501291681	0	0	12.5	56.50068725528057	GPX1;BCL2L1
positive regulation of mRNA 3'-end processing (GO:0031442)	2/16	0.010888425001890752	0.7341909429846335	0	0	12.5	56.50068725528057	BTG2;AGO2
response to amino acid (GO:0043200)	4/86	0.010894336372464229	0.725171723664542	0	0	4.651162790697675	21.020987086706032	GPX1;RHOA;ABCG2;BCL2L1
pigment biosynthetic process (GO:0046148)	3/46	0.010906030338555561	0.7167608799719047	0	0	6.521739130434782	29.46808304778061	FECH;SLC11A2;CPOX
negative regulation of protein binding (GO:0032091)	3/50	0.013678626042992382	0.8877428301902055	0	0	6.0	25.751524843712904	ITGA4;ADRB2;ZFPM1
negative regulation of protein polymerization (GO:0032272)	3/50	0.013678626042992382	0.8767830421631659	0	0	6.0	25.751524843712904	SPTA1;SPTB;ADD1
negative regulation of protein localization to plasma membrane (GO:1903077)	2/18	0.013702204565774857	0.8675834890915006	0	0	11.11111111111111	47.6688726876	CLTC;BCL2L1
negative regulation of biomineral tissue development (GO:0070168)	2/18	0.013702204565774857	0.8571306759699162	0	0	11.11111111111111	47.6688726876	NFE2;GATA1
regulation of mRNA 3'-end processing (GO:0031440)	2/18	0.013702204565774857	0.8469267393512268	0	0	11.11111111111111	47.6688726876	BTG2;AGO2
defense response to Gram-positive bacterium (GO:0050830)	3/52	0.015201416371036487	0.9285382799814287	0	0	5.769230769230769	24.152115422111972	HIST1H2BJ;HIST1H2BK;TNFRSF14
negative regulation of protein depolymerization (GO:1901880)	3/52	0.015201416371036487	0.9177413232374586	0	0	5.769230769230769	24.152115422111972	SPTA1;SPTB;ADD1
negative regulation of neural precursor cell proliferation (GO:2000178)	2/19	0.015214448401771344	0.9079703000229519	0	0	10.526315789473683	44.057997367062825	BTG2;LIMS1
labyrinthine layer blood vessel development (GO:0060716)	2/19	0.015214448401771344	0.8976524557045092	0	0	10.526315789473683	44.057997367062825	NFE2;JUNB
innate immune response in mucosa (GO:0002227)	2/19	0.015214448401771344	0.887566473056144	0	0	10.526315789473683	44.057997367062825	HIST1H2BJ;HIST1H2BK
negative regulation of binding (GO:0051100)	4/95	0.01524457098272614	0.879442361581268	0	0	4.2105263157894735	17.614870907136314	ITGA4;ADRB2;ZFPM1;GATA1
positive regulation of protein binding (GO:0032092)	3/53	0.015997238813927166	0.9127215815594489	0	0	5.660377358490566	23.4075800703653	SPTA1;EPB41;ADD1
negative regulation of extrinsic apoptotic signaling pathway (GO:2001237)	4/97	0.01633987091298068	0.922137062828214	0	0	4.123711340206185	16.96555500884069	GPX1;STRADB;GATA1;BCL2L1
regulation of osteoblast proliferation (GO:0033688)	2/20	0.016794888254868964	0.9376242991320393	0	0	10.0	40.86680709416112	GATA1;RHOA
response to arsenic-containing substance (GO:0046685)	2/20	0.016794888254868964	0.9276495725455283	0	0	10.0	40.86680709416112	FECH;CPOX
sialylation (GO:0097503)	2/20	0.016794888254868964	0.9178848402029437	0	0	10.0	40.86680709416112	ST3GAL5;ST3GAL6
hydrogen peroxide catabolic process (GO:0042744)	2/20	0.016794888254868964	0.908323539784163	0	0	10.0	40.86680709416112	PRDX2;GPX1
positive regulation of T cell migration (GO:2000406)	2/20	0.016794888254868964	0.8989593795802027	0	0	10.0	40.86680709416112	ADAM10;TNFRSF14
chromatin assembly (GO:0031497)	2/21	0.01844202324839397	0.9770508643434846	0	0	9.523809523809524	38.02974615470302	HIST1H1D;HIST1H1C
positive regulation of erythrocyte differentiation (GO:0045648)	2/21	0.01844202324839397	0.9671816636935504	0	0	9.523809523809524	38.02974615470302	TAL1;GATA1
negative regulation of protein complex disassembly (GO:0043242)	3/56	0.018523163468073006	0.9617226472623505	0	0	5.357142857142857	21.368213843251255	SPTA1;SPTB;ADD1
positive regulation of mRNA processing (GO:0050685)	2/22	0.02015437543575447	1.0	0	0	9.090909090909092	35.49394428134545	BTG2;AGO2
regulation of extrinsic apoptotic signaling pathway in absence of ligand (GO:2001239)	3/58	0.02032293302710791	1.0	0	0	5.172413793103448	20.15175168001506	STRADB;GATA1;BCL2L1
regulation of myeloid cell differentiation (GO:0045637)	5/156	0.020424522640324048	1.0	0	0	3.205128205128205	12.471214775166501	HIST1H4A;TAL1;IKZF1;ZFPM1;GATA1
regulation of actin filament polymerization (GO:0030833)	4/104	0.020556458565384676	1.0	0	0	3.8461538461538463	14.940692699988585	SPTA1;SPTB;RHOA;ADD1
negative regulation of cellular component organization (GO:0051129)	10/474	0.021287984288229932	1.0	0	0	2.109704641350211	8.121545323554042	SPTA1;NFE2;RGCC;GPX1;CLTC;SPTB;RHOA;ADD1;PICALM;BCL2L1
embryo development (GO:0009790)	7/276	0.021336170919676694	1.0	0	0	2.536231884057971	9.757775495989913	MBNL1;C2CD3;ADAM10;GATA1;ADD1;LIMS1;BCL2L1
endothelial cell development (GO:0001885)	2/23	0.021930489497360046	1.0	0	0	8.695652173913043	33.21632518174258	GPX1;PDE4D
regulation of T cell migration (GO:2000404)	2/23	0.021930489497360046	1.0	0	0	8.695652173913043	33.21632518174258	ADAM10;TNFRSF14
pigment metabolic process (GO:0042440)	3/60	0.02221560398244669	1.0	0	0	5.0	19.034801774588185	FECH;SLC11A2;CPOX
positive regulation of cell growth (GO:0030307)	4/107	0.022549897226836976	1.0	0	0	3.7383177570093453	14.17579353499828	H3F3A;ADAM10;HIST1H1B;RHOA
mucosal immune response (GO:0002385)	2/24	0.023768932446959146	1.0	0	0	8.333333333333332	31.161465919998925	HIST1H2BJ;HIST1H2BK
vasodilation (GO:0042311)	2/24	0.023768932446959146	1.0	0	0	8.333333333333332	31.161465919998925	GPX1;ADRB2
pyridine-containing compound biosynthetic process (GO:0072525)	2/24	0.023768932446959146	1.0	0	0	8.333333333333332	31.161465919998925	NADK2;PNPO
positive regulation of lymphocyte migration (GO:2000403)	2/24	0.023768932446959146	1.0	0	0	8.333333333333332	31.161465919998925	ADAM10;TNFRSF14
in utero embryonic development (GO:0001701)	6/222	0.02445200094392648	1.0	0	0	2.7027027027027026	10.02984656273626	MBNL1;C2CD3;ADAM10;GATA1;ADD1;BCL2L1
regulation of blood vessel size (GO:0050880)	3/63	0.025228898305411838	1.0	0	0	4.761904761904762	17.52269134923035	GPX1;KEL;ADRB2
regulation of T cell receptor signaling pathway (GO:0050856)	2/25	0.02566829332016634	1.0	0	0	8.0	29.299990173554935	ELF1;KCNN4
regulation of neuron death (GO:1901214)	6/225	0.0258945228288954	1.0	0	0	2.666666666666667	9.743263483808539	PRDX2;BTG2;GPX1;RHOA;PICALM;BCL2L1
regulation of tube size (GO:0035150)	3/64	0.026279766319079717	1.0	0	0	4.6875	17.05760614393738	GPX1;KEL;ADRB2
regulation of neural precursor cell proliferation (GO:2000177)	3/65	0.02735381415733541	1.0	0	0	4.615384615384616	16.610304473219156	BTG2;RHOA;LIMS1
zinc ion transport (GO:0006829)	2/26	0.027627182900674514	1.0	0	0	7.6923076923076925	27.607346947977828	SLC11A2;SLC39A8
organ or tissue specific immune response (GO:0002251)	2/26	0.027627182900674514	1.0	0	0	7.6923076923076925	27.607346947977828	HIST1H2BJ;HIST1H2BK
antibacterial humoral response (GO:0019731)	2/26	0.027627182900674514	1.0	0	0	7.6923076923076925	27.607346947977828	HIST1H2BJ;HIST1H2BK
regulation of protein depolymerization (GO:1901879)	3/67	0.02957130733954187	1.0	0	0	4.477611940298507	15.765451049594793	SPTA1;SPTB;ADD1
temperature homeostasis (GO:0001659)	2/27	0.029644233408498193	1.0	0	0	7.4074074074074066	26.0628715644886	GPX1;ADRB2
negative regulation of cytokine biosynthetic process (GO:0042036)	2/28	0.031718098235620266	1.0	0	0	7.142857142857142	24.64905599109783	ZFPM1;ASB1
antimicrobial humoral response (GO:0019730)	2/28	0.031718098235620266	1.0	0	0	7.142857142857142	24.64905599109783	HIST1H2BJ;HIST1H2BK
regulation of mRNA processing (GO:0050684)	3/69	0.03188102657977977	1.0	0	0	4.3478260869565215	14.981496626979599	BTG2;MBNL1;AGO2
cellular component morphogenesis (GO:0032989)	9/437	0.03213618574994758	1.0	0	0	2.059496567505721	7.080080873316612	RAB10;ITGA4;STRADB;SLC11A2;RHOA;ADD1;LIMS1;PICALM;BCL2L1
negative regulation of organelle organization (GO:0010639)	6/237	0.032228190661663284	1.0	0	0	2.531645569620253	8.695984109011112	SPTA1;RGCC;GPX1;SPTB;ADD1;BCL2L1
posttranscriptional regulation of gene expression (GO:0010608)	9/438	0.03253765853295419	1.0	0	0	2.054794520547945	7.0384050747085745	RBM38;EIF5B;BTG2;USP4;AGO2;FLOT2;BTRC;RHOA;HIST1H1B
response to inorganic substance (GO:0010035)	8/370	0.033061001679663395	1.0	0	0	2.1621621621621623	7.371677596125117	PRDX2;GPX1;FECH;AQP9;SLC11A2;CPOX;JUNB;ABCG2
plasma membrane organization (GO:0007009)	4/121	0.03337814510300272	1.0	0	0	3.3057851239669422	11.239186550101252	SPTA1;RAB10;ANK1;SPTB
negative regulation of mitochondrion organization (GO:0010823)	2/29	0.03384745164401461	1.0	0	0	6.896551724137931	23.350976318888108	GPX1;BCL2L1
regulation of defense response to virus by virus (GO:0050690)	2/29	0.03384745164401461	1.0	0	0	6.896551724137931	23.350976318888108	AP1G1;AP2A2
regulation of actin polymerization or depolymerization (GO:0008064)	4/122	0.03424930591939952	1.0	0	0	3.278688524590164	11.062586818381195	SPTA1;SPTB;RHOA;ADD1
regulation of actin filament length (GO:0030832)	4/123	0.0351336225048488	1.0	0	0	3.2520325203252036	10.889745368743288	SPTA1;SPTB;RHOA;ADD1
positive regulation of multicellular organismal metabolic process (GO:0044253)	2/30	0.036030988496536624	1.0	0	0	6.666666666666666	22.15583946149441	RGCC;ADRB2
placenta blood vessel development (GO:0060674)	2/30	0.036030988496536624	1.0	0	0	6.666666666666666	22.15583946149441	NFE2;JUNB
regulation of protein complex assembly (GO:0043254)	6/244	0.0363514209236416	1.0	0	0	2.459016393442623	8.150463899281203	SPTA1;TAL1;PIEZO1;SPTB;RHOA;ADD1
positive regulation of myeloid cell differentiation (GO:0045639)	3/74	0.03805558843062846	1.0	0	0	4.054054054054054	13.251516221942923	TAL1;IKZF1;GATA1
bicarbonate transport (GO:0015701)	2/31	0.0382674239788824	1.0	0	0	6.451612903225806	21.052621248849643	SLC4A1;RHAG
regulation of protein polymerization (GO:0032271)	4/127	0.03880269919483379	1.0	0	0	3.149606299212598	10.233906985497363	SPTA1;SPTB;RHOA;ADD1
positive regulation of endopeptidase activity (GO:0010950)	4/128	0.03975296514511224	1.0	0	0	3.125	10.07834639318207	SLC11A2;ANP32B;RHOA;PICALM
multi-organism localization (GO:1902579)	2/32	0.04055549332201731	1.0	0	0	6.25	20.03177523289152	DERL1;NUP153
heterophilic cell-cell adhesion via plasma membrane cell adhesion molecules (GO:0007157)	2/32	0.04055549332201731	1.0	0	0	6.25	20.03177523289152	CADM3;ITGA4
intracellular transport of virus (GO:0075733)	2/32	0.04055549332201731	1.0	0	0	6.25	20.03177523289152	DERL1;NUP153
multi-organism intracellular transport (GO:1902583)	2/32	0.04055549332201731	1.0	0	0	6.25	20.03177523289152	DERL1;NUP153
multi-organism transport (GO:0044766)	2/32	0.04055549332201731	1.0	0	0	6.25	20.03177523289152	DERL1;NUP153
transport of virus (GO:0046794)	2/32	0.04055549332201731	1.0	0	0	6.25	20.03177523289152	DERL1;NUP153
regulation of lymphocyte migration (GO:2000401)	2/32	0.04055549332201731	1.0	0	0	6.25	20.03177523289152	ADAM10;TNFRSF14
leukocyte differentiation (GO:0002521)	6/251	0.04079955757373366	1.0	0	0	2.3904382470119523	7.647212847996462	ITGA4;TAL1;IKZF1;JUNB;ZFPM1;GATA1
regulation of neuron apoptotic process (GO:0043523)	5/188	0.04084145217610013	1.0	0	0	2.6595744680851063	8.50547268251819	PRDX2;BTG2;GPX1;RHOA;BCL2L1
positive regulation of growth (GO:0045927)	5/189	0.04162495522295832	1.0	0	0	2.645502645502645	8.410199487848763	H3F3A;ADAM10;IKZF1;HIST1H1B;RHOA
response to glucocorticoid (GO:0051384)	4/130	0.04169312515309529	1.0	0	0	3.076923076923077	9.776673932932868	FECH;JUNB;RHOA;ABCG2
DNA replication-independent nucleosome assembly (GO:0006336)	2/33	0.042893951553666966	1.0	0	0	6.0606060606060606	19.084996681291646	HIST1H4A;H3F3A
hydrogen peroxide metabolic process (GO:0042743)	2/33	0.042893951553666966	1.0	0	0	6.0606060606060606	19.084996681291646	PRDX2;GPX1
DNA replication-independent nucleosome organization (GO:0034724)	2/33	0.042893951553666966	1.0	0	0	6.0606060606060606	19.084996681291646	HIST1H4A;H3F3A
response to metal ion (GO:0010038)	6/255	0.04348956175802709	1.0	0	0	2.3529411764705883	7.3770219512188016	FECH;AQP9;SLC11A2;CPOX;JUNB;ABCG2
negative regulation of neuron apoptotic process (GO:0043524)	4/133	0.04470242553954898	1.0	0	0	3.007518796992481	9.346548920917432	PRDX2;BTG2;RHOA;BCL2L1
epidermal growth factor receptor signaling pathway (GO:0007173)	5/193	0.04484971302792659	1.0	0	0	2.5906735751295336	8.042585722754596	PHLPP2;PRKAR2B;AGO2;ADAM10;AP2A2
regulation of actin filament-based process (GO:0032970)	6/257	0.04487537909413233	1.0	0	0	2.3346303501945527	7.246379730185064	SPTA1;RGCC;PDE4D;SPTB;RHOA;ADD1
dendrite morphogenesis (GO:0048813)	2/34	0.0452815731960364	1.0	0	0	5.88235294117647	18.205030011541407	SLC11A2;PICALM
regulation of protein complex disassembly (GO:0043244)	3/80	0.0462079634844281	1.0	0	0	3.75	11.529761722333477	SPTA1;SPTB;ADD1
ERBB signaling pathway (GO:0038127)	5/196	0.04736387974660863	1.0	0	0	2.5510204081632653	7.78034533529674	PHLPP2;PRKAR2B;AGO2;ADAM10;AP2A2
regulation of antigen receptor-mediated signaling pathway (GO:0050854)	2/35	0.04771715203605925	1.0	0	0	5.714285714285714	17.385510652874384	ELF1;KCNN4
male gonad development (GO:0008584)	3/82	0.04910196052225101	1.0	0	0	3.6585365853658534	11.026303594422178	NCOA4;GATA1;BCL2L1
regulation of protein stability (GO:0031647)	4/138	0.04998167087837628	1.0	0	0	2.898550724637681	8.684344704910814	USP4;FLOT2;BTRC;HIST1H1B
response to cold (GO:0009409)	2/36	0.05019950084615693	1.0	0	0	5.555555555555555	16.620834420208528	GMPR;ADRB2
protein O-linked glycosylation (GO:0006493)	3/83	0.05058152383856712	1.0	0	0	3.614457831325301	10.786152689997875	GALNT1;GCNT1;TRAK2
reproductive structure development (GO:0048608)	6/265	0.05069307335925836	1.0	0	0	2.2641509433962264	6.751621127210606	NFE2;NCOA4;JUNB;GATA1;BCL2L1;ASB1
positive regulation of peptidase activity (GO:0010952)	4/139	0.051076976447006386	1.0	0	0	2.8776978417266186	8.559486164234752	SLC11A2;ANP32B;RHOA;PICALM
response to bacterium (GO:0009617)	5/201	0.0517369040386998	1.0	0	0	2.4875621890547266	7.367124231135258	GPX1;HIST1H2BJ;HIST1H2BK;TNFRSF14;CD47
integrin-mediated signaling pathway (GO:0007229)	3/84	0.05208262389437196	1.0	0	0	3.571428571428571	10.553299644123443	ITGA4;ADAM10;CD47
response to corticosteroid (GO:0031960)	4/140	0.05218539566670592	1.0	0	0	2.857142857142857	8.437007427823362	FECH;JUNB;RHOA;ABCG2
striated muscle tissue development (GO:0014706)	3/85	0.053605125879277314	1.0	0	0	3.5294117647058822	10.32744911788859	MBNL1;NPRL3;RHOA
vascular process in circulatory system (GO:0003018)	3/86	0.05514889117814504	1.0	0	0	3.488372093023256	10.108320833890993	GPX1;KEL;ADRB2
positive regulation of stress fiber assembly (GO:0051496)	2/39	0.05791557443325892	1.0	0	0	5.128205128205128	14.609071497894838	RGCC;RHOA
regulation of multicellular organismal metabolic process (GO:0044246)	2/39	0.05791557443325892	1.0	0	0	5.128205128205128	14.609071497894838	RGCC;ADRB2
positive regulation of cell-cell adhesion (GO:0022409)	2/39	0.05791557443325892	1.0	0	0	5.128205128205128	14.609071497894838	PIEZO1;CD47
anatomical structure homeostasis (GO:0060249)	5/208	0.058243688100902295	1.0	0	0	2.4038461538461537	6.8344219980537435	DCLRE1B;HIST1H4A;LPCAT1;ADRB2;ADD1
purine nucleobase metabolic process (GO:0006144)	2/40	0.06057350187737668	1.0	0	0	5.0	14.019488721418307	GPX1;GMPR
blood circulation (GO:0008015)	2/40	0.06057350187737668	1.0	0	0	5.0	14.019488721418307	NFE2;EPB41
post-Golgi vesicle-mediated transport (GO:0006892)	3/90	0.061533687302421126	1.0	0	0	3.333333333333333	9.293901643736636	RAB10;AP1G1;CLTC
response to cAMP (GO:0051591)	3/90	0.061533687302421126	1.0	0	0	3.333333333333333	9.293901643736636	PDE4D;AQP9;JUNB
negative regulation of protein complex assembly (GO:0031333)	3/91	0.063181565752201	1.0	0	0	3.2967032967032965	9.104646268722862	SPTA1;SPTB;ADD1
regulation of release of cytochrome c from mitochondria (GO:0090199)	2/41	0.06327253922506833	1.0	0	0	4.878048780487805	13.464896894966355	GPX1;BCL2L1
water transport (GO:0006833)	2/41	0.06327253922506833	1.0	0	0	4.878048780487805	13.464896894966355	PRKAR2B;AQP9
interaction with host (GO:0051701)	3/92	0.06484980305095467	1.0	0	0	3.260869565217391	8.920700234406702	DERL1;NUP153;BCL2L1
androgen receptor signaling pathway (GO:0030521)	2/42	0.06601160795023121	1.0	0	0	4.761904761904762	12.942498449460158	NCOA4;RHOA
receptor-mediated endocytosis (GO:0006898)	4/152	0.06650011739257675	1.0	0	0	2.631578947368421	7.1330304368946855	CLTC;ADRB2;RABEPK;PICALM
positive regulation of binding (GO:0051099)	3/93	0.06653823742891982	1.0	0	0	3.225806451612903	8.741866121412087	SPTA1;EPB41;ADD1
antigen processing and presentation of exogenous peptide antigen via MHC class II (GO:0019886)	3/93	0.06653823742891982	1.0	0	0	3.225806451612903	8.741866121412087	AP1G1;CLTC;AP2A2
regulation of cell-cell adhesion (GO:0022407)	3/94	0.06824670433285998	1.0	0	0	3.191489361702127	8.567955747594262	RGCC;PIEZO1;CD47
antigen processing and presentation of peptide antigen via MHC class II (GO:0002495)	3/94	0.06824670433285998	1.0	0	0	3.191489361702127	8.567955747594262	AP1G1;CLTC;AP2A2
receptor internalization (GO:0031623)	2/43	0.06878964677848877	1.0	0	0	4.651162790697675	12.449776875522442	CLTC;PICALM
cellular response to cAMP (GO:0071320)	2/43	0.06878964677848877	1.0	0	0	4.651162790697675	12.449776875522442	PDE4D;AQP9
positive regulation of actin filament bundle assembly (GO:0032233)	2/43	0.06878964677848877	1.0	0	0	4.651162790697675	12.449776875522442	RGCC;RHOA
negative regulation of neuron death (GO:1901215)	4/155	0.07036730258956986	1.0	0	0	2.5806451612903225	6.849100840160028	PRDX2;BTG2;RHOA;BCL2L1
response to gamma radiation (GO:0010332)	2/44	0.07160561148891219	1.0	0	0	4.545454545454546	11.984462887892503	GPX1;BCL2L1
antigen processing and presentation of peptide or polysaccharide antigen via MHC class II (GO:0002504)	3/96	0.07172306393532259	1.0	0	0	3.125	8.234196594887607	AP1G1;CLTC;AP2A2
protein maturation (GO:0051604)	5/222	0.07259951906518886	1.0	0	0	2.252252252252252	5.9072004090535195	C2CD3;SLC11A2;ANP32B;TSPAN33;METAP2
regulation of mitochondrion organization (GO:0010821)	3/97	0.07349061432359225	1.0	0	0	3.0927835051546393	8.074013125344948	GPX1;YWHAZ;BCL2L1
muscle tissue development (GO:0060537)	3/97	0.07349061432359225	1.0	0	0	3.0927835051546393	8.074013125344948	MBNL1;NPRL3;RHOA
actin filament bundle assembly (GO:0051017)	2/45	0.07445847463610643	1.0	0	0	4.444444444444445	11.544505317464711	ADD1;RHOA
actin filament bundle organization (GO:0061572)	2/45	0.07445847463610643	1.0	0	0	4.444444444444445	11.544505317464711	ADD1;RHOA
regulation of myeloid leukocyte differentiation (GO:0002761)	3/98	0.07527751281375963	1.0	0	0	3.061224489795918	7.918083132820133	TAL1;IKZF1;ZFPM1
regulation of response to osmotic stress (GO:0047484)	1/8	0.07726807133802915	1.0	0	0	12.5	32.00593071730013	GYPA
positive regulation of cyclin-dependent protein serine/threonine kinase activity involved in G1/S transition of mitotic cell cycle (GO:0031659)	1/8	0.07726807133802915	1.0	0	0	12.5	32.00593071730013	RGCC
polarized epithelial cell differentiation (GO:0030859)	1/8	0.07726807133802915	1.0	0	0	12.5	32.00593071730013	RAB10
radial glial cell differentiation (GO:0060019)	1/8	0.07726807133802915	1.0	0	0	12.5	32.00593071730013	RHOA
synaptic vesicle maturation (GO:0016188)	1/8	0.07726807133802915	1.0	0	0	12.5	32.00593071730013	PICALM
pre-miRNA processing (GO:0031054)	1/8	0.07726807133802915	1.0	0	0	12.5	32.00593071730013	AGO2
very-low-density lipoprotein particle assembly (GO:0034379)	1/8	0.07726807133802915	1.0	0	0	12.5	32.00593071730013	FECH
pyrimidine-containing compound transmembrane transport (GO:0072531)	1/8	0.07726807133802915	1.0	0	0	12.5	32.00593071730013	AQP9
CD4-positive or CD8-positive, alpha-beta T cell lineage commitment (GO:0043369)	1/8	0.07726807133802915	1.0	0	0	12.5	32.00593071730013	ZFPM1
adaptation of signaling pathway (GO:0023058)	1/8	0.07726807133802915	1.0	0	0	12.5	32.00593071730013	ADRB2
atrioventricular valve morphogenesis (GO:0003181)	1/8	0.07726807133802915	1.0	0	0	12.5	32.00593071730013	ZFPM1
embryonic retina morphogenesis in camera-type eye (GO:0060059)	1/8	0.07726807133802915	1.0	0	0	12.5	32.00593071730013	HIPK1
water-soluble vitamin biosynthetic process (GO:0042364)	1/8	0.07726807133802915	1.0	0	0	12.5	32.00593071730013	PNPO
ribosomal small subunit assembly (GO:0000028)	1/8	0.07726807133802915	1.0	0	0	12.5	32.00593071730013	ERAL1
regulation of podosome assembly (GO:0071801)	1/8	0.07726807133802915	1.0	0	0	12.5	32.00593071730013	RHOA
negative regulation of execution phase of apoptosis (GO:1900118)	1/8	0.07726807133802915	1.0	0	0	12.5	32.00593071730013	BCL2L1
histamine secretion (GO:0001821)	1/8	0.07726807133802915	1.0	0	0	12.5	32.00593071730013	YWHAZ
response to xenobiotic stimulus (GO:0009410)	1/8	0.07726807133802915	1.0	0	0	12.5	32.00593071730013	GPX1
nuclear pore complex assembly (GO:0051292)	1/8	0.07726807133802915	1.0	0	0	12.5	32.00593071730013	NUP153
leukocyte cell-cell adhesion (GO:0007159)	2/46	0.07734722537002725	1.0	0	0	4.3478260869565215	11.128045972658514	ITGA4;GCNT1
fluid transport (GO:0042044)	2/46	0.07734722537002725	1.0	0	0	4.3478260869565215	11.128045972658514	PRKAR2B;AQP9
regulation of extrinsic apoptotic signaling pathway (GO:2001236)	4/161	0.07844004010458273	1.0	0	0	2.484472049689441	6.324026748762566	GPX1;STRADB;GATA1;BCL2L1
cell-matrix adhesion (GO:0007160)	3/100	0.0789086435328542	1.0	0	0	3.0	7.618393519952249	ITGA4;RHOA;LIMS1
establishment or maintenance of cell polarity (GO:0007163)	3/100	0.0789086435328542	1.0	0	0	3.0	7.618393519952249	RAB10;ANK1;LIMS1
positive regulation of proteolysis (GO:0045862)	5/228	0.07929454356035003	1.0	0	0	2.1929824561403506	5.558302544452793	SLC11A2;ANP32B;BTRC;RHOA;PICALM
adenylate cyclase-activating G-protein coupled receptor signaling pathway (GO:0007189)	2/47	0.08027086916110822	1.0	0	0	4.25531914893617	10.733397867777947	PDE4D;ADRB2
negative regulation of cytoskeleton organization (GO:0051494)	3/101	0.08075251505263155	1.0	0	0	2.9702970297029703	7.474354963965692	SPTA1;SPTB;ADD1
positive regulation of protein transport (GO:0051222)	5/231	0.08276245183433874	1.0	0	0	2.1645021645021645	5.393464936592645	RGCC;TNFRSF14;ANP32B;KCNN4;RHOA
regulation of protein localization to plasma membrane (GO:1903076)	2/48	0.08322842762171248	1.0	0	0	4.166666666666666	10.359026297366983	CLTC;BCL2L1
lysosomal transport (GO:0007041)	2/48	0.08322842762171248	1.0	0	0	4.166666666666666	10.359026297366983	AP1G1;ADRB2
regulation of cellular component size (GO:0032535)	4/165	0.0840681004169481	1.0	0	0	2.4242424242424243	6.002734762047953	SPTA1;SPTB;RHOA;ADD1
response to transforming growth factor beta (GO:0071559)	4/166	0.08550538456984225	1.0	0	0	2.4096385542168677	5.925725126740631	TFDP2;JUNB;RHOA;LIMS1
cellular response to transforming growth factor beta stimulus (GO:0071560)	4/166	0.08550538456984225	1.0	0	0	2.4096385542168677	5.925725126740631	TFDP2;JUNB;RHOA;LIMS1
regulation of cytokine secretion involved in immune response (GO:0002739)	1/9	0.08649906605727922	1.0	0	0	11.11111111111111	27.195796245869616	TNFRSF14
heme transport (GO:0015886)	1/9	0.08649906605727922	1.0	0	0	11.11111111111111	27.195796245869616	ABCG2
barbed-end actin filament capping (GO:0051016)	1/9	0.08649906605727922	1.0	0	0	11.11111111111111	27.195796245869616	ADD1
positive regulation of osteoblast proliferation (GO:0033690)	1/9	0.08649906605727922	1.0	0	0	11.11111111111111	27.195796245869616	GATA1
one-carbon compound transport (GO:0019755)	1/9	0.08649906605727922	1.0	0	0	11.11111111111111	27.195796245869616	RHAG
regulation of translation, ncRNA-mediated (GO:0045974)	1/9	0.08649906605727922	1.0	0	0	11.11111111111111	27.195796245869616	AGO2
heart valve formation (GO:0003188)	1/9	0.08649906605727922	1.0	0	0	11.11111111111111	27.195796245869616	ZFPM1
negative regulation of translation, ncRNA-mediated (GO:0040033)	1/9	0.08649906605727922	1.0	0	0	11.11111111111111	27.195796245869616	AGO2
regulation of integrin activation (GO:0033623)	1/9	0.08649906605727922	1.0	0	0	11.11111111111111	27.195796245869616	PIEZO1
regulation of cyclin-dependent protein serine/threonine kinase activity involved in G1/S transition of mitotic cell cycle (GO:0031657)	1/9	0.08649906605727922	1.0	0	0	11.11111111111111	27.195796245869616	RGCC
mucosal-associated lymphoid tissue development (GO:0048537)	1/9	0.08649906605727922	1.0	0	0	11.11111111111111	27.195796245869616	IKZF1
endosome to pigment granule transport (GO:0043485)	1/9	0.08649906605727922	1.0	0	0	11.11111111111111	27.195796245869616	AP1G1
hepatocyte apoptotic process (GO:0097284)	1/9	0.08649906605727922	1.0	0	0	11.11111111111111	27.195796245869616	BCL2L1
opsonization (GO:0008228)	1/9	0.08649906605727922	1.0	0	0	11.11111111111111	27.195796245869616	CD47
positive regulation of insulin receptor signaling pathway (GO:0046628)	1/9	0.08649906605727922	1.0	0	0	11.11111111111111	27.195796245869616	ADIPOR1
protoporphyrinogen IX biosynthetic process (GO:0006782)	1/9	0.08649906605727922	1.0	0	0	11.11111111111111	27.195796245869616	CPOX
import into cell (GO:0098657)	1/9	0.08649906605727922	1.0	0	0	11.11111111111111	27.195796245869616	PICALM
negative regulation of translation involved in gene silencing by miRNA (GO:0035278)	1/9	0.08649906605727922	1.0	0	0	11.11111111111111	27.195796245869616	AGO2
regulation of relaxation of muscle (GO:1901077)	1/9	0.08649906605727922	1.0	0	0	11.11111111111111	27.195796245869616	PDE4D
endosome to melanosome transport (GO:0035646)	1/9	0.08649906605727922	1.0	0	0	11.11111111111111	27.195796245869616	AP1G1
polyol transport (GO:0015791)	1/9	0.08649906605727922	1.0	0	0	11.11111111111111	27.195796245869616	AQP9
Peyer's patch development (GO:0048541)	1/9	0.08649906605727922	1.0	0	0	11.11111111111111	27.195796245869616	IKZF1
positive regulation of cellular amide metabolic process (GO:0034250)	1/9	0.08649906605727922	1.0	0	0	11.11111111111111	27.195796245869616	PICALM
vacuolar transport (GO:0007034)	2/50	0.08924145426065531	1.0	0	0	4.0	9.665638453950644	AP1G1;ADRB2
positive regulation of protein secretion (GO:0050714)	3/106	0.09024754316611207	1.0	0	0	2.830188679245283	6.80716671134672	RGCC;TNFRSF14;KCNN4
hematopoietic progenitor cell differentiation (GO:0002244)	3/106	0.09024754316611207	1.0	0	0	2.830188679245283	6.80716671134672	TAL1;ZFPM1;GATA1
intrinsic apoptotic signaling pathway (GO:0097193)	4/170	0.09137378179419808	1.0	0	0	2.3529411764705883	5.630109865738132	GPX1;HIPK1;YWHAZ;BCL2L1
response to peptide (GO:1901652)	7/384	0.09162787694977044	1.0	0	0	1.8229166666666667	4.356806781412832	RAB10;BTG2;PRKAR2B;STRADB;GCNT1;JUNB;KLF3
regulation of chromatin organization (GO:1902275)	3/107	0.09220036137329378	1.0	0	0	2.803738317757009	6.683526810216529	TAL1;TLK1;HIST1H1B
regulation of smooth muscle contraction (GO:0006940)	2/51	0.0922950442929787	1.0	0	0	3.9215686274509802	9.344175804765095	ADRB2;RHOA
positive regulation of cell adhesion (GO:0045785)	4/171	0.09287037839733944	1.0	0	0	2.3391812865497075	5.559182546709729	PIEZO1;CD47;RHOA;LIMS1
positive regulation of protein processing (GO:0010954)	5/240	0.09364048625381129	1.0	0	0	2.083333333333333	4.933942590776465	SLC11A2;ANP32B;BTRC;RHOA;PICALM
positive regulation of protein maturation (GO:1903319)	5/240	0.09364048625381129	1.0	0	0	2.083333333333333	4.933942590776465	SLC11A2;ANP32B;BTRC;RHOA;PICALM
regulation of actin cytoskeleton organization (GO:0032956)	5/240	0.09364048625381129	1.0	0	0	2.083333333333333	4.933942590776465	SPTA1;RGCC;SPTB;RHOA;ADD1
inorganic anion transmembrane transport (GO:0098661)	3/108	0.09417066909666223	1.0	0	0	2.7777777777777777	6.562906984126773	SLC4A1;RHAG;CLCN3
anion transmembrane transport (GO:0098656)	4/172	0.09437864269311937	1.0	0	0	2.3255813953488373	5.489396451360575	SLC16A1;SLC4A1;RHAG;CLCN3
positive regulation of interferon-gamma production (GO:0032729)	2/52	0.09537879226975067	1.0	0	0	3.8461538461538463	9.038073186511602	PDE4D;ZFPM1
ATP-dependent chromatin remodeling (GO:0043044)	2/52	0.09537879226975067	1.0	0	0	3.8461538461538463	9.038073186511602	HIST1H4A;MBD2
positive regulation of granulocyte differentiation (GO:0030854)	1/10	0.09563817205648316	1.0	0	0	10.0	23.47183249325781	IKZF1
cellular response to leptin stimulus (GO:0044320)	1/10	0.09563817205648316	1.0	0	0	10.0	23.47183249325781	ADIPOR1
cellular response to epinephrine stimulus (GO:0071872)	1/10	0.09563817205648316	1.0	0	0	10.0	23.47183249325781	PDE4D
positive regulation of T cell chemotaxis (GO:0010820)	1/10	0.09563817205648316	1.0	0	0	10.0	23.47183249325781	ADAM10
surfactant homeostasis (GO:0043129)	1/10	0.09563817205648316	1.0	0	0	10.0	23.47183249325781	LPCAT1
potassium ion export (GO:0071435)	1/10	0.09563817205648316	1.0	0	0	10.0	23.47183249325781	KCNN4
negative regulation of hematopoietic progenitor cell differentiation (GO:1901533)	1/10	0.09563817205648316	1.0	0	0	10.0	23.47183249325781	HIST1H4A
pore complex assembly (GO:0046931)	1/10	0.09563817205648316	1.0	0	0	10.0	23.47183249325781	NUP153
snRNA transcription (GO:0009301)	1/10	0.09563817205648316	1.0	0	0	10.0	23.47183249325781	ELL2
heart contraction (GO:0060047)	1/10	0.09563817205648316	1.0	0	0	10.0	23.47183249325781	GPX1
positive regulation of extracellular matrix organization (GO:1903055)	1/10	0.09563817205648316	1.0	0	0	10.0	23.47183249325781	RGCC
response to mercury ion (GO:0046689)	1/10	0.09563817205648316	1.0	0	0	10.0	23.47183249325781	AQP9
regulation of RNA export from nucleus (GO:0046831)	1/10	0.09563817205648316	1.0	0	0	10.0	23.47183249325781	NUP153
regulation of T cell chemotaxis (GO:0010819)	1/10	0.09563817205648316	1.0	0	0	10.0	23.47183249325781	ADAM10
regulation of cell communication by electrical coupling (GO:0010649)	1/10	0.09563817205648316	1.0	0	0	10.0	23.47183249325781	PDE4D
regulation of cell-cell adhesion mediated by cadherin (GO:2000047)	1/10	0.09563817205648316	1.0	0	0	10.0	23.47183249325781	RGCC
cellular response to virus (GO:0098586)	1/10	0.09563817205648316	1.0	0	0	10.0	23.47183249325781	BCL2L1
modulation by virus of host process (GO:0019054)	1/10	0.09563817205648316	1.0	0	0	10.0	23.47183249325781	BCL2L1
histamine transport (GO:0051608)	1/10	0.09563817205648316	1.0	0	0	10.0	23.47183249325781	YWHAZ
heart process (GO:0003015)	1/10	0.09563817205648316	1.0	0	0	10.0	23.47183249325781	GPX1
regulation of phospholipid biosynthetic process (GO:0071071)	1/10	0.09563817205648316	1.0	0	0	10.0	23.47183249325781	LPCAT1
nuclear pore organization (GO:0006999)	1/10	0.09563817205648316	1.0	0	0	10.0	23.47183249325781	NUP153
regulation of ossification (GO:0030278)	4/173	0.09589850705752746	1.0	0	0	2.312138728323699	5.420728011362695	NFE2;BMP2K;ADRB2;GATA1
positive regulation of lymphocyte activation (GO:0051251)	5/243	0.09742223127363181	1.0	0	0	2.05761316872428	4.791565529250049	SPTA1;AP1G1;TNFRSF14;IKZF1;CD47
nuclear export (GO:0051168)	3/110	0.09816297213951251	1.0	0	0	2.727272727272727	6.3303441832308405	STRADB;HNRNPA1;AGFG1
neuron projection morphogenesis (GO:0048812)	4/175	0.0989727602460167	1.0	0	0	2.2857142857142856	5.2866528359728475	RAB10;SLC11A2;RHOA;PICALM
positive regulation of cysteine-type endopeptidase activity involved in apoptotic process (GO:0043280)	3/111	0.10018457380636049	1.0	0	0	2.7027027027027026	6.218219070842834	SLC11A2;ANP32B;RHOA
response to tumor necrosis factor (GO:0034612)	3/111	0.10018457380636049	1.0	0	0	2.7027027027027026	6.218219070842834	SLC11A2;ADAM10;TNFRSF14
response to mechanical stimulus (GO:0009612)	4/176	0.10052700848623884	1.0	0	0	2.272727272727273	5.22120192370645	BTG2;PIEZO1;JUNB;RHOA
gonad development (GO:0008406)	3/112	0.10222287781096173	1.0	0	0	2.6785714285714284	6.1087493917707105	NCOA4;GATA1;BCL2L1
cell part morphogenesis (GO:0032990)	5/248	0.10389479591242931	1.0	0	0	2.0161290322580645	4.56527514031444	RAB10;SLC11A2;RHOA;PICALM;BCL2L1
spliceosomal tri-snRNP complex assembly (GO:0000244)	1/11	0.10468629924390684	1.0	0	0	9.090909090909092	20.51624569943165	USP4
hemoglobin metabolic process (GO:0020027)	1/11	0.10468629924390684	1.0	0	0	9.090909090909092	20.51624569943165	ADD1
positive regulation of endothelial cell apoptotic process (GO:2000353)	1/11	0.10468629924390684	1.0	0	0	9.090909090909092	20.51624569943165	RGCC
activation of transmembrane receptor protein tyrosine kinase activity (GO:0007171)	1/11	0.10468629924390684	1.0	0	0	9.090909090909092	20.51624569943165	ADRB2
regulation of cardiac muscle cell contraction (GO:0086004)	1/11	0.10468629924390684	1.0	0	0	9.090909090909092	20.51624569943165	PDE4D
negative regulation of inflammatory response to antigenic stimulus (GO:0002862)	1/11	0.10468629924390684	1.0	0	0	9.090909090909092	20.51624569943165	GPX1
mitotic cell cycle arrest (GO:0071850)	1/11	0.10468629924390684	1.0	0	0	9.090909090909092	20.51624569943165	RGCC
angiogenesis involved in wound healing (GO:0060055)	1/11	0.10468629924390684	1.0	0	0	9.090909090909092	20.51624569943165	GPX1
skeletal muscle tissue regeneration (GO:0043403)	1/11	0.10468629924390684	1.0	0	0	9.090909090909092	20.51624569943165	GPX1
regulation of beta-amyloid formation (GO:1902003)	1/11	0.10468629924390684	1.0	0	0	9.090909090909092	20.51624569943165	PICALM
regulation of cAMP-dependent protein kinase activity (GO:2000479)	1/11	0.10468629924390684	1.0	0	0	9.090909090909092	20.51624569943165	PRKAR2B
cellular response to thyroid hormone stimulus (GO:0097067)	1/11	0.10468629924390684	1.0	0	0	9.090909090909092	20.51624569943165	GATA1
spindle assembly involved in mitosis (GO:0090307)	1/11	0.10468629924390684	1.0	0	0	9.090909090909092	20.51624569943165	RHOA
kidney morphogenesis (GO:0060993)	1/11	0.10468629924390684	1.0	0	0	9.090909090909092	20.51624569943165	GCNT1
maternal behavior (GO:0042711)	1/11	0.10468629924390684	1.0	0	0	9.090909090909092	20.51624569943165	MBD2
regulation of Wnt signaling pathway, planar cell polarity pathway (GO:2000095)	1/11	0.10468629924390684	1.0	0	0	9.090909090909092	20.51624569943165	MLLT3
regulation of integrin-mediated signaling pathway (GO:2001044)	1/11	0.10468629924390684	1.0	0	0	9.090909090909092	20.51624569943165	LIMS1
positive regulation of neuron death (GO:1901216)	2/55	0.10480204755008322	1.0	0	0	3.6363636363636362	8.202479889434253	RHOA;PICALM
positive regulation of cellular component biogenesis (GO:0044089)	5/249	0.1052144616997679	1.0	0	0	2.0080321285140563	4.521595420677714	RGCC;TAL1;PIEZO1;RHOA;LIMS1
endocytosis (GO:0006897)	6/323	0.10614274489877361	1.0	0	0	1.8575851393188854	4.166508558764436	CLTC;ADRB2;AP2A2;RABEPK;PICALM;BCL2L1
regulation of muscle contraction (GO:0006937)	3/114	0.10634879315076882	1.0	0	0	2.631578947368421	5.897450224476055	PDE4D;ADRB2;RHOA
regulation of stress fiber assembly (GO:0051492)	2/56	0.10799756435943055	1.0	0	0	3.571428571428571	7.948737872641848	RGCC;RHOA
skeletal muscle tissue development (GO:0007519)	2/56	0.10799756435943055	1.0	0	0	3.571428571428571	7.948737872641848	MBNL1;RHOA
regulation of chemokine production (GO:0032642)	2/56	0.10799756435943055	1.0	0	0	3.571428571428571	7.948737872641848	ACKR1;ZFPM1
RNA phosphodiester bond hydrolysis, endonucleolytic (GO:0090502)	2/56	0.10799756435943055	1.0	0	0	3.571428571428571	7.948737872641848	RNASEH2A;AGO2
O-glycan processing (GO:0016266)	2/56	0.10799756435943055	1.0	0	0	3.571428571428571	7.948737872641848	GALNT1;GCNT1
UV protection (GO:0009650)	1/12	0.11364434870559527	1.0	0	0	8.333333333333332	18.122345461197042	GPX1
response to leptin (GO:0044321)	1/12	0.11364434870559527	1.0	0	0	8.333333333333332	18.122345461197042	ADIPOR1
positive regulation of interferon-gamma biosynthetic process (GO:0045078)	1/12	0.11364434870559527	1.0	0	0	8.333333333333332	18.122345461197042	ZFPM1
response to epinephrine (GO:0071871)	1/12	0.11364434870559527	1.0	0	0	8.333333333333332	18.122345461197042	PDE4D
response to manganese ion (GO:0010042)	1/12	0.11364434870559527	1.0	0	0	8.333333333333332	18.122345461197042	SLC11A2
3'-UTR-mediated mRNA stabilization (GO:0070935)	1/12	0.11364434870559527	1.0	0	0	8.333333333333332	18.122345461197042	RBM38
response to hydroperoxide (GO:0033194)	1/12	0.11364434870559527	1.0	0	0	8.333333333333332	18.122345461197042	GPX1
T cell lineage commitment (GO:0002360)	1/12	0.11364434870559527	1.0	0	0	8.333333333333332	18.122345461197042	ZFPM1
modulation by symbiont of host cellular process (GO:0044068)	1/12	0.11364434870559527	1.0	0	0	8.333333333333332	18.122345461197042	BCL2L1
removal of superoxide radicals (GO:0019430)	1/12	0.11364434870559527	1.0	0	0	8.333333333333332	18.122345461197042	PRDX2
nonmotile primary cilium assembly (GO:0035058)	1/12	0.11364434870559527	1.0	0	0	8.333333333333332	18.122345461197042	C2CD3
face development (GO:0060324)	1/12	0.11364434870559527	1.0	0	0	8.333333333333332	18.122345461197042	ITGA4
cellular response to oxygen radical (GO:0071450)	1/12	0.11364434870559527	1.0	0	0	8.333333333333332	18.122345461197042	PRDX2
chemical homeostasis within a tissue (GO:0048875)	1/12	0.11364434870559527	1.0	0	0	8.333333333333332	18.122345461197042	LPCAT1
regulation of histone H3-K9 methylation (GO:0051570)	1/12	0.11364434870559527	1.0	0	0	8.333333333333332	18.122345461197042	HIST1H1B
iron coordination entity transport (GO:1901678)	1/12	0.11364434870559527	1.0	0	0	8.333333333333332	18.122345461197042	ABCG2
positive regulation of leukocyte degranulation (GO:0043302)	1/12	0.11364434870559527	1.0	0	0	8.333333333333332	18.122345461197042	AP1G1
parental behavior (GO:0060746)	1/12	0.11364434870559527	1.0	0	0	8.333333333333332	18.122345461197042	MBD2
hematopoietic stem cell differentiation (GO:0060218)	1/12	0.11364434870559527	1.0	0	0	8.333333333333332	18.122345461197042	TAL1
regulation of nucleobase-containing compound transport (GO:0032239)	1/12	0.11364434870559527	1.0	0	0	8.333333333333332	18.122345461197042	NUP153
erythrocyte maturation (GO:0043249)	1/12	0.11364434870559527	1.0	0	0	8.333333333333332	18.122345461197042	TAL1
cellular response to superoxide (GO:0071451)	1/12	0.11364434870559527	1.0	0	0	8.333333333333332	18.122345461197042	PRDX2
alternative mRNA splicing, via spliceosome (GO:0000380)	1/12	0.11364434870559527	1.0	0	0	8.333333333333332	18.122345461197042	MBNL1
retina development in camera-type eye (GO:0060041)	2/58	0.11446516664275823	1.0	0	0	3.4482758620689653	7.474085254252432	LPCAT1;IKZF1
response to organophosphorus (GO:0046683)	3/118	0.11479220312025812	1.0	0	0	2.5423728813559325	5.503300969001853	PDE4D;AQP9;JUNB
regulation of cysteine-type endopeptidase activity involved in apoptotic process (GO:0043281)	4/186	0.11667970064112759	1.0	0	0	2.1505376344086025	4.620048816399751	GPX1;SLC11A2;ANP32B;RHOA
positive regulation of cysteine-type endopeptidase activity (GO:2001056)	3/119	0.11694178146266497	1.0	0	0	2.5210084033613445	5.410283350491738	SLC11A2;ANP32B;RHOA
endosomal transport (GO:0016197)	4/187	0.11835429607894112	1.0	0	0	2.13903743315508	4.564861270376791	RAB10;AP1G1;ADRB2;PICALM
negative regulation of apoptotic signaling pathway (GO:2001234)	4/187	0.11835429607894112	1.0	0	0	2.13903743315508	4.564861270376791	GPX1;STRADB;GATA1;BCL2L1
positive regulation of cell division (GO:0051781)	3/120	0.1191064405928344	1.0	0	0	2.5	5.3193443172428845	RGCC;TAL1;RHOA
cellular response to organonitrogen compound (GO:0071417)	7/411	0.11923012331618789	1.0	0	0	1.70316301703163	3.622116522445766	RAB10;PRKAR2B;STRADB;PDE4D;AQP9;KLF3;BCL2L1
regulation of sodium ion transport (GO:0002028)	2/60	0.12102940384644344	1.0	0	0	3.333333333333333	7.03907251970471	STOM;ADRB2
regulation of cell adhesion (GO:0030155)	6/336	0.12168946586240087	1.0	0	0	1.7857142857142856	3.7612193588809277	RGCC;PIEZO1;ADAM10;CD47;RHOA;LIMS1
positive regulation of T cell activation (GO:0050870)	4/189	0.121734806090777	1.0	0	0	2.1164021164021163	4.456953059843555	SPTA1;TNFRSF14;IKZF1;CD47
atrial septum morphogenesis (GO:0060413)	1/13	0.12251321261076642	1.0	0	0	7.6923076923076925	16.15027997512726	ZFPM1
negative regulation of systemic arterial blood pressure (GO:0003085)	1/13	0.12251321261076642	1.0	0	0	7.6923076923076925	16.15027997512726	ADRB2
urate metabolic process (GO:0046415)	1/13	0.12251321261076642	1.0	0	0	7.6923076923076925	16.15027997512726	ABCG2
regulation of exit from mitosis (GO:0007096)	1/13	0.12251321261076642	1.0	0	0	7.6923076923076925	16.15027997512726	RGCC
cytoskeletal anchoring at plasma membrane (GO:0007016)	1/13	0.12251321261076642	1.0	0	0	7.6923076923076925	16.15027997512726	GYPA
lipoxygenase pathway (GO:0019372)	1/13	0.12251321261076642	1.0	0	0	7.6923076923076925	16.15027997512726	GPX1
positive regulation of protein export from nucleus (GO:0046827)	1/13	0.12251321261076642	1.0	0	0	7.6923076923076925	16.15027997512726	ANP32B
negative regulation of multicellular organism growth (GO:0040015)	1/13	0.12251321261076642	1.0	0	0	7.6923076923076925	16.15027997512726	ADRB2
regulation of syncytium formation by plasma membrane fusion (GO:0060142)	1/13	0.12251321261076642	1.0	0	0	7.6923076923076925	16.15027997512726	NFE2
natural killer cell differentiation (GO:0001779)	1/13	0.12251321261076642	1.0	0	0	7.6923076923076925	16.15027997512726	IKZF1
positive regulation of antigen receptor-mediated signaling pathway (GO:0050857)	1/13	0.12251321261076642	1.0	0	0	7.6923076923076925	16.15027997512726	KCNN4
positive regulation of cellular response to insulin stimulus (GO:1900078)	1/13	0.12251321261076642	1.0	0	0	7.6923076923076925	16.15027997512726	ADIPOR1
trabecula morphogenesis (GO:0061383)	1/13	0.12251321261076642	1.0	0	0	7.6923076923076925	16.15027997512726	RHOA
positive regulation of leukocyte activation (GO:0002696)	5/262	0.12311218990189708	1.0	0	0	1.9083969465648856	3.9974412715810663	SPTA1;AP1G1;TNFRSF14;IKZF1;CD47
positive regulation of protein complex assembly (GO:0031334)	3/122	0.12348017767957703	1.0	0	0	2.459016393442623	5.143462230529081	TAL1;PIEZO1;RHOA
pyridine-containing compound metabolic process (GO:0072524)	2/61	0.12434576552341958	1.0	0	0	3.278688524590164	6.835046433443265	NADK2;PNPO
positive regulation of cell morphogenesis involved in differentiation (GO:0010770)	3/123	0.12568884273023048	1.0	0	0	2.4390243902439024	5.058404703466958	RGCC;RHOA;LIMS1
protein glycosylation (GO:0006486)	5/264	0.12598486062714423	1.0	0	0	1.893939393939394	3.9234726003835667	GALNT1;GCNT1;ST3GAL5;ST3GAL6;TRAK2
macromolecule glycosylation (GO:0043413)	5/264	0.12598486062714423	1.0	0	0	1.893939393939394	3.9234726003835667	GALNT1;GCNT1;ST3GAL5;ST3GAL6;TRAK2
positive regulation of organelle organization (GO:0010638)	6/340	0.12668905809553843	1.0	0	0	1.7647058823529411	3.6459168637307897	RGCC;TAL1;ANK1;YWHAZ;RHOA;HIST1H1B
cellular response to hydrogen peroxide (GO:0070301)	2/62	0.12768391868560922	1.0	0	0	3.225806451612903	6.6393466267472245	PRDX2;GPX1
telomere maintenance (GO:0000723)	2/62	0.12768391868560922	1.0	0	0	3.225806451612903	6.6393466267472245	DCLRE1B;HIST1H4A
regulation of cation channel activity (GO:2001257)	2/62	0.12768391868560922	1.0	0	0	3.225806451612903	6.6393466267472245	PDE4D;STOM
regulation of actin filament bundle assembly (GO:0032231)	2/62	0.12768391868560922	1.0	0	0	3.225806451612903	6.6393466267472245	RGCC;RHOA
cell redox homeostasis (GO:0045454)	2/63	0.1310431018295034	1.0	0	0	3.1746031746031744	6.451520597769711	GPX1;TXNDC9
regulation of alpha-beta T cell activation (GO:0046634)	2/63	0.1310431018295034	1.0	0	0	3.1746031746031744	6.451520597769711	TNFRSF14;IKZF1
telomere organization (GO:0032200)	2/63	0.1310431018295034	1.0	0	0	3.1746031746031744	6.451520597769711	DCLRE1B;HIST1H4A
regulation of smoothened signaling pathway (GO:0008589)	2/63	0.1310431018295034	1.0	0	0	3.1746031746031744	6.451520597769711	C2CD3;BTRC
mRNA cleavage (GO:0006379)	1/14	0.1312937743788508	1.0	0	0	7.142857142857142	14.502270814561209	AGO2
negative regulation of establishment of protein localization to plasma membrane (GO:0090005)	1/14	0.1312937743788508	1.0	0	0	7.142857142857142	14.502270814561209	BCL2L1
microtubule cytoskeleton organization involved in mitosis (GO:1902850)	1/14	0.1312937743788508	1.0	0	0	7.142857142857142	14.502270814561209	RHOA
regulation of tumor necrosis factor-mediated signaling pathway (GO:0010803)	1/14	0.1312937743788508	1.0	0	0	7.142857142857142	14.502270814561209	HIPK1
spinal cord association neuron differentiation (GO:0021527)	1/14	0.1312937743788508	1.0	0	0	7.142857142857142	14.502270814561209	TAL1
stress fiber assembly (GO:0043149)	1/14	0.1312937743788508	1.0	0	0	7.142857142857142	14.502270814561209	RHOA
negative regulation of receptor-mediated endocytosis (GO:0048261)	1/14	0.1312937743788508	1.0	0	0	7.142857142857142	14.502270814561209	PICALM
negative regulation of smooth muscle contraction (GO:0045986)	1/14	0.1312937743788508	1.0	0	0	7.142857142857142	14.502270814561209	ADRB2
T cell migration (GO:0072678)	1/14	0.1312937743788508	1.0	0	0	7.142857142857142	14.502270814561209	ITGA4
cellular response to gamma radiation (GO:0071480)	1/14	0.1312937743788508	1.0	0	0	7.142857142857142	14.502270814561209	BCL2L1
negative regulation of T cell receptor signaling pathway (GO:0050860)	1/14	0.1312937743788508	1.0	0	0	7.142857142857142	14.502270814561209	ELF1
ganglioside metabolic process (GO:0001573)	1/14	0.1312937743788508	1.0	0	0	7.142857142857142	14.502270814561209	ST3GAL5
histone mRNA catabolic process (GO:0071044)	1/14	0.1312937743788508	1.0	0	0	7.142857142857142	14.502270814561209	ZCCHC6
negative regulation of transcription regulatory region DNA binding (GO:2000678)	1/14	0.1312937743788508	1.0	0	0	7.142857142857142	14.502270814561209	GATA1
regulation of non-canonical Wnt signaling pathway (GO:2000050)	1/14	0.1312937743788508	1.0	0	0	7.142857142857142	14.502270814561209	MLLT3
DNA damage response, signal transduction by p53 class mediator resulting in transcription of p21 class mediator (GO:0006978)	1/14	0.1312937743788508	1.0	0	0	7.142857142857142	14.502270814561209	RBM38
regulation of actin filament-based movement (GO:1903115)	1/14	0.1312937743788508	1.0	0	0	7.142857142857142	14.502270814561209	PDE4D
mesodermal cell differentiation (GO:0048333)	1/14	0.1312937743788508	1.0	0	0	7.142857142857142	14.502270814561209	TAL1
centrosome organization (GO:0051297)	2/64	0.13442256635220146	1.0	0	0	3.125	6.271146751816232	SLC16A1;C2CD3
inorganic anion transport (GO:0015698)	3/127	0.13466397988685463	1.0	0	0	2.3622047244094486	4.736155845409523	SLC4A1;RHAG;CLCN3
regulation of cysteine-type endopeptidase activity (GO:2000116)	4/197	0.13566210186214261	1.0	0	0	2.030456852791878	4.056016304531017	GPX1;SLC11A2;ANP32B;RHOA
positive regulation of cell activation (GO:0050867)	5/272	0.13778029430668823	1.0	0	0	1.8382352941176472	3.643556861685461	SPTA1;AP1G1;TNFRSF14;IKZF1;CD47
negative regulation of ossification (GO:0030279)	2/65	0.13782157638259904	1.0	0	0	3.076923076923077	6.097831861960217	NFE2;GATA1
tissue homeostasis (GO:0001894)	3/129	0.13923292744526117	1.0	0	0	2.3255813953488373	4.58513258445553	LPCAT1;ADRB2;ADD1
glycosylation (GO:0070085)	5/273	0.13928825678003393	1.0	0	0	1.8315018315018317	3.6102741820528026	GALNT1;GCNT1;ST3GAL5;ST3GAL6;TRAK2
regulation of stem cell maintenance (GO:2000036)	1/15	0.13998690873161904	1.0	0	0	6.666666666666666	13.108042465366275	TAL1
embryonic camera-type eye morphogenesis (GO:0048596)	1/15	0.13998690873161904	1.0	0	0	6.666666666666666	13.108042465366275	HIPK1
protein localization to microtubule cytoskeleton (GO:0072698)	1/15	0.13998690873161904	1.0	0	0	6.666666666666666	13.108042465366275	C2CD3
regulation of mammary gland epithelial cell proliferation (GO:0033599)	1/15	0.13998690873161904	1.0	0	0	6.666666666666666	13.108042465366275	GPX1
zinc ion transmembrane transport (GO:0071577)	1/15	0.13998690873161904	1.0	0	0	6.666666666666666	13.108042465366275	SLC11A2
negative regulation of alcohol biosynthetic process (GO:1902931)	1/15	0.13998690873161904	1.0	0	0	6.666666666666666	13.108042465366275	LPCAT1
response to superoxide (GO:0000303)	1/15	0.13998690873161904	1.0	0	0	6.666666666666666	13.108042465366275	PRDX2
DNA damage response, signal transduction resulting in transcription (GO:0042772)	1/15	0.13998690873161904	1.0	0	0	6.666666666666666	13.108042465366275	RBM38
clathrin coat assembly (GO:0048268)	1/15	0.13998690873161904	1.0	0	0	6.666666666666666	13.108042465366275	PICALM
response to food (GO:0032094)	1/15	0.13998690873161904	1.0	0	0	6.666666666666666	13.108042465366275	SLC16A1
regulation of interleukin-5 production (GO:0032674)	1/15	0.13998690873161904	1.0	0	0	6.666666666666666	13.108042465366275	PDE4D
response to thyroid hormone (GO:0097066)	1/15	0.13998690873161904	1.0	0	0	6.666666666666666	13.108042465366275	GATA1
positive regulation of circadian rhythm (GO:0042753)	1/15	0.13998690873161904	1.0	0	0	6.666666666666666	13.108042465366275	BTRC
ventricular system development (GO:0021591)	1/15	0.13998690873161904	1.0	0	0	6.666666666666666	13.108042465366275	ANP32B
mammary gland epithelial cell proliferation (GO:0033598)	1/15	0.13998690873161904	1.0	0	0	6.666666666666666	13.108042465366275	BTRC
cellular response to dexamethasone stimulus (GO:0071549)	1/15	0.13998690873161904	1.0	0	0	6.666666666666666	13.108042465366275	FECH
positive regulation of DNA biosynthetic process (GO:2000573)	1/15	0.13998690873161904	1.0	0	0	6.666666666666666	13.108042465366275	RGCC
regulation of ruffle assembly (GO:1900027)	1/15	0.13998690873161904	1.0	0	0	6.666666666666666	13.108042465366275	SH3YL1
neurotrophin TRK receptor signaling pathway (GO:0048011)	5/274	0.1408035147408599	1.0	0	0	1.824817518248175	3.5773537827036566	PHLPP2;PRKAR2B;AGO2;AP2A2;RHOA
regulation of translational initiation (GO:0006446)	2/66	0.14123940858700135	1.0	0	0	3.0303030303030303	5.931208773399528	EIF5B;AGO2
response to acid chemical (GO:0001101)	5/275	0.1423260201169462	1.0	0	0	1.8181818181818181	3.544790793914639	GPX1;RHOA;ADD1;ABCG2;BCL2L1
protein processing (GO:0016485)	4/201	0.142859205659664	1.0	0	0	1.990049751243781	3.87242927272023	C2CD3;SLC11A2;ANP32B;METAP2
Notch signaling pathway (GO:0007219)	3/131	0.14385390987279562	1.0	0	0	2.2900763358778624	4.440359562931661	TFDP2;AGO2;ADAM10
nucleobase metabolic process (GO:0009112)	2/67	0.1446753520694938	1.0	0	0	2.9850746268656714	5.77093432240382	GPX1;GMPR
cellular iron ion homeostasis (GO:0006879)	2/67	0.1446753520694938	1.0	0	0	2.9850746268656714	5.77093432240382	SLC11A2;ABCG2
Golgi vesicle transport (GO:0048193)	4/202	0.14468183740260707	1.0	0	0	1.9801980198019802	3.828154796454825	RAB10;AP1G1;CLTC;ANK1
response to purine-containing compound (GO:0014074)	3/132	0.1461833943108462	1.0	0	0	2.272727272727273	4.3702120911875895	PDE4D;AQP9;JUNB
neurotrophin signaling pathway (GO:0038179)	5/278	0.14693653336660176	1.0	0	0	1.7985611510791366	3.449198797190443	PHLPP2;PRKAR2B;AGO2;AP2A2;RHOA
nucleocytoplasmic transport (GO:0006913)	4/204	0.1483544918227803	1.0	0	0	1.9607843137254901	3.7414718708910755	STRADB;NUP153;HNRNPA1;AGFG1
chromosome organization (GO:0051276)	4/204	0.1483544918227803	1.0	0	0	1.9607843137254901	3.7414718708910755	DCLRE1B;HIST1H4A;ZFPM1;GATA1
cell morphogenesis (GO:0000902)	4/204	0.1483544918227803	1.0	0	0	1.9607843137254901	3.7414718708910755	ITGA4;STRADB;ADD1;LIMS1
regulation of interferon-gamma biosynthetic process (GO:0045072)	1/16	0.14859348181119025	1.0	0	0	6.25	11.915881322811435	ZFPM1
regulation of cellular amide metabolic process (GO:0034248)	1/16	0.14859348181119025	1.0	0	0	6.25	11.915881322811435	PICALM
dentate gyrus development (GO:0021542)	1/16	0.14859348181119025	1.0	0	0	6.25	11.915881322811435	BTG2
regulation of megakaryocyte differentiation (GO:0045652)	1/16	0.14859348181119025	1.0	0	0	6.25	11.915881322811435	HIST1H4A
negative regulation of anoikis (GO:2000811)	1/16	0.14859348181119025	1.0	0	0	6.25	11.915881322811435	BCL2L1
plasma lipoprotein particle assembly (GO:0034377)	1/16	0.14859348181119025	1.0	0	0	6.25	11.915881322811435	FECH
regulation of lymphocyte chemotaxis (GO:1901623)	1/16	0.14859348181119025	1.0	0	0	6.25	11.915881322811435	ADAM10
positive regulation of cell adhesion mediated by integrin (GO:0033630)	1/16	0.14859348181119025	1.0	0	0	6.25	11.915881322811435	PIEZO1
response to dexamethasone (GO:0071548)	1/16	0.14859348181119025	1.0	0	0	6.25	11.915881322811435	FECH
response to oxygen radical (GO:0000305)	1/16	0.14859348181119025	1.0	0	0	6.25	11.915881322811435	PRDX2
cAMP catabolic process (GO:0006198)	1/16	0.14859348181119025	1.0	0	0	6.25	11.915881322811435	PDE4D
establishment of endothelial barrier (GO:0061028)	1/16	0.14859348181119025	1.0	0	0	6.25	11.915881322811435	PDE4D
drug transmembrane transport (GO:0006855)	1/16	0.14859348181119025	1.0	0	0	6.25	11.915881322811435	ABCG2
cytokinetic process (GO:0032506)	1/16	0.14859348181119025	1.0	0	0	6.25	11.915881322811435	RHOA
purine-containing compound salvage (GO:0043101)	1/16	0.14859348181119025	1.0	0	0	6.25	11.915881322811435	GMPR
glycosphingolipid biosynthetic process (GO:0006688)	1/16	0.14859348181119025	1.0	0	0	6.25	11.915881322811435	ST3GAL5
cellular response to nitrogen compound (GO:1901699)	7/438	0.1506559029865049	1.0	0	0	1.598173515981735	3.024953839058307	RAB10;PRKAR2B;STRADB;PDE4D;AQP9;KLF3;BCL2L1
mRNA transport (GO:0051028)	3/134	0.15087931066129415	1.0	0	0	2.2388059701492535	4.234197825884873	NUP153;HNRNPA1;AGFG1
transforming growth factor beta receptor signaling pathway (GO:0007179)	3/134	0.15087931066129415	1.0	0	0	2.2388059701492535	4.234197825884873	TFDP2;JUNB;RHOA
cell fate commitment (GO:0045165)	3/134	0.15087931066129415	1.0	0	0	2.2388059701492535	4.234197825884873	TAL1;ZFPM1;GATA1
positive regulation of cytokine secretion (GO:0050715)	2/69	0.1515987898971927	1.0	0	0	2.898550724637681	5.468167501490479	RGCC;TNFRSF14
negative regulation of myeloid cell differentiation (GO:0045638)	2/69	0.1515987898971927	1.0	0	0	2.898550724637681	5.468167501490479	HIST1H4A;ZFPM1
microtubule organizing center organization (GO:0031023)	2/70	0.15508492269953394	1.0	0	0	2.857142857142857	5.325092639185262	SLC16A1;C2CD3
regulation of establishment of protein localization (GO:0070201)	7/442	0.15561683149480282	1.0	0	0	1.583710407239819	2.946269120066236	RGCC;TNFRSF14;ANP32B;KCNN4;YWHAZ;RHOA;BCL2L1
inositol lipid-mediated signaling (GO:0048017)	3/136	0.15562310707352545	1.0	0	0	2.2058823529411766	4.1036430335737695	PHLPP2;AGO2;RHOA
phosphatidylinositol-mediated signaling (GO:0048015)	3/136	0.15562310707352545	1.0	0	0	2.2058823529411766	4.1036430335737695	PHLPP2;AGO2;RHOA
regulation of granulocyte differentiation (GO:0030852)	1/17	0.15711435119222805	1.0	0	0	5.88235294117647	10.88694933653079	IKZF1
activation of protein kinase A activity (GO:0034199)	1/17	0.15711435119222805	1.0	0	0	5.88235294117647	10.88694933653079	PRKAR2B
positive regulation of regulated secretory pathway (GO:1903307)	1/17	0.15711435119222805	1.0	0	0	5.88235294117647	10.88694933653079	AP1G1
segment specification (GO:0007379)	1/17	0.15711435119222805	1.0	0	0	5.88235294117647	10.88694933653079	MLLT3
phosphatidylglycerol acyl-chain remodeling (GO:0036148)	1/17	0.15711435119222805	1.0	0	0	5.88235294117647	10.88694933653079	LPCAT1
trophectodermal cell differentiation (GO:0001829)	1/17	0.15711435119222805	1.0	0	0	5.88235294117647	10.88694933653079	JUNB
negative regulation of peptidyl-serine phosphorylation (GO:0033137)	1/17	0.15711435119222805	1.0	0	0	5.88235294117647	10.88694933653079	PDE4D
establishment or maintenance of epithelial cell apical/basal polarity (GO:0045197)	1/17	0.15711435119222805	1.0	0	0	5.88235294117647	10.88694933653079	ANK1
protein localization to cytoskeleton (GO:0044380)	1/17	0.15711435119222805	1.0	0	0	5.88235294117647	10.88694933653079	C2CD3
vitamin biosynthetic process (GO:0009110)	1/17	0.15711435119222805	1.0	0	0	5.88235294117647	10.88694933653079	PNPO
azole transport (GO:0045117)	1/17	0.15711435119222805	1.0	0	0	5.88235294117647	10.88694933653079	YWHAZ
lymph node development (GO:0048535)	1/17	0.15711435119222805	1.0	0	0	5.88235294117647	10.88694933653079	IKZF1
nucleosome disassembly (GO:0006337)	1/17	0.15711435119222805	1.0	0	0	5.88235294117647	10.88694933653079	NFE2
protein-DNA complex disassembly (GO:0032986)	1/17	0.15711435119222805	1.0	0	0	5.88235294117647	10.88694933653079	NFE2
nuclear transport (GO:0051169)	4/209	0.15769160274310567	1.0	0	0	1.9138755980861244	3.535146477953657	STRADB;NUP153;HNRNPA1;AGFG1
receptor metabolic process (GO:0043112)	2/71	0.15858644337758454	1.0	0	0	2.816901408450704	5.1871984513998415	CLTC;PICALM
response to peptide hormone (GO:0043434)	6/364	0.1587019191581108	1.0	0	0	1.6483516483516483	3.034166305267791	RAB10;BTG2;PRKAR2B;STRADB;GCNT1;JUNB
ribonucleoprotein complex assembly (GO:0022618)	3/138	0.1604131271742957	1.0	0	0	2.1739130434782608	3.978266840564568	MBNL1;USP4;ERAL1
positive regulation of blood circulation (GO:1903524)	2/72	0.16210270029601825	1.0	0	0	2.7777777777777777	5.054236644911555	PDE4D;RHOA
regulation of multicellular organism growth (GO:0040014)	2/72	0.16210270029601825	1.0	0	0	2.7777777777777777	5.054236644911555	IKZF1;ADRB2
negative regulation of translation (GO:0017148)	2/72	0.16210270029601825	1.0	0	0	2.7777777777777777	5.054236644911555	BTG2;AGO2
positive regulation of chromosome organization (GO:2001252)	2/72	0.16210270029601825	1.0	0	0	2.7777777777777777	5.054236644911555	TAL1;HIST1H1B
cell-substrate adhesion (GO:0031589)	3/140	0.16524771975530542	1.0	0	0	2.142857142857143	3.857806283792469	ITGA4;RHOA;LIMS1
cell cycle arrest (GO:0007050)	3/140	0.16524771975530542	1.0	0	0	2.142857142857143	3.857806283792469	RBM38;RGCC;STRADB
positive regulation of natural killer cell mediated cytotoxicity (GO:0045954)	1/18	0.16555036603580536	1.0	0	0	5.555555555555555	9.991554466458897	AP1G1
asymmetric protein localization (GO:0008105)	1/18	0.16555036603580536	1.0	0	0	5.555555555555555	9.991554466458897	RAB10
ventricular septum development (GO:0003281)	1/18	0.16555036603580536	1.0	0	0	5.555555555555555	9.991554466458897	NPRL3
negative regulation of oxidative stress-induced intrinsic apoptotic signaling pathway (GO:1902176)	1/18	0.16555036603580536	1.0	0	0	5.555555555555555	9.991554466458897	GPX1
decidualization (GO:0046697)	1/18	0.16555036603580536	1.0	0	0	5.555555555555555	9.991554466458897	JUNB
regulation of extracellular matrix organization (GO:1903053)	1/18	0.16555036603580536	1.0	0	0	5.555555555555555	9.991554466458897	RGCC
protein localization to cell surface (GO:0034394)	1/18	0.16555036603580536	1.0	0	0	5.555555555555555	9.991554466458897	USP4
copper ion transport (GO:0006825)	1/18	0.16555036603580536	1.0	0	0	5.555555555555555	9.991554466458897	SLC11A2
intrinsic apoptotic signaling pathway in response to oxidative stress (GO:0008631)	1/18	0.16555036603580536	1.0	0	0	5.555555555555555	9.991554466458897	GPX1
cellular response to interleukin-6 (GO:0071354)	1/18	0.16555036603580536	1.0	0	0	5.555555555555555	9.991554466458897	ST3GAL6
phospholipid translocation (GO:0045332)	1/18	0.16555036603580536	1.0	0	0	5.555555555555555	9.991554466458897	KCNN4
negative regulation of antigen receptor-mediated signaling pathway (GO:0050858)	1/18	0.16555036603580536	1.0	0	0	5.555555555555555	9.991554466458897	ELF1
positive regulation of focal adhesion assembly (GO:0051894)	1/18	0.16555036603580536	1.0	0	0	5.555555555555555	9.991554466458897	LIMS1
viral entry into host cell (GO:0046718)	1/18	0.16555036603580536	1.0	0	0	5.555555555555555	9.991554466458897	NUP153
viral genome replication (GO:0019079)	1/18	0.16555036603580536	1.0	0	0	5.555555555555555	9.991554466458897	DEK
protein-lipid complex assembly (GO:0065005)	1/18	0.16555036603580536	1.0	0	0	5.555555555555555	9.991554466458897	FECH
positive regulation of cell junction assembly (GO:1901890)	1/18	0.16555036603580536	1.0	0	0	5.555555555555555	9.991554466458897	LIMS1
cyclic nucleotide catabolic process (GO:0009214)	1/18	0.16555036603580536	1.0	0	0	5.555555555555555	9.991554466458897	PDE4D
lipid translocation (GO:0034204)	1/18	0.16555036603580536	1.0	0	0	5.555555555555555	9.991554466458897	KCNN4
regulation of protein homodimerization activity (GO:0043496)	1/18	0.16555036603580536	1.0	0	0	5.555555555555555	9.991554466458897	ITGA4
SCF-dependent proteasomal ubiquitin-dependent protein catabolic process (GO:0031146)	1/18	0.16555036603580536	1.0	0	0	5.555555555555555	9.991554466458897	BTRC
negative regulation of translational initiation (GO:0045947)	1/18	0.16555036603580536	1.0	0	0	5.555555555555555	9.991554466458897	AGO2
skeletal muscle fiber development (GO:0048741)	1/18	0.16555036603580536	1.0	0	0	5.555555555555555	9.991554466458897	GPX1
aorta morphogenesis (GO:0035909)	1/18	0.16555036603580536	1.0	0	0	5.555555555555555	9.991554466458897	NPRL3
intracellular steroid hormone receptor signaling pathway (GO:0030518)	2/73	0.16563305326129824	1.0	0	0	2.73972602739726	4.925973862902166	NCOA4;RHOA
regulation of RNA splicing (GO:0043484)	2/73	0.16563305326129824	1.0	0	0	2.73972602739726	4.925973862902166	RBM38;MBNL1
cellular response to organic cyclic compound (GO:0071407)	5/291	0.16763097364663526	1.0	0	0	1.718213058419244	3.0687118574708356	SLC16A1;FECH;PDE4D;AQP9;BTRC
response to toxic substance (GO:0009636)	3/142	0.17012524006464783	1.0	0	0	2.112676056338028	3.742014944163579	GPX1;FECH;CPOX
nuclear import (GO:0051170)	2/75	0.17273354222297413	1.0	0	0	2.666666666666667	4.68268024054486	NUP153;HNRNPA1
negative regulation of intrinsic apoptotic signaling pathway (GO:2001243)	2/75	0.17273354222297413	1.0	0	0	2.666666666666667	4.68268024054486	GPX1;BCL2L1
response to vitamin (GO:0033273)	2/75	0.17273354222297413	1.0	0	0	2.666666666666667	4.68268024054486	GPX1;ABCG2
myoblast differentiation (GO:0045445)	1/19	0.17390236715270527	1.0	0	0	5.263157894736842	9.206638134555671	MBNL1
negative chemotaxis (GO:0050919)	1/19	0.17390236715270527	1.0	0	0	5.263157894736842	9.206638134555671	RHOA
regulation of execution phase of apoptosis (GO:1900117)	1/19	0.17390236715270527	1.0	0	0	5.263157894736842	9.206638134555671	BCL2L1
positive regulation of natural killer cell mediated immunity (GO:0002717)	1/19	0.17390236715270527	1.0	0	0	5.263157894736842	9.206638134555671	AP1G1
cortical actin cytoskeleton organization (GO:0030866)	1/19	0.17390236715270527	1.0	0	0	5.263157894736842	9.206638134555671	EPB41
positive regulation of cyclin-dependent protein serine/threonine kinase activity (GO:0045737)	1/19	0.17390236715270527	1.0	0	0	5.263157894736842	9.206638134555671	RGCC
retina layer formation (GO:0010842)	1/19	0.17390236715270527	1.0	0	0	5.263157894736842	9.206638134555671	HIPK1
intracellular pH reduction (GO:0051452)	1/19	0.17390236715270527	1.0	0	0	5.263157894736842	9.206638134555671	CLCN3
male genitalia development (GO:0030539)	1/19	0.17390236715270527	1.0	0	0	5.263157894736842	9.206638134555671	ASB1
protein targeting to plasma membrane (GO:0072661)	1/19	0.17390236715270527	1.0	0	0	5.263157894736842	9.206638134555671	ANK1
negative regulation of alpha-beta T cell activation (GO:0046636)	1/19	0.17390236715270527	1.0	0	0	5.263157894736842	9.206638134555671	TNFRSF14
mitochondrion morphogenesis (GO:0070584)	1/19	0.17390236715270527	1.0	0	0	5.263157894736842	9.206638134555671	BCL2L1
positive regulation of heart rate (GO:0010460)	1/19	0.17390236715270527	1.0	0	0	5.263157894736842	9.206638134555671	PDE4D
positive regulation of adherens junction organization (GO:1903393)	1/19	0.17390236715270527	1.0	0	0	5.263157894736842	9.206638134555671	LIMS1
regulation of muscle system process (GO:0090257)	3/144	0.17504405095072287	1.0	0	0	2.083333333333333	3.63066170211729	PDE4D;ADRB2;RHOA
RNA export from nucleus (GO:0006405)	2/76	0.17630245318675483	1.0	0	0	2.631578947368421	4.567248091664467	HNRNPA1;AGFG1
ribonucleoprotein complex subunit organization (GO:0071826)	3/145	0.1775184311280577	1.0	0	0	2.0689655172413794	3.5765810443783863	MBNL1;USP4;ERAL1
protein localization to plasma membrane (GO:0072659)	2/77	0.17988300980737917	1.0	0	0	2.5974025974025974	4.455710610162691	RAB10;ANK1
regulation of defense response to virus (GO:0050688)	2/77	0.17988300980737917	1.0	0	0	2.5974025974025974	4.455710610162691	AP1G1;AP2A2
cellular response to hormone stimulus (GO:0032870)	7/462	0.18151692063556576	1.0	0	0	1.5151515151515151	2.585464246939893	RAB10;FECH;PRKAR2B;STRADB;ADIPOR1;JUNB;GATA1
response to other organism (GO:0051707)	7/462	0.18151692063556576	1.0	0	0	1.5151515151515151	2.585464246939893	GYPA;GPX1;HIST1H2BJ;HIST1H2BK;TNFRSF14;CD47;BCL2L1
gas transport (GO:0015669)	1/20	0.182171186958547	1.0	0	0	5.0	8.51404223148214	RHAG
cellular response to catecholamine stimulus (GO:0071870)	1/20	0.182171186958547	1.0	0	0	5.0	8.51404223148214	PDE4D
ventricular septum morphogenesis (GO:0060412)	1/20	0.182171186958547	1.0	0	0	5.0	8.51404223148214	ZFPM1
bone resorption (GO:0045453)	1/20	0.182171186958547	1.0	0	0	5.0	8.51404223148214	ADRB2
mitochondrial fission (GO:0000266)	1/20	0.182171186958547	1.0	0	0	5.0	8.51404223148214	MTFR1
positive regulation of organelle assembly (GO:1902117)	1/20	0.182171186958547	1.0	0	0	5.0	8.51404223148214	RHOA
regulation of anoikis (GO:2000209)	1/20	0.182171186958547	1.0	0	0	5.0	8.51404223148214	BCL2L1
negative regulation of muscle contraction (GO:0045932)	1/20	0.182171186958547	1.0	0	0	5.0	8.51404223148214	ADRB2
pyridine nucleotide biosynthetic process (GO:0019363)	1/20	0.182171186958547	1.0	0	0	5.0	8.51404223148214	NADK2
N-terminal protein amino acid modification (GO:0031365)	1/20	0.182171186958547	1.0	0	0	5.0	8.51404223148214	METAP2
cellular response to monoamine stimulus (GO:0071868)	1/20	0.182171186958547	1.0	0	0	5.0	8.51404223148214	PDE4D
nicotinamide nucleotide biosynthetic process (GO:0019359)	1/20	0.182171186958547	1.0	0	0	5.0	8.51404223148214	NADK2
negative regulation of blood vessel endothelial cell migration (GO:0043537)	1/20	0.182171186958547	1.0	0	0	5.0	8.51404223148214	RGCC
palate development (GO:0060021)	2/78	0.18347462633308428	1.0	0	0	2.564102564102564	4.347894608109018	NPRL3;ANP32B
positive regulation of leukocyte migration (GO:0002687)	2/78	0.18347462633308428	1.0	0	0	2.564102564102564	4.347894608109018	ADAM10;TNFRSF14
nitrogen compound transport (GO:0071705)	7/464	0.18420281564793753	1.0	0	0	1.5086206896551724	2.5521605789242128	AQP9;RHAG;NUP153;HNRNPA1;YWHAZ;AGFG1;ABCG2
cellular response to oxidative stress (GO:0034599)	3/148	0.18499904075894957	1.0	0	0	2.027027027027027	3.42041480879192	PRDX2;GPX1;SLC11A2
cation homeostasis (GO:0055080)	7/465	0.185552014007665	1.0	0	0	1.5053763440860215	2.535686077619688	SLC25A37;FECH;SLC11A2;RHAG;CLCN3;ABCG2;PICALM
multicellular organism growth (GO:0035264)	2/79	0.18707672748571472	1.0	0	0	2.531645569620253	4.243636554102224	PDE4D;ADD1
intrinsic apoptotic signaling pathway in response to DNA damage (GO:0008630)	2/79	0.18707672748571472	1.0	0	0	2.531645569620253	4.243636554102224	HIPK1;BCL2L1
regulation of interferon-gamma production (GO:0032649)	2/79	0.18707672748571472	1.0	0	0	2.531645569620253	4.243636554102224	PDE4D;ZFPM1
antigen processing and presentation (GO:0019882)	4/225	0.1889412657765136	1.0	0	0	1.7777777777777777	2.9623450227672508	RAB10;AP1G1;CLTC;AP2A2
actin filament organization (GO:0007015)	3/150	0.1900319933080969	1.0	0	0	2.0	3.32112567032973	SPTA1;RHOA;ADD1
anterior/posterior pattern specification (GO:0009952)	3/150	0.1900319933080969	1.0	0	0	2.0	3.32112567032973	BTG2;MLLT3;HIPK1
negative regulation of heart contraction (GO:0045822)	1/21	0.19035764983475928	1.0	0	0	4.761904761904762	7.899288612875955	PDE4D
positive regulation of peptidyl-lysine acetylation (GO:2000758)	1/21	0.19035764983475928	1.0	0	0	4.761904761904762	7.899288612875955	NFE2
regulation of alpha-beta T cell proliferation (GO:0046640)	1/21	0.19035764983475928	1.0	0	0	4.761904761904762	7.899288612875955	TNFRSF14
protein destabilization (GO:0031648)	1/21	0.19035764983475928	1.0	0	0	4.761904761904762	7.899288612875955	BTRC
myotube cell development (GO:0014904)	1/21	0.19035764983475928	1.0	0	0	4.761904761904762	7.899288612875955	GPX1
regulation of inflammatory response to antigenic stimulus (GO:0002861)	1/21	0.19035764983475928	1.0	0	0	4.761904761904762	7.899288612875955	GPX1
cortical cytoskeleton organization (GO:0030865)	1/21	0.19035764983475928	1.0	0	0	4.761904761904762	7.899288612875955	EPB41
regulation of interleukin-4 production (GO:0032673)	1/21	0.19035764983475928	1.0	0	0	4.761904761904762	7.899288612875955	ZFPM1
embryonic eye morphogenesis (GO:0048048)	1/21	0.19035764983475928	1.0	0	0	4.761904761904762	7.899288612875955	HIPK1
homeostasis of number of cells within a tissue (GO:0048873)	1/21	0.19035764983475928	1.0	0	0	4.761904761904762	7.899288612875955	ADD1
modulation by virus of host morphology or physiology (GO:0019048)	1/21	0.19035764983475928	1.0	0	0	4.761904761904762	7.899288612875955	BCL2L1
membrane protein ectodomain proteolysis (GO:0006509)	1/21	0.19035764983475928	1.0	0	0	4.761904761904762	7.899288612875955	ADAM10
positive regulation of protein acetylation (GO:1901985)	1/21	0.19035764983475928	1.0	0	0	4.761904761904762	7.899288612875955	NFE2
B cell differentiation (GO:0030183)	2/80	0.1906887482391839	1.0	0	0	2.5	4.1427819263323	ITGA4;IKZF1
protein deubiquitination (GO:0016579)	2/80	0.1906887482391839	1.0	0	0	2.5	4.1427819263323	USP32;USP4
leukocyte migration (GO:0050900)	4/226	0.1909577382664247	1.0	0	0	1.7699115044247786	2.9304480372374675	SLC16A1;ITGA4;PDE4D;CD47
cell projection morphogenesis (GO:0048858)	4/228	0.19501119915819146	1.0	0	0	1.7543859649122806	2.867891737696581	RAB10;SLC11A2;RHOA;PICALM
establishment of protein localization to membrane (GO:0090150)	4/229	0.19704799165980755	1.0	0	0	1.7467248908296942	2.8372191570768894	RAB10;FLOT2;ANK1;TSPAN33
RNA transport (GO:0050658)	3/153	0.19764625151482676	1.0	0	0	1.9607843137254901	3.178973440562839	NUP153;HNRNPA1;AGFG1
nucleic acid transport (GO:0050657)	3/153	0.19764625151482676	1.0	0	0	1.9607843137254901	3.178973440562839	NUP153;HNRNPA1;AGFG1
establishment of RNA localization (GO:0051236)	3/153	0.19764625151482676	1.0	0	0	1.9607843137254901	3.178973440562839	NUP153;HNRNPA1;AGFG1
melanosome organization (GO:0032438)	1/22	0.1984625719282345	1.0	0	0	4.545454545454546	7.35070341432382	AP1G1
pH reduction (GO:0045851)	1/22	0.1984625719282345	1.0	0	0	4.545454545454546	7.35070341432382	CLCN3
multicellular organismal reproductive behavior (GO:0033057)	1/22	0.1984625719282345	1.0	0	0	4.545454545454546	7.35070341432382	MBD2
positive regulation of natural killer cell activation (GO:0032816)	1/22	0.1984625719282345	1.0	0	0	4.545454545454546	7.35070341432382	AP1G1
positive regulation of collagen biosynthetic process (GO:0032967)	1/22	0.1984625719282345	1.0	0	0	4.545454545454546	7.35070341432382	RGCC
aerobic respiration (GO:0009060)	1/22	0.1984625719282345	1.0	0	0	4.545454545454546	7.35070341432382	MTFR1
entry into host cell (GO:0030260)	1/22	0.1984625719282345	1.0	0	0	4.545454545454546	7.35070341432382	NUP153
Notch receptor processing (GO:0007220)	1/22	0.1984625719282345	1.0	0	0	4.545454545454546	7.35070341432382	ADAM10
entry into host (GO:0044409)	1/22	0.1984625719282345	1.0	0	0	4.545454545454546	7.35070341432382	NUP153
movement in environment of other organism involved in symbiotic interaction (GO:0052192)	1/22	0.1984625719282345	1.0	0	0	4.545454545454546	7.35070341432382	NUP153
entry into other organism involved in symbiotic interaction (GO:0051828)	1/22	0.1984625719282345	1.0	0	0	4.545454545454546	7.35070341432382	NUP153
entry into cell of other organism involved in symbiotic interaction (GO:0051806)	1/22	0.1984625719282345	1.0	0	0	4.545454545454546	7.35070341432382	NUP153
heterotypic cell-cell adhesion (GO:0034113)	1/22	0.1984625719282345	1.0	0	0	4.545454545454546	7.35070341432382	ITGA4
response to interleukin-6 (GO:0070741)	1/22	0.1984625719282345	1.0	0	0	4.545454545454546	7.35070341432382	ST3GAL6
movement in host environment (GO:0052126)	1/22	0.1984625719282345	1.0	0	0	4.545454545454546	7.35070341432382	NUP153
negative regulation of immune system process (GO:0002683)	5/311	0.20152730909331495	1.0	0	0	1.607717041800643	2.5752899964301332	HIST1H4A;ELF1;GPX1;TNFRSF14;ZFPM1
activation of cysteine-type endopeptidase activity involved in apoptotic process (GO:0006919)	2/83	0.20157882941523067	1.0	0	0	2.4096385542168677	3.859216291856464	SLC11A2;ANP32B
endoplasmic reticulum unfolded protein response (GO:0030968)	2/83	0.20157882941523067	1.0	0	0	2.4096385542168677	3.859216291856464	DERL1;ADD1
reactive oxygen species metabolic process (GO:0072593)	2/84	0.2052250792916977	1.0	0	0	2.380952380952381	3.7705903675789796	PRDX2;GPX1
chloride transmembrane transport (GO:1902476)	2/84	0.2052250792916977	1.0	0	0	2.380952380952381	3.7705903675789796	SLC4A1;CLCN3
mRNA splice site selection (GO:0006376)	1/23	0.20648676131857788	1.0	0	0	4.3478260869565215	6.858778167276384	MBNL1
positive regulation of NF-kappaB import into nucleus (GO:0042346)	1/23	0.20648676131857788	1.0	0	0	4.3478260869565215	6.858778167276384	RHOA
drug transport (GO:0015893)	1/23	0.20648676131857788	1.0	0	0	4.3478260869565215	6.858778167276384	ABCG2
response to corticosterone (GO:0051412)	1/23	0.20648676131857788	1.0	0	0	4.3478260869565215	6.858778167276384	JUNB
CENP-A containing nucleosome assembly (GO:0034080)	1/23	0.20648676131857788	1.0	0	0	4.3478260869565215	6.858778167276384	HIST1H4A
positive regulation of collagen metabolic process (GO:0010714)	1/23	0.20648676131857788	1.0	0	0	4.3478260869565215	6.858778167276384	RGCC
response to catecholamine (GO:0071869)	1/23	0.20648676131857788	1.0	0	0	4.3478260869565215	6.858778167276384	PDE4D
regulation of release of sequestered calcium ion into cytosol by sarcoplasmic reticulum (GO:0010880)	1/23	0.20648676131857788	1.0	0	0	4.3478260869565215	6.858778167276384	PDE4D
pigment granule organization (GO:0048753)	1/23	0.20648676131857788	1.0	0	0	4.3478260869565215	6.858778167276384	AP1G1
neural tube development (GO:0021915)	1/23	0.20648676131857788	1.0	0	0	4.3478260869565215	6.858778167276384	C2CD3
response to monoamine (GO:0071867)	1/23	0.20648676131857788	1.0	0	0	4.3478260869565215	6.858778167276384	PDE4D
regulation of gene silencing (GO:0060968)	1/23	0.20648676131857788	1.0	0	0	4.3478260869565215	6.858778167276384	HIST1H3A
blood vessel endothelial cell migration (GO:0043534)	1/23	0.20648676131857788	1.0	0	0	4.3478260869565215	6.858778167276384	GPX1
cAMP-mediated signaling (GO:0019933)	1/23	0.20648676131857788	1.0	0	0	4.3478260869565215	6.858778167276384	PDE4D
positive regulation of cell cycle arrest (GO:0071158)	2/85	0.20887857305720495	1.0	0	0	2.3529411764705883	3.6847110259162847	RBM38;RGCC
blood vessel development (GO:0001568)	2/85	0.20887857305720495	1.0	0	0	2.3529411764705883	3.6847110259162847	NFE2;JUNB
regulation of cytokine production (GO:0001817)	7/482	0.2090989373702625	1.0	0	0	1.4522821576763485	2.272745701529486	ELF1;RGCC;PDE4D;TNFRSF14;ACKR1;ZFPM1;ASB1
single organismal cell-cell adhesion (GO:0016337)	4/235	0.20940343516544352	1.0	0	0	1.702127659574468	2.66126395894249	ITGA4;GCNT1;GATA1;LIMS1
cell-type specific apoptotic process (GO:0097285)	2/86	0.2125388044387241	1.0	0	0	2.3255813953488373	3.601466739919243	HIPK1;BCL2L1
cellular response to unfolded protein (GO:0034620)	2/86	0.2125388044387241	1.0	0	0	2.3255813953488373	3.601466739919243	DERL1;ADD1
positive regulation of Wnt signaling pathway (GO:0030177)	2/86	0.2125388044387241	1.0	0	0	2.3255813953488373	3.601466739919243	MBD2;MLLT3
regulation of double-strand break repair (GO:2000779)	1/24	0.2144310182188985	1.0	0	0	4.166666666666666	6.415696607172482	DEK
regulation of natural killer cell mediated immunity (GO:0002715)	1/24	0.2144310182188985	1.0	0	0	4.166666666666666	6.415696607172482	AP1G1
branching involved in mammary gland duct morphogenesis (GO:0060444)	1/24	0.2144310182188985	1.0	0	0	4.166666666666666	6.415696607172482	BTRC
bile acid and bile salt transport (GO:0015721)	1/24	0.2144310182188985	1.0	0	0	4.166666666666666	6.415696607172482	AQP9
cofactor transport (GO:0051181)	1/24	0.2144310182188985	1.0	0	0	4.166666666666666	6.415696607172482	ABCG2
histone lysine demethylation (GO:0070076)	1/24	0.2144310182188985	1.0	0	0	4.166666666666666	6.415696607172482	HIST1H4A
regulation of transcription regulatory region DNA binding (GO:2000677)	1/24	0.2144310182188985	1.0	0	0	4.166666666666666	6.415696607172482	GATA1
DNA replication initiation (GO:0006270)	1/24	0.2144310182188985	1.0	0	0	4.166666666666666	6.415696607172482	ORC5
regulation of natural killer cell mediated cytotoxicity (GO:0042269)	1/24	0.2144310182188985	1.0	0	0	4.166666666666666	6.415696607172482	AP1G1
reproductive system development (GO:0061458)	1/24	0.2144310182188985	1.0	0	0	4.166666666666666	6.415696607172482	ASB1
heart valve morphogenesis (GO:0003179)	1/24	0.2144310182188985	1.0	0	0	4.166666666666666	6.415696607172482	ZFPM1
Golgi to plasma membrane protein transport (GO:0043001)	1/24	0.2144310182188985	1.0	0	0	4.166666666666666	6.415696607172482	RAB10
positive regulation of substrate adhesion-dependent cell spreading (GO:1900026)	1/24	0.2144310182188985	1.0	0	0	4.166666666666666	6.415696607172482	LIMS1
cell junction assembly (GO:0034329)	3/160	0.21568789236256528	1.0	0	0	1.875	2.876105360625704	CADM3;RHOA;LIMS1
triglyceride metabolic process (GO:0006641)	2/87	0.21620527648032148	1.0	0	0	2.2988505747126435	3.520751651776865	GPX1;LPCAT1
protein dephosphorylation (GO:0006470)	3/161	0.21829386463462858	1.0	0	0	1.8633540372670807	2.835862958426396	PHLPP2;BTRC;ACP1
regulation of protein secretion (GO:0050708)	3/161	0.21829386463462858	1.0	0	0	1.8633540372670807	2.835862958426396	RGCC;TNFRSF14;KCNN4
cell-cell junction organization (GO:0045216)	3/161	0.21829386463462858	1.0	0	0	1.8633540372670807	2.835862958426396	CADM3;RHOA;LIMS1
mitotic cell cycle (GO:0000278)	6/404	0.2188070416751305	1.0	0	0	1.4851485148514851	2.2567797412773953	ORC5;HIST1H4A;TFDP2;PRKAR2B;NUP153;BTRC
activation of cysteine-type endopeptidase activity (GO:0097202)	2/88	0.21987750137078915	1.0	0	0	2.272727272727273	3.4424652264956297	SLC11A2;ANP32B
regulation of cell growth (GO:0001558)	5/322	0.22109275516826088	1.0	0	0	1.5527950310559007	2.3434362715417185	H3F3A;ADAM10;ADIPOR1;RHOA;HIST1H1B
multicellular organismal reproductive process (GO:0048609)	7/491	0.2220029107464807	1.0	0	0	1.4256619144602851	2.1457135438037165	MBD2;TSNAXIP1;JUNB;HIST1H1A;AGFG1;ABCG2;BCL2L1
release of cytochrome c from mitochondria (GO:0001836)	1/25	0.22229613484504876	1.0	0	0	4.0	6.0149793810997405	BCL2L1
chromatin remodeling at centromere (GO:0031055)	1/25	0.22229613484504876	1.0	0	0	4.0	6.0149793810997405	HIST1H4A
positive regulation of smooth muscle contraction (GO:0045987)	1/25	0.22229613484504876	1.0	0	0	4.0	6.0149793810997405	RHOA
cardiac septum development (GO:0003279)	1/25	0.22229613484504876	1.0	0	0	4.0	6.0149793810997405	NPRL3
negative regulation of intrinsic apoptotic signaling pathway in response to DNA damage (GO:1902230)	1/25	0.22229613484504876	1.0	0	0	4.0	6.0149793810997405	BCL2L1
regulation of hematopoietic progenitor cell differentiation (GO:1901532)	1/25	0.22229613484504876	1.0	0	0	4.0	6.0149793810997405	HIST1H4A
establishment or maintenance of bipolar cell polarity (GO:0061245)	1/25	0.22229613484504876	1.0	0	0	4.0	6.0149793810997405	ANK1
histone demethylation (GO:0016577)	1/25	0.22229613484504876	1.0	0	0	4.0	6.0149793810997405	HIST1H4A
positive regulation of histone methylation (GO:0031062)	1/25	0.22229613484504876	1.0	0	0	4.0	6.0149793810997405	HIST1H1B
osteoclast differentiation (GO:0030316)	1/25	0.22229613484504876	1.0	0	0	4.0	6.0149793810997405	JUNB
regulation of protein export from nucleus (GO:0046825)	1/25	0.22229613484504876	1.0	0	0	4.0	6.0149793810997405	ANP32B
regulation of ryanodine-sensitive calcium-release channel activity (GO:0060314)	1/25	0.22229613484504876	1.0	0	0	4.0	6.0149793810997405	PDE4D
establishment or maintenance of apical/basal cell polarity (GO:0035088)	1/25	0.22229613484504876	1.0	0	0	4.0	6.0149793810997405	ANK1
regulation of leukocyte degranulation (GO:0043300)	1/25	0.22229613484504876	1.0	0	0	4.0	6.0149793810997405	AP1G1
fibroblast growth factor receptor signaling pathway (GO:0008543)	3/163	0.22352535181952746	1.0	0	0	1.8404907975460123	2.7574793381622036	PHLPP2;PRKAR2B;AGO2
response to nutrient (GO:0007584)	3/163	0.22352535181952746	1.0	0	0	1.8404907975460123	2.7574793381622036	GPX1;SLC16A1;ABCG2
cellular response to reactive oxygen species (GO:0034614)	2/89	0.22355500037419773	1.0	0	0	2.2471910112359548	3.366511929252644	PRDX2;GPX1
cellular transition metal ion homeostasis (GO:0046916)	2/89	0.22355500037419773	1.0	0	0	2.2471910112359548	3.366511929252644	SLC11A2;ABCG2
RNA phosphodiester bond hydrolysis (GO:0090501)	2/89	0.22355500037419773	1.0	0	0	2.2471910112359548	3.366511929252644	RNASEH2A;AGO2
cellular response to tumor necrosis factor (GO:0071356)	2/89	0.22355500037419773	1.0	0	0	2.2471910112359548	3.366511929252644	SLC11A2;TNFRSF14
GTP catabolic process (GO:0006184)	4/243	0.2262090585449237	1.0	0	0	1.646090534979424	2.446577233718949	RAB10;EIF5B;GTPBP1;RHOA
positive regulation of endocytosis (GO:0045807)	2/90	0.22723730361763186	1.0	0	0	2.2222222222222223	3.2928009270104526	CD47;ADD1
regulation of endocytosis (GO:0030100)	3/165	0.22878164734947307	1.0	0	0	1.8181818181818181	2.681794973322039	CD47;ADD1;PICALM
regulation of collagen biosynthetic process (GO:0032965)	1/26	0.23008289572668275	1.0	0	0	3.8461538461538463	5.6512139184241965	RGCC
negative regulation of extrinsic apoptotic signaling pathway via death domain receptors (GO:1902042)	1/26	0.23008289572668275	1.0	0	0	3.8461538461538463	5.6512139184241965	GPX1
positive regulation of heart contraction (GO:0045823)	1/26	0.23008289572668275	1.0	0	0	3.8461538461538463	5.6512139184241965	PDE4D
phosphatidylcholine acyl-chain remodeling (GO:0036151)	1/26	0.23008289572668275	1.0	0	0	3.8461538461538463	5.6512139184241965	LPCAT1
positive regulation of epithelial to mesenchymal transition (GO:0010718)	1/26	0.23008289572668275	1.0	0	0	3.8461538461538463	5.6512139184241965	RGCC
negative regulation of autophagy (GO:0010507)	1/26	0.23008289572668275	1.0	0	0	3.8461538461538463	5.6512139184241965	BCL2L1
positive regulation of vasoconstriction (GO:0045907)	1/26	0.23008289572668275	1.0	0	0	3.8461538461538463	5.6512139184241965	RHOA
endodermal cell differentiation (GO:0035987)	1/26	0.23008289572668275	1.0	0	0	3.8461538461538463	5.6512139184241965	ITGA4
protein stabilization (GO:0050821)	2/91	0.23092395003216945	1.0	0	0	2.197802197802198	3.2212458094622307	FLOT2;HIST1H1B
stress-activated protein kinase signaling cascade (GO:0031098)	2/91	0.23092395003216945	1.0	0	0	2.197802197802198	3.2212458094622307	STRADB;RHOA
regulation of stem cell differentiation (GO:2000736)	2/91	0.23092395003216945	1.0	0	0	2.197802197802198	3.2212458094622307	RGCC;TAL1
organic anion transport (GO:0015711)	5/328	0.23200380762763362	1.0	0	0	1.524390243902439	2.2271364257049235	SLC16A1;AQP9;SLC4A1;RHAG;KCNN4
guanosine-containing compound catabolic process (GO:1901069)	4/246	0.23259974564813243	1.0	0	0	1.6260162601626018	2.3714408657144204	RAB10;EIF5B;GTPBP1;RHOA
cellular response to topologically incorrect protein (GO:0035967)	2/92	0.23461448722720504	1.0	0	0	2.1739130434782608	3.1517643299625124	DERL1;ADD1
chloride transport (GO:0006821)	2/92	0.23461448722720504	1.0	0	0	2.1739130434782608	3.1517643299625124	SLC4A1;CLCN3
extrinsic apoptotic signaling pathway (GO:0097191)	2/92	0.23461448722720504	1.0	0	0	2.1739130434782608	3.1517643299625124	HIPK1;BCL2L1
glycolipid metabolic process (GO:0006664)	2/92	0.23461448722720504	1.0	0	0	2.1739130434782608	3.1517643299625124	ST3GAL5;ST3GAL6
positive regulation of secretion by cell (GO:1903532)	4/247	0.234739931420618	1.0	0	0	1.6194331983805668	2.347007372405813	RGCC;AP1G1;TNFRSF14;KCNN4
regulation of oxidative stress-induced intrinsic apoptotic signaling pathway (GO:1902175)	1/27	0.23779207752429157	1.0	0	0	3.7037037037037033	5.319846707369967	GPX1
positive regulation of cytokine production involved in immune response (GO:0002720)	1/27	0.23779207752429157	1.0	0	0	3.7037037037037033	5.319846707369967	TNFRSF14
NADP metabolic process (GO:0006739)	1/27	0.23779207752429157	1.0	0	0	3.7037037037037033	5.319846707369967	NADK2
positive regulation of protein insertion into mitochondrial membrane involved in apoptotic signaling pathway (GO:1900740)	1/27	0.23779207752429157	1.0	0	0	3.7037037037037033	5.319846707369967	YWHAZ
negative regulation of endothelial cell proliferation (GO:0001937)	1/27	0.23779207752429157	1.0	0	0	3.7037037037037033	5.319846707369967	RGCC
regulation of protein insertion into mitochondrial membrane involved in apoptotic signaling pathway (GO:1900739)	1/27	0.23779207752429157	1.0	0	0	3.7037037037037033	5.319846707369967	YWHAZ
protein demethylation (GO:0006482)	1/27	0.23779207752429157	1.0	0	0	3.7037037037037033	5.319846707369967	HIST1H4A
developmental induction (GO:0031128)	1/27	0.23779207752429157	1.0	0	0	3.7037037037037033	5.319846707369967	HIPK1
protein dealkylation (GO:0008214)	1/27	0.23779207752429157	1.0	0	0	3.7037037037037033	5.319846707369967	HIST1H4A
protein export from nucleus (GO:0006611)	1/27	0.23779207752429157	1.0	0	0	3.7037037037037033	5.319846707369967	STRADB
glutathione derivative biosynthetic process (GO:1901687)	1/27	0.23779207752429157	1.0	0	0	3.7037037037037033	5.319846707369967	MGST3
glutathione derivative metabolic process (GO:1901685)	1/27	0.23779207752429157	1.0	0	0	3.7037037037037033	5.319846707369967	MGST3
acylglycerol metabolic process (GO:0006639)	2/93	0.23830847127064345	1.0	0	0	2.1505376344086025	3.084278165041975	GPX1;LPCAT1
protein modification by small protein removal (GO:0070646)	2/93	0.23830847127064345	1.0	0	0	2.1505376344086025	3.084278165041975	USP32;USP4
regulation of cytokine biosynthetic process (GO:0042035)	2/93	0.23830847127064345	1.0	0	0	2.1505376344086025	3.084278165041975	ZFPM1;ASB1
regulation of metal ion transport (GO:0010959)	4/250	0.2411890011519725	1.0	0	0	1.6	2.275479065119418	PDE4D;STOM;ADRB2;RHOA
neutral lipid metabolic process (GO:0006638)	2/94	0.2420054666899618	1.0	0	0	2.127659574468085	3.01871268819713	GPX1;LPCAT1
ER-nucleus signaling pathway (GO:0006984)	2/94	0.2420054666899618	1.0	0	0	2.127659574468085	3.01871268819713	DERL1;ADD1
positive regulation of nucleocytoplasmic transport (GO:0046824)	2/94	0.2420054666899618	1.0	0	0	2.127659574468085	3.01871268819713	ANP32B;RHOA
antigen processing and presentation of exogenous peptide antigen (GO:0002478)	3/171	0.24468464149095426	1.0	0	0	1.7543859649122806	2.469798377456117	AP1G1;CLTC;AP2A2
negative regulation of blood circulation (GO:1903523)	1/28	0.2454244493195781	1.0	0	0	3.571428571428571	5.017021861389229	PDE4D
cardiac muscle tissue development (GO:0048738)	1/28	0.2454244493195781	1.0	0	0	3.571428571428571	5.017021861389229	NPRL3
negative regulation of smoothened signaling pathway (GO:0045879)	1/28	0.2454244493195781	1.0	0	0	3.571428571428571	5.017021861389229	BTRC
negative regulation of oxidative stress-induced cell death (GO:1903202)	1/28	0.2454244493195781	1.0	0	0	3.571428571428571	5.017021861389229	GPX1
lymphocyte migration (GO:0072676)	1/28	0.2454244493195781	1.0	0	0	3.571428571428571	5.017021861389229	ITGA4
cell-cell signaling involved in cell fate commitment (GO:0045168)	1/28	0.2454244493195781	1.0	0	0	3.571428571428571	5.017021861389229	HIPK1
histone mRNA metabolic process (GO:0008334)	1/28	0.2454244493195781	1.0	0	0	3.571428571428571	5.017021861389229	ZCCHC6
endoplasmic reticulum organization (GO:0007029)	1/28	0.2454244493195781	1.0	0	0	3.571428571428571	5.017021861389229	RAB10
keratan sulfate biosynthetic process (GO:0018146)	1/28	0.2454244493195781	1.0	0	0	3.571428571428571	5.017021861389229	ST3GAL6
response to mineralocorticoid (GO:0051385)	1/28	0.2454244493195781	1.0	0	0	3.571428571428571	5.017021861389229	JUNB
tissue regeneration (GO:0042246)	1/28	0.2454244493195781	1.0	0	0	3.571428571428571	5.017021861389229	GPX1
regulation of alternative mRNA splicing, via spliceosome (GO:0000381)	1/28	0.2454244493195781	1.0	0	0	3.571428571428571	5.017021861389229	MBNL1
regulation of glycoprotein biosynthetic process (GO:0010559)	1/28	0.2454244493195781	1.0	0	0	3.571428571428571	5.017021861389229	GATA1
response to hydrogen peroxide (GO:0042542)	2/95	0.24570504630320766	1.0	0	0	2.1052631578947367	2.954996760402782	PRDX2;GPX1
regulation of chromosome organization (GO:0033044)	3/172	0.24735279549340827	1.0	0	0	1.744186046511628	2.436522627209064	TAL1;TLK1;HIST1H1B
metal ion homeostasis (GO:0055065)	6/422	0.24808345232441278	1.0	0	0	1.4218009478672984	1.9819764285965487	SLC25A37;FECH;SLC11A2;RHAG;ABCG2;PICALM
homeostasis of number of cells (GO:0048872)	2/96	0.24940679099284982	1.0	0	0	2.083333333333333	2.893062534969043	SPTA1;ADD1
fat cell differentiation (GO:0045444)	2/96	0.24940679099284982	1.0	0	0	2.083333333333333	2.893062534969043	GPX1;ADRB2
antigen processing and presentation of exogenous antigen (GO:0019884)	3/173	0.2500255183536518	1.0	0	0	1.7341040462427744	2.4038016640134447	AP1G1;CLTC;AP2A2
negative regulation of response to oxidative stress (GO:1902883)	1/29	0.252980772589684	1.0	0	0	3.4482758620689653	4.739454451075238	GPX1
response to electrical stimulus (GO:0051602)	1/29	0.252980772589684	1.0	0	0	3.4482758620689653	4.739454451075238	BTG2
positive regulation of interleukin-2 production (GO:0032743)	1/29	0.252980772589684	1.0	0	0	3.4482758620689653	4.739454451075238	PDE4D
mismatch repair (GO:0006298)	1/29	0.252980772589684	1.0	0	0	3.4482758620689653	4.739454451075238	RNASEH2A
defense response to Gram-negative bacterium (GO:0050829)	1/29	0.252980772589684	1.0	0	0	3.4482758620689653	4.739454451075238	TNFRSF14
negative regulation of cellular response to oxidative stress (GO:1900408)	1/29	0.252980772589684	1.0	0	0	3.4482758620689653	4.739454451075238	GPX1
cerebral cortex cell migration (GO:0021795)	1/29	0.252980772589684	1.0	0	0	3.4482758620689653	4.739454451075238	RHOA
NAD metabolic process (GO:0019674)	1/29	0.252980772589684	1.0	0	0	3.4482758620689653	4.739454451075238	NADK2
regulation of mitochondrial membrane permeability (GO:0046902)	1/29	0.252980772589684	1.0	0	0	3.4482758620689653	4.739454451075238	BCL2L1
cellular response to ketone (GO:1901655)	1/29	0.252980772589684	1.0	0	0	3.4482758620689653	4.739454451075238	FECH
vesicle docking involved in exocytosis (GO:0006904)	1/29	0.252980772589684	1.0	0	0	3.4482758620689653	4.739454451075238	RABEPK
tumor necrosis factor-mediated signaling pathway (GO:0033209)	1/29	0.252980772589684	1.0	0	0	3.4482758620689653	4.739454451075238	TNFRSF14
cellular protein complex assembly (GO:0043623)	4/256	0.2542067701700464	1.0	0	0	1.5625	2.1400113864683084	MBD2;NUP153;ADRB2;PICALM
detection of external stimulus (GO:0009581)	3/175	0.2553839697105925	1.0	0	0	1.7142857142857144	2.3399778904765567	FECH;PIEZO1;METAP2
coenzyme biosynthetic process (GO:0009108)	2/98	0.2568151396703299	1.0	0	0	2.040816326530612	2.7742831710236406	NADK2;PNPO
osteoblast differentiation (GO:0001649)	2/98	0.2568151396703299	1.0	0	0	2.040816326530612	2.7742831710236406	CLTC;JUNB
GTP metabolic process (GO:0046039)	4/258	0.2585786629207913	1.0	0	0	1.5503875968992247	2.0969850015848888	RAB10;EIF5B;GTPBP1;RHOA
regulation of natural killer cell activation (GO:0032814)	1/30	0.2604618012849767	1.0	0	0	3.333333333333333	4.484330215609899	AP1G1
regulation of sodium ion transmembrane transporter activity (GO:2000649)	1/30	0.2604618012849767	1.0	0	0	3.333333333333333	4.484330215609899	STOM
central nervous system neuron development (GO:0021954)	1/30	0.2604618012849767	1.0	0	0	3.333333333333333	4.484330215609899	BTG2
regulation of regulated secretory pathway (GO:1903305)	1/30	0.2604618012849767	1.0	0	0	3.333333333333333	4.484330215609899	AP1G1
multi-organism reproductive behavior (GO:0044705)	1/30	0.2604618012849767	1.0	0	0	3.333333333333333	4.484330215609899	MBD2
dendritic cell differentiation (GO:0097028)	1/30	0.2604618012849767	1.0	0	0	3.333333333333333	4.484330215609899	GATA1
regulation of membrane lipid distribution (GO:0097035)	1/30	0.2604618012849767	1.0	0	0	3.333333333333333	4.484330215609899	KCNN4
intrinsic apoptotic signaling pathway in response to DNA damage by p53 class mediator (GO:0042771)	1/30	0.2604618012849767	1.0	0	0	3.333333333333333	4.484330215609899	HIPK1
regulation of intracellular pH (GO:0051453)	1/30	0.2604618012849767	1.0	0	0	3.333333333333333	4.484330215609899	CLCN3
regulation of rhodopsin mediated signaling pathway (GO:0022400)	1/30	0.2604618012849767	1.0	0	0	3.333333333333333	4.484330215609899	METAP2
mRNA stabilization (GO:0048255)	1/30	0.2604618012849767	1.0	0	0	3.333333333333333	4.484330215609899	RBM38
vasoconstriction (GO:0042310)	1/30	0.2604618012849767	1.0	0	0	3.333333333333333	4.484330215609899	KEL
positive regulation of cytokinesis (GO:0032467)	1/30	0.2604618012849767	1.0	0	0	3.333333333333333	4.484330215609899	RHOA
regulation of membrane permeability (GO:0090559)	1/30	0.2604618012849767	1.0	0	0	3.333333333333333	4.484330215609899	BCL2L1
RNA stabilization (GO:0043489)	1/30	0.2604618012849767	1.0	0	0	3.333333333333333	4.484330215609899	RBM38
regulation of substrate adhesion-dependent cell spreading (GO:1900024)	1/30	0.2604618012849767	1.0	0	0	3.333333333333333	4.484330215609899	LIMS1
cellular response to hypoxia (GO:0071456)	2/99	0.2605209452628556	1.0	0	0	2.0202020202020203	2.717317205941193	RGCC;SLC11A2
cellular response to metal ion (GO:0071248)	2/99	0.2605209452628556	1.0	0	0	2.0202020202020203	2.717317205941193	SLC11A2;JUNB
single organism cell adhesion (GO:0098602)	4/259	0.2607703007904634	1.0	0	0	1.5444015444015444	2.0758537957549583	ITGA4;GCNT1;GATA1;LIMS1
regulation of T cell activation (GO:0050863)	4/259	0.2607703007904634	1.0	0	0	1.5444015444015444	2.0758537957549583	SPTA1;TNFRSF14;IKZF1;CD47
regulation of lymphocyte activation (GO:0051249)	5/344	0.26180863069386595	1.0	0	0	1.4534883720930232	1.9478800280590602	SPTA1;AP1G1;TNFRSF14;IKZF1;CD47
detection of abiotic stimulus (GO:0009582)	3/178	0.26345156351450144	1.0	0	0	1.6853932584269662	2.2481220464779876	FECH;PIEZO1;METAP2
regulation of nucleocytoplasmic transport (GO:0046822)	3/178	0.26345156351450144	1.0	0	0	1.6853932584269662	2.2481220464779876	NUP153;ANP32B;RHOA
liposaccharide metabolic process (GO:1903509)	2/100	0.2642273190435063	1.0	0	0	2.0	2.6618909786994847	ST3GAL5;ST3GAL6
regulation of angiogenesis (GO:0045765)	3/179	0.26614805541422976	1.0	0	0	1.675977653631285	2.218495853200155	RGCC;HIPK1;ADD1
defense response to bacterium (GO:0042742)	3/179	0.26614805541422976	1.0	0	0	1.675977653631285	2.218495853200155	HIST1H2BJ;HIST1H2BK;TNFRSF14
negative regulation of endothelial cell migration (GO:0010596)	1/31	0.2678682819607093	1.0	0	0	3.225806451612903	4.249225498422465	RGCC
cellular response to alkaloid (GO:0071312)	1/31	0.2678682819607093	1.0	0	0	3.225806451612903	4.249225498422465	BCL2L1
regulation of endothelial cell apoptotic process (GO:2000351)	1/31	0.2678682819607093	1.0	0	0	3.225806451612903	4.249225498422465	RGCC
cellular response to glucocorticoid stimulus (GO:0071385)	1/31	0.2678682819607093	1.0	0	0	3.225806451612903	4.249225498422465	FECH
membrane protein proteolysis (GO:0033619)	1/31	0.2678682819607093	1.0	0	0	3.225806451612903	4.249225498422465	ADAM10
phosphatidic acid metabolic process (GO:0046473)	1/31	0.2678682819607093	1.0	0	0	3.225806451612903	4.249225498422465	LPCAT1
regulation of collagen metabolic process (GO:0010712)	1/31	0.2678682819607093	1.0	0	0	3.225806451612903	4.249225498422465	RGCC
positive regulation of muscle contraction (GO:0045933)	1/31	0.2678682819607093	1.0	0	0	3.225806451612903	4.249225498422465	RHOA
regulation of mitochondrial membrane potential (GO:0051881)	1/31	0.2678682819607093	1.0	0	0	3.225806451612903	4.249225498422465	BCL2L1
histone exchange (GO:0043486)	1/31	0.2678682819607093	1.0	0	0	3.225806451612903	4.249225498422465	HIST1H4A
phosphatidic acid biosynthetic process (GO:0006654)	1/31	0.2678682819607093	1.0	0	0	3.225806451612903	4.249225498422465	LPCAT1
plasma lipoprotein particle organization (GO:0071827)	1/31	0.2678682819607093	1.0	0	0	3.225806451612903	4.249225498422465	FECH
mitotic spindle organization (GO:0007052)	1/31	0.2678682819607093	1.0	0	0	3.225806451612903	4.249225498422465	RHOA
cyclic-nucleotide-mediated signaling (GO:0019935)	1/31	0.2678682819607093	1.0	0	0	3.225806451612903	4.249225498422465	PDE4D
endosome to lysosome transport (GO:0008333)	1/31	0.2678682819607093	1.0	0	0	3.225806451612903	4.249225498422465	ADRB2
positive regulation of angiogenesis (GO:0045766)	2/101	0.2679338809157927	1.0	0	0	1.9801980198019802	2.6079505780410157	HIPK1;ADD1
cellular response to decreased oxygen levels (GO:0036294)	2/101	0.2679338809157927	1.0	0	0	1.9801980198019802	2.6079505780410157	RGCC;SLC11A2
nucleobase-containing compound transport (GO:0015931)	3/180	0.2688479130500232	1.0	0	0	1.6666666666666665	2.1893490637724433	NUP153;HNRNPA1;AGFG1
organic hydroxy compound transport (GO:0015850)	2/102	0.2716402584331571	1.0	0	0	1.9607843137254901	2.555444445795916	SLC16A1;AQP9
carbohydrate transport (GO:0008643)	2/102	0.2716402584331571	1.0	0	0	1.9607843137254901	2.555444445795916	AQP9;NUP153
zymogen activation (GO:0031638)	2/102	0.2716402584331571	1.0	0	0	1.9607843137254901	2.555444445795916	SLC11A2;ANP32B
regulation of translation (GO:0006417)	4/264	0.2717816392793967	1.0	0	0	1.5151515151515151	1.9738732301014468	EIF5B;BTG2;AGO2;RHOA
regulation of cytoskeleton organization (GO:0051493)	5/350	0.27321413152286905	1.0	0	0	1.4285714285714286	1.8535706095680848	SPTA1;RGCC;SPTB;RHOA;ADD1
reproductive behavior (GO:0019098)	1/32	0.2752009537742224	1.0	0	0	3.125	4.032042834936249	MBD2
regulation of intrinsic apoptotic signaling pathway in response to DNA damage (GO:1902229)	1/32	0.2752009537742224	1.0	0	0	3.125	4.032042834936249	BCL2L1
modification by symbiont of host morphology or physiology (GO:0044003)	1/32	0.2752009537742224	1.0	0	0	3.125	4.032042834936249	BCL2L1
ceramide biosynthetic process (GO:0046513)	1/32	0.2752009537742224	1.0	0	0	3.125	4.032042834936249	ST3GAL5
activation of adenylate cyclase activity (GO:0007190)	1/32	0.2752009537742224	1.0	0	0	3.125	4.032042834936249	ADRB2
regulation of cellular pH (GO:0030641)	1/32	0.2752009537742224	1.0	0	0	3.125	4.032042834936249	CLCN3
brown fat cell differentiation (GO:0050873)	1/32	0.2752009537742224	1.0	0	0	3.125	4.032042834936249	ADRB2
superoxide metabolic process (GO:0006801)	1/32	0.2752009537742224	1.0	0	0	3.125	4.032042834936249	PRDX2
Golgi to plasma membrane transport (GO:0006893)	1/32	0.2752009537742224	1.0	0	0	3.125	4.032042834936249	RAB10
negative regulation of cytokine secretion (GO:0050710)	1/32	0.2752009537742224	1.0	0	0	3.125	4.032042834936249	RGCC
negative regulation of intracellular steroid hormone receptor signaling pathway (GO:0033144)	1/32	0.2752009537742224	1.0	0	0	3.125	4.032042834936249	RHOA
positive regulation of mitotic cell cycle (GO:0045931)	2/103	0.27534608637592245	1.0	0	0	1.9417475728155338	2.504323255621982	RGCC;TAL1
cellular response to fibroblast growth factor stimulus (GO:0044344)	3/183	0.2769660180613575	1.0	0	0	1.639344262295082	2.104689276720119	PHLPP2;PRKAR2B;AGO2
monocarboxylic acid transport (GO:0015718)	2/104	0.27905100683265827	1.0	0	0	1.9230769230769231	2.454539795541551	SLC16A1;AQP9
regulation of endopeptidase activity (GO:0052548)	5/354	0.28087670476111676	1.0	0	0	1.4124293785310733	1.7935585861999752	GPX1;SLC11A2;ANP32B;RHOA;PICALM
response to drug (GO:0042493)	5/354	0.28087670476111676	1.0	0	0	1.4124293785310733	1.7935585861999752	FECH;JUNB;YWHAZ;RHOA;ABCG2
antigen processing and presentation of peptide antigen (GO:0048002)	3/185	0.28239189212600707	1.0	0	0	1.6216216216216217	2.0504748395305383	AP1G1;CLTC;AP2A2
negative regulation of cytokine production (GO:0001818)	3/185	0.28239189212600707	1.0	0	0	1.6216216216216217	2.0504748395305383	RGCC;ZFPM1;ASB1
keratan sulfate metabolic process (GO:0042339)	1/33	0.2824605485993796	1.0	0	0	3.0303030303030303	3.830958754919377	ST3GAL6
regulation of glycoprotein metabolic process (GO:1903018)	1/33	0.2824605485993796	1.0	0	0	3.0303030303030303	3.830958754919377	GATA1
protein-lipid complex subunit organization (GO:0071825)	1/33	0.2824605485993796	1.0	0	0	3.0303030303030303	3.830958754919377	FECH
cellular response to corticosteroid stimulus (GO:0071384)	1/33	0.2824605485993796	1.0	0	0	3.0303030303030303	3.830958754919377	FECH
interaction with symbiont (GO:0051702)	1/33	0.2824605485993796	1.0	0	0	3.0303030303030303	3.830958754919377	GPX1
response to progesterone (GO:0032570)	1/33	0.2824605485993796	1.0	0	0	3.0303030303030303	3.830958754919377	JUNB
rhodopsin mediated signaling pathway (GO:0016056)	1/33	0.2824605485993796	1.0	0	0	3.0303030303030303	3.830958754919377	METAP2
transferrin transport (GO:0033572)	1/33	0.2824605485993796	1.0	0	0	3.0303030303030303	3.830958754919377	CLTC
response to ketone (GO:1901654)	2/105	0.2827546689999499	1.0	0	0	1.9047619047619049	2.40604885962268	FECH;JUNB
regulation of cell cycle arrest (GO:0071156)	2/105	0.2827546689999499	1.0	0	0	1.9047619047619049	2.40604885962268	RBM38;RGCC
guanosine-containing compound metabolic process (GO:1901068)	4/269	0.28287301703979734	1.0	0	0	1.486988847583643	1.8777058514138543	RAB10;EIF5B;GTPBP1;RHOA
anion transport (GO:0006820)	6/443	0.28355279502705766	1.0	0	0	1.3544018058690743	1.707029725472519	SLC16A1;AQP9;SLC4A1;RHAG;KCNN4;CLCN3
regulation of apoptotic signaling pathway (GO:2001233)	5/356	0.28472423387530854	1.0	0	0	1.4044943820224718	1.7643738308686727	GPX1;STRADB;GATA1;YWHAZ;BCL2L1
intracellular receptor signaling pathway (GO:0030522)	3/186	0.2851084853622991	1.0	0	0	1.6129032258064515	2.0240089044329617	NCOA4;RHOA;BCL2L1
regulation of cytokine secretion (GO:0050707)	2/106	0.2864567291305087	1.0	0	0	1.8867924528301885	2.3588071451645574	RGCC;TNFRSF14
response to glucose (GO:0009749)	2/106	0.2864567291305087	1.0	0	0	1.8867924528301885	2.3588071451645574	GPX1;RHOA
transcription initiation from RNA polymerase II promoter (GO:0006367)	3/187	0.28782730354909175	1.0	0	0	1.6042780748663104	1.997959282070012	TFDP2;JUNB;HIST1H4F
response to fibroblast growth factor (GO:0071774)	3/187	0.28782730354909175	1.0	0	0	1.6042780748663104	1.997959282070012	PHLPP2;PRKAR2B;AGO2
positive regulation of multicellular organism growth (GO:0040018)	1/34	0.2896477910754225	1.0	0	0	2.941176470588235	3.6443811989820643	IKZF1
positive regulation of mitochondrial outer membrane permeabilization involved in apoptotic signaling pathway (GO:1901030)	1/34	0.2896477910754225	1.0	0	0	2.941176470588235	3.6443811989820643	YWHAZ
embryonic axis specification (GO:0000578)	1/34	0.2896477910754225	1.0	0	0	2.941176470588235	3.6443811989820643	C2CD3
regulation of DNA biosynthetic process (GO:2000278)	1/34	0.2896477910754225	1.0	0	0	2.941176470588235	3.6443811989820643	RGCC
phosphatidylglycerol metabolic process (GO:0046471)	1/34	0.2896477910754225	1.0	0	0	2.941176470588235	3.6443811989820643	LPCAT1
vesicle docking (GO:0048278)	1/34	0.2896477910754225	1.0	0	0	2.941176470588235	3.6443811989820643	RABEPK
positive regulation of bone mineralization (GO:0030501)	1/34	0.2896477910754225	1.0	0	0	2.941176470588235	3.6443811989820643	ADRB2
regulation of ARF GTPase activity (GO:0032312)	1/34	0.2896477910754225	1.0	0	0	2.941176470588235	3.6443811989820643	AGFG1
epithelial cell development (GO:0002064)	2/107	0.29015685038861905	1.0	0	0	1.8691588785046727	2.3127731566476277	GPX1;PDE4D
regulation of response to biotic stimulus (GO:0002831)	2/107	0.29015685038861905	1.0	0	0	1.8691588785046727	2.3127731566476277	AP1G1;AP2A2
cellular response to peptide (GO:1901653)	4/273	0.29179602074769984	1.0	0	0	1.465201465201465	1.8046890548031644	RAB10;PRKAR2B;STRADB;KLF3
positive regulation of secretion (GO:0051047)	4/273	0.29179602074769984	1.0	0	0	1.465201465201465	1.8046890548031644	RGCC;AP1G1;TNFRSF14;KCNN4
cell junction organization (GO:0034330)	3/189	0.2932709854088831	1.0	0	0	1.5873015873015872	1.9470765595433912	CADM3;RHOA;LIMS1
response to alcohol (GO:0097305)	4/274	0.2940329466256148	1.0	0	0	1.4598540145985401	1.786953948276865	GPX1;FECH;JUNB;RHOA
ferric iron transport (GO:0015682)	1/35	0.29676339875343116	1.0	0	0	2.857142857142857	3.470914556735158	CLTC
gene silencing by RNA (GO:0031047)	1/35	0.29676339875343116	1.0	0	0	2.857142857142857	3.470914556735158	AGO2
DNA strand elongation (GO:0022616)	1/35	0.29676339875343116	1.0	0	0	2.857142857142857	3.470914556735158	DCLRE1B
regulation of polysaccharide biosynthetic process (GO:0032885)	1/35	0.29676339875343116	1.0	0	0	2.857142857142857	3.470914556735158	CLTC
positive regulation of phagocytosis (GO:0050766)	1/35	0.29676339875343116	1.0	0	0	2.857142857142857	3.470914556735158	CD47
positive regulation of alpha-beta T cell differentiation (GO:0046638)	1/35	0.29676339875343116	1.0	0	0	2.857142857142857	3.470914556735158	IKZF1
glycoprotein biosynthetic process (GO:0009101)	1/35	0.29676339875343116	1.0	0	0	2.857142857142857	3.470914556735158	GCNT1
cAMP metabolic process (GO:0046058)	1/35	0.29676339875343116	1.0	0	0	2.857142857142857	3.470914556735158	PDE4D
trivalent inorganic cation transport (GO:0072512)	1/35	0.29676339875343116	1.0	0	0	2.857142857142857	3.470914556735158	CLTC
response to ethanol (GO:0045471)	2/109	0.2975499631159602	1.0	0	0	1.834862385321101	2.224170871285167	FECH;RHOA
cellular response to oxygen levels (GO:0071453)	2/109	0.2975499631159602	1.0	0	0	1.834862385321101	2.224170871285167	RGCC;SLC11A2
axonogenesis (GO:0007409)	2/109	0.2975499631159602	1.0	0	0	1.834862385321101	2.224170871285167	RAB10;PICALM
negative regulation of epithelial cell proliferation (GO:0050680)	2/110	0.30124231469064117	1.0	0	0	1.8181818181818181	2.1815278289146454	RGCC;LIMS1
cellular response to inorganic substance (GO:0071241)	2/110	0.30124231469064117	1.0	0	0	1.8181818181818181	2.1815278289146454	SLC11A2;JUNB
regulation of leukocyte migration (GO:0002685)	2/110	0.30124231469064117	1.0	0	0	1.8181818181818181	2.1815278289146454	ADAM10;TNFRSF14
negative regulation of mitotic cell cycle phase transition (GO:1901991)	3/192	0.30144929609080195	1.0	0	0	1.5625	1.8736772642613013	RBM38;RGCC;BCL2L1
positive regulation of cell cycle (GO:0045787)	4/278	0.30300266788518987	1.0	0	0	1.4388489208633093	1.7180052785754159	RBM38;RGCC;TAL1;RHOA
response to cadmium ion (GO:0046686)	1/36	0.3038080819844295	1.0	0	0	2.7777777777777777	3.309330794992394	SLC11A2
receptor clustering (GO:0043113)	1/36	0.3038080819844295	1.0	0	0	2.7777777777777777	3.309330794992394	ITGA4
positive regulation of transcription factor import into nucleus (GO:0042993)	1/36	0.3038080819844295	1.0	0	0	2.7777777777777777	3.309330794992394	RHOA
regulation of cell-substrate junction assembly (GO:0090109)	1/36	0.3038080819844295	1.0	0	0	2.7777777777777777	3.309330794992394	LIMS1
chemokine-mediated signaling pathway (GO:0070098)	1/36	0.3038080819844295	1.0	0	0	2.7777777777777777	3.309330794992394	ACKR1
blood vessel remodeling (GO:0001974)	1/36	0.3038080819844295	1.0	0	0	2.7777777777777777	3.309330794992394	ITGA4
extrinsic apoptotic signaling pathway in absence of ligand (GO:0097192)	1/36	0.3038080819844295	1.0	0	0	2.7777777777777777	3.309330794992394	BCL2L1
regulation of insulin receptor signaling pathway (GO:0046626)	1/36	0.3038080819844295	1.0	0	0	2.7777777777777777	3.309330794992394	ADIPOR1
negative regulation of endocytosis (GO:0045806)	1/36	0.3038080819844295	1.0	0	0	2.7777777777777777	3.309330794992394	PICALM
signal transduction in absence of ligand (GO:0038034)	1/36	0.3038080819844295	1.0	0	0	2.7777777777777777	3.309330794992394	BCL2L1
regulation of focal adhesion assembly (GO:0051893)	1/36	0.3038080819844295	1.0	0	0	2.7777777777777777	3.309330794992394	LIMS1
regulation of cell adhesion mediated by integrin (GO:0033628)	1/36	0.3038080819844295	1.0	0	0	2.7777777777777777	3.309330794992394	PIEZO1
positive regulation of biomineral tissue development (GO:0070169)	1/36	0.3038080819844295	1.0	0	0	2.7777777777777777	3.309330794992394	ADRB2
response to alkaloid (GO:0043279)	2/111	0.30493144739284556	1.0	0	0	1.8018018018018018	2.139942865376653	GPX1;BCL2L1
mitochondrial transport (GO:0006839)	2/111	0.30493144739284556	1.0	0	0	1.8018018018018018	2.139942865376653	SLC25A37;YWHAZ
response to hexose (GO:0009746)	2/111	0.30493144739284556	1.0	0	0	1.8018018018018018	2.139942865376653	GPX1;RHOA
neuron projection guidance (GO:0097485)	5/367	0.3060552937729315	1.0	0	0	1.3623978201634876	1.6130647067430943	SPTA1;ANK1;AP2A2;SPTB;RHOA
axon guidance (GO:0007411)	5/367	0.3060552937729315	1.0	0	0	1.3623978201634876	1.6130647067430943	SPTA1;ANK1;AP2A2;SPTB;RHOA
response to steroid hormone (GO:0048545)	5/369	0.3099607146035578	1.0	0	0	1.3550135501355014	1.5871405374238459	GPX1;FECH;JUNB;RHOA;ABCG2
mitotic nuclear envelope disassembly (GO:0007077)	1/37	0.31078254425093965	1.0	0	0	2.7027027027027026	3.158545475661251	NUP153
RNA methylation (GO:0001510)	1/37	0.31078254425093965	1.0	0	0	2.7027027027027026	3.158545475661251	MRM1
positive regulation of leukocyte mediated cytotoxicity (GO:0001912)	1/37	0.31078254425093965	1.0	0	0	2.7027027027027026	3.158545475661251	AP1G1
spliceosomal snRNP assembly (GO:0000387)	1/37	0.31078254425093965	1.0	0	0	2.7027027027027026	3.158545475661251	USP4
cellular metabolic compound salvage (GO:0043094)	1/37	0.31078254425093965	1.0	0	0	2.7027027027027026	3.158545475661251	GMPR
substrate adhesion-dependent cell spreading (GO:0034446)	1/37	0.31078254425093965	1.0	0	0	2.7027027027027026	3.158545475661251	ITGA4
positive regulation of adenylate cyclase activity (GO:0045762)	1/37	0.31078254425093965	1.0	0	0	2.7027027027027026	3.158545475661251	ADRB2
regulation of adherens junction organization (GO:1903391)	1/37	0.31078254425093965	1.0	0	0	2.7027027027027026	3.158545475661251	LIMS1
transmembrane receptor protein serine/threonine kinase signaling pathway (GO:0007178)	3/196	0.3123712102933349	1.0	0	0	1.530612244897959	1.7809638089000615	TFDP2;JUNB;RHOA
regulation of vasculature development (GO:1901342)	3/197	0.3151038251381493	1.0	0	0	1.5228426395939088	1.7586595292142178	RGCC;HIPK1;ADD1
regulation of peptidase activity (GO:0052547)	5/372	0.31583213580636504	1.0	0	0	1.3440860215053763	1.549118847235174	GPX1;SLC11A2;ANP32B;RHOA;PICALM
regulation of sodium ion transmembrane transport (GO:1902305)	1/38	0.31768748194977636	1.0	0	0	2.631578947368421	3.017597738401478	STOM
response to nicotine (GO:0035094)	1/38	0.31768748194977636	1.0	0	0	2.631578947368421	3.017597738401478	GPX1
cellular response to glucagon stimulus (GO:0071377)	1/38	0.31768748194977636	1.0	0	0	2.631578947368421	3.017597738401478	PRKAR2B
ER-associated ubiquitin-dependent protein catabolic process (GO:0030433)	1/38	0.31768748194977636	1.0	0	0	2.631578947368421	3.017597738401478	DERL1
cellular response to calcium ion (GO:0071277)	1/38	0.31768748194977636	1.0	0	0	2.631578947368421	3.017597738401478	JUNB
water homeostasis (GO:0030104)	1/38	0.31768748194977636	1.0	0	0	2.631578947368421	3.017597738401478	AQP9
negative regulation of lipid biosynthetic process (GO:0051055)	1/38	0.31768748194977636	1.0	0	0	2.631578947368421	3.017597738401478	LPCAT1
cellular respiration (GO:0045333)	1/38	0.31768748194977636	1.0	0	0	2.631578947368421	3.017597738401478	MTFR1
genitalia development (GO:0048806)	1/38	0.31768748194977636	1.0	0	0	2.631578947368421	3.017597738401478	ASB1
neuron apoptotic process (GO:0051402)	1/38	0.31768748194977636	1.0	0	0	2.631578947368421	3.017597738401478	BCL2L1
cell differentiation in spinal cord (GO:0021515)	1/38	0.31768748194977636	1.0	0	0	2.631578947368421	3.017597738401478	TAL1
learning or memory (GO:0007611)	3/198	0.3178370039308865	1.0	0	0	1.5151515151515151	1.736691808884882	BTG2;PRKAR2B;SLC11A2
negative regulation of cell adhesion (GO:0007162)	2/115	0.3196498104363898	1.0	0	0	1.7391304347826086	1.9835290866165058	RGCC;ADAM10
learning (GO:0007612)	2/115	0.3196498104363898	1.0	0	0	1.7391304347826086	1.9835290866165058	BTG2;PRKAR2B
negative regulation of cell cycle phase transition (GO:1901988)	3/200	0.3233044834418361	1.0	0	0	1.5	1.6937410899034266	RBM38;RGCC;BCL2L1
response to monosaccharide (GO:0034284)	2/116	0.3233184189046689	1.0	0	0	1.7241379310344827	1.9467545246821856	GPX1;RHOA
membrane disassembly (GO:0030397)	1/39	0.3245235847719431	1.0	0	0	2.564102564102564	2.8856335003438707	NUP153
regulation of NF-kappaB import into nucleus (GO:0042345)	1/39	0.3245235847719431	1.0	0	0	2.564102564102564	2.8856335003438707	RHOA
detection of mechanical stimulus (GO:0050982)	1/39	0.3245235847719431	1.0	0	0	2.564102564102564	2.8856335003438707	PIEZO1
nuclear envelope disassembly (GO:0051081)	1/39	0.3245235847719431	1.0	0	0	2.564102564102564	2.8856335003438707	NUP153
positive regulation of cell-matrix adhesion (GO:0001954)	1/39	0.3245235847719431	1.0	0	0	2.564102564102564	2.8856335003438707	LIMS1
negative regulation of fat cell differentiation (GO:0045599)	1/39	0.3245235847719431	1.0	0	0	2.564102564102564	2.8856335003438707	ZFPM1
negative regulation of blood pressure (GO:0045776)	1/39	0.3245235847719431	1.0	0	0	2.564102564102564	2.8856335003438707	ADRB2
regulation of vasodilation (GO:0042312)	1/39	0.3245235847719431	1.0	0	0	2.564102564102564	2.8856335003438707	ADRB2
spindle assembly (GO:0051225)	1/39	0.3245235847719431	1.0	0	0	2.564102564102564	2.8856335003438707	RHOA
positive regulation of stem cell differentiation (GO:2000738)	1/39	0.3245235847719431	1.0	0	0	2.564102564102564	2.8856335003438707	RGCC
regulation of oxidative stress-induced cell death (GO:1903201)	1/39	0.3245235847719431	1.0	0	0	2.564102564102564	2.8856335003438707	GPX1
response to UV (GO:0009411)	2/117	0.3269820795650746	1.0	0	0	1.7094017094017095	1.910854550666474	GPX1;FECH
regulation of protein transport (GO:0051223)	5/379	0.3295861645791215	1.0	0	0	1.3192612137203166	1.4642710530688003	RGCC;TNFRSF14;ANP32B;KCNN4;RHOA
chromatin remodeling (GO:0006338)	2/118	0.3306405252999629	1.0	0	0	1.694915254237288	1.8758025763441346	HIST1H4A;MBD2
regulation of peptidyl-lysine acetylation (GO:2000756)	1/40	0.3312915354401823	1.0	0	0	2.5	2.7618912988356934	NFE2
regulation of histone methylation (GO:0031060)	1/40	0.3312915354401823	1.0	0	0	2.5	2.7618912988356934	HIST1H1B
platelet aggregation (GO:0070527)	1/40	0.3312915354401823	1.0	0	0	2.5	2.7618912988356934	GATA1
outflow tract morphogenesis (GO:0003151)	1/40	0.3312915354401823	1.0	0	0	2.5	2.7618912988356934	ZFPM1
telencephalon cell migration (GO:0022029)	1/40	0.3312915354401823	1.0	0	0	2.5	2.7618912988356934	RHOA
negative regulation of myeloid leukocyte differentiation (GO:0002762)	1/40	0.3312915354401823	1.0	0	0	2.5	2.7618912988356934	ZFPM1
muscle fiber development (GO:0048747)	1/40	0.3312915354401823	1.0	0	0	2.5	2.7618912988356934	GPX1
cellular response to cytokine stimulus (GO:0071345)	6/471	0.3324065342936473	1.0	0	0	1.2738853503184713	1.4030529404725245	SLC11A2;ST3GAL6;TNFRSF14;NUP153;ACKR1;ADIPOR1
regulation of blood circulation (GO:1903522)	3/204	0.33424001553195265	1.0	0	0	1.4705882352941175	1.6116116686829727	PDE4D;ADRB2;RHOA
aging (GO:0007568)	3/204	0.33424001553195265	1.0	0	0	1.4705882352941175	1.6116116686829727	GPX1;PDE4D;LIMS1
platelet activation (GO:0030168)	3/205	0.33697321837053973	1.0	0	0	1.4634146341463414	1.591831935363372	BRPF3;YWHAZ;RHOA
vesicle coating (GO:0006901)	1/41	0.33799201003979795	1.0	0	0	2.4390243902439024	2.6456902993025153	PICALM
ovarian follicle development (GO:0001541)	1/41	0.33799201003979795	1.0	0	0	2.4390243902439024	2.6456902993025153	BCL2L1
negative regulation of cell-cell adhesion (GO:0022408)	1/41	0.33799201003979795	1.0	0	0	2.4390243902439024	2.6456902993025153	RGCC
regulation of polysaccharide metabolic process (GO:0032881)	1/41	0.33799201003979795	1.0	0	0	2.4390243902439024	2.6456902993025153	CLTC
regulation of mitochondrial outer membrane permeabilization involved in apoptotic signaling pathway (GO:1901028)	1/41	0.33799201003979795	1.0	0	0	2.4390243902439024	2.6456902993025153	YWHAZ
regulation of alcohol biosynthetic process (GO:1902930)	1/41	0.33799201003979795	1.0	0	0	2.4390243902439024	2.6456902993025153	LPCAT1
thymus development (GO:0048538)	1/41	0.33799201003979795	1.0	0	0	2.4390243902439024	2.6456902993025153	IKZF1
triglyceride biosynthetic process (GO:0019432)	1/41	0.33799201003979795	1.0	0	0	2.4390243902439024	2.6456902993025153	LPCAT1
glycolipid biosynthetic process (GO:0009247)	1/41	0.33799201003979795	1.0	0	0	2.4390243902439024	2.6456902993025153	ST3GAL5
oligosaccharide metabolic process (GO:0009311)	1/41	0.33799201003979795	1.0	0	0	2.4390243902439024	2.6456902993025153	ST3GAL6
chromatin modification (GO:0016568)	6/475	0.3394844676780516	1.0	0	0	1.263157894736842	1.3646236845601123	HIST1H4A;BRPF3;MBD2;TLK1;IKZF1;DEK
detection of light stimulus (GO:0009583)	2/121	0.3415819885568875	1.0	0	0	1.6528925619834711	1.7754835457269882	FECH;METAP2
positive regulation of mitosis (GO:0045840)	1/42	0.34462567794504406	1.0	0	0	2.380952380952381	2.5364201010565606	RGCC
negative regulation of DNA binding (GO:0043392)	1/42	0.34462567794504406	1.0	0	0	2.380952380952381	2.5364201010565606	GATA1
negative regulation of epithelial cell migration (GO:0010633)	1/42	0.34462567794504406	1.0	0	0	2.380952380952381	2.5364201010565606	RGCC
positive regulation of cell killing (GO:0031343)	1/42	0.34462567794504406	1.0	0	0	2.380952380952381	2.5364201010565606	AP1G1
negative regulation of response to DNA damage stimulus (GO:2001021)	1/42	0.34462567794504406	1.0	0	0	2.380952380952381	2.5364201010565606	BCL2L1
regulation of alpha-beta T cell differentiation (GO:0046637)	1/42	0.34462567794504406	1.0	0	0	2.380952380952381	2.5364201010565606	IKZF1
negative regulation of T cell proliferation (GO:0042130)	1/42	0.34462567794504406	1.0	0	0	2.380952380952381	2.5364201010565606	TNFRSF14
regulation of protein acetylation (GO:1901983)	1/42	0.34462567794504406	1.0	0	0	2.380952380952381	2.5364201010565606	NFE2
adenylate cyclase-modulating G-protein coupled receptor signaling pathway (GO:0007188)	2/122	0.34521701824167955	1.0	0	0	1.639344262295082	1.7435770841488711	PDE4D;ADRB2
response to temperature stimulus (GO:0009266)	2/122	0.34521701824167955	1.0	0	0	1.639344262295082	1.7435770841488711	GMPR;ADRB2
regulation of leukocyte differentiation (GO:1902105)	3/210	0.35062850327750683	1.0	0	0	1.4285714285714286	1.4971828731897001	TAL1;IKZF1;ZFPM1
regulation of establishment of protein localization to plasma membrane (GO:0090003)	1/43	0.3511932019412653	1.0	0	0	2.3255813953488373	2.43353203271578	BCL2L1
forebrain cell migration (GO:0021885)	1/43	0.3511932019412653	1.0	0	0	2.3255813953488373	2.43353203271578	RHOA
nucleus organization (GO:0006997)	1/43	0.3511932019412653	1.0	0	0	2.3255813953488373	2.43353203271578	NUP153
negative regulation of epidermal growth factor receptor signaling pathway (GO:0042059)	1/43	0.3511932019412653	1.0	0	0	2.3255813953488373	2.43353203271578	AP2A2
cardiac septum morphogenesis (GO:0060411)	1/43	0.3511932019412653	1.0	0	0	2.3255813953488373	2.43353203271578	ZFPM1
acylglycerol biosynthetic process (GO:0046463)	1/43	0.3511932019412653	1.0	0	0	2.3255813953488373	2.43353203271578	LPCAT1
neutral lipid biosynthetic process (GO:0046460)	1/43	0.3511932019412653	1.0	0	0	2.3255813953488373	2.43353203271578	LPCAT1
negative regulation of carbohydrate metabolic process (GO:0045912)	1/43	0.3511932019412653	1.0	0	0	2.3255813953488373	2.43353203271578	CLTC
regulation of cardiac muscle contraction (GO:0055117)	1/43	0.3511932019412653	1.0	0	0	2.3255813953488373	2.43353203271578	PDE4D
regulation of leukocyte activation (GO:0002694)	5/390	0.35131374594715026	1.0	0	0	1.282051282051282	1.3411225534316562	SPTA1;AP1G1;TNFRSF14;IKZF1;CD47
regulation of response to DNA damage stimulus (GO:2001020)	2/124	0.35246744790144924	1.0	0	0	1.6129032258064515	1.6819306570530168	DEK;BCL2L1
regulation of T cell proliferation (GO:0042129)	2/125	0.3560823858036039	1.0	0	0	1.6	1.6521490465714057	SPTA1;TNFRSF14
regulation of protein ubiquitination (GO:0031396)	3/212	0.3560832045873771	1.0	0	0	1.4150943396226414	1.4612134736143685	USP4;ADRB2;BTRC
lymphocyte homeostasis (GO:0002260)	1/44	0.3576952382847675	1.0	0	0	2.272727272727273	2.3365316928219224	SPTA1
negative regulation of I-kappaB kinase/NF-kappaB signaling (GO:0043124)	1/44	0.3576952382847675	1.0	0	0	2.272727272727273	2.3365316928219224	RHOA
vasculature development (GO:0001944)	1/44	0.3576952382847675	1.0	0	0	2.272727272727273	2.3365316928219224	ANP32B
regulation of leukocyte mediated cytotoxicity (GO:0001910)	1/44	0.3576952382847675	1.0	0	0	2.272727272727273	2.3365316928219224	AP1G1
regulation of mRNA splicing, via spliceosome (GO:0048024)	1/44	0.3576952382847675	1.0	0	0	2.272727272727273	2.3365316928219224	MBNL1
negative regulation of mitosis (GO:0045839)	1/44	0.3576952382847675	1.0	0	0	2.272727272727273	2.3365316928219224	RGCC
neutrophil chemotaxis (GO:0030593)	1/44	0.3576952382847675	1.0	0	0	2.272727272727273	2.3365316928219224	PDE4D
negative regulation of ERBB signaling pathway (GO:1901185)	1/44	0.3576952382847675	1.0	0	0	2.272727272727273	2.3365316928219224	AP2A2
regulation of intracellular transport (GO:0032386)	5/394	0.3592372234201029	1.0	0	0	1.2690355329949239	1.2992034508224026	PDE4D;NUP153;ANP32B;YWHAZ;RHOA
cellular response to radiation (GO:0071478)	2/126	0.3596901730363681	1.0	0	0	1.5873015873015872	1.62303531514528	BCL2L1;METAP2
regulation of intrinsic apoptotic signaling pathway (GO:2001242)	2/126	0.3596901730363681	1.0	0	0	1.5873015873015872	1.62303531514528	GPX1;BCL2L1
vesicle organization (GO:0016050)	2/126	0.3596901730363681	1.0	0	0	1.5873015873015872	1.62303531514528	AP1G1;PICALM
response to ionizing radiation (GO:0010212)	2/127	0.3632905914777368	1.0	0	0	1.574803149606299	1.5945704527269837	GPX1;BCL2L1
eye morphogenesis (GO:0048592)	1/45	0.36413243667788175	1.0	0	0	2.2222222222222223	2.2449725344241993	HIPK1
cellular response to ionizing radiation (GO:0071479)	1/45	0.36413243667788175	1.0	0	0	2.2222222222222223	2.2449725344241993	BCL2L1
regulation of extrinsic apoptotic signaling pathway via death domain receptors (GO:1902041)	1/45	0.36413243667788175	1.0	0	0	2.2222222222222223	2.2449725344241993	GPX1
regulation of interleukin-2 production (GO:0032663)	1/45	0.36413243667788175	1.0	0	0	2.2222222222222223	2.2449725344241993	PDE4D
substantia nigra development (GO:0021762)	1/45	0.36413243667788175	1.0	0	0	2.2222222222222223	2.2449725344241993	RHOA
membrane docking (GO:0022406)	1/45	0.36413243667788175	1.0	0	0	2.2222222222222223	2.2449725344241993	RABEPK
neutrophil migration (GO:1990266)	1/45	0.36413243667788175	1.0	0	0	2.2222222222222223	2.2449725344241993	PDE4D
regulation of cellular response to oxidative stress (GO:1900407)	1/45	0.36413243667788175	1.0	0	0	2.2222222222222223	2.2449725344241993	GPX1
negative regulation of protein secretion (GO:0050709)	1/45	0.36413243667788175	1.0	0	0	2.2222222222222223	2.2449725344241993	RGCC
regulation of cellular response to insulin stimulus (GO:1900076)	1/45	0.36413243667788175	1.0	0	0	2.2222222222222223	2.2449725344241993	ADIPOR1
cellular response to amino acid stimulus (GO:0071230)	1/45	0.36413243667788175	1.0	0	0	2.2222222222222223	2.2449725344241993	BCL2L1
regulation of blood vessel endothelial cell migration (GO:0043535)	1/45	0.36413243667788175	1.0	0	0	2.2222222222222223	2.2449725344241993	RGCC
excretion (GO:0007588)	1/45	0.36413243667788175	1.0	0	0	2.2222222222222223	2.2449725344241993	AQP9
regulation of vesicle-mediated transport (GO:0060627)	4/306	0.36635554188894176	1.0	0	0	1.3071895424836601	1.312615674749699	AP1G1;CD47;ADD1;PICALM
B cell activation (GO:0042113)	2/128	0.36688342802432006	1.0	0	0	1.5625	1.5667361190551645	ITGA4;IKZF1
positive regulation of intracellular transport (GO:0032388)	3/217	0.3696927146829871	1.0	0	0	1.3824884792626728	1.3756909482823343	ANP32B;YWHAZ;RHOA
histone H3 acetylation (GO:0043966)	1/46	0.3705054405101429	1.0	0	0	2.1739130434782608	2.1584503263389245	BRPF3
inner ear development (GO:0048839)	1/46	0.3705054405101429	1.0	0	0	2.1739130434782608	2.1584503263389245	ANP32B
artery morphogenesis (GO:0048844)	1/46	0.3705054405101429	1.0	0	0	2.1739130434782608	2.1584503263389245	NPRL3
nucleotide-binding domain, leucine rich repeat containing receptor signaling pathway (GO:0035872)	1/46	0.3705054405101429	1.0	0	0	2.1739130434782608	2.1584503263389245	BCL2L1
cellular aldehyde metabolic process (GO:0006081)	1/46	0.3705054405101429	1.0	0	0	2.1739130434782608	2.1584503263389245	PNPO
positive regulation of homeostatic process (GO:0032846)	2/130	0.37404552786622697	1.0	0	0	1.5384615384615385	1.5128888564826721	TAL1;GATA1
cellular ion homeostasis (GO:0006873)	5/402	0.37510068987140693	1.0	0	0	1.2437810945273633	1.219602963593714	SLC11A2;SLC4A1;RHAG;CLCN3;ABCG2
negative regulation of mitotic cell cycle (GO:0045930)	3/219	0.3751231075284147	1.0	0	0	1.36986301369863	1.3431520823884784	RBM38;RGCC;BCL2L1
positive regulation of cyclase activity (GO:0031281)	1/47	0.376814886705751	1.0	0	0	2.127659574468085	2.0765983591870643	ADRB2
smooth muscle contraction (GO:0006939)	1/47	0.376814886705751	1.0	0	0	2.127659574468085	2.0765983591870643	PDE4D
neuron death (GO:0070997)	1/47	0.376814886705751	1.0	0	0	2.127659574468085	2.0765983591870643	BCL2L1
positive regulation of neuron apoptotic process (GO:0043525)	1/47	0.376814886705751	1.0	0	0	2.127659574468085	2.0765983591870643	RHOA
positive regulation of myeloid leukocyte differentiation (GO:0002763)	1/47	0.376814886705751	1.0	0	0	2.127659574468085	2.0765983591870643	IKZF1
skeletal muscle cell differentiation (GO:0035914)	1/47	0.376814886705751	1.0	0	0	2.127659574468085	2.0765983591870643	BTG2
positive regulation of intracellular protein transport (GO:0090316)	2/131	0.3776143893798206	1.0	0	0	1.5267175572519083	1.4868423480444537	ANP32B;RHOA
positive regulation of cell cycle process (GO:0090068)	3/220	0.3778349647222051	1.0	0	0	1.3636363636363635	1.3272242454063266	RBM38;RGCC;RHOA
DNA-templated transcription, initiation (GO:0006352)	3/220	0.3778349647222051	1.0	0	0	1.3636363636363635	1.3272242454063266	TFDP2;JUNB;HIST1H4F
signal transduction by p53 class mediator (GO:0072331)	2/132	0.38117486544468177	1.0	0	0	1.5151515151515151	1.461359158675233	RBM38;HIPK1
regulation of calcium ion transmembrane transport (GO:1903169)	1/48	0.3830614060395898	1.0	0	0	2.083333333333333	1.9990832782661128	PDE4D
natural killer cell activation (GO:0030101)	1/48	0.3830614060395898	1.0	0	0	2.083333333333333	1.9990832782661128	IKZF1
intrinsic apoptotic signaling pathway by p53 class mediator (GO:0072332)	1/48	0.3830614060395898	1.0	0	0	2.083333333333333	1.9990832782661128	HIPK1
regulation of calcium ion transmembrane transporter activity (GO:1901019)	1/48	0.3830614060395898	1.0	0	0	2.083333333333333	1.9990832782661128	PDE4D
cellular monovalent inorganic cation homeostasis (GO:0030004)	1/48	0.3830614060395898	1.0	0	0	2.083333333333333	1.9990832782661128	CLCN3
regulation of mRNA stability (GO:0043488)	1/48	0.3830614060395898	1.0	0	0	2.083333333333333	1.9990832782661128	RBM38
positive regulation of alpha-beta T cell activation (GO:0046635)	1/48	0.3830614060395898	1.0	0	0	2.083333333333333	1.9990832782661128	IKZF1
phospholipid transport (GO:0015914)	1/48	0.3830614060395898	1.0	0	0	2.083333333333333	1.9990832782661128	KCNN4
regulation of cytokinesis (GO:0032465)	1/48	0.3830614060395898	1.0	0	0	2.083333333333333	1.9990832782661128	RHOA
positive regulation of intrinsic apoptotic signaling pathway (GO:2001244)	1/48	0.3830614060395898	1.0	0	0	2.083333333333333	1.9990832782661128	BCL2L1
Rho protein signal transduction (GO:0007266)	1/48	0.3830614060395898	1.0	0	0	2.083333333333333	1.9990832782661128	RHOA
negative regulation of axonogenesis (GO:0050771)	1/48	0.3830614060395898	1.0	0	0	2.083333333333333	1.9990832782661128	RHOA
peptidyl-threonine modification (GO:0018210)	1/48	0.3830614060395898	1.0	0	0	2.083333333333333	1.9990832782661128	GALNT1
regulation of homeostatic process (GO:0032844)	4/314	0.38448268194988156	1.0	0	0	1.2738853503184713	1.2176516324754525	TAL1;PDE4D;ZFPM1;GATA1
positive regulation of immune effector process (GO:0002699)	2/133	0.38472676696819824	1.0	0	0	1.5037593984962405	1.436423898999103	AP1G1;TNFRSF14
regulation of response to oxidative stress (GO:1902882)	1/49	0.3892456229672477	1.0	0	0	2.040816326530612	1.925601455340292	GPX1
protein targeting to mitochondrion (GO:0006626)	1/49	0.3892456229672477	1.0	0	0	2.040816326530612	1.925601455340292	YWHAZ
regulation of cytokine production involved in immune response (GO:0002718)	1/49	0.3892456229672477	1.0	0	0	2.040816326530612	1.925601455340292	TNFRSF14
establishment of cell polarity (GO:0030010)	1/49	0.3892456229672477	1.0	0	0	2.040816326530612	1.925601455340292	RAB10
positive regulation of exocytosis (GO:0045921)	1/49	0.3892456229672477	1.0	0	0	2.040816326530612	1.925601455340292	AP1G1
glutathione metabolic process (GO:0006749)	1/49	0.3892456229672477	1.0	0	0	2.040816326530612	1.925601455340292	GPX1
response to glucagon (GO:0033762)	1/49	0.3892456229672477	1.0	0	0	2.040816326530612	1.925601455340292	PRKAR2B
response to unfolded protein (GO:0006986)	2/135	0.3918041128092912	1.0	0	0	1.4814814814814814	1.3881381871268632	DERL1;ADD1
regulation of proteasomal protein catabolic process (GO:0061136)	2/135	0.3918041128092912	1.0	0	0	1.4814814814814814	1.3881381871268632	GPX1;BTRC
cardiac muscle tissue morphogenesis (GO:0055008)	1/50	0.39536815575105444	1.0	0	0	2.0	1.8558758165687894	ZFPM1
epithelial to mesenchymal transition (GO:0001837)	1/50	0.39536815575105444	1.0	0	0	2.0	1.8558758165687894	LIMS1
endothelial cell migration (GO:0043542)	1/50	0.39536815575105444	1.0	0	0	2.0	1.8558758165687894	GPX1
regulation of cell killing (GO:0031341)	1/50	0.39536815575105444	1.0	0	0	2.0	1.8558758165687894	AP1G1
regulation of cell junction assembly (GO:1901888)	1/50	0.39536815575105444	1.0	0	0	2.0	1.8558758165687894	LIMS1
positive regulation of lyase activity (GO:0051349)	1/50	0.39536815575105444	1.0	0	0	2.0	1.8558758165687894	ADRB2
cognition (GO:0050890)	3/227	0.3967452413447178	1.0	0	0	1.3215859030837005	1.2217545115476696	BTG2;PRKAR2B;SLC11A2
regulation of ion transmembrane transporter activity (GO:0032412)	2/137	0.3988450044858849	1.0	0	0	1.4598540145985401	1.341872113135044	PDE4D;STOM
regulation of G-protein coupled receptor protein signaling pathway (GO:0008277)	2/137	0.3988450044858849	1.0	0	0	1.4598540145985401	1.341872113135044	ADRB2;METAP2
regulation of protein modification by small protein conjugation or removal (GO:1903320)	3/228	0.3994350278292476	1.0	0	0	1.3157894736842104	1.207505474633072	USP4;ADRB2;BTRC
digestive system process (GO:0022600)	1/51	0.4014296166851454	1.0	0	0	1.9607843137254901	1.7896530624922544	KCNN4
leukocyte homeostasis (GO:0001776)	1/51	0.4014296166851454	1.0	0	0	1.9607843137254901	1.7896530624922544	SPTA1
mitochondrial membrane organization (GO:0007006)	1/51	0.4014296166851454	1.0	0	0	1.9607843137254901	1.7896530624922544	BCL2L1
positive regulation of axonogenesis (GO:0050772)	1/51	0.4014296166851454	1.0	0	0	1.9607843137254901	1.7896530624922544	RHOA
regulation of RNA stability (GO:0043487)	1/51	0.4014296166851454	1.0	0	0	1.9607843137254901	1.7896530624922544	RBM38
response to light stimulus (GO:0009416)	4/322	0.40255117978521426	1.0	0	0	1.2422360248447204	1.1303515968461173	GPX1;FECH;JUNB;METAP2
nucleic acid phosphodiester bond hydrolysis (GO:0090305)	3/230	0.40480479870441993	1.0	0	0	1.3043478260869563	1.1795873563984944	DCLRE1B;RNASEH2A;AGO2
translational initiation (GO:0006413)	2/139	0.40584808950634144	1.0	0	0	1.4388489208633093	1.297519932625353	EIF5B;AGO2
cell cycle G2/M phase transition (GO:0044839)	2/139	0.40584808950634144	1.0	0	0	1.4388489208633093	1.297519932625353	PRKAR2B;BTRC
G2/M transition of mitotic cell cycle (GO:0000086)	2/139	0.40584808950634144	1.0	0	0	1.4388489208633093	1.297519932625353	PRKAR2B;BTRC
positive regulation of peptidyl-tyrosine phosphorylation (GO:0050731)	2/139	0.40584808950634144	1.0	0	0	1.4388489208633093	1.297519932625353	TNFRSF14;GATA1
response to carbohydrate (GO:0009743)	2/139	0.40584808950634144	1.0	0	0	1.4388489208633093	1.297519932625353	GPX1;RHOA
positive regulation of production of molecular mediator of immune response (GO:0002702)	1/52	0.40743061179994755	1.0	0	0	1.9230769230769231	1.7267012280609009	TNFRSF14
demethylation (GO:0070988)	1/52	0.40743061179994755	1.0	0	0	1.9230769230769231	1.7267012280609009	HIST1H4A
regulation of pH (GO:0006885)	1/52	0.40743061179994755	1.0	0	0	1.9230769230769231	1.7267012280609009	CLCN3
regulation of vasoconstriction (GO:0019229)	1/52	0.40743061179994755	1.0	0	0	1.9230769230769231	1.7267012280609009	RHOA
mesoderm development (GO:0007498)	1/52	0.40743061179994755	1.0	0	0	1.9230769230769231	1.7267012280609009	IKZF1
regulation of epithelial to mesenchymal transition (GO:0010717)	1/52	0.40743061179994755	1.0	0	0	1.9230769230769231	1.7267012280609009	RGCC
regulation of phagocytosis (GO:0050764)	1/52	0.40743061179994755	1.0	0	0	1.9230769230769231	1.7267012280609009	CD47
nuclear envelope organization (GO:0006998)	1/52	0.40743061179994755	1.0	0	0	1.9230769230769231	1.7267012280609009	NUP153
regulation of peptide transport (GO:0090087)	3/231	0.40748458204721194	1.0	0	0	1.2987012987012987	1.1659119253038488	SLC16A1;PRKAR2B;RHOA
regulation of cell activation (GO:0050865)	5/420	0.41075533933252467	1.0	0	0	1.1904761904761905	1.0592351466257368	SPTA1;AP1G1;TNFRSF14;IKZF1;CD47
regulation of transmembrane transporter activity (GO:0022898)	2/141	0.4128120829524558	1.0	0	0	1.4184397163120566	1.25498268726951	PDE4D;STOM
response to reactive oxygen species (GO:0000302)	2/141	0.4128120829524558	1.0	0	0	1.4184397163120566	1.25498268726951	PRDX2;GPX1
pyridine nucleotide metabolic process (GO:0019362)	1/53	0.4133717413870322	1.0	0	0	1.8867924528301885	1.6668075295427358	NADK2
negative regulation of lymphocyte proliferation (GO:0050672)	1/53	0.4133717413870322	1.0	0	0	1.8867924528301885	1.6668075295427358	TNFRSF14
negative regulation of mononuclear cell proliferation (GO:0032945)	1/53	0.4133717413870322	1.0	0	0	1.8867924528301885	1.6668075295427358	TNFRSF14
granulocyte chemotaxis (GO:0071621)	1/53	0.4133717413870322	1.0	0	0	1.8867924528301885	1.6668075295427358	PDE4D
cellular component disassembly involved in execution phase of apoptosis (GO:0006921)	1/53	0.4133717413870322	1.0	0	0	1.8867924528301885	1.6668075295427358	ADD1
forebrain development (GO:0030900)	1/53	0.4133717413870322	1.0	0	0	1.8867924528301885	1.6668075295427358	IKZF1
nicotinamide nucleotide metabolic process (GO:0046496)	1/53	0.4133717413870322	1.0	0	0	1.8867924528301885	1.6668075295427358	NADK2
regulation of intracellular steroid hormone receptor signaling pathway (GO:0033143)	1/53	0.4133717413870322	1.0	0	0	1.8867924528301885	1.6668075295427358	RHOA
positive regulation of cytokine production (GO:0001819)	4/327	0.41379861386708006	1.0	0	0	1.2232415902140672	1.079358854362934	RGCC;PDE4D;TNFRSF14;ZFPM1
apoptotic signaling pathway (GO:0097190)	4/327	0.41379861386708006	1.0	0	0	1.2232415902140672	1.079358854362934	GPX1;HIPK1;YWHAZ;BCL2L1
regulation of cell division (GO:0051302)	3/234	0.4155023441451383	1.0	0	0	1.282051282051282	1.1259833627658078	RGCC;TAL1;RHOA
positive regulation of cytoskeleton organization (GO:0051495)	2/142	0.4162790368686154	1.0	0	0	1.408450704225352	1.2343654674331783	RGCC;RHOA
growth (GO:0040007)	4/329	0.41828552250083284	1.0	0	0	1.21580547112462	1.0596851203142377	GPX1;PDE4D;ADD1;BCL2L1
negative regulation of nuclear division (GO:0051784)	1/54	0.41925359962796727	1.0	0	0	1.8518518518518516	1.6097764674832942	RGCC
regulation of striated muscle contraction (GO:0006942)	1/54	0.41925359962796727	1.0	0	0	1.8518518518518516	1.6097764674832942	PDE4D
response to topologically incorrect protein (GO:0035966)	2/143	0.4197357656077661	1.0	0	0	1.3986013986013985	1.2141676855874857	DERL1;ADD1
positive regulation of nuclear division (GO:0051785)	1/55	0.42507677491741497	1.0	0	0	1.8181818181818181	1.555428144559808	RGCC
regulation of release of sequestered calcium ion into cytosol (GO:0051279)	1/55	0.42507677491741497	1.0	0	0	1.8181818181818181	1.555428144559808	PDE4D
arachidonic acid metabolic process (GO:0019369)	1/55	0.42507677491741497	1.0	0	0	1.8181818181818181	1.555428144559808	GPX1
positive regulation of histone modification (GO:0031058)	1/55	0.42507677491741497	1.0	0	0	1.8181818181818181	1.555428144559808	HIST1H1B
establishment of protein localization to mitochondrion (GO:0072655)	1/55	0.42507677491741497	1.0	0	0	1.8181818181818181	1.555428144559808	YWHAZ
granulocyte migration (GO:0097530)	1/55	0.42507677491741497	1.0	0	0	1.8181818181818181	1.555428144559808	PDE4D
embryonic digit morphogenesis (GO:0042733)	1/55	0.42507677491741497	1.0	0	0	1.8181818181818181	1.555428144559808	C2CD3
heart looping (GO:0001947)	1/55	0.42507677491741497	1.0	0	0	1.8181818181818181	1.555428144559808	C2CD3
JNK cascade (GO:0007254)	1/55	0.42507677491741497	1.0	0	0	1.8181818181818181	1.555428144559808	STRADB
response to endoplasmic reticulum stress (GO:0034976)	2/145	0.4266179815542056	1.0	0	0	1.379310344827586	1.174988031695819	DERL1;ADD1
positive regulation of protein ubiquitination (GO:0031398)	2/146	0.43004319511194083	1.0	0	0	1.36986301369863	1.1559857830013276	ADRB2;BTRC
negative regulation of leukocyte proliferation (GO:0070664)	1/56	0.4308418497249187	1.0	0	0	1.7857142857142856	1.5035967753747068	TNFRSF14
positive regulation of chromatin modification (GO:1903310)	1/56	0.4308418497249187	1.0	0	0	1.7857142857142856	1.5035967753747068	HIST1H1B
positive regulation of JAK-STAT cascade (GO:0046427)	1/56	0.4308418497249187	1.0	0	0	1.7857142857142856	1.5035967753747068	ADIPOR1
positive regulation of leukocyte chemotaxis (GO:0002690)	1/56	0.4308418497249187	1.0	0	0	1.7857142857142856	1.5035967753747068	ADAM10
muscle tissue morphogenesis (GO:0060415)	1/56	0.4308418497249187	1.0	0	0	1.7857142857142856	1.5035967753747068	ZFPM1
cell morphogenesis involved in differentiation (GO:0000904)	2/147	0.43345763628652706	1.0	0	0	1.3605442176870748	1.1373621936954512	ITGA4;LIMS1
cellular response to acid chemical (GO:0071229)	2/147	0.43345763628652706	1.0	0	0	1.3605442176870748	1.1373621936954512	ADD1;BCL2L1
response to hypoxia (GO:0001666)	3/241	0.4340724447116274	1.0	0	0	1.2448132780082986	1.0388512475267988	RGCC;SLC11A2;RHOA
regulation of DNA repair (GO:0006282)	1/57	0.43654940104748474	1.0	0	0	1.7543859649122806	1.4541293591926518	DEK
positive regulation of actin filament polymerization (GO:0030838)	1/57	0.43654940104748474	1.0	0	0	1.7543859649122806	1.4541293591926518	RHOA
homotypic cell-cell adhesion (GO:0034109)	1/57	0.43654940104748474	1.0	0	0	1.7543859649122806	1.4541293591926518	GATA1
regulation of myotube differentiation (GO:0010830)	1/57	0.43654940104748474	1.0	0	0	1.7543859649122806	1.4541293591926518	RBM38
regulation of proteolysis involved in cellular protein catabolic process (GO:1903050)	2/148	0.43686117755399606	1.0	0	0	1.3513513513513513	1.1191078457513242	GPX1;BTRC
Ras protein signal transduction (GO:0007265)	2/148	0.43686117755399606	1.0	0	0	1.3513513513513513	1.1191078457513242	KSR1;RHOA
embryonic pattern specification (GO:0009880)	1/58	0.4421999998339941	1.0	0	0	1.7241379310344827	1.40688450161069	C2CD3
protein localization to mitochondrion (GO:0070585)	1/58	0.4421999998339941	1.0	0	0	1.7241379310344827	1.40688450161069	YWHAZ
cyclic nucleotide metabolic process (GO:0009187)	1/58	0.4421999998339941	1.0	0	0	1.7241379310344827	1.40688450161069	PDE4D
response to decreased oxygen levels (GO:0036293)	3/245	0.44458799670428034	1.0	0	0	1.2244897959183672	0.9925803376929472	RGCC;SLC11A2;RHOA
response to insulin (GO:0032868)	3/246	0.4472051347111335	1.0	0	0	1.2195121951219512	0.9813876527987433	RAB10;STRADB;GCNT1
cytokine-mediated signaling pathway (GO:0019221)	4/342	0.44724229721976533	1.0	0	0	1.1695906432748537	0.9411167009121326	TNFRSF14;NUP153;ACKR1;ADIPOR1
activation of phospholipase C activity (GO:0007202)	1/59	0.4477942115947188	1.0	0	0	1.694915254237288	1.3617313579986585	PRKAR2B
positive regulation of cytokine biosynthetic process (GO:0042108)	1/59	0.4477942115947188	1.0	0	0	1.694915254237288	1.3617313579986585	ZFPM1
regionalization (GO:0003002)	3/247	0.4498174108345097	1.0	0	0	1.214574898785425	0.9703403225819855	BTG2;HIPK1;MLLT3
regulation of cell morphogenesis involved in differentiation (GO:0010769)	3/248	0.4524247463334758	1.0	0	0	1.2096774193548387	0.9594360920781823	RGCC;RHOA;LIMS1
ER to Golgi vesicle-mediated transport (GO:0006888)	1/60	0.4533325962584122	1.0	0	0	1.6666666666666665	1.3185486913700535	ANK1
G-protein coupled receptor signaling pathway, coupled to cyclic nucleotide second messenger (GO:0007187)	2/153	0.45371117010204237	1.0	0	0	1.3071895424836601	1.0330646700621704	PDE4D;ADRB2
regulation of transporter activity (GO:0032409)	2/153	0.45371117010204237	1.0	0	0	1.3071895424836601	1.0330646700621704	PDE4D;STOM
response to radiation (GO:0009314)	5/442	0.4539284087501635	1.0	0	0	1.1312217194570136	0.8934567684986133	GPX1;FECH;JUNB;BCL2L1;METAP2
developmental maturation (GO:0021700)	2/154	0.4570468311439537	1.0	0	0	1.2987012987012987	1.0168434002432059	TAL1;PICALM
response to virus (GO:0009615)	3/250	0.45762428602441424	1.0	0	0	1.2	0.9380481212628593	GYPA;TNFRSF14;BCL2L1
glial cell differentiation (GO:0010001)	1/61	0.4588157080798082	1.0	0	0	1.639344262295082	1.277224027866703	RHOA
apoptotic mitochondrial changes (GO:0008637)	1/61	0.4588157080798082	1.0	0	0	1.639344262295082	1.277224027866703	BCL2L1
glycosphingolipid metabolic process (GO:0006687)	1/61	0.4588157080798082	1.0	0	0	1.639344262295082	1.277224027866703	ST3GAL5
secretion by tissue (GO:0032941)	1/61	0.4588157080798082	1.0	0	0	1.639344262295082	1.277224027866703	KCNN4
regulation of mitotic cell cycle phase transition (GO:1901990)	3/251	0.46021633843555304	1.0	0	0	1.1952191235059761	0.9275600786162991	RBM38;RGCC;BCL2L1
regulation of cellular protein catabolic process (GO:1903362)	2/155	0.46037079708956224	1.0	0	0	1.2903225806451613	1.0009329465522856	GPX1;BTRC
activation of protein kinase activity (GO:0032147)	3/252	0.46280314664857775	1.0	0	0	1.1904761904761905	0.917206529204166	PRKAR2B;STRADB;ADRB2
cell cycle checkpoint (GO:0000075)	2/156	0.46368296753757027	1.0	0	0	1.282051282051282	0.9853259229505374	DCLRE1B;BCL2L1
cell aging (GO:0007569)	1/62	0.46424409609515765	1.0	0	0	1.6129032258064515	1.2376528966309015	LIMS1
negative regulation of G-protein coupled receptor protein signaling pathway (GO:0045744)	1/62	0.46424409609515765	1.0	0	0	1.6129032258064515	1.2376528966309015	ADRB2
phosphatidylcholine metabolic process (GO:0046470)	1/62	0.46424409609515765	1.0	0	0	1.6129032258064515	1.2376528966309015	LPCAT1
negative regulation of nucleocytoplasmic transport (GO:0046823)	1/62	0.46424409609515765	1.0	0	0	1.6129032258064515	1.2376528966309015	NUP153
stem cell differentiation (GO:0048863)	1/62	0.46424409609515765	1.0	0	0	1.6129032258064515	1.2376528966309015	TAL1
regulation of adenylate cyclase activity (GO:0045761)	1/62	0.46424409609515765	1.0	0	0	1.6129032258064515	1.2376528966309015	ADRB2
embryonic heart tube morphogenesis (GO:0003143)	1/62	0.46424409609515765	1.0	0	0	1.6129032258064515	1.2376528966309015	C2CD3
gene silencing (GO:0016458)	1/62	0.46424409609515765	1.0	0	0	1.6129032258064515	1.2376528966309015	AGO2
cellular response to retinoic acid (GO:0071300)	1/62	0.46424409609515765	1.0	0	0	1.6129032258064515	1.2376528966309015	ADD1
cellular component disassembly (GO:0022411)	4/350	0.46484528227771627	1.0	0	0	1.1428571428571428	0.8754864629084954	NFE2;ADAM10;NUP153;ADD1
actin cytoskeleton organization (GO:0030036)	3/253	0.4653846376484244	1.0	0	0	1.185770750988142	0.9069854200543851	EPB41;RHOA;ADD1
negative regulation of cell cycle process (GO:0010948)	3/254	0.4679607396663785	1.0	0	0	1.1811023622047243	0.8968947356517815	RBM38;RGCC;BCL2L1
modification of morphology or physiology of other organism involved in symbiotic interaction (GO:0051817)	1/63	0.46961830357510553	1.0	0	0	1.5873015873015872	1.199738149649429	BCL2L1
neural nucleus development (GO:0048857)	1/63	0.46961830357510553	1.0	0	0	1.5873015873015872	1.199738149649429	RHOA
positive regulation of T cell differentiation (GO:0045582)	1/63	0.46961830357510553	1.0	0	0	1.5873015873015872	1.199738149649429	IKZF1
sphingolipid biosynthetic process (GO:0030148)	1/63	0.46961830357510553	1.0	0	0	1.5873015873015872	1.199738149649429	ST3GAL5
positive regulation of protein modification by small protein conjugation or removal (GO:1903322)	2/158	0.470271536490919	1.0	0	0	1.2658227848101264	0.9549936884673478	ADRB2;BTRC
spermatogenesis (GO:0007283)	4/353	0.4713966921471508	1.0	0	0	1.13314447592068	0.8521873151133856	TSNAXIP1;HIST1H1A;AGFG1;BCL2L1
cellular chemical homeostasis (GO:0055082)	5/452	0.47328989234604624	1.0	0	0	1.1061946902654867	0.8274858384960039	SLC11A2;SLC4A1;RHAG;CLCN3;ABCG2
male gamete generation (GO:0048232)	4/354	0.4735740625614532	1.0	0	0	1.1299435028248588	0.8445728400712647	TSNAXIP1;HIST1H1A;AGFG1;BCL2L1
response to osmotic stress (GO:0006970)	1/64	0.4749388686968527	1.0	0	0	1.5625	1.1633893448594332	AQP9
negative regulation of angiogenesis (GO:0016525)	1/64	0.4749388686968527	1.0	0	0	1.5625	1.1633893448594332	RGCC
positive regulation of mitochondrion organization (GO:0010822)	1/64	0.4749388686968527	1.0	0	0	1.5625	1.1633893448594332	YWHAZ
regulation of receptor-mediated endocytosis (GO:0048259)	1/64	0.4749388686968527	1.0	0	0	1.5625	1.1633893448594332	PICALM
ceramide metabolic process (GO:0006672)	1/64	0.4749388686968527	1.0	0	0	1.5625	1.1633893448594332	ST3GAL5
fatty acid oxidation (GO:0019395)	1/64	0.4749388686968527	1.0	0	0	1.5625	1.1633893448594332	ADIPOR1
activation of signaling protein activity involved in unfolded protein response (GO:0006987)	1/64	0.4749388686968527	1.0	0	0	1.5625	1.1633893448594332	ADD1
multicellular organismal development (GO:0007275)	5/453	0.4752146173194056	1.0	0	0	1.1037527593818985	0.8211796369255048	HEMGN;NFE2;TSNAXIP1;KLF3;AGFG1
ubiquitin-dependent protein catabolic process (GO:0006511)	4/355	0.47574813461604204	1.0	0	0	1.1267605633802817	0.8370328943625239	USP4;USP32;DERL1;BTRC
regulation of epithelial cell proliferation (GO:0050678)	3/258	0.47820986013431094	1.0	0	0	1.1627906976744187	0.8577972150020325	RGCC;GPX1;LIMS1
epithelial cell migration (GO:0010631)	1/65	0.48020632426609916	1.0	0	0	1.5384615384615385	1.1285221926382514	GPX1
lipid oxidation (GO:0034440)	1/65	0.48020632426609916	1.0	0	0	1.5384615384615385	1.1285221926382514	ADIPOR1
positive regulation of cAMP biosynthetic process (GO:0030819)	1/65	0.48020632426609916	1.0	0	0	1.5384615384615385	1.1285221926382514	ADRB2
associative learning (GO:0008306)	1/65	0.48020632426609916	1.0	0	0	1.5384615384615385	1.1285221926382514	BTG2
striated muscle cell development (GO:0055002)	1/65	0.48020632426609916	1.0	0	0	1.5384615384615385	1.1285221926382514	GPX1
negative regulation of lipid metabolic process (GO:0045833)	1/65	0.48020632426609916	1.0	0	0	1.5384615384615385	1.1285221926382514	LPCAT1
oxidoreduction coenzyme metabolic process (GO:0006733)	1/65	0.48020632426609916	1.0	0	0	1.5384615384615385	1.1285221926382514	NADK2
response to oxygen levels (GO:0070482)	3/259	0.48075797889312005	1.0	0	0	1.1583011583011582	0.8483296886749951	RGCC;SLC11A2;RHOA
positive regulation of protein kinase activity (GO:0045860)	5/456	0.4809752965414458	1.0	0	0	1.0964912280701753	0.8025650972993023	RGCC;PRKAR2B;STRADB;ADRB2;ADD1
tissue morphogenesis (GO:0048729)	4/358	0.48225007931615627	1.0	0	0	1.1173184357541899	0.8148519136595284	C2CD3;GCNT1;BTRC;ZFPM1
regulation of protein catabolic process (GO:0042176)	3/260	0.48330030125733314	1.0	0	0	1.153846153846154	0.8389812424583889	GPX1;LPCAT1;BTRC
membrane lipid metabolic process (GO:0006643)	2/162	0.4833030570302441	1.0	0	0	1.2345679012345678	0.897668363981128	ST3GAL5;ST3GAL6
negative regulation of cell division (GO:0051782)	1/66	0.48542119763416497	1.0	0	0	1.5151515151515151	1.0950580548451947	RGCC
positive regulation of translation (GO:0045727)	1/66	0.48542119763416497	1.0	0	0	1.5151515151515151	1.0950580548451947	RHOA
positive regulation of nuclease activity (GO:0032075)	1/66	0.48542119763416497	1.0	0	0	1.5151515151515151	1.0950580548451947	ADD1
negative regulation of blood vessel morphogenesis (GO:2000181)	1/66	0.48542119763416497	1.0	0	0	1.5151515151515151	1.0950580548451947	RGCC
cellular response to peptide hormone stimulus (GO:0071375)	3/261	0.48583676313402885	1.0	0	0	1.1494252873563218	0.8297501032487876	RAB10;PRKAR2B;STRADB
vasculogenesis (GO:0001570)	1/67	0.4905840112592053	1.0	0	0	1.4925373134328357	1.062923489351843	JUNB
transcription elongation from RNA polymerase II promoter (GO:0006368)	1/67	0.4905840112592053	1.0	0	0	1.4925373134328357	1.062923489351843	ELL2
positive regulation of phospholipase C activity (GO:0010863)	1/67	0.4905840112592053	1.0	0	0	1.4925373134328357	1.062923489351843	PRKAR2B
DNA damage response, signal transduction by p53 class mediator resulting in cell cycle arrest (GO:0006977)	1/67	0.4905840112592053	1.0	0	0	1.4925373134328357	1.062923489351843	RBM38
humoral immune response (GO:0006959)	3/263	0.4908918547543344	1.0	0	0	1.1406844106463878	0.8116328104906672	RGCC;HIST1H2BJ;HIST1H2BK
regulation of immune effector process (GO:0002697)	3/264	0.4934103618724416	1.0	0	0	1.1363636363636365	0.8027432660794038	AP1G1;TNFRSF14;AP2A2
regulation of cell cycle phase transition (GO:1901987)	3/264	0.4934103618724416	1.0	0	0	1.1363636363636365	0.8027432660794038	RBM38;RGCC;BCL2L1
modification-dependent protein catabolic process (GO:0019941)	4/364	0.4951585484143796	1.0	0	0	1.098901098901099	0.7723926020565453	USP4;USP32;DERL1;BTRC
cytokine production (GO:0001816)	1/68	0.4956952821636893	1.0	0	0	1.4705882352941175	1.0320498404767982	RGCC
signal transduction involved in mitotic G1 DNA damage checkpoint (GO:0072431)	1/68	0.4956952821636893	1.0	0	0	1.4705882352941175	1.0320498404767982	RBM38
regulation of leukocyte chemotaxis (GO:0002688)	1/68	0.4956952821636893	1.0	0	0	1.4705882352941175	1.0320498404767982	ADAM10
glucose transport (GO:0015758)	1/68	0.4956952821636893	1.0	0	0	1.4705882352941175	1.0320498404767982	NUP153
intracellular signal transduction involved in G1 DNA damage checkpoint (GO:1902400)	1/68	0.4956952821636893	1.0	0	0	1.4705882352941175	1.0320498404767982	RBM38
regulation of membrane potential (GO:0042391)	3/266	0.4984290000410134	1.0	0	0	1.1278195488721803	0.7852941281092473	PIEZO1;KCNN4;BCL2L1
heart development (GO:0007507)	2/167	0.49931269554681895	1.0	0	0	1.1976047904191618	0.8317637546201448	ITGA4;TFDP2
positive regulation of lymphocyte mediated immunity (GO:0002708)	1/69	0.500755522308534	1.0	0	0	1.4492753623188406	1.0023728643798007	AP1G1
hexose transport (GO:0008645)	1/69	0.500755522308534	1.0	0	0	1.4492753623188406	1.0023728643798007	NUP153
negative regulation of cysteine-type endopeptidase activity involved in apoptotic process (GO:0043154)	1/69	0.500755522308534	1.0	0	0	1.4492753623188406	1.0023728643798007	GPX1
positive regulation of protein polymerization (GO:0032273)	1/69	0.500755522308534	1.0	0	0	1.4492753623188406	1.0023728643798007	RHOA
regulation of phospholipase C activity (GO:1900274)	1/69	0.500755522308534	1.0	0	0	1.4492753623188406	1.0023728643798007	PRKAR2B
signal transduction involved in mitotic cell cycle checkpoint (GO:0072413)	1/69	0.500755522308534	1.0	0	0	1.4492753623188406	1.0023728643798007	RBM38
signal transduction involved in mitotic DNA damage checkpoint (GO:1902402)	1/69	0.500755522308534	1.0	0	0	1.4492753623188406	1.0023728643798007	RBM38
signal transduction involved in mitotic DNA integrity checkpoint (GO:1902403)	1/69	0.500755522308534	1.0	0	0	1.4492753623188406	1.0023728643798007	RBM38
mRNA export from nucleus (GO:0006406)	1/69	0.500755522308534	1.0	0	0	1.4492753623188406	1.0023728643798007	AGFG1
adherens junction organization (GO:0034332)	1/69	0.500755522308534	1.0	0	0	1.4492753623188406	1.0023728643798007	CADM3
positive regulation of apoptotic signaling pathway (GO:2001235)	2/168	0.5024765895852316	1.0	0	0	1.1904761904761905	0.8192931286002882	YWHAZ;BCL2L1
modification-dependent macromolecule catabolic process (GO:0043632)	4/368	0.5036896294019457	1.0	0	0	1.0869565217391304	0.7454293644360733	USP4;USP32;DERL1;BTRC
regulation of insulin secretion (GO:0050796)	2/169	0.5056276520142977	1.0	0	0	1.183431952662722	0.8070470368769694	SLC16A1;PRKAR2B
macromolecule methylation (GO:0043414)	2/169	0.5056276520142977	1.0	0	0	1.183431952662722	0.8070470368769694	BTG2;MRM1
hormone secretion (GO:0046879)	1/70	0.5057652387756465	1.0	0	0	1.4285714285714286	0.9738323890627562	YWHAZ
negative regulation of vasculature development (GO:1901343)	1/70	0.5057652387756465	1.0	0	0	1.4285714285714286	0.9738323890627562	RGCC
cellular response to alcohol (GO:0097306)	1/70	0.5057652387756465	1.0	0	0	1.4285714285714286	0.9738323890627562	FECH
transcription from RNA polymerase II promoter (GO:0006366)	5/470	0.507565938675034	1.0	0	0	1.0638297872340425	0.7214134554068606	ELF1;TAL1;DEK;GATA1;ELL2
regulation of lymphocyte proliferation (GO:0050670)	2/170	0.5087658221654249	1.0	0	0	1.1764705882352942	0.7950205207405536	SPTA1;TNFRSF14
pyruvate metabolic process (GO:0006090)	1/71	0.5107249334696091	1.0	0	0	1.408450704225352	0.946372006161961	SLC16A1
tissue remodeling (GO:0048771)	1/71	0.5107249334696091	1.0	0	0	1.408450704225352	0.946372006161961	ITGA4
signal transduction involved in DNA damage checkpoint (GO:0072422)	1/71	0.5107249334696091	1.0	0	0	1.408450704225352	0.946372006161961	RBM38
negative regulation of cysteine-type endopeptidase activity (GO:2000117)	1/71	0.5107249334696091	1.0	0	0	1.408450704225352	0.946372006161961	GPX1
signal transduction involved in DNA integrity checkpoint (GO:0072401)	1/71	0.5107249334696091	1.0	0	0	1.408450704225352	0.946372006161961	RBM38
regulation of epidermal growth factor receptor signaling pathway (GO:0042058)	1/71	0.5107249334696091	1.0	0	0	1.408450704225352	0.946372006161961	AP2A2
monosaccharide transport (GO:0015749)	1/71	0.5107249334696091	1.0	0	0	1.408450704225352	0.946372006161961	NUP153
organophosphate ester transport (GO:0015748)	1/71	0.5107249334696091	1.0	0	0	1.408450704225352	0.946372006161961	KCNN4
body fluid secretion (GO:0007589)	1/71	0.5107249334696091	1.0	0	0	1.408450704225352	0.946372006161961	KCNN4
regulation of calcium ion transport (GO:0051924)	2/171	0.5118910416934445	1.0	0	0	1.1695906432748537	0.7832087553008301	PDE4D;RHOA
regulation of mononuclear cell proliferation (GO:0032944)	2/171	0.5118910416934445	1.0	0	0	1.1695906432748537	0.7832087553008301	SPTA1;TNFRSF14
lymphocyte differentiation (GO:0030098)	2/172	0.5150032547861086	1.0	0	0	1.1627906976744187	0.7716070446108667	ITGA4;IKZF1
smoothened signaling pathway (GO:0007224)	1/72	0.5156351033007534	1.0	0	0	1.3888888888888888	0.919938788617928	HIPK1
regulation of heart rate (GO:0002027)	1/72	0.5156351033007534	1.0	0	0	1.3888888888888888	0.919938788617928	PDE4D
positive regulation of cAMP metabolic process (GO:0030816)	1/72	0.5156351033007534	1.0	0	0	1.3888888888888888	0.919938788617928	ADRB2
regulation of nuclease activity (GO:0032069)	1/72	0.5156351033007534	1.0	0	0	1.3888888888888888	0.919938788617928	ADD1
positive regulation of ubiquitin-protein ligase activity involved in mitotic cell cycle (GO:0051437)	1/72	0.5156351033007534	1.0	0	0	1.3888888888888888	0.919938788617928	BTRC
regulation of calcium ion transport into cytosol (GO:0010522)	1/72	0.5156351033007534	1.0	0	0	1.3888888888888888	0.919938788617928	PDE4D
signal transduction involved in cell cycle checkpoint (GO:0072395)	1/72	0.5156351033007534	1.0	0	0	1.3888888888888888	0.919938788617928	RBM38
protein targeting (GO:0006605)	3/273	0.5157953425762584	1.0	0	0	1.098901098901099	0.7275222143851364	ANK1;YWHAZ;TRAK2
regulation of transcription factor import into nucleus (GO:0042990)	1/73	0.5204962404113022	1.0	0	0	1.36986301369863	0.894483032857864	RHOA
epithelial cell proliferation (GO:0050673)	1/73	0.5204962404113022	1.0	0	0	1.36986301369863	0.894483032857864	BTRC
regulation of cyclase activity (GO:0031279)	1/73	0.5204962404113022	1.0	0	0	1.36986301369863	0.894483032857864	ADRB2
negative regulation of T cell activation (GO:0050868)	1/73	0.5204962404113022	1.0	0	0	1.36986301369863	0.894483032857864	TNFRSF14
protein localization to membrane (GO:0072657)	3/276	0.5231401543880055	1.0	0	0	1.0869565217391304	0.7042455099961409	RAB10;ITGA4;ANK1
blood vessel morphogenesis (GO:0048514)	1/74	0.5253088319278648	1.0	0	0	1.3513513513513513	0.8699580243936624	NPRL3
negative regulation of leukocyte differentiation (GO:1902106)	1/74	0.5253088319278648	1.0	0	0	1.3513513513513513	0.8699580243936624	ZFPM1
collagen catabolic process (GO:0030574)	1/74	0.5253088319278648	1.0	0	0	1.3513513513513513	0.8699580243936624	ADAM10
regulation of ERBB signaling pathway (GO:1901184)	1/74	0.5253088319278648	1.0	0	0	1.3513513513513513	0.8699580243936624	AP2A2
spindle organization (GO:0007051)	1/74	0.5253088319278648	1.0	0	0	1.3513513513513513	0.8699580243936624	RHOA
mitotic cell cycle phase transition (GO:0044772)	3/277	0.5255750039599109	1.0	0	0	1.083032490974729	0.6966740470359337	ORC5;PRKAR2B;BTRC
positive regulation of kinase activity (GO:0033674)	5/480	0.5262289221400817	1.0	0	0	1.0416666666666665	0.6687697372168215	RGCC;PRKAR2B;STRADB;ADRB2;ADD1
regulation of leukocyte proliferation (GO:0070663)	2/176	0.5273210092073617	1.0	0	0	1.1363636363636365	0.7272111252861629	SPTA1;TNFRSF14
dephosphorylation (GO:0016311)	3/278	0.5280030645994315	1.0	0	0	1.079136690647482	0.6891940911443847	PHLPP2;BTRC;ACP1
positive regulation of GTPase activity (GO:0043547)	5/482	0.5299253068024153	1.0	0	0	1.0373443983402488	0.6587336233704301	DENND4A;NPRL3;RANBP10;AGFG1;LIMS1
muscle cell development (GO:0055001)	1/75	0.5300733603880184	1.0	0	0	1.3333333333333335	0.8463198215841419	GPX1
glycoprotein metabolic process (GO:0009100)	1/75	0.5300733603880184	1.0	0	0	1.3333333333333335	0.8463198215841419	GCNT1
hormone transport (GO:0009914)	1/75	0.5300733603880184	1.0	0	0	1.3333333333333335	0.8463198215841419	YWHAZ
positive regulation of lymphocyte differentiation (GO:0045621)	1/75	0.5300733603880184	1.0	0	0	1.3333333333333335	0.8463198215841419	IKZF1
mRNA splicing, via spliceosome (GO:0000398)	2/177	0.5303674350378217	1.0	0	0	1.1299435028248588	0.7165934903761267	MBNL1;HNRNPA1
RNA splicing, via transesterification reactions with bulged adenosine as nucleophile (GO:0000377)	2/177	0.5303674350378217	1.0	0	0	1.1299435028248588	0.7165934903761267	MBNL1;HNRNPA1
positive regulation of GTP catabolic process (GO:0033126)	5/483	0.5317687869375068	1.0	0	0	1.0351966873706004	0.6537748396800817	DENND4A;NPRL3;RANBP10;AGFG1;LIMS1
fatty acid metabolic process (GO:0006631)	3/280	0.5328386372157148	1.0	0	0	1.0714285714285714	0.6745035483090511	GPX1;PRKAR2B;ADIPOR1
positive regulation of cell migration (GO:0030335)	3/280	0.5328386372157148	1.0	0	0	1.0714285714285714	0.6745035483090511	ADAM10;TNFRSF14;RHOA
cell cycle phase transition (GO:0044770)	3/280	0.5328386372157148	1.0	0	0	1.0714285714285714	0.6745035483090511	ORC5;PRKAR2B;BTRC
glycerophospholipid biosynthetic process (GO:0046474)	2/178	0.5334005682638644	1.0	0	0	1.1235955056179774	0.7061602268238372	SH3YL1;LPCAT1
regulation of JAK-STAT cascade (GO:0046425)	1/76	0.5347903032317255	1.0	0	0	1.3157894736842104	0.8235270598650016	ADIPOR1
modification of morphology or physiology of other organism (GO:0035821)	1/76	0.5347903032317255	1.0	0	0	1.3157894736842104	0.8235270598650016	BCL2L1
myeloid leukocyte migration (GO:0097529)	1/76	0.5347903032317255	1.0	0	0	1.3157894736842104	0.8235270598650016	PDE4D
T cell costimulation (GO:0031295)	1/76	0.5347903032317255	1.0	0	0	1.3157894736842104	0.8235270598650016	TNFRSF14
regulation of circadian rhythm (GO:0042752)	1/76	0.5347903032317255	1.0	0	0	1.3157894736842104	0.8235270598650016	BTRC
mitochondrion organization (GO:0007005)	2/179	0.5364203690006744	1.0	0	0	1.1173184357541899	0.6959074354939822	MTFR1;BCL2L1
monovalent inorganic cation transport (GO:0015672)	4/384	0.5371605065235718	1.0	0	0	1.0416666666666665	0.647352431566344	SLC11A2;RHAG;KCNN4;ANK1
pattern specification process (GO:0007389)	4/385	0.5392154832927111	1.0	0	0	1.0389610389610389	0.6417039007697072	BTG2;C2CD3;HIPK1;MLLT3
regulation of lyase activity (GO:0051339)	1/77	0.5394601334395485	1.0	0	0	1.2987012987012987	0.8015407693503878	ADRB2
cell-cell junction assembly (GO:0007043)	1/77	0.5394601334395485	1.0	0	0	1.2987012987012987	0.8015407693503878	RHOA
regulation of DNA binding (GO:0051101)	1/77	0.5394601334395485	1.0	0	0	1.2987012987012987	0.8015407693503878	GATA1
lymphocyte costimulation (GO:0031294)	1/77	0.5394601334395485	1.0	0	0	1.2987012987012987	0.8015407693503878	TNFRSF14
multi-organism behavior (GO:0051705)	1/77	0.5394601334395485	1.0	0	0	1.2987012987012987	0.8015407693503878	MBD2
positive regulation of leukocyte mediated immunity (GO:0002705)	1/78	0.544083319204552	1.0	0	0	1.282051282051282	0.7803242096814753	AP1G1
ovulation cycle process (GO:0022602)	1/78	0.544083319204552	1.0	0	0	1.282051282051282	0.7803242096814753	BCL2L1
regulation of cell-matrix adhesion (GO:0001952)	1/78	0.544083319204552	1.0	0	0	1.282051282051282	0.7803242096814753	LIMS1
regulation of ubiquitin-protein ligase activity involved in mitotic cell cycle (GO:0051439)	1/78	0.544083319204552	1.0	0	0	1.282051282051282	0.7803242096814753	BTRC
positive regulation of protein kinase B signaling (GO:0051897)	1/78	0.544083319204552	1.0	0	0	1.282051282051282	0.7803242096814753	GPX1
axis specification (GO:0009798)	1/78	0.544083319204552	1.0	0	0	1.282051282051282	0.7803242096814753	C2CD3
regulation of production of molecular mediator of immune response (GO:0002700)	1/79	0.5486603241296241	1.0	0	0	1.2658227848101264	0.7598427169488645	TNFRSF14
eye development (GO:0001654)	1/79	0.5486603241296241	1.0	0	0	1.2658227848101264	0.7598427169488645	HIPK1
cytokinesis (GO:0000910)	1/79	0.5486603241296241	1.0	0	0	1.2658227848101264	0.7598427169488645	BCL2L1
regulation of carbohydrate biosynthetic process (GO:0043255)	1/79	0.5486603241296241	1.0	0	0	1.2658227848101264	0.7598427169488645	CLTC
gamete generation (GO:0007276)	4/390	0.549421371343259	1.0	0	0	1.0256410256410255	0.6142457504144084	TSNAXIP1;HIST1H1A;AGFG1;BCL2L1
positive regulation of cell motility (GO:2000147)	3/287	0.5495428820576257	1.0	0	0	1.0452961672473868	0.6257858569984627	ADAM10;TNFRSF14;RHOA
RNA splicing, via transesterification reactions (GO:0000375)	2/184	0.5513181333441729	1.0	0	0	1.0869565217391304	0.6472209369080557	MBNL1;HNRNPA1
proteolysis involved in cellular protein catabolic process (GO:0051603)	4/391	0.551448528516531	1.0	0	0	1.0230179028132993	0.6089071863152787	USP4;USP32;DERL1;BTRC
regulation of mitotic cell cycle (GO:0007346)	4/391	0.551448528516531	1.0	0	0	1.0230179028132993	0.6089071863152787	RBM38;RGCC;TAL1;BCL2L1
behavior (GO:0007610)	5/494	0.5518314780052933	1.0	0	0	1.0121457489878543	0.6017333732644244	BTG2;PRKAR2B;TAL1;SLC11A2;MBD2
positive regulation of protein import into nucleus (GO:0042307)	1/80	0.5531916072648388	1.0	0	0	1.25	0.7400635631950074	RHOA
multicellular organismal catabolic process (GO:0044243)	1/80	0.5531916072648388	1.0	0	0	1.25	0.7400635631950074	ADAM10
regulation of organelle assembly (GO:1902115)	1/80	0.5531916072648388	1.0	0	0	1.25	0.7400635631950074	RHOA
positive regulation of phospholipase activity (GO:0010518)	1/80	0.5531916072648388	1.0	0	0	1.25	0.7400635631950074	PRKAR2B
response to oxidative stress (GO:0006979)	3/290	0.5565945659541983	1.0	0	0	1.0344827586206897	0.6061222684822164	PRDX2;GPX1;SLC11A2
DNA replication (GO:0006260)	2/186	0.5571827441654297	1.0	0	0	1.0752688172043012	0.6288838778392551	ORC5;RNASEH2A
phosphatidylinositol biosynthetic process (GO:0006661)	1/81	0.5576776229377498	1.0	0	0	1.2345679012345678	0.7209558274390895	SH3YL1
platelet degranulation (GO:0002576)	1/81	0.5576776229377498	1.0	0	0	1.2345679012345678	0.7209558274390895	BRPF3
ethanolamine-containing compound metabolic process (GO:0042439)	1/81	0.5576776229377498	1.0	0	0	1.2345679012345678	0.7209558274390895	LPCAT1
protein heterooligomerization (GO:0051291)	1/81	0.5576776229377498	1.0	0	0	1.2345679012345678	0.7209558274390895	LIMS1
response to nutrient levels (GO:0031667)	3/291	0.5589305523233701	1.0	0	0	1.0309278350515463	0.5997217001055581	SLC16A1;GPX1;ABCG2
brain development (GO:0007420)	2/187	0.5600946930839619	1.0	0	0	1.06951871657754	0.6199458981337604	C2CD3;H3F3A
establishment of protein localization to organelle (GO:0072594)	3/292	0.5612591938210512	1.0	0	0	1.0273972602739725	0.5933963620756026	RAB10;YWHAZ;HIST1H1B
regulation of cellular amine metabolic process (GO:0033238)	1/82	0.5621188211968801	1.0	0	0	1.2195121951219512	0.7024902753883752	LPCAT1
positive regulation of cyclic nucleotide biosynthetic process (GO:0030804)	1/82	0.5621188211968801	1.0	0	0	1.2195121951219512	0.7024902753883752	ADRB2
monovalent inorganic cation homeostasis (GO:0055067)	1/82	0.5621188211968801	1.0	0	0	1.2195121951219512	0.7024902753883752	CLCN3
anaphase-promoting complex-dependent proteasomal ubiquitin-dependent protein catabolic process (GO:0031145)	1/82	0.5621188211968801	1.0	0	0	1.2195121951219512	0.7024902753883752	BTRC
mRNA processing (GO:0006397)	4/397	0.5635108012408891	1.0	0	0	1.0075566750629723	0.5779030504349235	RBM38;MBNL1;AGO2;HNRNPA1
regulation of peptidyl-tyrosine phosphorylation (GO:0050730)	2/189	0.5658777669000009	1.0	0	0	1.0582010582010581	0.6025155382457227	TNFRSF14;GATA1
regulation of peptide hormone secretion (GO:0090276)	2/189	0.5658777669000009	1.0	0	0	1.0582010582010581	0.6025155382457227	SLC16A1;PRKAR2B
collagen metabolic process (GO:0032963)	1/83	0.5665156476761636	1.0	0	0	1.2048192771084338	0.6846392496691033	ADAM10
positive regulation of T cell proliferation (GO:0042102)	1/83	0.5665156476761636	1.0	0	0	1.2048192771084338	0.6846392496691033	SPTA1
positive regulation of ossification (GO:0045778)	1/83	0.5665156476761636	1.0	0	0	1.2048192771084338	0.6846392496691033	ADRB2
cell-cell adhesion via plasma-membrane adhesion molecules (GO:0098742)	2/190	0.5687488526635092	1.0	0	0	1.0526315789473684	0.5940171852778321	CADM3;ITGA4
positive regulation of cellular component movement (GO:0051272)	3/296	0.5704996622057579	1.0	0	0	1.0135135135135136	0.5688270626171673	ADAM10;TNFRSF14;RHOA
glycerolipid metabolic process (GO:0046486)	3/296	0.5704996622057579	1.0	0	0	1.0135135135135136	0.5688270626171673	SH3YL1;GPX1;LPCAT1
positive regulation of purine nucleotide biosynthetic process (GO:1900373)	1/84	0.5708685433147935	1.0	0	0	1.1904761904761905	0.667376568686618	ADRB2
positive regulation of protein localization to nucleus (GO:1900182)	1/84	0.5708685433147935	1.0	0	0	1.1904761904761905	0.667376568686618	RHOA
positive regulation of nucleotide biosynthetic process (GO:0030810)	1/84	0.5708685433147935	1.0	0	0	1.1904761904761905	0.667376568686618	ADRB2
post-embryonic development (GO:0009791)	1/84	0.5708685433147935	1.0	0	0	1.1904761904761905	0.667376568686618	AGO2
cell-cell adhesion (GO:0098609)	2/191	0.5716062810934518	1.0	0	0	1.0471204188481675	0.5856595229003597	CADM3;ITGA4
regulation of peptide secretion (GO:0002791)	2/192	0.5744500370339674	1.0	0	0	1.0416666666666665	0.5774397429314583	SLC16A1;PRKAR2B
regulation of anion transport (GO:0044070)	1/85	0.5751779449472499	1.0	0	0	1.1764705882352942	0.6506774312789515	CLCN3
regulation of striated muscle cell differentiation (GO:0051153)	1/85	0.5751779449472499	1.0	0	0	1.1764705882352942	0.6506774312789515	RBM38
cellular response to light stimulus (GO:0071482)	1/85	0.5751779449472499	1.0	0	0	1.1764705882352942	0.6506774312789515	METAP2
regulation of cellular response to stress (GO:0080135)	4/404	0.5773594127361992	1.0	0	0	0.9900990099009901	0.5438517894774592	GPX1;FECH;DEK;BCL2L1
embryonic limb morphogenesis (GO:0030326)	1/86	0.5794442849420854	1.0	0	0	1.1627906976744187	0.6345183304084362	MBNL1
myeloid leukocyte activation (GO:0002274)	1/86	0.5794442849420854	1.0	0	0	1.1627906976744187	0.6345183304084362	ADAM10
long-chain fatty acid metabolic process (GO:0001676)	1/86	0.5794442849420854	1.0	0	0	1.1627906976744187	0.6345183304084362	GPX1
embryonic appendage morphogenesis (GO:0035113)	1/86	0.5794442849420854	1.0	0	0	1.1627906976744187	0.6345183304084362	MBNL1
cellular response to insulin stimulus (GO:0032869)	2/195	0.5828991415938182	1.0	0	0	1.0256410256410255	0.5535806221324497	RAB10;STRADB
central nervous system neuron differentiation (GO:0021953)	1/87	0.5836679914950987	1.0	0	0	1.1494252873563218	0.6188769718730642	TAL1
positive regulation of ubiquitin-protein transferase activity (GO:0051443)	1/87	0.5836679914950987	1.0	0	0	1.1494252873563218	0.6188769718730642	BTRC
regulation of fat cell differentiation (GO:0045598)	1/87	0.5836679914950987	1.0	0	0	1.1494252873563218	0.6188769718730642	ZFPM1
regulation of receptor activity (GO:0010469)	1/87	0.5836679914950987	1.0	0	0	1.1494252873563218	0.6188769718730642	PDE4D
regulation of cell morphogenesis (GO:0022604)	4/408	0.5851613549057431	1.0	0	0	0.9803921568627451	0.5253604406176697	SPTA1;RGCC;RHOA;LIMS1
coenzyme metabolic process (GO:0006732)	2/196	0.5856880874581174	1.0	0	0	1.020408163265306	0.5458856174239327	NADK2;PNPO
actin filament-based process (GO:0030029)	3/303	0.5863806130401347	1.0	0	0	0.9900990099009901	0.5285011781566897	EPB41;RHOA;ADD1
fatty acid derivative metabolic process (GO:1901568)	1/88	0.5878494885157634	1.0	0	0	1.1363636363636365	0.6037321997294077	GPX1
negative regulation of cell morphogenesis involved in differentiation (GO:0010771)	1/88	0.5878494885157634	1.0	0	0	1.1363636363636365	0.6037321997294077	RHOA
regulation of endothelial cell proliferation (GO:0001936)	1/88	0.5878494885157634	1.0	0	0	1.1363636363636365	0.6037321997294077	RGCC
membrane lipid biosynthetic process (GO:0046467)	1/88	0.5878494885157634	1.0	0	0	1.1363636363636365	0.6037321997294077	ST3GAL5
positive regulation of inflammatory response (GO:0050729)	1/88	0.5878494885157634	1.0	0	0	1.1363636363636365	0.6037321997294077	CD47
icosanoid metabolic process (GO:0006690)	1/88	0.5878494885157634	1.0	0	0	1.1363636363636365	0.6037321997294077	GPX1
positive regulation of Rab GTPase activity (GO:0032851)	1/88	0.5878494885157634	1.0	0	0	1.1363636363636365	0.6037321997294077	DENND4A
regulation of Rab GTPase activity (GO:0032313)	1/88	0.5878494885157634	1.0	0	0	1.1363636363636365	0.6037321997294077	DENND4A
positive regulation of locomotion (GO:0040017)	3/304	0.5886187683159203	1.0	0	0	0.9868421052631579	0.5230031815693493	ADAM10;TNFRSF14;RHOA
energy derivation by oxidation of organic compounds (GO:0015980)	2/198	0.5912247998288709	1.0	0	0	1.0101010101010102	0.5308676383214641	PRKAR2B;MTFR1
RNA modification (GO:0009451)	1/89	0.591989195722158	1.0	0	0	1.1235955056179774	0.5890639266674167	MRM1
phototransduction, visible light (GO:0007603)	1/89	0.591989195722158	1.0	0	0	1.1235955056179774	0.5890639266674167	METAP2
multicellular organismal macromolecule metabolic process (GO:0044259)	1/89	0.591989195722158	1.0	0	0	1.1235955056179774	0.5890639266674167	ADAM10
negative regulation of inflammatory response (GO:0050728)	1/89	0.591989195722158	1.0	0	0	1.1235955056179774	0.5890639266674167	GPX1
regulation of autophagy (GO:0010506)	1/89	0.591989195722158	1.0	0	0	1.1235955056179774	0.5890639266674167	BCL2L1
stress-activated MAPK cascade (GO:0051403)	1/89	0.591989195722158	1.0	0	0	1.1235955056179774	0.5890639266674167	STRADB
regulation of phospholipase activity (GO:0010517)	1/89	0.591989195722158	1.0	0	0	1.1235955056179774	0.5890639266674167	PRKAR2B
regulation of dendrite development (GO:0050773)	1/89	0.591989195722158	1.0	0	0	1.1235955056179774	0.5890639266674167	RHOA
regulation of cyclin-dependent protein serine/threonine kinase activity (GO:0000079)	1/89	0.591989195722158	1.0	0	0	1.1235955056179774	0.5890639266674167	RGCC
regulation of glucose transport (GO:0010827)	1/90	0.5960875287025766	1.0	0	0	1.1111111111111112	0.5748530694005267	NUP153
water-soluble vitamin metabolic process (GO:0006767)	1/90	0.5960875287025766	1.0	0	0	1.1111111111111112	0.5748530694005267	PNPO
positive regulation of chemotaxis (GO:0050921)	1/90	0.5960875287025766	1.0	0	0	1.1111111111111112	0.5748530694005267	ADAM10
epithelial tube morphogenesis (GO:0060562)	1/90	0.5960875287025766	1.0	0	0	1.1111111111111112	0.5748530694005267	C2CD3
positive regulation of lipase activity (GO:0060193)	1/90	0.5960875287025766	1.0	0	0	1.1111111111111112	0.5748530694005267	PRKAR2B
DNA-templated transcription, elongation (GO:0006354)	1/90	0.5960875287025766	1.0	0	0	1.1111111111111112	0.5748530694005267	ELL2
positive regulation of response to external stimulus (GO:0032103)	2/201	0.599426855548892	1.0	0	0	0.9950248756218905	0.5092351453244182	ADAM10;CD47
negative regulation of canonical Wnt signaling pathway (GO:0090090)	1/91	0.6001448988156681	1.0	0	0	1.098901098901099	0.5610814888965181	MLLT3
positive regulation of cyclic nucleotide metabolic process (GO:0030801)	1/91	0.6001448988156681	1.0	0	0	1.098901098901099	0.5610814888965181	ADRB2
DNA damage response, signal transduction by p53 class mediator (GO:0030330)	1/91	0.6001448988156681	1.0	0	0	1.098901098901099	0.5610814888965181	RBM38
negative regulation of neuron projection development (GO:0010977)	1/91	0.6001448988156681	1.0	0	0	1.098901098901099	0.5610814888965181	RHOA
glycerolipid biosynthetic process (GO:0045017)	2/202	0.6021333969171315	1.0	0	0	0.9900990099009901	0.5022537313438769	SH3YL1;LPCAT1
positive regulation of ligase activity (GO:0051351)	1/92	0.6041617136020576	1.0	0	0	1.0869565217391304	0.5477319338379639	BTRC
regulation of endothelial cell migration (GO:0010594)	1/92	0.6041617136020576	1.0	0	0	1.0869565217391304	0.5477319338379639	RGCC
hormone-mediated signaling pathway (GO:0009755)	1/93	0.6081383763355012	1.0	0	0	1.0752688172043012	0.5347879895206189	ADIPOR1
maintenance of protein location in cell (GO:0032507)	1/93	0.6081383763355012	1.0	0	0	1.0752688172043012	0.5347879895206189	GYPA
positive regulation of cell-substrate adhesion (GO:0010811)	1/93	0.6081383763355012	1.0	0	0	1.0752688172043012	0.5347879895206189	LIMS1
RNA splicing (GO:0008380)	3/313	0.6084125327560264	1.0	0	0	0.9584664536741213	0.4762640120855478	RBM38;MBNL1;HNRNPA1
response to extracellular stimulus (GO:0009991)	3/313	0.6084125327560264	1.0	0	0	0.9584664536741213	0.4762640120855478	SLC16A1;GPX1;ABCG2
proteasome-mediated ubiquitin-dependent protein catabolic process (GO:0043161)	2/205	0.6101706085303744	1.0	0	0	0.975609756097561	0.4819674876139342	DERL1;BTRC
regulation of ion transmembrane transport (GO:0034765)	3/314	0.6105726262166263	1.0	0	0	0.9554140127388534	0.47136117577546144	PDE4D;STOM;CLCN3
multicellular organismal metabolic process (GO:0044236)	1/94	0.6120752863236749	1.0	0	0	1.0638297872340425	0.5222340289010804	ADAM10
cellular response to lipid (GO:0071396)	3/315	0.6127248115961659	1.0	0	0	0.9523809523809524	0.46651368053813064	FECH;PDE4D;ADD1
phospholipid biosynthetic process (GO:0008654)	2/206	0.6128222215179961	1.0	0	0	0.9708737864077669	0.4754178630533448	SH3YL1;LPCAT1
regulation of lymphocyte mediated immunity (GO:0002706)	1/95	0.6159728391110465	1.0	0	0	1.0526315789473684	0.5100551671293798	AP1G1
regulation of cytokine-mediated signaling pathway (GO:0001959)	1/95	0.6159728391110465	1.0	0	0	1.0526315789473684	0.5100551671293798	HIPK1
peptidyl-serine modification (GO:0018209)	1/97	0.6236514348962008	1.0	0	0	1.0309278350515463	0.48676666454578205	GALNT1
regulation of histone modification (GO:0031056)	1/97	0.6236514348962008	1.0	0	0	1.0309278350515463	0.48676666454578205	HIST1H1B
regulation of T cell differentiation (GO:0045580)	1/97	0.6236514348962008	1.0	0	0	1.0309278350515463	0.48676666454578205	IKZF1
T cell differentiation (GO:0030217)	1/97	0.6236514348962008	1.0	0	0	1.0309278350515463	0.48676666454578205	IKZF1
regeneration (GO:0031099)	1/97	0.6236514348962008	1.0	0	0	1.0309278350515463	0.48676666454578205	GPX1
post-translational protein modification (GO:0043687)	2/211	0.6258746774328615	1.0	0	0	0.9478672985781991	0.4441754727185236	GALNT1;GCNT1
negative regulation of cell cycle (GO:0045786)	4/430	0.6265537891678911	1.0	0	0	0.9302325581395349	0.4349029318313739	RBM38;RGCC;STRADB;BCL2L1
regulation of peptidyl-serine phosphorylation (GO:0033135)	1/98	0.6274332493027582	1.0	0	0	1.020408163265306	0.4756306012730807	PDE4D
regulation of cAMP biosynthetic process (GO:0030817)	1/98	0.6274332493027582	1.0	0	0	1.020408163265306	0.4756306012730807	ADRB2
proteasomal protein catabolic process (GO:0010498)	2/212	0.6284441179937611	1.0	0	0	0.9433962264150942	0.43821525301922976	DERL1;BTRC
regulation of I-kappaB kinase/NF-kappaB signaling (GO:0043122)	2/213	0.6309999041522566	1.0	0	0	0.9389671361502347	0.43234701252497887	BTRC;RHOA
glycosaminoglycan biosynthetic process (GO:0006024)	1/99	0.6311772493570809	1.0	0	0	1.0101010101010102	0.4648167207852822	ST3GAL6
negative regulation of G1/S transition of mitotic cell cycle (GO:2000134)	1/99	0.6311772493570809	1.0	0	0	1.0101010101010102	0.4648167207852822	RBM38
negative regulation of cell cycle G1/S phase transition (GO:1902807)	1/99	0.6311772493570809	1.0	0	0	1.0101010101010102	0.4648167207852822	RBM38
T cell receptor signaling pathway (GO:0050852)	1/99	0.6311772493570809	1.0	0	0	1.0101010101010102	0.4648167207852822	PDE4D
regulation of Wnt signaling pathway (GO:0030111)	2/214	0.6335420505971561	1.0	0	0	0.9345794392523363	0.42656906842253234	MBD2;MLLT3
aminoglycan biosynthetic process (GO:0006023)	1/100	0.6348838112697764	1.0	0	0	1.0	0.454313271209604	ST3GAL6
response to estradiol (GO:0032355)	1/100	0.6348838112697764	1.0	0	0	1.0	0.454313271209604	GPX1
response to calcium ion (GO:0051592)	1/100	0.6348838112697764	1.0	0	0	1.0	0.454313271209604	JUNB
leukocyte chemotaxis (GO:0030595)	1/100	0.6348838112697764	1.0	0	0	1.0	0.454313271209604	PDE4D
fertilization (GO:0009566)	1/100	0.6348838112697764	1.0	0	0	1.0	0.454313271209604	BCL2L1
unsaturated fatty acid metabolic process (GO:0033559)	1/100	0.6348838112697764	1.0	0	0	1.0	0.454313271209604	GPX1
organophosphate biosynthetic process (GO:0090407)	4/436	0.6373808901567164	1.0	0	0	0.9174311926605505	0.41319987006971304	NADK2;SH3YL1;PNPO;LPCAT1
regulation of transmembrane transport (GO:0034762)	3/327	0.6379291071786508	1.0	0	0	0.9174311926605505	0.41241111842767975	PDE4D;STOM;CLCN3
RNA 3'-end processing (GO:0031123)	1/101	0.6385533074411538	1.0	0	0	0.9900990099009901	0.444109028159821	ZCCHC6
protein methylation (GO:0006479)	1/101	0.6385533074411538	1.0	0	0	0.9900990099009901	0.444109028159821	BTG2
histone acetylation (GO:0016573)	1/101	0.6385533074411538	1.0	0	0	0.9900990099009901	0.444109028159821	BRPF3
protein alkylation (GO:0008213)	1/101	0.6385533074411538	1.0	0	0	0.9900990099009901	0.444109028159821	BTG2
regulation of response to cytokine stimulus (GO:0060759)	1/101	0.6385533074411538	1.0	0	0	0.9900990099009901	0.444109028159821	HIPK1
limb morphogenesis (GO:0035108)	1/101	0.6385533074411538	1.0	0	0	0.9900990099009901	0.444109028159821	MBNL1
appendage morphogenesis (GO:0035107)	1/101	0.6385533074411538	1.0	0	0	0.9900990099009901	0.444109028159821	MBNL1
tube morphogenesis (GO:0035239)	1/101	0.6385533074411538	1.0	0	0	0.9900990099009901	0.444109028159821	C2CD3
defense response to other organism (GO:0098542)	3/328	0.6399772850352137	1.0	0	0	0.9146341463414633	0.40822188602813303	HIST1H2BJ;HIST1H2BK;TNFRSF14
negative regulation of lymphocyte activation (GO:0051250)	1/102	0.642186106799596	1.0	0	0	0.9803921568627451	0.4341932660003131	TNFRSF14
regulation of chromatin modification (GO:1903308)	1/102	0.642186106799596	1.0	0	0	0.9803921568627451	0.4341932660003131	HIST1H1B
peptidyl-tyrosine dephosphorylation (GO:0035335)	1/102	0.642186106799596	1.0	0	0	0.9803921568627451	0.4341932660003131	ACP1
inorganic cation transmembrane transport (GO:0098662)	4/440	0.6444859906925758	1.0	0	0	0.9090909090909091	0.3993656304961567	SLC25A37;SLC11A2;RHAG;KCNN4
maintenance of location in cell (GO:0051651)	1/103	0.6457825744876868	1.0	0	0	0.9708737864077669	0.4245557318962019	GYPA
mitotic cell cycle checkpoint (GO:0007093)	1/103	0.6457825744876868	1.0	0	0	0.9708737864077669	0.4245557318962019	BCL2L1
sensory organ development (GO:0007423)	1/103	0.6457825744876868	1.0	0	0	0.9708737864077669	0.4245557318962019	HIPK1
regulation of ubiquitin-protein transferase activity (GO:0051438)	1/103	0.6457825744876868	1.0	0	0	0.9708737864077669	0.4245557318962019	BTRC
negative regulation of immune response (GO:0050777)	1/103	0.6457825744876868	1.0	0	0	0.9708737864077669	0.4245557318962019	GPX1
regulation of intracellular protein transport (GO:0033157)	2/219	0.6460487750415385	1.0	0	0	0.91324200913242	0.3989774199903919	ANP32B;RHOA
RNA catabolic process (GO:0006401)	2/220	0.6485094501114488	1.0	0	0	0.9090909090909091	0.3937079118822904	ZCCHC6;RNASEH2A
detection of visible light (GO:0009584)	1/104	0.6493430720264805	1.0	0	0	0.9615384615384616	0.41518662074311746	METAP2
negative regulation of intracellular transport (GO:0032387)	1/104	0.6493430720264805	1.0	0	0	0.9615384615384616	0.41518662074311746	NUP153
negative regulation of growth (GO:0045926)	2/221	0.6509566170228185	1.0	0	0	0.904977375565611	0.388517900010941	ADRB2;ADIPOR1
negative regulation of endopeptidase activity (GO:0010951)	2/222	0.6533902983899537	1.0	0	0	0.9009009009009009	0.3834059710030989	GPX1;PICALM
neuron differentiation (GO:0030182)	2/222	0.6533902983899537	1.0	0	0	0.9009009009009009	0.3834059710030989	TAL1;HIPK1
signal transduction in response to DNA damage (GO:0042770)	1/106	0.6563575850020138	1.0	0	0	0.9433962264150942	0.3972165466624089	RBM38
negative regulation of cell projection organization (GO:0031345)	1/106	0.6563575850020138	1.0	0	0	0.9433962264150942	0.3972165466624089	RHOA
internal peptidyl-lysine acetylation (GO:0018393)	1/106	0.6563575850020138	1.0	0	0	0.9433962264150942	0.3972165466624089	BRPF3
carboxylic acid transport (GO:0046942)	2/224	0.6582172994486138	1.0	0	0	0.8928571428571428	0.37341085701043936	SLC16A1;AQP9
cholesterol metabolic process (GO:0008203)	1/107	0.6598123057378238	1.0	0	0	0.9345794392523363	0.3885980090210649	FECH
positive regulation of behavior (GO:0048520)	1/107	0.6598123057378238	1.0	0	0	0.9345794392523363	0.3885980090210649	ADAM10
organic acid transport (GO:0015849)	2/226	0.6629906518949221	1.0	0	0	0.8849557522123893	0.36371184832006737	SLC16A1;AQP9
regulation of ligase activity (GO:0051340)	1/108	0.6632324670568477	1.0	0	0	0.9259259259259258	0.38021270482153136	BTRC
maintenance of protein location (GO:0045185)	1/108	0.6632324670568477	1.0	0	0	0.9259259259259258	0.38021270482153136	GYPA
peptidyl-lysine acetylation (GO:0018394)	1/108	0.6632324670568477	1.0	0	0	0.9259259259259258	0.38021270482153136	BRPF3
hydrogen ion transmembrane transport (GO:1902600)	1/108	0.6632324670568477	1.0	0	0	0.9259259259259258	0.38021270482153136	SLC11A2
phototransduction (GO:0007602)	1/109	0.6666184129739804	1.0	0	0	0.9174311926605505	0.37205274428146	METAP2
gene expression (GO:0010467)	6/672	0.6673523658497421	1.0	0	0	0.8928571428571428	0.3611045427923364	EIF5B;TFDP2;AGO2;HNRNPA1;JUNB;YWHAZ
cellular response to lipopolysaccharide (GO:0071222)	1/110	0.6699704840956059	1.0	0	0	0.9090909090909091	0.36411056468741915	PDE4D
glycerophospholipid metabolic process (GO:0006650)	2/229	0.6700505565904329	1.0	0	0	0.8733624454148471	0.34969616755130617	SH3YL1;LPCAT1
regulation of hormone secretion (GO:0046883)	2/230	0.6723772715757	1.0	0	0	0.8695652173913043	0.3451614608336895	SLC16A1;PRKAR2B
negative regulation of peptidase activity (GO:0010466)	2/230	0.6723772715757	1.0	0	0	0.8695652173913043	0.3451614608336895	GPX1;PICALM
internal protein amino acid acetylation (GO:0006475)	1/111	0.6732890175997336	1.0	0	0	0.9009009009009009	0.3563789142944757	BRPF3
response to retinoic acid (GO:0032526)	1/111	0.6732890175997336	1.0	0	0	0.9009009009009009	0.3563789142944757	ADD1
negative regulation of intracellular signal transduction (GO:1902532)	3/345	0.6735572634189149	1.0	0	0	0.8695652173913043	0.34363675053036574	GPX1;RHOA;BCL2L1
regulation of mitosis (GO:0007088)	1/112	0.6765743473112501	1.0	0	0	0.8928571428571428	0.3488508370242237	RGCC
regulation of exocytosis (GO:0017157)	1/112	0.6765743473112501	1.0	0	0	0.8928571428571428	0.3488508370242237	AP1G1
regulation of cell shape (GO:0008360)	1/112	0.6765743473112501	1.0	0	0	0.8928571428571428	0.3488508370242237	SPTA1
cellular response to abiotic stimulus (GO:0071214)	2/232	0.6769910005907156	1.0	0	0	0.8620689655172413	0.3362907751978766	BCL2L1;METAP2
exocytosis (GO:0006887)	2/233	0.6792780767789255	1.0	0	0	0.8583690987124464	0.3319525292353066	BRPF3;ANK1
peptide metabolic process (GO:0006518)	1/113	0.6798268039735822	1.0	0	0	0.8849557522123893	0.3415196577808831	GPX1
negative regulation of protein ubiquitination (GO:0031397)	1/113	0.6798268039735822	1.0	0	0	0.8849557522123893	0.3415196577808831	USP4
regulation of lipid biosynthetic process (GO:0046890)	1/113	0.6798268039735822	1.0	0	0	0.8849557522123893	0.3415196577808831	LPCAT1
regulation of cAMP metabolic process (GO:0030814)	1/113	0.6798268039735822	1.0	0	0	0.8849557522123893	0.3415196577808831	ADRB2
regulation of Ras GTPase activity (GO:0032318)	3/349	0.6811175472952581	1.0	0	0	0.8595988538681948	0.33010347670184353	DENND4A;RANBP10;AGFG1
divalent metal ion transport (GO:0070838)	2/234	0.6815520032758883	1.0	0	0	0.8547008547008548	0.3276775416030025	SLC11A2;KCNN4
regulation of protein kinase B signaling (GO:0051896)	1/114	0.683046714602197	1.0	0	0	0.8771929824561403	0.33437896978401616	GPX1
regulation of axonogenesis (GO:0050770)	1/114	0.683046714602197	1.0	0	0	0.8771929824561403	0.33437896978401616	RHOA
angiogenesis (GO:0001525)	2/236	0.6860605393564587	1.0	0	0	0.847457627118644	0.3193130553892198	GPX1;TAL1
positive regulation of lymphocyte proliferation (GO:0050671)	1/115	0.6862344035181568	1.0	0	0	0.8695652173913043	0.3274226204612682	SPTA1
establishment of protein localization to endoplasmic reticulum (GO:0072599)	1/115	0.6862344035181568	1.0	0	0	0.8695652173913043	0.3274226204612682	RAB10
extracellular matrix disassembly (GO:0022617)	1/116	0.6893901914288371	1.0	0	0	0.8620689655172413	0.3206447005974302	ADAM10
regulation of cyclic nucleotide biosynthetic process (GO:0030802)	1/116	0.6893901914288371	1.0	0	0	0.8620689655172413	0.3206447005974302	ADRB2
cellular response to molecule of bacterial origin (GO:0071219)	1/116	0.6893901914288371	1.0	0	0	0.8620689655172413	0.3206447005974302	PDE4D
positive regulation of mononuclear cell proliferation (GO:0032946)	1/116	0.6893901914288371	1.0	0	0	0.8620689655172413	0.3206447005974302	SPTA1
ossification (GO:0001503)	1/116	0.6893901914288371	1.0	0	0	0.8620689655172413	0.3206447005974302	RHOA
divalent inorganic cation transport (GO:0072511)	2/238	0.6905168789780503	1.0	0	0	0.8403361344537814	0.31118895954452414	SLC11A2;KCNN4
cilium assembly (GO:0042384)	1/118	0.6956073317848006	1.0	0	0	0.847457627118644	0.30760165790371924	C2CD3
negative regulation of protein serine/threonine kinase activity (GO:0071901)	1/118	0.6956073317848006	1.0	0	0	0.847457627118644	0.30760165790371924	PRKAR2B
positive regulation of leukocyte differentiation (GO:1902107)	1/118	0.6956073317848006	1.0	0	0	0.847457627118644	0.30760165790371924	IKZF1
cell maturation (GO:0048469)	1/118	0.6956073317848006	1.0	0	0	0.847457627118644	0.30760165790371924	TAL1
positive regulation of cell development (GO:0010720)	3/358	0.6976541469907028	1.0	0	0	0.8379888268156425	0.30170261768173146	RGCC;RHOA;LIMS1
positive regulation of leukocyte proliferation (GO:0070665)	1/119	0.6986693101557254	1.0	0	0	0.8403361344537814	0.30132583075347547	SPTA1
regulation of purine nucleotide biosynthetic process (GO:1900371)	1/119	0.6986693101557254	1.0	0	0	0.8403361344537814	0.30132583075347547	ADRB2
sterol metabolic process (GO:0016125)	1/119	0.6986693101557254	1.0	0	0	0.8403361344537814	0.30132583075347547	FECH
negative regulation of protein modification by small protein conjugation or removal (GO:1903321)	1/119	0.6986693101557254	1.0	0	0	0.8403361344537814	0.30132583075347547	USP4
regulation of nucleotide biosynthetic process (GO:0030808)	1/119	0.6986693101557254	1.0	0	0	0.8403361344537814	0.30132583075347547	ADRB2
muscle cell differentiation (GO:0042692)	1/119	0.6986693101557254	1.0	0	0	0.8403361344537814	0.30132583075347547	MBNL1
extracellular matrix organization (GO:0030198)	3/359	0.6994511424377796	1.0	0	0	0.8356545961002786	0.2987125351451733	ITGA4;ADAM10;CD47
monocarboxylic acid metabolic process (GO:0032787)	4/473	0.6995801680061149	1.0	0	0	0.8456659619450317	0.3021352083365466	SLC16A1;GPX1;PRKAR2B;ADIPOR1
extracellular structure organization (GO:0043062)	3/360	0.7012400801395758	1.0	0	0	0.8333333333333333	0.2957541401781712	ITGA4;ADAM10;CD47
regulation of leukocyte mediated immunity (GO:0002703)	1/120	0.701700639474265	1.0	0	0	0.8333333333333333	0.2952070045023786	AP1G1
regulation of cell projection assembly (GO:0060491)	1/120	0.701700639474265	1.0	0	0	0.8333333333333333	0.2952070045023786	SH3YL1
negative regulation of defense response (GO:0031348)	1/120	0.701700639474265	1.0	0	0	0.8333333333333333	0.2952070045023786	GPX1
epidermis development (GO:0008544)	1/120	0.701700639474265	1.0	0	0	0.8333333333333333	0.2952070045023786	FLOT2
regulation of chemotaxis (GO:0050920)	1/120	0.701700639474265	1.0	0	0	0.8333333333333333	0.2952070045023786	ADAM10
negative regulation of leukocyte activation (GO:0002695)	1/120	0.701700639474265	1.0	0	0	0.8333333333333333	0.2952070045023786	TNFRSF14
negative regulation of transport (GO:0051051)	3/361	0.7030209676309663	1.0	0	0	0.8310249307479225	0.29282705957049365	RGCC;NUP153;PICALM
embryonic organ morphogenesis (GO:0048562)	1/121	0.7047016248848418	1.0	0	0	0.8264462809917356	0.28924032468548805	HIPK1
neuron development (GO:0048666)	1/121	0.7047016248848418	1.0	0	0	0.8264462809917356	0.28924032468548805	BTG2
multi-multicellular organism process (GO:0044706)	1/121	0.7047016248848418	1.0	0	0	0.8264462809917356	0.28924032468548805	MBD2
germ cell development (GO:0007281)	1/121	0.7047016248848418	1.0	0	0	0.8264462809917356	0.28924032468548805	BCL2L1
single-organism behavior (GO:0044708)	3/362	0.704793812791173	1.0	0	0	0.8287292817679558	0.289930925197655	BTG2;PRKAR2B;SLC11A2
microtubule cytoskeleton organization (GO:0000226)	2/245	0.7057071518905297	1.0	0	0	0.8163265306122449	0.2845346339295667	RANBP10;RHOA
regulation of gene expression, epigenetic (GO:0040029)	1/122	0.7076725687660174	1.0	0	0	0.819672131147541	0.28342111947261683	GPX1
negative regulation of protein transport (GO:0051224)	1/122	0.7076725687660174	1.0	0	0	0.819672131147541	0.28342111947261683	RGCC
protein acetylation (GO:0006473)	1/122	0.7076725687660174	1.0	0	0	0.819672131147541	0.28342111947261683	BRPF3
vitamin metabolic process (GO:0006766)	1/122	0.7076725687660174	1.0	0	0	0.819672131147541	0.28342111947261683	PNPO
regulation of lipase activity (GO:0060191)	1/122	0.7076725687660174	1.0	0	0	0.819672131147541	0.28342111947261683	PRKAR2B
regulation of muscle cell differentiation (GO:0051147)	1/122	0.7076725687660174	1.0	0	0	0.819672131147541	0.28342111947261683	RBM38
regulation of inflammatory response (GO:0050727)	2/247	0.7099322090701349	1.0	0	0	0.8097165991902834	0.2773974037961193	GPX1;CD47
ameboidal-type cell migration (GO:0001667)	1/123	0.7106137702230504	1.0	0	0	0.8130081300813009	0.2777448920964605	GPX1
cellular response to steroid hormone stimulus (GO:0071383)	1/123	0.7106137702230504	1.0	0	0	0.8130081300813009	0.2777448920964605	FECH
regulation of cell cycle process (GO:0010564)	4/481	0.7119787105857919	1.0	0	0	0.8316008316008316	0.28250084730133296	RBM38;RGCC;RHOA;BCL2L1
regulation of lymphocyte differentiation (GO:0045619)	1/124	0.7135255255654438	1.0	0	0	0.8064516129032258	0.2722073125490977	IKZF1
sensory perception of sound (GO:0007605)	1/124	0.7135255255654438	1.0	0	0	0.8064516129032258	0.2722073125490977	GPX1
positive regulation of DNA metabolic process (GO:0051054)	1/124	0.7135255255654438	1.0	0	0	0.8064516129032258	0.2722073125490977	RGCC
mucopolysaccharide metabolic process (GO:1903510)	1/124	0.7135255255654438	1.0	0	0	0.8064516129032258	0.2722073125490977	ST3GAL6
signal release (GO:0023061)	1/124	0.7135255255654438	1.0	0	0	0.8064516129032258	0.2722073125490977	YWHAZ
cellular biogenic amine metabolic process (GO:0006576)	1/125	0.7164081282131235	1.0	0	0	0.8	0.26680421035638296	LPCAT1
cellular amine metabolic process (GO:0044106)	1/125	0.7164081282131235	1.0	0	0	0.8	0.26680421035638296	LPCAT1
phosphatidylinositol metabolic process (GO:0046488)	1/125	0.7164081282131235	1.0	0	0	0.8	0.26680421035638296	SH3YL1
cilium organization (GO:0044782)	1/125	0.7164081282131235	1.0	0	0	0.8	0.26680421035638296	C2CD3
negative regulation of sequence-specific DNA binding transcription factor activity (GO:0043433)	1/126	0.7192618685309876	1.0	0	0	0.7936507936507936	0.261531567799203	BTRC
negative regulation of Wnt signaling pathway (GO:0030178)	1/126	0.7192618685309876	1.0	0	0	0.7936507936507936	0.261531567799203	MLLT3
rhythmic process (GO:0048511)	2/252	0.7202744389606786	1.0	0	0	0.7936507936507936	0.26041505902688955	BTRC;BCL2L1
regulation of system process (GO:0044057)	3/371	0.7203889928309444	1.0	0	0	0.8086253369272237	0.26519995556069614	PDE4D;ADRB2;RHOA
antigen receptor-mediated signaling pathway (GO:0050851)	1/127	0.7220870340624399	1.0	0	0	0.7874015748031495	0.25638551304056534	PDE4D
sensory perception of mechanical stimulus (GO:0050954)	1/127	0.7220870340624399	1.0	0	0	0.7874015748031495	0.25638551304056534	GPX1
leukocyte activation (GO:0045321)	3/373	0.7237669286707752	1.0	0	0	0.8042895442359249	0.2600154371177946	ITGA4;ADAM10;IKZF1
sphingolipid metabolic process (GO:0006665)	1/128	0.7248839094130396	1.0	0	0	0.78125	0.2513623139815328	ST3GAL5
generation of precursor metabolites and energy (GO:0006091)	3/375	0.7271131835936793	1.0	0	0	0.8	0.254938502194324	FECH;PRKAR2B;MTFR1
regulation of epithelial cell migration (GO:0010632)	1/129	0.7276527766729426	1.0	0	0	0.7751937984496123	0.24645837184830102	RGCC
cellular potassium ion transport (GO:0071804)	1/129	0.7276527766729426	1.0	0	0	0.7751937984496123	0.24645837184830102	KCNN4
potassium ion transmembrane transport (GO:0071805)	1/129	0.7276527766729426	1.0	0	0	0.7751937984496123	0.24645837184830102	KCNN4
regulation of G1/S transition of mitotic cell cycle (GO:2000045)	1/129	0.7276527766729426	1.0	0	0	0.7751937984496123	0.24645837184830102	RBM38
epithelium development (GO:0060429)	2/256	0.728324265848227	1.0	0	0	0.78125	0.24766321080809003	C2CD3;FLOT2
positive regulation of protein catabolic process (GO:0045732)	1/130	0.7303939147263233	1.0	0	0	0.7692307692307693	0.24167021627865984	LPCAT1
positive regulation of response to wounding (GO:1903036)	1/130	0.7303939147263233	1.0	0	0	0.7692307692307693	0.24167021627865984	CD47
carbohydrate derivative biosynthetic process (GO:1901137)	3/377	0.7304278572217903	1.0	0	0	0.7957559681697612	0.24996669290398166	GCNT1;ST3GAL5;ST3GAL6
proton transport (GO:0015992)	1/131	0.7331076000158043	1.0	0	0	0.7633587786259541	0.2369944991220157	SLC11A2
regulation of cell cycle G1/S phase transition (GO:1902806)	1/131	0.7331076000158043	1.0	0	0	0.7633587786259541	0.2369944991220157	RBM38
single-organism cellular localization (GO:1902580)	4/496	0.7342172843473855	1.0	0	0	0.8064516129032258	0.24915344068866802	RAB10;ITGA4;ANK1;YWHAZ
cellular response to biotic stimulus (GO:0071216)	1/132	0.7357941059880472	1.0	0	0	0.7575757575757576	0.23242798991567	PDE4D
protein complex disassembly (GO:0043241)	1/132	0.7357941059880472	1.0	0	0	0.7575757575757576	0.23242798991567	NFE2
negative regulation of protein phosphorylation (GO:0001933)	2/260	0.7361780170388152	1.0	0	0	0.7692307692307693	0.23560255270975278	PRKAR2B;PDE4D
hydrogen transport (GO:0006818)	1/133	0.7384537036728938	1.0	0	0	0.7518796992481203	0.22796757041627932	SLC11A2
regulation of blood pressure (GO:0008217)	1/133	0.7384537036728938	1.0	0	0	0.7518796992481203	0.22796757041627932	ADRB2
regulation of cyclic nucleotide metabolic process (GO:0030799)	1/133	0.7384537036728938	1.0	0	0	0.7518796992481203	0.22796757041627932	ADRB2
lipid modification (GO:0030258)	1/134	0.7410866611649599	1.0	0	0	0.7462686567164178	0.2236102305109985	ADIPOR1
amine metabolic process (GO:0009308)	1/134	0.7410866611649599	1.0	0	0	0.7462686567164178	0.2236102305109985	LPCAT1
second-messenger-mediated signaling (GO:0019932)	1/134	0.7410866611649599	1.0	0	0	0.7462686567164178	0.2236102305109985	PDE4D
taxis (GO:0042330)	2/263	0.7419413754559349	1.0	0	0	0.7604562737642585	0.22698482719057989	PDE4D;RHOA
chemotaxis (GO:0006935)	2/263	0.7419413754559349	1.0	0	0	0.7604562737642585	0.22698482719057989	PDE4D;RHOA
negative regulation of secretion by cell (GO:1903531)	1/135	0.743693243928707	1.0	0	0	0.7407407407407407	0.21935306349496103	RGCC
negative regulation of cell activation (GO:0050866)	1/135	0.743693243928707	1.0	0	0	0.7407407407407407	0.21935306349496103	TNFRSF14
translation (GO:0006412)	2/264	0.7438385564145775	1.0	0	0	0.7575757575757576	0.2241903498197667	EIF5B;AGO2
regulation of DNA metabolic process (GO:0051052)	2/265	0.7457238452415162	1.0	0	0	0.7547169811320754	0.2214339078894662	RGCC;DEK
neuron projection development (GO:0031175)	1/137	0.7488283343138599	1.0	0	0	0.7299270072992701	0.2111281130701484	BTG2
cellular cation homeostasis (GO:0030003)	3/389	0.7496588611020943	1.0	0	0	0.7712082262210797	0.22221364611219255	SLC11A2;CLCN3;ABCG2
regulation of nuclear division (GO:0051783)	1/138	0.7513573598971331	1.0	0	0	0.7246376811594203	0.20715499637262008	RGCC
negative regulation of response to wounding (GO:1903035)	1/138	0.7513573598971331	1.0	0	0	0.7246376811594203	0.20715499637262008	GPX1
methylation (GO:0032259)	2/269	0.7531470172506343	1.0	0	0	0.7434944237918215	0.21077682394555675	BTG2;MRM1
protein catabolic process (GO:0030163)	2/269	0.7531470172506343	1.0	0	0	0.7434944237918215	0.21077682394555675	DERL1;BTRC
multi-organism reproductive process (GO:0044703)	1/140	0.7563396476796467	1.0	0	0	0.7142857142857143	0.1994748101974069	MBD2
regulation of heart contraction (GO:0008016)	1/140	0.7563396476796467	1.0	0	0	0.7142857142857143	0.1994748101974069	PDE4D
positive regulation of defense response (GO:0031349)	2/272	0.7585918421901612	1.0	0	0	0.7352941176470588	0.2031554437904787	AP1G1;CD47
branching morphogenesis of an epithelial tube (GO:0048754)	1/141	0.758793412472914	1.0	0	0	0.7092198581560283	0.1957629237343273	BTRC
homophilic cell adhesion via plasma membrane adhesion molecules (GO:0007156)	1/142	0.7612225890637079	1.0	0	0	0.704225352112676	0.19213342845381087	CADM3
macromolecular complex disassembly (GO:0032984)	1/142	0.7612225890637079	1.0	0	0	0.704225352112676	0.19213342845381087	NFE2
carbohydrate homeostasis (GO:0033500)	1/143	0.76362742236206	1.0	0	0	0.6993006993006993	0.18858410897149602	SLC16A1
glucose homeostasis (GO:0042593)	1/143	0.76362742236206	1.0	0	0	0.6993006993006993	0.18858410897149602	SLC16A1
regulation of protein import into nucleus (GO:0042306)	1/143	0.76362742236206	1.0	0	0	0.6993006993006993	0.18858410897149602	RHOA
positive regulation of neuron projection development (GO:0010976)	1/144	0.7660081552523519	1.0	0	0	0.6944444444444444	0.1851128213574163	RHOA
regulation of carbohydrate metabolic process (GO:0006109)	1/145	0.76836502798713	1.0	0	0	0.689655172413793	0.18171749096137665	CLTC
sulfur compound biosynthetic process (GO:0044272)	1/145	0.76836502798713	1.0	0	0	0.689655172413793	0.18171749096137665	ST3GAL6
negative regulation of cellular catabolic process (GO:0031330)	1/145	0.76836502798713	1.0	0	0	0.689655172413793	0.18171749096137665	BCL2L1
organelle assembly (GO:0070925)	2/278	0.7691719913305592	1.0	0	0	0.7194244604316546	0.1888062436383121	C2CD3;RHOA
DNA repair (GO:0006281)	3/403	0.7706981777602645	1.0	0	0	0.7444168734491315	0.1938896654565596	DCLRE1B;BTG2;RNASEH2A
embryonic morphogenesis (GO:0048598)	3/403	0.7706981777602645	1.0	0	0	0.7444168734491315	0.1938896654565596	MBNL1;C2CD3;HIPK1
purine-containing compound biosynthetic process (GO:0072522)	1/146	0.7706982785234464	1.0	0	0	0.684931506849315	0.17839610948899043	GMPR
negative regulation of neuron differentiation (GO:0045665)	1/147	0.7730081424044016	1.0	0	0	0.6802721088435374	0.1751467326113445	RHOA
insulin receptor signaling pathway (GO:0008286)	1/148	0.7752948529641656	1.0	0	0	0.6756756756756757	0.17196747739592957	STRADB
negative regulation of protein modification process (GO:0031400)	3/407	0.7764394444646175	1.0	0	0	0.7371007371007371	0.18651348255768307	PRKAR2B;USP4;PDE4D
regulation of cell-substrate adhesion (GO:0010810)	1/149	0.777558641095328	1.0	0	0	0.6711409395973154	0.16885652022969427	LIMS1
regulation of organ morphogenesis (GO:2000027)	1/150	0.7797997353776313	1.0	0	0	0.6666666666666667	0.16581209452010448	LIMS1
negative regulation of cell growth (GO:0030308)	1/150	0.7797997353776313	1.0	0	0	0.6666666666666667	0.16581209452010448	ADIPOR1
potassium ion transport (GO:0006813)	1/151	0.7820183622649828	1.0	0	0	0.662251655629139	0.16283248844717682	KCNN4
G1/S transition of mitotic cell cycle (GO:0000082)	1/152	0.7842147458452606	1.0	0	0	0.6578947368421052	0.15991604317200783	ORC5
regulation of canonical Wnt signaling pathway (GO:0060828)	1/152	0.7842147458452606	1.0	0	0	0.6578947368421052	0.15991604317200783	MLLT3
negative regulation of secretion (GO:0051048)	1/152	0.7842147458452606	1.0	0	0	0.6578947368421052	0.15991604317200783	RGCC
maintenance of location (GO:0051235)	1/152	0.7842147458452606	1.0	0	0	0.6578947368421052	0.15991604317200783	GYPA
cell cycle G1/S phase transition (GO:0044843)	1/152	0.7842147458452606	1.0	0	0	0.6578947368421052	0.15991604317200783	ORC5
phospholipid metabolic process (GO:0006644)	2/288	0.7859134587550115	1.0	0	0	0.6944444444444444	0.1672976360971363	SH3YL1;LPCAT1
peptidyl-lysine modification (GO:0018205)	1/153	0.7863891079150508	1.0	0	0	0.6535947712418301	0.15706115085680095	BRPF3
secretion by cell (GO:0032940)	3/415	0.7875701330159074	1.0	0	0	0.7228915662650602	0.1726285694817698	BRPF3;ANK1;YWHAZ
protein acylation (GO:0043543)	1/154	0.7885416683216506	1.0	0	0	0.6493506493506493	0.15426625254911844	BRPF3
cell chemotaxis (GO:0060326)	1/155	0.7906726445156229	1.0	0	0	0.6451612903225806	0.15152983680256876	PDE4D
positive regulation of Ras GTPase activity (GO:0032320)	2/292	0.7923071292597033	1.0	0	0	0.684931506849315	0.1594562827871864	DENND4A;RANBP10
protein targeting to membrane (GO:0006612)	1/156	0.7927822517353202	1.0	0	0	0.641025641025641	0.14885043783917074	ANK1
regulation of protein localization to nucleus (GO:1900180)	1/156	0.7927822517353202	1.0	0	0	0.641025641025641	0.14885043783917074	RHOA
xenobiotic metabolic process (GO:0006805)	1/156	0.7927822517353202	1.0	0	0	0.641025641025641	0.14885043783917074	MGST3
histone modification (GO:0016570)	2/293	0.7938791314120036	1.0	0	0	0.68259385665529	0.15755908311506872	HIST1H4A;BRPF3
energy reserve metabolic process (GO:0006112)	1/158	0.7969382105229577	1.0	0	0	0.6329113924050632	0.14365704479243532	PRKAR2B
Fc-epsilon receptor signaling pathway (GO:0038095)	2/295	0.7969917922011621	1.0	0	0	0.6779661016949152	0.15383789736432255	PHLPP2;AGO2
morphogenesis of an epithelium (GO:0002009)	2/296	0.798532552495655	1.0	0	0	0.6756756756756757	0.15201320614879843	C2CD3;BTRC
covalent chromatin modification (GO:0016569)	2/296	0.798532552495655	1.0	0	0	0.6756756756756757	0.15201320614879843	HIST1H4A;BRPF3
regulation of ion homeostasis (GO:2000021)	1/160	0.8010112249338442	1.0	0	0	0.625	0.1386751989760785	PDE4D
morphogenesis of a branching epithelium (GO:0061138)	1/162	0.8050029422478624	1.0	0	0	0.6172839506172839	0.13389465839750886	BTRC
glycosaminoglycan metabolic process (GO:0030203)	1/162	0.8050029422478624	1.0	0	0	0.6172839506172839	0.13389465839750886	ST3GAL6
developmental growth (GO:0048589)	1/163	0.8069688204409236	1.0	0	0	0.6134969325153374	0.13157683916509724	GPX1
negative regulation of proteolysis (GO:0045861)	2/302	0.8075623384422789	1.0	0	0	0.662251655629139	0.14154637586471197	GPX1;PICALM
tube development (GO:0035295)	1/164	0.8089149773235216	1.0	0	0	0.6097560975609756	0.1293057704036848	C2CD3
lymphocyte activation (GO:0046649)	2/304	0.8104916696253904	1.0	0	0	0.6578947368421052	0.13823303679462987	ITGA4;IKZF1
regulation of behavior (GO:0050795)	1/166	0.8127489127472175	1.0	0	0	0.6024096385542169	0.12489943225582761	ADAM10
response to estrogen (GO:0043627)	1/166	0.8127489127472175	1.0	0	0	0.6024096385542169	0.12489943225582761	GPX1
negative regulation of cell migration (GO:0030336)	1/166	0.8127489127472175	1.0	0	0	0.6024096385542169	0.12489943225582761	RGCC
organic hydroxy compound biosynthetic process (GO:1901617)	1/166	0.8127489127472175	1.0	0	0	0.6024096385542169	0.12489943225582761	PNPO
regulation of multi-organism process (GO:0043900)	2/306	0.813381380876817	1.0	0	0	0.6535947712418301	0.1350033831760156	AP1G1;AP2A2
regulation of protein targeting (GO:1903533)	1/167	0.8146370791826294	1.0	0	0	0.5988023952095809	0.12276201588855574	RHOA
positive regulation of I-kappaB kinase/NF-kappaB signaling (GO:0043123)	1/168	0.8165063001156674	1.0	0	0	0.5952380952380952	0.12066705392818056	RHOA
small GTPase mediated signal transduction (GO:0007264)	3/439	0.8182462038830266	1.0	0	0	0.683371298405467	0.13707881885434342	RAB10;KSR1;RHOA
negative regulation of cell motility (GO:2000146)	1/170	0.8201886602032219	1.0	0	0	0.5882352941176471	0.11660052456947359	RGCC
MAPK cascade (GO:0000165)	1/170	0.8201886602032219	1.0	0	0	0.5882352941176471	0.11660052456947359	STRADB
morphogenesis of a branching structure (GO:0001763)	1/170	0.8201886602032219	1.0	0	0	0.5882352941176471	0.11660052456947359	BTRC
aminoglycan metabolic process (GO:0006022)	1/171	0.8220021720657791	1.0	0	0	0.5847953216374269	0.11462704182085302	ST3GAL6
immune response-regulating cell surface receptor signaling pathway (GO:0002768)	3/444	0.8241445228985652	1.0	0	0	0.6756756756756757	0.13068200850326342	PHLPP2;PDE4D;AGO2
sulfur compound metabolic process (GO:0006790)	2/314	0.824552160663294	1.0	0	0	0.6369426751592356	0.12287571693991278	GPX1;ST3GAL6
negative regulation of protein processing (GO:0010955)	2/316	0.8272498672783891	1.0	0	0	0.6329113924050632	0.12003069153009648	GPX1;PICALM
negative regulation of protein maturation (GO:1903318)	2/316	0.8272498672783891	1.0	0	0	0.6329113924050632	0.12003069153009648	GPX1;PICALM
complement activation (GO:0006956)	1/175	0.8290760267785648	1.0	0	0	0.5714285714285714	0.10711052516038244	RGCC
cellular amide metabolic process (GO:0043603)	1/177	0.8325073391839022	1.0	0	0	0.5649717514124294	0.10356680301123067	GPX1
negative regulation of phosphorylation (GO:0042326)	2/325	0.8389351569857832	1.0	0	0	0.6153846153846154	0.10807499173749248	PRKAR2B;PDE4D
organelle fission (GO:0048285)	2/325	0.8389351569857832	1.0	0	0	0.6153846153846154	0.10807499173749248	CLTC;MTFR1
negative regulation of phosphorus metabolic process (GO:0010563)	3/458	0.8398015942151279	1.0	0	0	0.6550218340611353	0.11436000812666663	PRKAR2B;PDE4D;LPCAT1
negative regulation of phosphate metabolic process (GO:0045936)	3/458	0.8398015942151279	1.0	0	0	0.6550218340611353	0.11436000812666663	PRKAR2B;PDE4D;LPCAT1
ATP catabolic process (GO:0006200)	2/327	0.8414332967958356	1.0	0	0	0.6116207951070336	0.10559543456953821	ABCB10;ABCG2
negative regulation of cellular component movement (GO:0051271)	1/183	0.8423954165645876	1.0	0	0	0.5464480874316939	0.09371899404502816	RGCC
locomotory behavior (GO:0007626)	1/183	0.8423954165645876	1.0	0	0	0.5464480874316939	0.09371899404502816	TAL1
nuclear-transcribed mRNA catabolic process (GO:0000956)	1/183	0.8423954165645876	1.0	0	0	0.5464480874316939	0.09371899404502816	ZCCHC6
cellular component assembly involved in morphogenesis (GO:0010927)	1/186	0.8471194043176771	1.0	0	0	0.5376344086021506	0.08920087152982548	C2CD3
protein polyubiquitination (GO:0000209)	1/186	0.8471194043176771	1.0	0	0	0.5376344086021506	0.08920087152982548	BTRC
purine ribonucleoside monophosphate catabolic process (GO:0009169)	2/332	0.8475264269404902	1.0	0	0	0.6024096385542169	0.0996585891463979	ABCB10;ABCG2
ribonucleoside monophosphate catabolic process (GO:0009158)	2/332	0.8475264269404902	1.0	0	0	0.6024096385542169	0.0996585891463979	ABCB10;ABCG2
purine nucleoside monophosphate catabolic process (GO:0009128)	2/333	0.8487193515923822	1.0	0	0	0.6006006006006006	0.0985145410296533	ABCB10;ABCG2
nucleoside monophosphate catabolic process (GO:0009125)	2/335	0.8510798907415559	1.0	0	0	0.5970149253731343	0.0962682245688722	ABCB10;ABCG2
negative regulation of protein kinase activity (GO:0006469)	1/189	0.8517024816274591	1.0	0	0	0.5291005291005291	0.08493016566407338	PRKAR2B
positive regulation of innate immune response (GO:0045089)	1/190	0.8531995871926543	1.0	0	0	0.5263157894736842	0.08355882958908731	AP1G1
negative regulation of catabolic process (GO:0009895)	1/190	0.8531995871926543	1.0	0	0	0.5263157894736842	0.08355882958908731	BCL2L1
regulation of sequence-specific DNA binding transcription factor activity (GO:0051090)	2/338	0.854558152203153	1.0	0	0	0.591715976331361	0.0930004287998042	RGCC;BTRC
negative regulation of neurogenesis (GO:0050768)	1/192	0.8561488312819886	1.0	0	0	0.5208333333333333	0.08089117168419759	RHOA
alcohol metabolic process (GO:0006066)	2/340	0.8568358586199532	1.0	0	0	0.5882352941176471	0.09088759348648773	FECH;LPCAT1
lipid transport (GO:0006869)	1/193	0.8576012689701117	1.0	0	0	0.5181347150259067	0.07959378704182613	KCNN4
mRNA catabolic process (GO:0006402)	1/193	0.8576012689701117	1.0	0	0	0.5181347150259067	0.07959378704182613	ZCCHC6
organic hydroxy compound metabolic process (GO:1901615)	3/476	0.8581610217862338	1.0	0	0	0.6302521008403361	0.09640558362772834	FECH;PNPO;LPCAT1
positive regulation of cell projection organization (GO:0031346)	1/195	0.8604625122844586	1.0	0	0	0.5128205128205128	0.07706934836816652	RHOA
muscle contraction (GO:0006936)	1/195	0.8604625122844586	1.0	0	0	0.5128205128205128	0.07706934836816652	PDE4D
protein activation cascade (GO:0072376)	1/196	0.8618716082753269	1.0	0	0	0.510204081632653	0.07584130904508884	RGCC
regulation of response to wounding (GO:1903034)	2/347	0.864554711039483	1.0	0	0	0.5763688760806915	0.08388512364435818	GPX1;CD47
T cell activation (GO:0042110)	1/198	0.8646474640160556	1.0	0	0	0.5050505050505051	0.07345121776494946	IKZF1
cellular modified amino acid metabolic process (GO:0006575)	1/199	0.8660145054493834	1.0	0	0	0.5025125628140703	0.0722882515670499	GPX1
Fc receptor signaling pathway (GO:0038093)	2/352	0.8698337237823339	1.0	0	0	0.5681818181818182	0.07923477709598462	PHLPP2;AGO2
negative regulation of kinase activity (GO:0033673)	1/202	0.8700337449207012	1.0	0	0	0.49504950495049505	0.06892241624779227	PRKAR2B
signal transduction by phosphorylation (GO:0023014)	1/202	0.8700337449207012	1.0	0	0	0.49504950495049505	0.06892241624779227	STRADB
negative regulation of hydrolase activity (GO:0051346)	2/354	0.8718921469465938	1.0	0	0	0.5649717514124294	0.07745172170452722	GPX1;PICALM
lipid biosynthetic process (GO:0008610)	3/491	0.8720348976696114	1.0	0	0	0.6109979633401221	0.0836614066867399	SH3YL1;LPCAT1;ST3GAL5
negative regulation of locomotion (GO:0040013)	1/204	0.8726463575954879	1.0	0	0	0.49019607843137253	0.06677690876376227	RGCC
nucleotide biosynthetic process (GO:0009165)	1/208	0.8777158345777357	1.0	0	0	0.4807692307692308	0.06270787911340187	NADK2
cellular metal ion homeostasis (GO:0006875)	2/361	0.8788640460312251	1.0	0	0	0.554016620498615	0.07153743056281713	SLC11A2;ABCG2
nucleoside phosphate biosynthetic process (GO:1901293)	1/209	0.8789515090950901	1.0	0	0	0.4784688995215311	0.06173471234847741	NADK2
negative regulation of nervous system development (GO:0051961)	1/211	0.8813857079808011	1.0	0	0	0.47393364928909953	0.05983883499517571	RHOA
protein oligomerization (GO:0051259)	2/366	0.8836287747569754	1.0	0	0	0.5464480874316939	0.06760559704966815	STOM;LIMS1
cell projection assembly (GO:0030031)	1/213	0.88377119578744	1.0	0	0	0.4694835680751174	0.05800801790660505	C2CD3
positive regulation of sequence-specific DNA binding transcription factor activity (GO:0051091)	1/214	0.8849459769149011	1.0	0	0	0.46728971962616817	0.057116205080102546	RGCC
negative regulation of response to external stimulus (GO:0032102)	1/215	0.8861089424910463	1.0	0	0	0.46511627906976744	0.05623970977387606	GPX1
calcium ion transport (GO:0006816)	1/215	0.8861089424910463	1.0	0	0	0.46511627906976744	0.05623970977387606	KCNN4
positive regulation of neuron differentiation (GO:0045666)	1/217	0.8883998988689175	1.0	0	0	0.4608294930875576	0.05453147502163516	RHOA
gland development (GO:0048732)	1/220	0.8917506349336075	1.0	0	0	0.45454545454545453	0.05207670124311756	IKZF1
ATP metabolic process (GO:0046034)	2/377	0.8935096046630641	1.0	0	0	0.5305039787798408	0.059733790428342495	ABCB10;ABCG2
cellular process involved in reproduction in multicellular organism (GO:0022412)	1/228	0.9002045097002905	1.0	0	0	0.43859649122807015	0.04611110020658391	BCL2L1
response to lipopolysaccharide (GO:0032496)	1/228	0.9002045097002905	1.0	0	0	0.43859649122807015	0.04611110020658391	PDE4D
regulation of hormone levels (GO:0010817)	1/229	0.9012139533265002	1.0	0	0	0.43668122270742354	0.045420343882911315	YWHAZ
protein homooligomerization (GO:0051260)	1/230	0.9022132365503812	1.0	0	0	0.43478260869565216	0.044741035956835894	STOM
regulation of cell projection organization (GO:0031344)	2/391	0.9049630059796553	1.0	0	0	0.5115089514066496	0.05107990459757548	SH3YL1;RHOA
Wnt signaling pathway (GO:0016055)	1/234	0.9061107862025539	1.0	0	0	0.4273504273504274	0.04213405975984945	BTRC
positive regulation of MAPK cascade (GO:0043410)	2/395	0.9080187503483838	1.0	0	0	0.5063291139240507	0.04885582300285429	KSR1;ADRB2
protein localization to organelle (GO:0033365)	2/396	0.9087682647446272	1.0	0	0	0.5050505050505051	0.0483157331213443	C2CD3;YWHAZ
muscle system process (GO:0003012)	1/237	0.9089321509767926	1.0	0	0	0.42194092827004215	0.04028895737558333	PDE4D
negative regulation of cell development (GO:0010721)	1/239	0.9107660305427377	1.0	0	0	0.41841004184100417	0.03910846936152599	RHOA
mitotic nuclear division (GO:0007067)	1/240	0.911669143034964	1.0	0	0	0.41666666666666663	0.038532556870389915	CLTC
steroid metabolic process (GO:0008202)	1/240	0.911669143034964	1.0	0	0	0.41666666666666663	0.038532556870389915	FECH
ncRNA processing (GO:0034470)	1/241	0.9125631604074557	1.0	0	0	0.41493775933609955	0.03796596640497328	AGO2
purine ribonucleoside monophosphate metabolic process (GO:0009167)	2/402	0.9131471518847575	1.0	0	0	0.49751243781094523	0.04520310315889565	ABCB10;ABCG2
purine nucleoside monophosphate metabolic process (GO:0009126)	2/403	0.9138576181119825	1.0	0	0	0.4962779156327543	0.04470496205145998	ABCB10;ABCG2
response to molecule of bacterial origin (GO:0002237)	1/243	0.9143242732694471	1.0	0	0	0.411522633744856	0.036860076415853	PDE4D
organ morphogenesis (GO:0009887)	2/405	0.9152623008061183	1.0	0	0	0.49382716049382713	0.043725722093943716	GCNT1;HIPK1
regulation of lipid metabolic process (GO:0019216)	1/245	0.9160500874488131	1.0	0	0	0.40816326530612246	0.03578948374773977	LPCAT1
regulation of protein serine/threonine kinase activity (GO:0071900)	2/416	0.9226128668939475	1.0	0	0	0.4807692307692308	0.03872382769949377	RGCC;PRKAR2B
ribonucleoside monophosphate metabolic process (GO:0009161)	2/416	0.9226128668939475	1.0	0	0	0.4807692307692308	0.03872382769949377	ABCB10;ABCG2
regulation of innate immune response (GO:0045088)	1/254	0.9233979821458576	1.0	0	0	0.39370078740157477	0.03137596620293509	AP1G1
regulation of small GTPase mediated signal transduction (GO:0051056)	1/256	0.924941869745295	1.0	0	0	0.390625	0.030478276157440816	RHOA
positive regulation of protein serine/threonine kinase activity (GO:0071902)	1/257	0.9257021626434151	1.0	0	0	0.38910505836575876	0.030039974586293098	RGCC
nucleoside monophosphate metabolic process (GO:0009123)	2/427	0.9293624466816586	1.0	0	0	0.46838407494145196	0.03431216352607605	ABCB10;ABCG2
synaptic transmission (GO:0007268)	2/434	0.9333652025918023	1.0	0	0	0.4608294930875576	0.03177821494738545	KCNN4;AP2A2
microtubule-based process (GO:0007017)	2/437	0.9350144189788674	1.0	0	0	0.45766590389016015	0.03075209539797964	RANBP10;RHOA
regulation of neuron projection development (GO:0010975)	1/275	0.9381485807803428	1.0	0	0	0.36363636363636365	0.023217069394666966	RHOA
nervous system development (GO:0007399)	1/277	0.9393964860819423	1.0	0	0	0.36101083032490977	0.022569547290452727	MBNL1
positive regulation of neurogenesis (GO:0050769)	1/283	0.942991863401127	1.0	0	0	0.35335689045936397	0.0207412101783201	RHOA
negative regulation of transferase activity (GO:0051348)	1/284	0.9435701057554371	1.0	0	0	0.352112676056338	0.02045232852345102	PRKAR2B
nuclear division (GO:0000280)	1/298	0.9510785632071087	1.0	0	0	0.3355704697986577	0.016831747884303108	CLTC
epithelial cell differentiation (GO:0030855)	1/303	0.9535118636316955	1.0	0	0	0.33003300330033003	0.015710696972067353	RAB10
activation of immune response (GO:0002253)	2/487	0.957418097506594	1.0	0	0	0.4106776180698152	0.017870677387280424	RGCC;PDE4D
positive regulation of nervous system development (GO:0051962)	1/313	0.9580230168337824	1.0	0	0	0.3194888178913738	0.013700790855388409	RHOA
immune response-activating cell surface receptor signaling pathway (GO:0002429)	1/324	0.962483580079314	1.0	0	0	0.30864197530864196	0.011801935994929309	PDE4D
ncRNA metabolic process (GO:0034660)	1/332	0.9654282884258605	1.0	0	0	0.30120481927710846	0.01059742587353296	AGO2
inflammatory response (GO:0006954)	1/376	0.9779599415725939	1.0	0	0	0.26595744680851063	0.0059272790753748675	ACKR1
small molecule biosynthetic process (GO:0044283)	1/394	0.9816723011176758	1.0	0	0	0.25380710659898476	0.004694855812838639	PNPO
regulation of neuron differentiation (GO:0045664)	1/405	0.9836273243171729	1.0	0	0	0.24691358024691357	0.004076096078591485	RHOA
cellular amino acid metabolic process (GO:0006520)	1/421	0.9861063521998172	1.0	0	0	0.23752969121140144	0.0033232940438475706	GPX1
immune response-activating signal transduction (GO:0002757)	1/440	0.9885693617865327	1.0	0	0	0.22727272727272727	0.0026128341150644325	PDE4D
sensory perception (GO:0007600)	1/457	0.990402048973766	1.0	0	0	0.2188183807439825	0.0021103519079578637	GPX1
detection of chemical stimulus (GO:0009593)	1/499	0.9937710561363927	1.0	0	0	0.2004008016032064	0.001252189313255787	SLC11A2

## Sheet: HCD_Total
Term	Overlap	P-value	Adjusted P-value	Old P-value	Old Adjusted P-value	Z-score	Combined Score	Genes
porphyrin-containing compound biosynthetic process (GO:0006779)	6/27	0.00000083359603659481021969090107359701136147123179398477077484130859375	0.001654419130397035038460007427829623338766396045684814453125	0.00000237620156880360766521995997957450441617766045965254306793212890625	0.0038483393043443514698609408952734156628139317035675048828125	-2.5657453159422725	35.91406347365557	SPTA1;FECH;SLC11A2;CPOX;ANK1;SPTB
tetrapyrrole biosynthetic process (GO:0033014)	6/30	0.0000016206223410217296087274842231185090213330113328993320465087890625	0.001654419130397035038460007427829623338766396045684814453125	0.0000040555284076481104270383605536753890419277013279497623443603515625	0.0038483393043443514698609408952734156628139317035675048828125	-2.519219957334489	33.58800473474631	SPTA1;FECH;SLC11A2;CPOX;ANK1;SPTB
myeloid cell development (GO:0061515)	6/32	0.00000242228276778482424117324746382085010054652229882776737213134765625	0.001654419130397035038460007427829623338766396045684814453125	0.0000056344645744426819034618610093634316626776126213371753692626953125	0.0038483393043443514698609408952734156628139317035675048828125	-2.5451225468531953	32.91047106137601	TAL1;SLC11A2;RHAG;ANK1;ZFPM1;GATA1
porphyrin-containing compound metabolic process (GO:0006778)	6/38	0.00000693227250226114712593206146351576535380445420742034912109375	0.003551056589283272703350124999133186065591871738433837890625	0.0000135704659505828868532213704600764003771473653614521026611328125	0.006951471183186084222549450117867309018038213253021240234375	-2.403773098715789	28.55519676055964	SPTA1;FECH;SLC11A2;CPOX;ANK1;SPTB
positive regulation of mRNA catabolic process (GO:0061014)	4/15	0.00002873803780971069643632338774796863845040206797420978546142578125	0.00900378314183980510421179133118130266666412353515625	0.000068569904916850057887030278624962420508381910622119903564453125	0.020071390739232253253021553973667323589324951171875	-2.6774654196617917	27.999029556376982	BTG2;AGO2;PABPC1;GTPBP1
erythrocyte development (GO:0048821)	4/16	0.000037943350410381279451919878109578121438971720635890960693359375	0.009718240623858905025134191646429826505482196807861328125	0.000084908963689223006417183814420468479511328041553497314453125	0.021747308324902243914511501543529448099434375762939453125	-2.6506689466163973	26.98226265253833	SLC11A2;RHAG;ANK1;GATA1
regulation of mRNA catabolic process (GO:0061013)	4/17	0.000049134067008880114653564252780171273116138763725757598876953125	0.011186189255688372412578246439807116985321044921875	0.000103904737714068489394005079251570577980601228773593902587890625	0.023655645286236259838830164881073869764804840087890625	-2.6966056689396956	26.752911407890803	BTG2;AGO2;PABPC1;GTPBP1
erythrocyte differentiation (GO:0030218)	6/48	0.00002777061362902631807560681342916808489462709985673427581787109375	0.00900378314183980510421179133118130266666412353515625	0.00004494385644266657539765141837762030263547785580158233642578125	0.01534832697517063589132124690195269067771732807159423828125	-2.2655100325642183	23.768671365580722	FECH;TAL1;EXOC6;ZFPM1;GATA1;ADD1
cofactor biosynthetic process (GO:0051188)	9/127	0.000030759630059970052731559142511486015791888348758220672607421875	0.00900378314183980510421179133118130266666412353515625	0.0000393552671191222571268723828818991705702501349151134490966796875	0.01534832697517063589132124690195269067771732807159423828125	-2.233086018435215	23.200217185618747	SPTA1;NADK2;FECH;SLC11A2;PNPO;CPOX;ANK1;MOCS1;SPTB
positive regulation of mRNA metabolic process (GO:1903313)	4/26	0.0002826146381705267195301456428779829366249032318592071533203125	0.0332612145417807425484824079831014387309551239013671875	0.0004371898975572591932760302402272145627648569643497467041015625	0.059720140006321607850647836812640889547765254974365234375	-2.685754168357677	21.946442222099744	BTG2;AGO2;PABPC1;GTPBP1
iron ion homeostasis (GO:0055072)	7/92	0.00015184947022348421687316932793265777945634908974170684814453125	0.0259282970406599332091612808426361880265176296234130859375	0.0001919050386589312806422114032756098822574131190776824951171875	0.035746674928377290825221024306301842443645000457763671875	-2.2596249526093173	19.868025483453874	SLC25A37;STEAP3;FECH;SLC11A2;RHAG;ABCG2;PICALM
positive regulation of nuclear-transcribed mRNA poly(A) tail shortening (GO:0060213)	3/11	0.0002921922214504896566679426062052016277448274195194244384765625	0.0332612145417807425484824079831014387309551239013671875	0.000567907375824793468621631831183549365960061550140380859375	0.064646789614722310890471135280677117407321929931640625	-2.4248643697563974	19.733785525813065	BTG2;AGO2;PABPC1
regulation of nuclear-transcribed mRNA poly(A) tail shortening (GO:0060211)	3/11	0.0002921922214504896566679426062052016277448274195194244384765625	0.0332612145417807425484824079831014387309551239013671875	0.000567907375824793468621631831183549365960061550140380859375	0.064646789614722310890471135280677117407321929931640625	-2.401856969037006	19.54654902839671	BTG2;AGO2;PABPC1
iron ion import (GO:0097286)	3/8	0.000101954613819378741321024228749791973314131610095500946044921875	0.0189913639741733676624679816313800984062254428863525390625	0.0002643807861420189816471781885098835118697024881839752197265625	0.041670479292692068351566803130481275729835033416748046875	-2.1130046517688097	19.42058942395522	STEAP3;SLC11A2;PICALM
tetrapyrrole metabolic process (GO:0033013)	6/59	0.000090963794785136795582880520072421859367750585079193115234375	0.0186384815514745276476826774114670115523040294647216796875	0.00012884702375255156965062897089779880843707360327243804931640625	0.0264007551668978164560730448329195496626198291778564453125	-2.077646135486003	19.33259907482765	SPTA1;FECH;SLC11A2;CPOX;ANK1;SPTB
hemopoiesis (GO:0030097)	7/95	0.00018558548538514965491053043677993628080002963542938232421875	0.0292511276580132047187010613242819090373814105987548828125	0.00023097167435524268929401825456437791217467747628688812255859375	0.039438413396157688539656049897530465386807918548583984375	-2.1918620479340687	18.83246763470255	SPTA1;TAL1;HIPK1;ZFPM1;GATA1;SPTB;PICALM
granulocyte differentiation (GO:0030851)	3/15	0.000776576136682095613701648506577157604624517261981964111328125	0.069182804524417995661877966995234601199626922607421875	0.00122876880156887907137586157801933950395323336124420166015625	0.109467272800636228335946498191333375871181488037109375	-2.6183447767111305	18.74896115883635	TAL1;ZFPM1;GATA1
positive regulation of mRNA 3'-end processing (GO:0031442)	3/16	0.0009470298566284086720645785106853509205393493175506591796875	0.08085267400965039097382458521678927354514598846435546875	0.001446306094729628288764189392168191261589527130126953125	0.11853924752404033926556081723902025260031223297119140625	-2.6630191908054446	18.54041878389438	BTG2;AGO2;PABPC1
positive regulation of nuclear-transcribed mRNA catabolic process, deadenylation-dependent decay (GO:1900153)	3/12	0.0003860119714350518263339118174570785413379780948162078857421875	0.039546926473521058775784098315853043459355831146240234375	0.000703615238011041747856477712730338680557906627655029296875	0.07208538113423122728473657616632408462464809417724609375	-2.354604871128568	18.506351750346894	BTG2;AGO2;PABPC1
regulation of nuclear-transcribed mRNA catabolic process, deadenylation-dependent decay (GO:1900151)	3/12	0.0003860119714350518263339118174570785413379780948162078857421875	0.039546926473521058775784098315853043459355831146240234375	0.000703615238011041747856477712730338680557906627655029296875	0.07208538113423122728473657616632408462464809417724609375	-2.353118206849773	18.49466710108136	BTG2;AGO2;PABPC1
multicellular organismal homeostasis (GO:0048871)	5/44	0.000209934279242477502165631353392427627113647758960723876953125	0.030725381297702601679500133968758746050298213958740234375	0.0002980022001235411760640403588951130586792714893817901611328125	0.043614750575223994177864739185679354704916477203369140625	-2.1687036297712856	18.36613519856902	GPX1;SLC11A2;RHAG;AMPD3;ADRB2
response to lead ion (GO:0010288)	3/11	0.0002921922214504896566679426062052016277448274195194244384765625	0.0332612145417807425484824079831014387309551239013671875	0.000567907375824793468621631831183549365960061550140380859375	0.064646789614722310890471135280677117407321929931640625	-2.218963432479068	18.058143380020436	FECH;SLC11A2;CPOX
regulation of mRNA 3'-end processing (GO:0031440)	3/18	0.00135481207850457886603112722667674461263231933116912841796875	0.10676961341753392342734940712034585885703563690185546875	0.00195032729878082578163500659940154946525581181049346923828125	0.142722165542925438774801705221761949360370635986328125	-2.5863686370597363	17.08061777441467	BTG2;AGO2;PABPC1
regulation of erythrocyte differentiation (GO:0045646)	4/36	0.0010100968029126693344121878936903158319182693958282470703125	0.08278753396672237918618719731966848485171794891357421875	0.00132760565963705758074642204746851348318159580230712890625	0.11334433319151378249944883691568975336849689483642578125	-2.3959124885894125	16.52630739512214	TAL1;FOXO3;ZFPM1;GATA1
iron ion transport (GO:0006826)	5/56	0.000654119780673933256913421541156594685162417590618133544921875	0.0638234014571852081854075322553399018943309783935546875	0.0008276618147821704872535431007918305112980306148529052734375	0.08075614564231749226141943154289037920534610748291015625	-2.2304591525342428	16.35421736887892	SLC25A37;STEAP3;CLTC;SLC11A2;PICALM
positive regulation of mRNA processing (GO:0050685)	3/22	0.002464707155593573624507985897480466519482433795928955078125	0.144290998908892353913557826672331430017948150634765625	0.0032557345112534490094713390817560139112174510955810546875	0.1773387206912350466669892057325341738760471343994140625	-2.705286298728227	16.247089985303383	BTG2;AGO2;PABPC1
platelet formation (GO:0030220)	3/19	0.0015941271076346731801198775002603724715299904346466064453125	0.11327722019157819566270717359657282941043376922607421875	0.00223840974327261209297912358806570409797132015228271484375	0.1528833854655194113281169165929895825684070587158203125	-2.5217316255684503	16.243555123524505	TAL1;ZFPM1;GATA1
labyrinthine layer blood vessel development (GO:0060716)	3/19	0.0015941271076346731801198775002603724715299904346466064453125	0.11327722019157819566270717359657282941043376922607421875	0.00223840974327261209297912358806570409797132015228271484375	0.1528833854655194113281169165929895825684070587158203125	-2.4938006969380244	16.063640030951053	NFE2;HS6ST1;JUNB
positive regulation of erythrocyte differentiation (GO:0045648)	3/21	0.0021482195132447395001518142265695132664404809474945068359375	0.1375531807074522328004917426369502209126949310302734375	0.0028904270559526705486330655503479647450149059295654296875	0.172057622797516407420204131994978524744510650634765625	-2.572809338031145	15.805065986369067	TAL1;FOXO3;GATA1
transition metal ion homeostasis (GO:0055076)	7/120	0.00076855276848663395782013108004093737690709531307220458984375	0.069182804524417995661877966995234601199626922607421875	0.0008693890565565597083885762685895315371453762054443359375	0.08097173531292685411120402250162442214787006378173828125	-2.2038491934144795	15.80380550388082	SLC25A37;STEAP3;FECH;SLC11A2;RHAG;ABCG2;PICALM
heme biosynthetic process (GO:0006783)	3/20	0.001858303839784085538522351299661750090308487415313720703125	0.12282788928121261828874111188270035199820995330810546875	0.0025515415316809835800937467098492561490274965763092041015625	0.168648664464978559340835317925666458904743194580078125	-2.4457500490832773	15.379099168799804	FECH;SLC11A2;CPOX
embryonic hemopoiesis (GO:0035162)	3/24	0.003180516485961859714237665031077995081432163715362548828125	0.1663981525469286071317043251838185824453830718994140625	0.00406811265328251014938842899937299080193042755126953125	0.2033064104042893449619811008233227767050266265869140625	-2.5932787654386704	14.91319848177855	TAL1;ZFPM1;GATA1
actin filament capping (GO:0051693)	3/25	0.0035812937032133978186576594993084654561243951320648193359375	0.1747159713781964718304351436017896048724651336669921875	0.004516347141184044906847550038264671457000076770782470703125	0.21520919284386297309907831731834448873996734619140625	-2.601705141223341	14.652884461537642	SPTA1;SPTB;ADD1
hematopoietic or lymphoid organ development (GO:0048534)	8/175	0.00160873276624688287157749488898161871475167572498321533203125	0.11327722019157819566270717359657282941043376922607421875	0.00169612224029159867899618774345071869902312755584716796875	0.13366747962913405611828920882544480264186859130859375	-2.202417902031521	14.166631417388151	SPTA1;TAL1;IKZF1;HIPK1;ZFPM1;GATA1;SPTB;PICALM
transition metal ion transport (GO:0000041)	6/101	0.001658524453756635326506785332867366378195583820343017578125	0.11327722019157819566270717359657282941043376922607421875	0.0018606670673838011063894182228750651120208203792572021484375	0.1412039563359040184042925147878122515976428985595703125	-2.1177648361568537	13.557564012849403	SLC25A37;STEAP3;CLTC;SLC11A2;SLC39A8;PICALM
actin filament bundle assembly (GO:0051017)	4/45	0.002341108293674280804719245452361064963042736053466796875	0.1410862027570176646662503117113374173641204833984375	0.00282996072350293580155433659228947362862527370452880859375	0.172057622797516407420204131994978524744510650634765625	-2.193024624458801	13.283437068066492	SPIRE1;ACTN4;ADD1;RHOA
actin filament bundle organization (GO:0061572)	4/45	0.002341108293674280804719245452361064963042736053466796875	0.1410862027570176646662503117113374173641204833984375	0.00282996072350293580155433659228947362862527370452880859375	0.172057622797516407420204131994978524744510650634765625	-2.188725257321793	13.257395238822987	SPIRE1;ACTN4;ADD1;RHOA
epidermal growth factor receptor signaling pathway (GO:0007173)	8/193	0.0029567371199924852125107133105075263301841914653778076171875	0.163739306996340594491101683161105029284954071044921875	0.003037760326190131789092507830218892195262014865875244140625	0.172899191898988335847064945482998155057430267333984375	-2.272461391477969	13.23406282966988	PHLPP2;PRKAR2B;GAREM;AGO2;ADAM10;FRS2;FOXO3;AP2A2
ERBB signaling pathway (GO:0038127)	8/196	0.0032483777949620031184896351561519622919149696826934814453125	0.1663981525469286071317043251838185824453830718994140625	0.00332501639216025053624736784740889561362564563751220703125	0.1773387206912350466669892057325341738760471343994140625	-2.2731582902133467	13.024286710465857	PHLPP2;PRKAR2B;GAREM;AGO2;ADAM10;FRS2;FOXO3;AP2A2
response to iron ion (GO:0010039)	3/25	0.0035812937032133978186576594993084654561243951320648193359375	0.1747159713781964718304351436017896048724651336669921875	0.004516347141184044906847550038264671457000076770782470703125	0.21520919284386297309907831731834448873996734619140625	-2.2426798212284194	12.630842666986505	SLC11A2;CPOX;ABCG2
myeloid cell differentiation (GO:0030099)	7/154	0.003215430012119535434222949987770334701053798198699951171875	0.1663981525469286071317043251838185824453830718994140625	0.003375407568061574749285203012050260440446436405181884765625	0.1773387206912350466669892057325341738760471343994140625	-2.1923223114268637	12.583478840328153	FECH;TAL1;EXOC6;JUNB;ZFPM1;GATA1;ADD1
negative regulation of actin filament depolymerization (GO:0030835)	3/30	0.006039487382813465456143919851683676824904978275299072265625	0.2209805294175855305827127494922024197876453399658203125	0.007198351739433864367179172205624126945622265338897705078125	0.2519725836448276634627063685911707580089569091796875	-2.4549498951598987	12.543409718753272	SPTA1;SPTB;ADD1
regulation of mRNA metabolic process (GO:1903311)	5/76	0.0025874985716602513959039288948815737967379391193389892578125	0.1472717937036626401070549263749853707849979400634765625	0.00293900282963058777363496432144529535435140132904052734375	0.172057622797516407420204131994978524744510650634765625	-2.0886851958781025	12.442430703457996	BTG2;MBNL1;AGO2;PABPC1;GTPBP1
heme metabolic process (GO:0042168)	3/28	0.004963016400247891903030339477709276252426207065582275390625	0.2033844120821586276548487148829735815525054931640625	0.006035531654056273780095676073642607661895453929901123046875	0.2313968638370753894140108286592294462025165557861328125	-2.2914172939790904	12.15766800893675	FECH;SLC11A2;CPOX
embryonic organ development (GO:0048568)	6/119	0.0037759559435655673693965628245905463700182735919952392578125	0.1756226930488259119211846837060875259339809417724609375	0.004045836691976291941974519517088992870412766933441162109375	0.2033064104042893449619811008233227767050266265869140625	-2.1531790131102593	12.012804688690217	NFE2;TAL1;HS6ST1;JUNB;ZFPM1;GATA1
cofactor metabolic process (GO:0051186)	9/255	0.004810639099742125383840640751031969557516276836395263671875	0.201163255415747255216984967773896642029285430908203125	0.0047543842789391256575814992402229108847677707672119140625	0.2214030315351424860192963706140290014445781707763671875	-2.207020469810506	11.77870345958066	SPTA1;NADK2;FECH;SLC11A2;PNPO;CPOX;ANK1;MOCS1;SPTB
blood coagulation (GO:0007596)	13/472	0.00646576875049241495130303292171447537839412689208984375	0.2258862387152180406513224397713202051818370819091796875	0.005927978777815523341032655224580594222061336040496826171875	0.2313968638370753894140108286592294462025165557861328125	-2.2407524744961673	11.296156135430222	NFE2;SLC16A1;CBX5;ITGA4;BRPF3;H3F3A;ACTN4;GATA1;YWHAZ;RHOA;PRKAR2B;CD47;ZFPM1
coagulation (GO:0050817)	13/472	0.00646576875049241495130303292171447537839412689208984375	0.2258862387152180406513224397713202051818370819091796875	0.005927978777815523341032655224580594222061336040496826171875	0.2313968638370753894140108286592294462025165557861328125	-2.238155745926098	11.283065420724919	NFE2;SLC16A1;CBX5;ITGA4;BRPF3;H3F3A;ACTN4;GATA1;YWHAZ;RHOA;PRKAR2B;CD47;ZFPM1
placenta blood vessel development (GO:0060674)	3/30	0.006039487382813465456143919851683676824904978275299072265625	0.2209805294175855305827127494922024197876453399658203125	0.007198351739433864367179172205624126945622265338897705078125	0.2519725836448276634627063685911707580089569091796875	-2.193246109356507	11.206250937324466	NFE2;HS6ST1;JUNB
circulatory system process (GO:0003013)	6/130	0.005799248249111425834723121397473732940852642059326171875	0.2200492530079502240258904066649847663938999176025390625	0.00608536024289744841009319742397565278224647045135498046875	0.2313968638370753894140108286592294462025165557861328125	-2.173525687649631	11.193715937579427	NFE2;KEL;GPX1;EPB41;CHD7;ADRB2
hemostasis (GO:0007599)	13/478	0.007155023783209825925799574264374314225278794765472412109375	0.2403384218327365984269050613875151611864566802978515625	0.00654981199382220942439847277682929416187107563018798828125	0.2440102686425764944022631652842392213642597198486328125	-2.229812702632332	11.015142170756944	NFE2;SLC16A1;CBX5;ITGA4;BRPF3;H3F3A;ACTN4;GATA1;YWHAZ;RHOA;PRKAR2B;CD47;ZFPM1
regulation of protein binding (GO:0043393)	6/128	0.00538306476266776912087408391016651876270771026611328125	0.208111315069929414534044553874991834163665771484375	0.005668307367985524029829758063669942202977836132049560546875	0.2313968638370753894140108286592294462025165557861328125	-2.0793887091359036	10.863760922173414	SPTA1;ITGA4;EPB41;ADRB2;ZFPM1;ADD1
chordate embryonic development (GO:0043009)	8/226	0.007551247907169556135287269427180945058353245258331298828125	0.24478580000236138669578167537110857665538787841796875	0.0075013799913784713624398392539660562761127948760986328125	0.2519725836448276634627063685911707580089569091796875	-2.208680561877132	10.79170696982193	MBNL1;C2CD3;CHD7;ADAM10;GATA1;ADD1;BCL2L1;LIMS1
regulation of anatomical structure size (GO:0090066)	8/232	0.00877359737650195044278422784600479644723236560821533203125	0.25638463539487121867210817072191275656223297119140625	0.00867490602815248514068091623130385414697229862213134765625	0.269238718386346442823509050867869518697261810302734375	-2.278406400783944	10.790551774213014	SPTA1;KEL;GPX1;ADRB2;SPTB;ADD1;RHOA;SSH1
posttranscriptional regulation of gene expression (GO:0010608)	12/438	0.00907890587021565297065617272664894699119031429290771484375	0.25638463539487121867210817072191275656223297119140625	0.0084046116034362343405472728363747592084109783172607421875	0.264939218083705296802321527138701640069484710693359375	-2.293138261478403	10.781881129652009	RBM38;EIF5B;BTG2;RNF139;USP4;AGO2;FLOT2;PABPC1;PUM1;FOXO3;BTRC;RHOA
negative regulation of extrinsic apoptotic signaling pathway (GO:2001237)	5/97	0.0073179875861100161793526552855837508104741573333740234375	0.2418476865151519827890069791465066373348236083984375	0.007810964340182324251726786457084017456509172916412353515625	0.258139773113444881413869325115229003131389617919921875	-2.1655439038606357	10.648888706087586	GPX1;STRADB;RFFL;GATA1;BCL2L1
cellular component morphogenesis (GO:0032989)	12/437	0.00892585232727112660999768678493637708015739917755126953125	0.25638463539487121867210817072191275656223297119140625	0.00826519151356724067480907791605204693041741847991943359375	0.264750825802497924410516816351446323096752166748046875	-2.2549933873531263	10.64087059180425	RAB10;AFG3L2;ITGA4;STRADB;SLC11A2;PACSIN2;ADD1;RHOA;BCL2L1;SSH1;PICALM;LIMS1
embryo development ending in birth or egg hatching (GO:0009792)	8/230	0.008350790197879043308404334311489947140216827392578125	0.255384613663494963731181996990926563739776611328125	0.00826942550090769591675243788131410838104784488677978515625	0.264750825802497924410516816351446323096752166748046875	-2.2050633205409067	10.55210805187559	MBNL1;C2CD3;CHD7;ADAM10;GATA1;ADD1;BCL2L1;LIMS1
negative regulation of extrinsic apoptotic signaling pathway in absence of ligand (GO:2001240)	3/35	0.00930267950922697949012185603123725741170346736907958984375	0.25638463539487121867210817072191275656223297119140625	0.01065288283210102764086979476587657700292766094207763671875	0.29901036880787679184123817321960814297199249267578125	-2.2341390944450965	10.450080165246623	STRADB;GATA1;BCL2L1
negative regulation of signal transduction in absence of ligand (GO:1901099)	3/35	0.00930267950922697949012185603123725741170346736907958984375	0.25638463539487121867210817072191275656223297119140625	0.01065288283210102764086979476587657700292766094207763671875	0.29901036880787679184123817321960814297199249267578125	-2.2291932346987435	10.426946139722446	STRADB;GATA1;BCL2L1
establishment of protein localization to plasma membrane (GO:0090002)	4/60	0.00662819511015226743577688495179245364852249622344970703125	0.226352863011699934059350880488636903464794158935546875	0.007382906725257841473730735515346168540418148040771484375	0.2519725836448276634627063685911707580089569091796875	-2.0477450133437762	10.272354655967378	RAB10;FLOT2;TSPAN33;ANK1
cellular response to organonitrogen compound (GO:0071417)	11/411	0.014340291959640205643466970286681316792964935302734375	0.307733296850582871417856267726165242493152618408203125	0.013369521820818915103235013930316199548542499542236328125	0.327402048314677784901505219750106334686279296875	-2.320356561845318	9.849175927044804	RAB10;PRKAA1;EEF2K;PRKAR2B;STRADB;PDE4D;AQP9;FRS2;KLF3;BCL2L1;SSH1
response to transition metal nanoparticle (GO:1990267)	5/106	0.01052263047190399834762697395262875943444669246673583984375	0.2800112965835233058697895103250630199909210205078125	0.01102911263946246799017014694754834636114537715911865234375	0.30538718646295404113288896041922271251678466796875	-2.1016366997443643	9.571330724210368	FECH;AQP9;SLC11A2;CPOX;ABCG2
regulation of bone mineralization (GO:0030500)	4/66	0.0092470163711060905653571495577125460840761661529541015625	0.25638463539487121867210817072191275656223297119140625	0.010078998551785615933606976568626123480498790740966796875	0.29790274243226544381712983522447757422924041748046875	-1.9942163008040394	9.339820976863738	NFE2;BMP2K;ADRB2;GATA1
regulation of actin filament depolymerization (GO:0030834)	3/39	0.01252627660959682552588301263085668324492871761322021484375	0.299796242404774038181614059794810600578784942626953125	0.01399881138617540578261699835138642811216413974761962890625	0.333529820119458253468991415502387098968029022216796875	-2.120576826817817	9.287971089236775	SPTA1;SPTB;ADD1
negative regulation of cellular component organization (GO:0051129)	12/474	0.01608867649188720772013283522028359584510326385498046875	0.322259284606192075717245870691840536892414093017578125	0.01477567078376998584154922156130851362831890583038330078125	0.334522772102154253293093688625958748161792755126953125	-2.2489086063458474	9.28718198790192	SPTA1;NFE2;GPX1;RGCC;BCL11A;CLTC;PACSIN2;SPTB;ADD1;RHOA;BCL2L1;PICALM
response to tumor necrosis factor (GO:0034612)	5/111	0.01266402731550285258588228742837600293569266796112060546875	0.299796242404774038181614059794810600578784942626953125	0.01315990350427813891653894273758851340971887111663818359375	0.327402048314677784901505219750106334686279296875	-2.10699686398369	9.205447806248626	ZFAND6;SLC11A2;ADAM10;TNFRSF14;TNFRSF21
blood circulation (GO:0008015)	3/40	0.01341970128795478243988181787926805554889142513275146484375	0.301239443682822571890511653691646642982959747314453125	0.0149179815371292372183642527261326904408633708953857421875	0.334522772102154253293093688625958748161792755126953125	-2.1144693079064014	9.115543594270349	NFE2;EPB41;CHD7
leukocyte differentiation (GO:0002521)	8/251	0.0136285908118968686342231677599556860513985157012939453125	0.301239443682822571890511653691646642982959747314453125	0.01330626869965185164745857804291517823003232479095458984375	0.327402048314677784901505219750106334686279296875	-2.120517361107952	9.108863474770576	ITGA4;TAL1;BCL11A;CHD7;IKZF1;JUNB;ZFPM1;GATA1
regulation of cyclin-dependent protein serine/threonine kinase activity involved in G1/S transition of mitotic cell cycle (GO:0031657)	2/9	0.005246326000344731128877118209175023366697132587432861328125	0.206725422590506802134058261799509637057781219482421875	0.0073947348116283062591236330263200215995311737060546875	0.2519725836448276634627063685911707580089569091796875	-1.7116722806364537	8.986668462536807	RGCC;PIM1
response to cold (GO:0009409)	3/36	0.0100565506648962708913241925756665295921266078948974609375	0.271129898847006056694652897931518964469432830810546875	0.011440117411238577560528284493557293899357318878173828125	0.31254400767503798252988644890137948095798492431640625	-1.9451843465677205	8.94693579876514	PRKAA1;GMPR;ADRB2
regulation of translation (GO:0006417)	8/264	0.0179254628814572332384802422211578232236206531524658203125	0.33696581141381531931955350955831818282604217529296875	0.017379724102148434716763603091749246232211589813232421875	0.35298083789944134647242890423513017594814300537109375	-2.206043555917781	8.87167711309372	EIF5B;BTG2;RNF139;AGO2;PABPC1;PUM1;FOXO3;RHOA
regulation of mRNA processing (GO:0050684)	4/69	0.010776875381986850133131383699947036802768707275390625	0.283100226380654518276713815794209949672222137451171875	0.01163780801266488078293814822927743080072104930877685546875	0.313761429183557094546586085925810039043426513671875	-1.9418944576961052	8.797466622369518	BTG2;MBNL1;AGO2;PABPC1
purine nucleobase metabolic process (GO:0006144)	3/40	0.01341970128795478243988181787926805554889142513275146484375	0.301239443682822571890511653691646642982959747314453125	0.0149179815371292372183642527261326904408633708953857421875	0.334522772102154253293093688625958748161792755126953125	-2.0352175003120254	8.773886562716388	GPX1;GMPR;AMPD3
regulation of biomineral tissue development (GO:0070167)	4/72	0.0124612963048500065277313098022204940207302570343017578125	0.299796242404774038181614059794810600578784942626953125	0.01334371640544231886471582271269653574563562870025634765625	0.327402048314677784901505219750106334686279296875	-1.9813272739515095	8.68837317859438	NFE2;BMP2K;ADRB2;GATA1
regulation of multicellular organism growth (GO:0040014)	4/72	0.0124612963048500065277313098022204940207302570343017578125	0.299796242404774038181614059794810600578784942626953125	0.01334371640544231886471582271269653574563562870025634765625	0.327402048314677784901505219750106334686279296875	-1.9800577688696825	8.682806236651954	AFG3L2;CHD7;IKZF1;ADRB2
Golgi vesicle transport (GO:0048193)	7/202	0.01350744677117226601181787515315591008402407169342041015625	0.301239443682822571890511653691646642982959747314453125	0.0134220459045548724807961349370089010335505008697509765625	0.327402048314677784901505219750106334686279296875	-2.009153726637672	8.648430611562286	CYTH3;RAB10;AP1G1;CLTC;SPIRE1;PUM1;ANK1
negative regulation of actin filament polymerization (GO:0030837)	3/40	0.01341970128795478243988181787926805554889142513275146484375	0.301239443682822571890511653691646642982959747314453125	0.0149179815371292372183642527261326904408633708953857421875	0.334522772102154253293093688625958748161792755126953125	-1.9969111979041547	8.608746889972693	SPTA1;SPTB;ADD1
cellular response to nitrogen compound (GO:1901699)	11/438	0.0218266156271602236593754042814907734282314777374267578125	0.35115325207758052439288576351827941834926605224609375	0.0202305144392084836069134468061747611500322818756103515625	0.363616877946826122514067947122384794056415557861328125	-2.22949035165661	8.526964878545982	RAB10;PRKAA1;EEF2K;PRKAR2B;STRADB;PDE4D;AQP9;FRS2;KLF3;BCL2L1;SSH1
reproductive structure development (GO:0048608)	8/265	0.018292017323050281663032734513762989081442356109619140625	0.33911408672386211815563683558139018714427947998046875	0.0177264520810519431159857361990361823700368404388427734375	0.35298083789944134647242890423513017594814300537109375	-2.1074544201739713	8.432537405751923	NFE2;CHD7;NCOA4;HS6ST1;JUNB;GATA1;BCL2L1;ASB1
positive regulation of myeloid cell differentiation (GO:0045639)	4/74	0.01367265410566251802870763043529223068617284297943115234375	0.301239443682822571890511653691646642982959747314453125	0.01456491316071139956178637220318705658428370952606201171875	0.334522772102154253293093688625958748161792755126953125	-1.9587284874753537	8.407562897212758	TAL1;IKZF1;FOXO3;GATA1
protein dephosphorylation (GO:0006470)	6/161	0.01562257561513592796220706304666236974298954010009765625	0.322259284606192075717245870691840536892414093017578125	0.01574376935535937160892672181944362819194793701171875	0.3360310771784515981863705746945925056934356689453125	-1.942804319772346	8.080197489912806	PHLPP2;MTMR3;PTPN12;BTRC;ACP1;SSH1
regulation of neuron death (GO:1901214)	7/225	0.02293080718243308002701752457141992636024951934814453125	0.35115325207758052439288576351827941834926605224609375	0.022441293921214910955796995040145702660083770751953125	0.372223782747009568350193831065553240478038787841796875	-2.139963745894575	8.078949449531878	PRDX2;BTG2;GPX1;FOXO3;RHOA;BCL2L1;PICALM
response to peptide (GO:1901652)	10/384	0.0225691939925002742206583405959463561885058879852294921875	0.35115325207758052439288576351827941834926605224609375	0.021178242937920317701117056685689021833240985870361328125	0.364657309073938951105020578324911184608936309814453125	-2.1207941100415204	8.040289734206283	RAB10;BTG2;PRKAA1;EEF2K;PRKAR2B;STRADB;GCNT1;FRS2;JUNB;KLF3
regulation of actin polymerization or depolymerization (GO:0008064)	5/122	0.018370748475524008302972589490309474058449268341064453125	0.33911408672386211815563683558139018714427947998046875	0.0187884178215712328852138313095565536059439182281494140625	0.35298083789944134647242890423513017594814300537109375	-2.0056118874134485	8.016421961774762	SPTA1;SPTB;ADD1;RHOA;SSH1
regulation of binding (GO:0051098)	7/218	0.01968815963948937486360790671824361197650432586669921875	0.34508337232775243563764888676814734935760498046875	0.01934715809715036038962665543294860981404781341552734375	0.35298083789944134647242890423513017594814300537109375	-2.0340318872370085	7.989144046781016	SPTA1;ITGA4;EPB41;ADRB2;ZFPM1;GATA1;ADD1
adrenergic receptor signaling pathway (GO:0071875)	2/14	0.012729269443248092397169557443703524768352508544921875	0.299796242404774038181614059794810600578784942626953125	0.015509840580626967077026989727528416551649570465087890625	0.334522772102154253293093688625958748161792755126953125	-1.8189444475998973	7.937603013434814	PDE4D;ADRB2
regulation of actin filament length (GO:0030832)	5/123	0.0189610925865528641420798550143445027060806751251220703125	0.34381662575085680799702458898536860942840576171875	0.0193675255367313538246154536182075389660894870758056640625	0.35298083789944134647242890423513017594814300537109375	-2.000768137084851	7.933778260685982	SPTA1;SPTB;ADD1;RHOA;SSH1
face development (GO:0060324)	2/12	0.00938450349175956079206262216985123814083635807037353515625	0.25638463539487121867210817072191275656223297119140625	0.011948431818684331073843196691086632199585437774658203125	0.31387611277543836507675223401747643947601318359375	-1.690247709459425	7.891251900038513	ITGA4;CHD7
embryo development (GO:0009790)	8/276	0.022685570240984276324525126256048679351806640625	0.35115325207758052439288576351827941834926605224609375	0.0218753015616614011895624258841053233481943607330322265625	0.37043382561854720780303296123747713863849639892578125	-2.0688539477817565	7.832735309906468	MBNL1;C2CD3;CHD7;ADAM10;GATA1;ADD1;BCL2L1;LIMS1
in utero embryonic development (GO:0001701)	7/222	0.021498955164643514248457023541050148196518421173095703125	0.35115325207758052439288576351827941834926605224609375	0.0210759858708083787359743865863492828793823719024658203125	0.364657309073938951105020578324911184608936309814453125	-2.0375155296942453	7.823552174529394	MBNL1;C2CD3;CHD7;ADAM10;GATA1;ADD1;BCL2L1
regulation of amyloid precursor protein catabolic process (GO:1902991)	2/13	0.01100037502407194035802806553192567662335932254791259765625	0.285313524358524139845627587419585324823856353759765625	0.013678403600234360915077758136249030940234661102294921875	0.32972998796329655579739892345969565212726593017578125	-1.730511004597793	7.804303372421859	FLOT2;PICALM
plasma membrane organization (GO:0007009)	5/121	0.017792663993449676917979473955711000598967075347900390625	0.33696581141381531931955350955831818282604217529296875	0.018220847222709966872766784717896371148526668548583984375	0.35298083789944134647242890423513017594814300537109375	-1.9330570954903568	7.788227193829371	RAB10;SPTA1;PACSIN2;ANK1;SPTB
response to insecticide (GO:0017085)	2/10	0.00650428896251725903454588006979975034482777118682861328125	0.2258862387152180406513224397713202051818370819091796875	0.00880380387110064020761424075089962570928037166595458984375	0.269238718386346442823509050867869518697261810302734375	-1.5386894221352532	7.747752813933567	FECH;CPOX
response to gamma radiation (GO:0010332)	3/44	0.017349262018571058596716483179989154450595378875732421875	0.335364508264642424695267663992126472294330596923828125	0.018929608914357305693432209636739571578800678253173828125	0.35298083789944134647242890423513017594814300537109375	-1.9007308036344697	7.705952914022806	PRKAA1;GPX1;BCL2L1
protein maturation (GO:0051604)	7/222	0.021498955164643514248457023541050148196518421173095703125	0.35115325207758052439288576351827941834926605224609375	0.0210759858708083787359743865863492828793823719024658203125	0.364657309073938951105020578324911184608936309814453125	-1.9996432648838969	7.678132110047325	AFG3L2;C2CD3;SLC11A2;ANP32B;IFT57;TSPAN33;METAP2
androgen receptor signaling pathway (GO:0030521)	3/42	0.01531301214660132394007607814501170651055872440338134765625	0.32016695804475625575236108488752506673336029052734375	0.0168565984635148345682775783416218473576009273529052734375	0.35298083789944134647242890423513017594814300537109375	-1.8274977310684921	7.6372086783721045	NCOA4;NRIP1;RHOA
positive regulation of cyclin-dependent protein serine/threonine kinase activity involved in G1/S transition of mitotic cell cycle (GO:0031659)	2/8	0.004114148007000314154202325056530753499828279018402099609375	0.1756226930488259119211846837060875259339809417724609375	0.00609830680683361159299948894840781576931476593017578125	0.2313968638370753894140108286592294462025165557861328125	-1.3885850919152214	7.627947133797877	RGCC;PIM1
regulation of interleukin-5 production (GO:0032674)	2/15	0.01456814533650880282011907951300599961541593074798583984375	0.307733296850582871417856267726165242493152618408203125	0.0174400750895387750272202964652024093084037303924560546875	0.35298083789944134647242890423513017594814300537109375	-1.7887523046161686	7.5644867473137465	PDE4D;TNFRSF21
cellular response to thyroid hormone stimulus (GO:0097067)	2/11	0.0078847549049076877392128182009400916285812854766845703125	0.24478580000236138669578167537110857665538787841796875	0.01032264261234301823411119158890869584865868091583251953125	0.29790274243226544381712983522447757422924041748046875	-1.5458161890825055	7.486115960766031	GATA1;CTSB
response to folic acid (GO:0051593)	2/11	0.0078847549049076877392128182009400916285812854766845703125	0.24478580000236138669578167537110857665538787841796875	0.01032264261234301823411119158890869584865868091583251953125	0.29790274243226544381712983522447757422924041748046875	-1.5248450946912344	7.384556638547775	GPX1;ABCG2
definitive hemopoiesis (GO:0060216)	2/14	0.012729269443248092397169557443703524768352508544921875	0.299796242404774038181614059794810600578784942626953125	0.015509840580626967077026989727528416551649570465087890625	0.334522772102154253293093688625958748161792755126953125	-1.6890687319047049	7.370844708290069	TAL1;HIPK1
protein deubiquitination (GO:0016579)	4/80	0.0177460541639283923831538203330637770704925060272216796875	0.33696581141381531931955350955831818282604217529296875	0.0186442830782378617116012975429839571006596088409423828125	0.35298083789944134647242890423513017594814300537109375	-1.822488682177606	7.347530952260149	USP25;USP10;USP4;USP32
positive regulation of endopeptidase activity (GO:0010950)	5/128	0.022099904725183729115034481083057471551001071929931640625	0.35115325207758052439288576351827941834926605224609375	0.0224389923730088057529652445509782410226762294769287109375	0.372223782747009568350193831065553240478038787841796875	-1.92657790374005	7.344465570681292	SLC11A2;ANP32B;IFT57;RHOA;PICALM
cellular response to hormone stimulus (GO:0032870)	11/462	0.0306044755792622656664914160273838206194341182708740234375	0.404571422334892794037131125151063315570354461669921875	0.028264274935488463424970717596806935034692287445068359375	0.390300366962117284419520046867546625435352325439453125	-2.104921343764893	7.339037743474178	RAB10;PRKAA1;EEF2K;FECH;PRKAR2B;STRADB;FRS2;ADIPOR1;JUNB;GATA1;CTSB
protoporphyrinogen IX metabolic process (GO:0046501)	2/11	0.0078847549049076877392128182009400916285812854766845703125	0.24478580000236138669578167537110857665538787841796875	0.01032264261234301823411119158890869584865868091583251953125	0.29790274243226544381712983522447757422924041748046875	-1.5135735608268226	7.329970582223207	FECH;CPOX
response to purine-containing compound (GO:0014074)	5/132	0.0248405825682227569817239754002002882771193981170654296875	0.360137108959903973204319527212646789848804473876953125	0.0251118854230575096198041507022935547865927219390869140625	0.384700940949989356187899147698772139847278594970703125	-1.975878018547979	7.301415745863431	PRKAA1;PDE4D;AQP9;JUNB;SSH1
import into cell (GO:0098657)	2/9	0.005246326000344731128877118209175023366697132587432861328125	0.206725422590506802134058261799509637057781219482421875	0.0073947348116283062591236330263200215995311737060546875	0.2519725836448276634627063685911707580089569091796875	-1.3847942306891892	7.270484415048265	STEAP3;PICALM
erythrocyte maturation (GO:0043249)	2/12	0.00938450349175956079206262216985123814083635807037353515625	0.25638463539487121867210817072191275656223297119140625	0.011948431818684331073843196691086632199585437774658203125	0.31387611277543836507675223401747643947601318359375	-1.5472289179140808	7.223540709419975	TAL1;PTBP3
negative regulation of amyloid precursor protein catabolic process (GO:1902992)	2/8	0.004114148007000314154202325056530753499828279018402099609375	0.1756226930488259119211846837060875259339809417724609375	0.00609830680683361159299948894840781576931476593017578125	0.2313968638370753894140108286592294462025165557861328125	-1.3117074780597502	7.205633530060969	FLOT2;PICALM
myeloid leukocyte differentiation (GO:0002573)	4/83	0.0200372527428433373775096271174334106035530567169189453125	0.34508337232775243563764888676814734935760498046875	0.0209242211946924182297546934705678722821176052093505859375	0.364657309073938951105020578324911184608936309814453125	-1.839347875150727	7.1921483516813165	TAL1;JUNB;ZFPM1;GATA1
megakaryocyte development (GO:0035855)	2/14	0.012729269443248092397169557443703524768352508544921875	0.299796242404774038181614059794810600578784942626953125	0.015509840580626967077026989727528416551649570465087890625	0.334522772102154253293093688625958748161792755126953125	-1.640724351230444	7.1598770219327434	TAL1;ZFPM1
pigment biosynthetic process (GO:0046148)	3/46	0.0195293148125454084362839779487330815754830837249755859375	0.34508337232775243563764888676814734935760498046875	0.021137572340145203975136922736055566929280757904052734375	0.364657309073938951105020578324911184608936309814453125	-1.8130031883846216	7.1356879644021785	FECH;SLC11A2;CPOX
regulation of neuron apoptotic process (GO:0043523)	6/188	0.030580813719834808173114737428477383218705654144287109375	0.404571422334892794037131125151063315570354461669921875	0.0301685335949265880095548908457203651778399944305419921875	0.400082370961794608898998149015824310481548309326171875	-2.0353260204279597	7.097960282934166	PRDX2;BTG2;GPX1;FOXO3;RHOA;BCL2L1
leukocyte tethering or rolling (GO:0050901)	2/15	0.01456814533650880282011907951300599961541593074798583984375	0.307733296850582871417856267726165242493152618408203125	0.0174400750895387750272202964652024093084037303924560546875	0.35298083789944134647242890423513017594814300537109375	-1.6773077544717558	7.093196887643294	ITGA4;GCNT1
cellular response to tumor necrosis factor (GO:0071356)	4/89	0.0251453414117455802123668462400019052438437938690185546875	0.360137108959903973204319527212646789848804473876953125	0.0259790160520619282935594895889153121970593929290771484375	0.384700940949989356187899147698772139847278594970703125	-1.9243333695961988	7.087478811220792	ZFAND6;SLC11A2;TNFRSF14;TNFRSF21
response to amino acid (GO:0043200)	4/86	0.0225027291520067951324790556100197136402130126953125	0.35115325207758052439288576351827941834926605224609375	0.023368310648177327559782412436106824316084384918212890625	0.372223782747009568350193831065553240478038787841796875	-1.8627761052287555	7.067593620268076	GPX1;RHOA;BCL2L1;ABCG2
regulation of protein complex assembly (GO:0043254)	7/244	0.033548100294712786262341097653916222043335437774658203125	0.424321342616459873386958179253269918262958526611328125	0.03253041131991053769301203146824263967573642730712890625	0.421865903762637273199942455903510563075542449951171875	-2.0661181619824656	7.0140063665590135	SPTA1;TAL1;BCL11A;PIEZO1;SPTB;ADD1;RHOA
regulation of cysteine-type endopeptidase activity involved in apoptotic process (GO:0043281)	6/186	0.0292365717012878188751923147492561838589608669281005859375	0.3941166803680180574787073055631481111049652099609375	0.02887907424476147955072491413375246338546276092529296875	0.391875649851101126586172540555708110332489013671875	-1.968670807866937	6.954004597011843	GPX1;SLC11A2;ANP32B;RFFL;IFT57;RHOA
inositol lipid-mediated signaling (GO:0048017)	5/136	0.0277907440402395018719250430194733780808746814727783203125	0.382169359318461354657614492680295370519161224365234375	0.027981375620599817366507267024644534103572368621826171875	0.390300366962117284419520046867546625435352325439453125	-1.9356612102782467	6.93557527779426	PHLPP2;AGO2;FRS2;FOXO3;RHOA
phosphatidylinositol-mediated signaling (GO:0048015)	5/136	0.0277907440402395018719250430194733780808746814727783203125	0.382169359318461354657614492680295370519161224365234375	0.027981375620599817366507267024644534103572368621826171875	0.390300366962117284419520046867546625435352325439453125	-1.9330251314506341	6.926130069588389	PHLPP2;AGO2;FRS2;FOXO3;RHOA
negative regulation of bone mineralization (GO:0030502)	2/16	0.016514018976891246814897584727077628485858440399169921875	0.322259284606192075717245870691840536892414093017578125	0.0194664883761038916276664423321562935598194599151611328125	0.35298083789944134647242890423513017594814300537109375	-1.6846916649161048	6.913209109099626	NFE2;GATA1
negative regulation of protein complex assembly (GO:0031333)	4/91	0.0270066881969203663460543651808620779775083065032958984375	0.376440164050951209251394402599544264376163482666015625	0.0278130812402688672169137618084278074093163013458251953125	0.390300366962117284419520046867546625435352325439453125	-1.8916703877109569	6.832090575127807	SPTA1;BCL11A;SPTB;ADD1
embryonic process involved in female pregnancy (GO:0060136)	2/8	0.004114148007000314154202325056530753499828279018402099609375	0.1756226930488259119211846837060875259339809417724609375	0.00609830680683361159299948894840781576931476593017578125	0.2313968638370753894140108286592294462025165557861328125	-1.2419597381506156	6.822486630510902	JUNB;ABCG2
purine-containing compound salvage (GO:0043101)	2/16	0.016514018976891246814897584727077628485858440399169921875	0.322259284606192075717245870691840536892414093017578125	0.0194664883761038916276664423321562935598194599151611328125	0.35298083789944134647242890423513017594814300537109375	-1.6610757802349867	6.816300248863127	GMPR;AMPD3
olfactory bulb development (GO:0021772)	2/18	0.0207151072700407744286987821169532253406941890716552734375	0.34508337232775243563764888676814734935760498046875	0.02379761617367411041801261717409943230450153350830078125	0.372223782747009568350193831065553240478038787841796875	-1.7283436112830226	6.700601563200219	EXT1;CHD7
positive regulation of growth (GO:0045927)	6/189	0.0312678633632939850794940639389096759259700775146484375	0.405492734375882124542300743996747769415378570556640625	0.0308272177331085396601029202656718553043901920318603515625	0.40490364830217562275294085338828153908252716064453125	-1.932879394067789	6.697744940216035	BCL11A;H3F3A;CHD7;ADAM10;IKZF1;RHOA
cytokinetic process (GO:0032506)	2/16	0.016514018976891246814897584727077628485858440399169921875	0.322259284606192075717245870691840536892414093017578125	0.0194664883761038916276664423321562935598194599151611328125	0.35298083789944134647242890423513017594814300537109375	-1.6272973569596076	6.67768894785096	SPIRE1;RHOA
negative regulation of biomineral tissue development (GO:0070168)	2/18	0.0207151072700407744286987821169532253406941890716552734375	0.34508337232775243563764888676814734935760498046875	0.02379761617367411041801261717409943230450153350830078125	0.372223782747009568350193831065553240478038787841796875	-1.7135143294684054	6.643110038795302	NFE2;GATA1
negative regulation of protein polymerization (GO:0032272)	3/50	0.0243225556999963239690476513032990624196827411651611328125	0.360137108959903973204319527212646789848804473876953125	0.0259591537282142237330617717816494405269622802734375	0.384700940949989356187899147698772139847278594970703125	-1.7819550111019502	6.622370538820653	SPTA1;SPTB;ADD1
regulation of autophagy (GO:0010506)	4/89	0.0251453414117455802123668462400019052438437938690185546875	0.360137108959903973204319527212646789848804473876953125	0.0259790160520619282935594895889153121970593929290771484375	0.384700940949989356187899147698772139847278594970703125	-1.7963723831675076	6.61618792456607	PRKAA1;HERC1;USP10;BCL2L1
decidualization (GO:0046697)	2/18	0.0207151072700407744286987821169532253406941890716552734375	0.34508337232775243563764888676814734935760498046875	0.02379761617367411041801261717409943230450153350830078125	0.372223782747009568350193831065553240478038787841796875	-1.699041045637557	6.586998680134607	JUNB;CTSB
positive regulation of peptidase activity (GO:0010952)	5/139	0.03014346830540308441737096245560678653419017791748046875	0.403686055933143272955732072659884579479694366455078125	0.0302648938502089633051372885574892279691994190216064453125	0.400082370961794608898998149015824310481548309326171875	-1.87883091359371	6.579265704554686	SLC11A2;ANP32B;IFT57;RHOA;PICALM
cell part morphogenesis (GO:0032990)	7/248	0.036140231005911356565452052791442838497459888458251953125	0.4330487329304817389896697932272218167781829833984375	0.034986828193580350732094785826120642013847827911376953125	0.445267148873578488821323162483167834579944610595703125	-1.9691398041277393	6.538230595512822	RAB10;AFG3L2;SLC11A2;PACSIN2;RHOA;BCL2L1;PICALM
viral genome replication (GO:0019079)	2/18	0.0207151072700407744286987821169532253406941890716552734375	0.34508337232775243563764888676814734935760498046875	0.02379761617367411041801261717409943230450153350830078125	0.372223782747009568350193831065553240478038787841796875	-1.6752624713660094	6.494811715173208	UBP1;DEK
cell volume homeostasis (GO:0006884)	2/16	0.016514018976891246814897584727077628485858440399169921875	0.322259284606192075717245870691840536892414093017578125	0.0194664883761038916276664423321562935598194599151611328125	0.35298083789944134647242890423513017594814300537109375	-1.5824364611880661	6.493600215325752	KCNN4;ADD1
negative regulation of protein depolymerization (GO:1901880)	3/52	0.0269358074846649288291988710852820076979696750640869140625	0.376440164050951209251394402599544264376163482666015625	0.0285725012417362596306436017812302452512085437774658203125	0.390300366962117284419520046867546625435352325439453125	-1.7962115247430797	6.492045058354306	SPTA1;SPTB;ADD1
negative regulation of release of cytochrome c from mitochondria (GO:0090201)	2/16	0.016514018976891246814897584727077628485858440399169921875	0.322259284606192075717245870691840536892414093017578125	0.0194664883761038916276664423321562935598194599151611328125	0.35298083789944134647242890423513017594814300537109375	-1.5816081246623097	6.49020109860041	GPX1;BCL2L1
post-Golgi vesicle-mediated transport (GO:0006892)	4/90	0.026066001219624566898058759534251294098794460296630859375	0.3683395620621430222030312506831251084804534912109375	0.026886643503664785226359157377373776398599147796630859375	0.390300366962117284419520046867546625435352325439453125	-1.7665449000542917	6.442807328847311	RAB10;AP1G1;CLTC;PUM1
response to peptide hormone (GO:0043434)	9/364	0.039234124735519425308805097074582590721547603607177734375	0.441707261445490662055135544505901634693145751953125	0.036984028823738447633306947182063595391809940338134765625	0.447113843096095864293459953842102549970149993896484375	-1.9793638910887057	6.409592742971403	RAB10;BTG2;PRKAA1;EEF2K;PRKAR2B;STRADB;GCNT1;FRS2;JUNB
copper ion transport (GO:0006825)	2/18	0.0207151072700407744286987821169532253406941890716552734375	0.34508337232775243563764888676814734935760498046875	0.02379761617367411041801261717409943230450153350830078125	0.372223782747009568350193831065553240478038787841796875	-1.6517980731040856	6.403842776677995	STEAP3;SLC11A2
regulation of vesicle-mediated transport (GO:0060627)	8/306	0.038343197186866691261730721862477366812527179718017578125	0.439465515576257903518353487015701830387115478515625	0.036596552287979554340946464208172983489930629730224609375	0.447113843096095864293459953842102549970149993896484375	-1.9632980321885056	6.402664653285743	PRKAA1;RNF139;AP1G1;PACSIN2;CD47;ACTN4;ADD1;PICALM
response to thyroid hormone (GO:0097066)	2/15	0.01456814533650880282011907951300599961541593074798583984375	0.307733296850582871417856267726165242493152618408203125	0.0174400750895387750272202964652024093084037303924560546875	0.35298083789944134647242890423513017594814300537109375	-1.5114801373204043	6.39192549917725	GATA1;CTSB
negative regulation of protein binding (GO:0032091)	3/50	0.0243225556999963239690476513032990624196827411651611328125	0.360137108959903973204319527212646789848804473876953125	0.0259591537282142237330617717816494405269622802734375	0.384700940949989356187899147698772139847278594970703125	-1.6988539802871423	6.313537928129044	ITGA4;ADRB2;ZFPM1
regulation of cysteine-type endopeptidase activity (GO:2000116)	6/197	0.037128324935003197138083663730867556296288967132568359375	0.439465515576257903518353487015701830387115478515625	0.036437004615099695403745982957843807525932788848876953125	0.447113843096095864293459953842102549970149993896484375	-1.915870265609027	6.309679476117629	GPX1;SLC11A2;ANP32B;RFFL;IFT57;RHOA
response to inorganic substance (GO:0010035)	9/370	0.0427660885192526762921261251904070377349853515625	0.45168925451519970071245779763557948172092437744140625	0.040269200174288588556237300508655607700347900390625	0.449466133599663530961976221078657545149326324462890625	-1.9895438804594632	6.271061838115311	PRDX2;PRKAA1;GPX1;FECH;AQP9;SLC11A2;CPOX;JUNB;ABCG2
negative regulation of binding (GO:0051100)	4/95	0.0309710424025831411454223740520319552160799503326416015625	0.405492734375882124542300743996747769415378570556640625	0.03170808130526985013641905197800952009856700897216796875	0.413820755378967675142121152020990848541259765625	-1.7830215618736815	6.195469705220164	ITGA4;ADRB2;ZFPM1;GATA1
regulation of actin filament-based process (GO:0032970)	7/257	0.04244793054634714291051267309740069322288036346435546875	0.450651863675985975277171746711246669292449951171875	0.04095688655517519538573623094634967856109142303466796875	0.45125037125869116305665329491603188216686248779296875	-1.9315913216234464	6.102818581598043	SPTA1;RGCC;PDE4D;SPTB;ADD1;RHOA;SSH1
protein modification by small protein removal (GO:0070646)	4/93	0.0289484218953100676252621070716486428864300251007080078125	0.392816665321127966858938407312962226569652557373046875	0.0297226266419234851079433923359829350374639034271240234375	0.400082370961794608898998149015824310481548309326171875	-1.7185729629814186	6.087597184059431	USP25;USP10;USP4;USP32
regulation of osteoblast proliferation (GO:0033688)	2/20	0.0253097821816623581858696212520953849889338016510009765625	0.360137108959903973204319527212646789848804473876953125	0.028483222897445266419413911762603675015270709991455078125	0.390300366962117284419520046867546625435352325439453125	-1.6533109693359227	6.078504103987213	GATA1;RHOA
negative regulation of protein complex disassembly (GO:0043242)	3/56	0.032593548094127698655508851288686855696141719818115234375	0.418608365369973201008946261936216615140438079833984375	0.034201803321506164812237926753368810750544071197509765625	0.43799684378603831458320883029955439269542694091796875	-1.7679031059088746	6.052665418494366	SPTA1;SPTB;ADD1
cellular response to oxidative stress (GO:0034599)	5/148	0.0379384893330535766242661566138849593698978424072265625	0.439465515576257903518353487015701830387115478515625	0.03780612811921936489145679161083535291254520416259765625	0.447113843096095864293459953842102549970149993896484375	-1.8479867505641974	6.046222967556637	PRDX2;PRKAA1;GPX1;SLC11A2;FOXO3
actin cytoskeleton organization (GO:0030036)	7/253	0.039562352661370703277299298861180432140827178955078125	0.442968637175675306050237622912391088902950286865234375	0.038226923087893716068919047756935469806194305419921875	0.447113843096095864293459953842102549970149993896484375	-1.8707903333438025	6.042423236869952	IQSEC1;EPB41;PACSIN2;SPIRE1;ADD1;RHOA;SSH1
positive regulation of protein binding (GO:0032092)	3/53	0.0282964588833851289628729119840500061400234699249267578125	0.38652962834704085448578325667767785489559173583984375	0.0299296325662895858210621469197576516307890415191650390625	0.400082370961794608898998149015824310481548309326171875	-1.69337443592885	6.036911377712904	SPTA1;EPB41;ADD1
regulation of ARF protein signal transduction (GO:0032012)	2/17	0.018563963359704220568158206106090801768004894256591796875	0.339621079678874504548247159618767909705638885498046875	0.0215865098214815531729726671983371488749980926513671875	0.3685896552017975391635218329611234366893768310546875	-1.5133476534183423	6.0330104082434906	CYTH3;IQSEC1
cellular response to hypoxia (GO:0071456)	4/99	0.0352604973980773228614538084002560935914516448974609375	0.429523831428369085028151630467618815600872039794921875	0.035908047194165702842294507490805699490010738372802734375	0.447113843096095864293459953842102549970149993896484375	-1.8018321891987388	6.027114250158119	PRKAA1;RGCC;SLC11A2;BACH1
regulation of tumor necrosis factor-mediated signaling pathway (GO:0010803)	2/14	0.012729269443248092397169557443703524768352508544921875	0.299796242404774038181614059794810600578784942626953125	0.015509840580626967077026989727528416551649570465087890625	0.334522772102154253293093688625958748161792755126953125	-1.3767076866433507	6.007747568397893	HIPK1;RFFL
response to methylmercury (GO:0051597)	2/8	0.004114148007000314154202325056530753499828279018402099609375	0.1756226930488259119211846837060875259339809417724609375	0.00609830680683361159299948894840781576931476593017578125	0.2313968638370753894140108286592294462025165557861328125	-1.092073024139572	5.999110420301145	FECH;CPOX
negative regulation of protein localization to plasma membrane (GO:1903077)	2/18	0.0207151072700407744286987821169532253406941890716552734375	0.34508337232775243563764888676814734935760498046875	0.02379761617367411041801261717409943230450153350830078125	0.372223782747009568350193831065553240478038787841796875	-1.5374448026135763	5.96050749427026	CLTC;BCL2L1
ventricular septum development (GO:0003281)	2/18	0.0207151072700407744286987821169532253406941890716552734375	0.34508337232775243563764888676814734935760498046875	0.02379761617367411041801261717409943230450153350830078125	0.372223782747009568350193831065553240478038787841796875	-1.5314678684962189	5.937335566056182	NPRL3;FRS2
actin filament organization (GO:0007015)	5/150	0.039823181517936533102552942864349461160600185394287109375	0.443465755055717114618829555183765478432178497314453125	0.0396248354673101321754558057364192791283130645751953125	0.448570651229383721148025188085739500820636749267578125	-1.8415270956521608	5.9358054950427235	SPTA1;SPIRE1;ACTN4;ADD1;RHOA
negative regulation of execution phase of apoptosis (GO:1900118)	2/8	0.004114148007000314154202325056530753499828279018402099609375	0.1756226930488259119211846837060875259339809417724609375	0.00609830680683361159299948894840781576931476593017578125	0.2313968638370753894140108286592294462025165557861328125	-1.0732609976277758	5.89576987275597	RFFL;BCL2L1
positive regulation of neuron death (GO:1901216)	3/55	0.031125429845842038367731419157280470244586467742919921875	0.405492734375882124542300743996747769415378570556640625	0.032744388271974449178269850335709634236991405487060546875	0.421970135655821698694722954314784146845340728759765625	-1.6927316295568609	5.873321909967409	FOXO3;RHOA;PICALM
cellular response to decreased oxygen levels (GO:0036294)	4/101	0.037527890254244612722178686681218096055090427398681640625	0.439465515576257903518353487015701830387115478515625	0.038123033035827820491636686028869007714092731475830078125	0.447113843096095864293459953842102549970149993896484375	-1.782116687387105	5.850102558600407	PRKAA1;RGCC;SLC11A2;BACH1
establishment or maintenance of cell polarity (GO:0007163)	4/100	0.036383950459689527734408187598091899417340755462646484375	0.433434386580836328306531868292950093746185302734375	0.037005938624774047107646168797145946882665157318115234375	0.447113843096095864293459953842102549970149993896484375	-1.7582990099721083	5.82634799312654	CYTH3;RAB10;ANK1;LIMS1
regulation of actin filament polymerization (GO:0030833)	4/104	0.041082767086828460290082176697978866286575794219970703125	0.444747139986802098032825369955389760434627532958984375	0.041589646437446899096546104601657134480774402618408203125	0.45125037125869116305665329491603188216686248779296875	-1.8130173383543884	5.787453279762655	SPTA1;SPTB;ADD1;RHOA
protein processing (GO:0016485)	6/201	0.040305351106431901164750541965986485593020915985107421875	0.444747139986802098032825369955389760434627532958984375	0.039472628842600644694105227472391561605036258697509765625	0.448570651229383721148025188085739500820636749267578125	-1.7998511064832372	5.779809729246444	AFG3L2;C2CD3;SLC11A2;ANP32B;IFT57;METAP2
regulation of execution phase of apoptosis (GO:1900117)	2/19	0.0229646343476797402949340920486065442673861980438232421875	0.35115325207758052439288576351827941834926605224609375	0.026097330791629340385195945373197901062667369842529296875	0.384700940949989356187899147698772139847278594970703125	-1.5282662154969406	5.7673708659802	RFFL;BCL2L1
negative regulation of neural precursor cell proliferation (GO:2000178)	2/19	0.0229646343476797402949340920486065442673861980438232421875	0.35115325207758052439288576351827941834926605224609375	0.026097330791629340385195945373197901062667369842529296875	0.384700940949989356187899147698772139847278594970703125	-1.5184876796999762	5.7304686287289375	BTG2;LIMS1
receptor-mediated endocytosis (GO:0006898)	5/152	0.04176395193273740868988852525944821536540985107421875	0.4480331806815651685127477321657352149486541748046875	0.041496093298364948587231282317588920705020427703857421875	0.45125037125869116305665329491603188216686248779296875	-1.7933869972673109	5.695298013548611	CLTC;PACSIN2;ADRB2;RABEPK;PICALM
sialylation (GO:0097503)	2/20	0.0253097821816623581858696212520953849889338016510009765625	0.360137108959903973204319527212646789848804473876953125	0.028483222897445266419413911762603675015270709991455078125	0.390300366962117284419520046867546625435352325439453125	-1.523423148453526	5.600963177364845	ST3GAL5;ST3GAL6
regulation of myeloid cell differentiation (GO:0045637)	5/156	0.045814584295524658774656501236677286215126514434814453125	0.46703523990810957844388440207694657146930694580078125	0.0453970808191495323047348620093544013798236846923828125	0.472175728926078119851439396370551548898220062255859375	-1.8056536755006094	5.56710619294593	TAL1;IKZF1;FOXO3;ZFPM1;GATA1
peptidyl-tyrosine dephosphorylation (GO:0035335)	4/102	0.03869233307444851222012260905103175900876522064208984375	0.439465515576257903518353487015701830387115478515625	0.0392593439025349100202078034271835349500179290771484375	0.448570651229383721148025188085739500820636749267578125	-1.6943182615209917	5.510115817411278	MTMR3;PTPN12;ACP1;SSH1
hydrogen peroxide catabolic process (GO:0042744)	2/20	0.0253097821816623581858696212520953849889338016510009765625	0.360137108959903973204319527212646789848804473876953125	0.028483222897445266419413911762603675015270709991455078125	0.390300366962117284419520046867546625435352325439453125	-1.493278369432345	5.490133958668234	PRDX2;GPX1
cellular response to peptide (GO:1901653)	7/273	0.055337237692617800843830622170571587048470973968505859375	0.512321622226642237052374184713698923587799072265625	0.053134406251107942076306045464662020094692707061767578125	0.50242734179515313730490788657334633171558380126953125	-1.8907037634749333	5.472281336942986	RAB10;PRKAA1;EEF2K;PRKAR2B;STRADB;FRS2;KLF3
proteolysis involved in cellular protein catabolic process (GO:0051603)	9/391	0.056793553514206791821283815124843386001884937286376953125	0.51491146526818465378738665094715543091297149658203125	0.053313636308970825672393090144396410323679447174072265625	0.50242734179515313730490788657334633171558380126953125	-1.9052888818232554	5.465001934291875	USP25;RNF216;USP10;USP4;USP32;DERL1;RFFL;BTRC;CTSB
regulation of extrinsic apoptotic signaling pathway in absence of ligand (GO:2001239)	3/58	0.035636433061406902478296387926093302667140960693359375	0.429523831428369085028151630467618815600872039794921875	0.037216088716479668596637253585868165828287601470947265625	0.447113843096095864293459953842102549970149993896484375	-1.6343028061369553	5.449397644889991	STRADB;GATA1;BCL2L1
regulation of extrinsic apoptotic signaling pathway (GO:2001236)	5/161	0.051196510500765256279631643110406002961099147796630859375	0.487914651237525587301746554658166132867336273193359375	0.050572021871995241626418504665707587264478206634521484375	0.4957993914627667475514272155123762786388397216796875	-1.8293294148626482	5.4369205081877405	GPX1;STRADB;RFFL;GATA1;BCL2L1
positive regulation of cyclin-dependent protein serine/threonine kinase activity (GO:0045737)	2/19	0.0229646343476797402949340920486065442673861980438232421875	0.35115325207758052439288576351827941834926605224609375	0.026097330791629340385195945373197901062667369842529296875	0.384700940949989356187899147698772139847278594970703125	-1.438008446760893	5.426756108840263	RGCC;PIM1
regulation of sodium ion transport (GO:0002028)	3/60	0.03882052626613112511488878908494370989501476287841796875	0.439465515576257903518353487015701830387115478515625	0.0403620149254944327044114515956607647240161895751953125	0.449466133599663530961976221078657545149326324462890625	-1.669403877321337	5.423569574729408	STOM;ACTN4;ADRB2
neurotrophin TRK receptor signaling pathway (GO:0048011)	7/274	0.056215539222474318614697352813891484402120113372802734375	0.51422160654843696026006227839388884603977203369140625	0.053963491430572933793552437009566347114741802215576171875	0.5048912965353604676010945695452392101287841796875	-1.8593457484818974	5.352242131127204	PHLPP2;PRKAR2B;AGO2;FRS2;FOXO3;AP2A2;RHOA
positive regulation of T cell migration (GO:2000406)	2/20	0.0253097821816623581858696212520953849889338016510009765625	0.360137108959903973204319527212646789848804473876953125	0.028483222897445266419413911762603675015270709991455078125	0.390300366962117284419520046867546625435352325439453125	-1.4505878128881833	5.333179382083397	ADAM10;TNFRSF14
cellular response to oxygen levels (GO:0071453)	4/109	0.0474178130639244799215958892091293819248676300048828125	0.471646111495054698448115004794090054929256439208984375	0.047751779146252892882529295093263499438762664794921875	0.484373244904317712400398932004463858902454376220703125	-1.7379393013828066	5.2985551630543055	PRKAA1;RGCC;SLC11A2;BACH1
positive regulation of cell growth (GO:0030307)	4/107	0.04482230334125443527160115309015964157879352569580078125	0.4615120580212579426415686612017452716827392578125	0.045229304142606070737731016606630873866379261016845703125	0.472175728926078119851439396370551548898220062255859375	-1.697454358984996	5.270679674548631	BCL11A;H3F3A;ADAM10;RHOA
endothelial cell development (GO:0001885)	2/23	0.032892116556645041580697608196715009398758411407470703125	0.418608365369973201008946261936216615140438079833984375	0.0361343289139267886955764197409735061228275299072265625	0.447113843096095864293459953842102549970149993896484375	-1.5421715489376873	5.265779095329266	GPX1;PDE4D
fibroblast growth factor receptor signaling pathway (GO:0008543)	5/163	0.05344871576639205479342109583740239031612873077392578125	0.49780908765458276032944695543847046792507171630859375	0.0527352509376802502938375027952133677899837493896484375	0.50242734179515313730490788657334633171558380126953125	-1.786955857841726	5.2340520850024514	PHLPP2;PRKAR2B;AGO2;FRS2;FOXO3
regulation of cellular component size (GO:0032535)	5/165	0.055757794903143587106342238257639110088348388671875	0.512321622226642237052374184713698923587799072265625	0.0549518403235809416162993557009031064808368682861328125	0.50948561458378893718190738582052290439605712890625	-1.8109807731310643	5.227827122865798	SPTA1;SPTB;ADD1;RHOA;SSH1
neurotrophin signaling pathway (GO:0038179)	7/278	0.059815329723550046681079805921399383805692195892333984375	0.5196485451790644471969926598831079900264739990234375	0.0573609143615243788349999931597267277538776397705078125	0.52005536958744891240513652519439347088336944580078125	-1.852189178827731	5.216678414326007	PHLPP2;PRKAR2B;AGO2;FRS2;FOXO3;AP2A2;RHOA
pyridine-containing compound biosynthetic process (GO:0072525)	2/24	0.03559317110791164473493353170852060429751873016357421875	0.429523831428369085028151630467618815600872039794921875	0.038841514920012233658130895719295949675142765045166015625	0.447113843096095864293459953842102549970149993896484375	-1.5489918377301555	5.1668194700590275	NADK2;PNPO
pigment metabolic process (GO:0042440)	3/60	0.03882052626613112511488878908494370989501476287841796875	0.439465515576257903518353487015701830387115478515625	0.0403620149254944327044114515956607647240161895751953125	0.449466133599663530961976221078657545149326324462890625	-1.5847274585457114	5.148472305094799	FECH;SLC11A2;CPOX
positive regulation of lymphocyte migration (GO:2000403)	2/24	0.03559317110791164473493353170852060429751873016357421875	0.429523831428369085028151630467618815600872039794921875	0.038841514920012233658130895719295949675142765045166015625	0.447113843096095864293459953842102549970149993896484375	-1.5302894524549904	5.104435766011968	ADAM10;TNFRSF14
retina development in camera-type eye (GO:0060041)	3/58	0.035636433061406902478296387926093302667140960693359375	0.429523831428369085028151630467618815600872039794921875	0.037216088716479668596637253585868165828287601470947265625	0.447113843096095864293459953842102549970149993896484375	-1.5272510235274397	5.092445597911321	CHD7;LPCAT1;IKZF1
regulation of endocytosis (GO:0030100)	5/165	0.055757794903143587106342238257639110088348388671875	0.512321622226642237052374184713698923587799072265625	0.0549518403235809416162993557009031064808368682861328125	0.50948561458378893718190738582052290439605712890625	-1.7456835805597584	5.039331231890064	PACSIN2;CD47;ACTN4;ADD1;PICALM
response to arsenic-containing substance (GO:0046685)	2/20	0.0253097821816623581858696212520953849889338016510009765625	0.360137108959903973204319527212646789848804473876953125	0.028483222897445266419413911762603675015270709991455078125	0.390300366962117284419520046867546625435352325439453125	-1.3641181809336869	5.015268219299068	FECH;CPOX
regulation of blood vessel size (GO:0050880)	3/63	0.04385836836623553669500807927761343307793140411376953125	0.45721754462719743639098624043981544673442840576171875	0.04532480143053925492058198187805828638374805450439453125	0.472175728926078119851439396370551548898220062255859375	-1.6039022911687695	5.015065224198322	KEL;GPX1;ADRB2
positive regulation of cysteine-type endopeptidase activity involved in apoptotic process (GO:0043280)	4/111	0.05009512603215553194768716593898716382682323455810546875	0.487914651237525587301746554658166132867336273193359375	0.05035091527857156468162003193356213159859180450439453125	0.4957993914627667475514272155123762786388397216796875	-1.672680863135869	5.007724758551851	SLC11A2;ANP32B;IFT57;RHOA
nuclear export (GO:0051168)	4/110	0.048746257607592637095539345182260149158537387847900390625	0.482517303565011157484576642673346213996410369873046875	0.049041776673719950085938990014255978167057037353515625	0.492581374531628313206965685822069644927978515625	-1.6563308530765017	5.003985615211831	STRADB;XPO7;HNRNPA1;AGFG1
vasodilation (GO:0042311)	2/24	0.03559317110791164473493353170852060429751873016357421875	0.429523831428369085028151630467618815600872039794921875	0.038841514920012233658130895719295949675142765045166015625	0.447113843096095864293459953842102549970149993896484375	-1.4987870508490277	4.999356308517976	GPX1;ADRB2
regulation of T cell migration (GO:2000404)	2/23	0.032892116556645041580697608196715009398758411407470703125	0.418608365369973201008946261936216615140438079833984375	0.0361343289139267886955764197409735061228275299072265625	0.447113843096095864293459953842102549970149993896484375	-1.4385479127721525	4.9119538821236715	ADAM10;TNFRSF14
regulation of tube size (GO:0035150)	3/64	0.04560663694091955655540715497409109957516193389892578125	0.46703523990810957844388440207694657146930694580078125	0.047043349278787290057568526435716194100677967071533203125	0.4832229919638104664869615589850582182407379150390625	-1.5818452694973464	4.8842668436079855	KEL;GPX1;ADRB2
positive regulation of cell adhesion (GO:0045785)	5/171	0.0630259726592407309997412312441156245768070220947265625	0.52752663640971253489198034003493376076221466064453125	0.06192167412385767011340220733472961001098155975341796875	0.53350579259290620282030204180045984685420989990234375	-1.7619036999019633	4.870268959892791	CYTH3;PIEZO1;CD47;RHOA;LIMS1
cellular response to hydrogen peroxide (GO:0070301)	3/62	0.042144452606052575094341960948440828360617160797119140625	0.44976033015521732494335083174519240856170654296875	0.043638264138856908136432366518420167267322540283203125	0.469767837866886861508675110599142499268054962158203125	-1.5238777398196888	4.825590818612818	PRDX2;PRKAA1;GPX1
negative regulation of extrinsic apoptotic signaling pathway via death domain receptors (GO:1902042)	2/26	0.041240583990967492888923828786573722027242183685302734375	0.444747139986802098032825369955389760434627532958984375	0.0444777747907154907824889278344926424324512481689453125	0.469767837866886861508675110599142499268054962158203125	-1.5050796959229837	4.798694448109732	GPX1;RFFL
heparan sulfate proteoglycan metabolic process (GO:0030201)	2/24	0.03559317110791164473493353170852060429751873016357421875	0.429523831428369085028151630467618815600872039794921875	0.038841514920012233658130895719295949675142765045166015625	0.447113843096095864293459953842102549970149993896484375	-1.4281271521094814	4.7636630455406355	EXT1;HS6ST1
cell projection morphogenesis (GO:0048858)	6/228	0.0662006145992806993572088458677171729505062103271484375	0.532680102122567777911399389267899096012115478515625	0.0641298138929388417128762966967769898474216461181640625	0.5341544254741126263041905986028723418712615966796875	-1.7516665770861406	4.755889547187312	RAB10;AFG3L2;SLC11A2;PACSIN2;RHOA;PICALM
regulation of protein depolymerization (GO:1901879)	3/67	0.051055249835912024092277050613120081834495067596435546875	0.487914651237525587301746554658166132867336273193359375	0.052388908239521005116845486782040097750723361968994140625	0.50242734179515313730490788657334633171558380126953125	-1.5865901663241473	4.7198628418588795	SPTA1;SPTB;ADD1
cellular iron ion homeostasis (GO:0006879)	3/67	0.051055249835912024092277050613120081834495067596435546875	0.487914651237525587301746554658166132867336273193359375	0.052388908239521005116845486782040097750723361968994140625	0.50242734179515313730490788657334633171558380126953125	-1.5850138628805261	4.71517358044219	STEAP3;SLC11A2;ABCG2
negative regulation of autophagy (GO:0010507)	2/26	0.041240583990967492888923828786573722027242183685302734375	0.444747139986802098032825369955389760434627532958984375	0.0444777747907154907824889278344926424324512481689453125	0.469767837866886861508675110599142499268054962158203125	-1.4641999554261713	4.668356244562364	HERC1;BCL2L1
positive regulation of proteolysis (GO:0045862)	6/228	0.0662006145992806993572088458677171729505062103271484375	0.532680102122567777911399389267899096012115478515625	0.0641298138929388417128762966967769898474216461181640625	0.5341544254741126263041905986028723418712615966796875	-1.717426016127921	4.662924180329703	SLC11A2;ANP32B;IFT57;BTRC;RHOA;PICALM
response to organophosphorus (GO:0046683)	4/118	0.06010576144823731592481408370076678693294525146484375	0.5196485451790644471969926598831079900264739990234375	0.060047884161090754606693309369802591390907764434814453125	0.53350579259290620282030204180045984685420989990234375	-1.6543763893234296	4.651526676352278	PDE4D;AQP9;JUNB;SSH1
positive regulation of vasoconstriction (GO:0045907)	2/26	0.041240583990967492888923828786573722027242183685302734375	0.444747139986802098032825369955389760434627532958984375	0.0444777747907154907824889278344926424324512481689453125	0.469767837866886861508675110599142499268054962158203125	-1.455396612807237	4.640288261541451	TBXAS1;RHOA
regulation of neural precursor cell proliferation (GO:2000177)	3/65	0.0473890326418213436721060816125827841460704803466796875	0.471646111495054698448115004794090054929256439208984375	0.04879369738714094129061749072207021526992321014404296875	0.4925038716564127394548222582670859992504119873046875	-1.5006401878071887	4.575998849821134	BTG2;RHOA;LIMS1
cardiac septum development (GO:0003279)	2/25	0.03837681262278426486123095173752517439424991607666015625	0.439465515576257903518353487015701830387115478515625	0.04162338709999639785319658358275773935019969940185546875	0.45125037125869116305665329491603188216686248779296875	-1.4023952230330199	4.572231725669571	NPRL3;FRS2
ubiquitin-dependent protein catabolic process (GO:0006511)	8/355	0.07703793499354706642012757811244227923452854156494140625	0.532680102122567777911399389267899096012115478515625	0.0728541204194146363448680858709849417209625244140625	0.54100160746648862097885057664825581014156341552734375	-1.7747259090598357	4.549434115816352	USP25;RNF216;USP10;USP4;USP32;DERL1;RFFL;BTRC
nucleobase metabolic process (GO:0009112)	3/67	0.051055249835912024092277050613120081834495067596435546875	0.487914651237525587301746554658166132867336273193359375	0.052388908239521005116845486782040097750723361968994140625	0.50242734179515313730490788657334633171558380126953125	-1.5244887240131526	4.535120558557961	GPX1;GMPR;AMPD3
regulation of T cell receptor signaling pathway (GO:0050856)	2/25	0.03837681262278426486123095173752517439424991607666015625	0.439465515576257903518353487015701830387115478515625	0.04162338709999639785319658358275773935019969940185546875	0.45125037125869116305665329491603188216686248779296875	-1.3736281154348546	4.47844227184384	ELF1;KCNN4
negative regulation of cytokine biosynthetic process (GO:0042036)	2/28	0.047198926799621891692293473852259921841323375701904296875	0.471646111495054698448115004794090054929256439208984375	0.050395618058931945792977558085112832486629486083984375	0.4957993914627667475514272155123762786388397216796875	-1.4652270568124954	4.473901033246328	ZFPM1;ASB1
negative regulation of organelle organization (GO:0010639)	6/237	0.076581158375935320936633843302843160927295684814453125	0.532680102122567777911399389267899096012115478515625	0.073990497098395835440243217817624099552631378173828125	0.54100160746648862097885057664825581014156341552734375	-1.7386420510986675	4.467274200032708	SPTA1;GPX1;RGCC;SPTB;ADD1;BCL2L1
DNA replication initiation (GO:0006270)	2/24	0.03559317110791164473493353170852060429751873016357421875	0.429523831428369085028151630467618815600872039794921875	0.038841514920012233658130895719295949675142765045166015625	0.447113843096095864293459953842102549970149993896484375	-1.3386397166674149	4.465168623229634	ORC5;PRIM2
positive regulation of cysteine-type endopeptidase activity (GO:2001056)	4/119	0.061616470042615223423609904784825630486011505126953125	0.52605061298882749287741944499430246651172637939453125	0.061508771334913399375654563527859863825142383575439453125	0.53350579259290620282030204180045984685420989990234375	-1.586449787783548	4.421159632668767	SLC11A2;ANP32B;IFT57;RHOA
positive regulation of cell division (GO:0051781)	4/120	0.06314715027288310411623939444325515069067478179931640625	0.52752663640971253489198034003493376076221466064453125	0.06298839796700854420929971411169390194118022918701171875	0.53350579259290620282030204180045984685420989990234375	-1.5944613599076327	4.404360775425651	RGCC;TAL1;GAREM;RHOA
neuron projection morphogenesis (GO:0048812)	5/175	0.06815463510456647167057298020154121331870555877685546875	0.532680102122567777911399389267899096012115478515625	0.066834322505002818903818706530728377401828765869140625	0.54100160746648862097885057664825581014156341552734375	-1.6324334046136446	4.384677125761055	RAB10;AFG3L2;SLC11A2;RHOA;PICALM
developmental induction (GO:0031128)	2/27	0.044182076054751141802601210883949534036219120025634765625	0.45721754462719743639098624043981544673442840576171875	0.047402548259993119994515353710085037164390087127685546875	0.4832229919638104664869615589850582182407379150390625	-1.3980786291791034	4.361216934290216	FRS2;HIPK1
positive regulation of blood circulation (GO:1903524)	3/72	0.060800272580782695197587628399560344405472278594970703125	0.5212542197406850874585870769806206226348876953125	0.061917061575718253252365030903092701919376850128173828125	0.53350579259290620282030204180045984685420989990234375	-1.5559207900987158	4.356828726078211	PDE4D;TBXAS1;RHOA
zinc ion transport (GO:0006829)	2/26	0.041240583990967492888923828786573722027242183685302734375	0.444747139986802098032825369955389760434627532958984375	0.0444777747907154907824889278344926424324512481689453125	0.469767837866886861508675110599142499268054962158203125	-1.3648721741200414	4.351666255329279	SLC11A2;SLC39A8
positive regulation of GTPase activity (GO:0043547)	10/482	0.08017936840787955043996504400638514198362827301025390625	0.532680102122567777911399389267899096012115478515625	0.0743910264782743080314020289733889512717723846435546875	0.54100160746648862097885057664825581014156341552734375	-1.723294632505303	4.348715133287384	CYTH3;HERC1;FAM13B;IQSEC1;DENND4A;NPRL3;RANBP10;TBC1D2B;AGFG1;LIMS1
response to hypoxia (GO:0001666)	6/241	0.08147489698031269711453461468408931978046894073486328125	0.532680102122567777911399389267899096012115478515625	0.07863696559704287658565391438969527371227741241455078125	0.54100160746648862097885057664825581014156341552734375	-1.7297523197824993	4.337285303020773	PRKAA1;RGCC;SLC11A2;ACTN4;BACH1;RHOA
positive regulation of GTP catabolic process (GO:0033126)	10/483	0.0810257472011187973581769483644166029989719390869140625	0.532680102122567777911399389267899096012115478515625	0.0751746465515299722159880957406130619347095489501953125	0.54100160746648862097885057664825581014156341552734375	-1.702642767031705	4.278721366486628	CYTH3;HERC1;FAM13B;IQSEC1;DENND4A;NPRL3;RANBP10;TBC1D2B;AGFG1;LIMS1
regulation of actin cytoskeleton organization (GO:0032956)	6/240	0.0802353780166264740625337026358465664088726043701171875	0.532680102122567777911399389267899096012115478515625	0.0774601750459797677716977659656549803912639617919921875	0.54100160746648862097885057664825581014156341552734375	-1.692114247832243	4.268850153716674	SPTA1;RGCC;SPTB;ADD1;RHOA;SSH1
positive regulation of cell morphogenesis involved in differentiation (GO:0010770)	4/123	0.06785828995135921581915994238443090580403804779052734375	0.532680102122567777911399389267899096012115478515625	0.06753906789888279582623198393775965087115764617919921875	0.54100160746648862097885057664825581014156341552734375	-1.5789744947516713	4.247968325617757	RGCC;BCL11A;RHOA;LIMS1
regulation of sodium ion transmembrane transporter activity (GO:2000649)	2/30	0.05344948720547008924608434199399198405444622039794921875	0.49780908765458276032944695543847046792507171630859375	0.056578486326523347305084143954445607960224151611328125	0.51524141548020596648171931519755162298679351806640625	-1.4451468981603102	4.2328616176413645	STOM;ACTN4
regulation of protein polymerization (GO:0032271)	4/127	0.07441465835231668435323371113554458133876323699951171875	0.532680102122567777911399389267899096012115478515625	0.0738647738489396077365967130390345118939876556396484375	0.54100160746648862097885057664825581014156341552734375	-1.6286738722103562	4.23146139145834	SPTA1;SPTB;ADD1;RHOA
cellular response to fibroblast growth factor stimulus (GO:0044344)	5/183	0.07908540219922387259909868362228735350072383880615234375	0.532680102122567777911399389267899096012115478515625	0.07729332168754143861377770008402876555919647216796875	0.54100160746648862097885057664825581014156341552734375	-1.6612944851667284	4.215081172747891	PHLPP2;PRKAR2B;AGO2;FRS2;FOXO3
positive regulation of protein maturation (GO:1903319)	6/240	0.0802353780166264740625337026358465664088726043701171875	0.532680102122567777911399389267899096012115478515625	0.0774601750459797677716977659656549803912639617919921875	0.54100160746648862097885057664825581014156341552734375	-1.6648873943094604	4.200162499798004	SLC11A2;ANP32B;IFT57;BTRC;RHOA;PICALM
negative regulation of mitochondrion organization (GO:0010823)	2/29	0.050288820549528052972210190318946843035519123077392578125	0.487914651237525587301746554658166132867336273193359375	0.053454934363759587512276993948034942150115966796875	0.50242734179515313730490788657334633171558380126953125	-1.4043309089636813	4.198910773501299	GPX1;BCL2L1
negative regulation of translation (GO:0017148)	3/72	0.060800272580782695197587628399560344405472278594970703125	0.5212542197406850874585870769806206226348876953125	0.061917061575718253252365030903092701919376850128173828125	0.53350579259290620282030204180045984685420989990234375	-1.4985919365151823	4.19629870571	BTG2;RNF139;AGO2
positive regulation of protein processing (GO:0010954)	6/240	0.0802353780166264740625337026358465664088726043701171875	0.532680102122567777911399389267899096012115478515625	0.0774601750459797677716977659656549803912639617919921875	0.54100160746648862097885057664825581014156341552734375	-1.6623863019741012	4.193852767217042	SLC11A2;ANP32B;IFT57;BTRC;RHOA;PICALM
modification-dependent protein catabolic process (GO:0019941)	8/364	0.08603147402758511141929176346820895560085773468017578125	0.532680102122567777911399389267899096012115478515625	0.08128212431647659219624557636052486486732959747314453125	0.54100160746648862097885057664825581014156341552734375	-1.7052097298095676	4.182951209858664	USP25;RNF216;USP10;USP4;USP32;DERL1;RFFL;BTRC
cell-cell signaling involved in cell fate commitment (GO:0045168)	2/28	0.047198926799621891692293473852259921841323375701904296875	0.471646111495054698448115004794090054929256439208984375	0.050395618058931945792977558085112832486629486083984375	0.4957993914627667475514272155123762786388397216796875	-1.3662361197710635	4.171643677669554	FRS2;HIPK1
response to decreased oxygen levels (GO:0036293)	6/245	0.08653971992542185132091248078722856007516384124755859375	0.532680102122567777911399389267899096012115478515625	0.0834449273097421506673043722912552766501903533935546875	0.54100160746648862097885057664825581014156341552734375	-1.6979373042478665	4.155110297353193	PRKAA1;RGCC;SLC11A2;ACTN4;BACH1;RHOA
protein export from nucleus (GO:0006611)	2/27	0.044182076054751141802601210883949534036219120025634765625	0.45721754462719743639098624043981544673442840576171875	0.047402548259993119994515353710085037164390087127685546875	0.4832229919638104664869615589850582182407379150390625	-1.3271708424440398	4.140024625197004	STRADB;XPO7
temperature homeostasis (GO:0001659)	2/27	0.044182076054751141802601210883949534036219120025634765625	0.45721754462719743639098624043981544673442840576171875	0.047402548259993119994515353710085037164390087127685546875	0.4832229919638104664869615589850582182407379150390625	-1.3073115200694132	4.078074738233489	GPX1;ADRB2
tissue regeneration (GO:0042246)	2/28	0.047198926799621891692293473852259921841323375701904296875	0.471646111495054698448115004794090054929256439208984375	0.050395618058931945792977558085112832486629486083984375	0.4957993914627667475514272155123762786388397216796875	-1.3338915231221433	4.072883199766327	GPX1;PTPN12
modification-dependent macromolecule catabolic process (GO:0043632)	8/368	0.0902184355329634646292191746397293172776699066162109375	0.532680102122567777911399389267899096012115478515625	0.08520713051951200878164627283695153892040252685546875	0.54100160746648862097885057664825581014156341552734375	-1.6904051394646702	4.066305885953566	USP25;RNF216;USP10;USP4;USP32;DERL1;RFFL;BTRC
positive regulation of multicellular organismal metabolic process (GO:0044253)	2/30	0.05344948720547008924608434199399198405444622039794921875	0.49780908765458276032944695543847046792507171630859375	0.056578486326523347305084143954445607960224151611328125	0.51524141548020596648171931519755162298679351806640625	-1.3821950763330804	4.048474583553484	RGCC;ADRB2
negative regulation of apoptotic signaling pathway (GO:2001234)	5/187	0.084883317074485986619691857413272373378276824951171875	0.532680102122567777911399389267899096012115478515625	0.0828362369458508218666992206635768525302410125732421875	0.54100160746648862097885057664825581014156341552734375	-1.6314318469483806	4.02389027913326	GPX1;STRADB;RFFL;GATA1;BCL2L1
regulation of defense response to virus by virus (GO:0050690)	2/29	0.050288820549528052972210190318946843035519123077392578125	0.487914651237525587301746554658166132867336273193359375	0.053454934363759587512276993948034942150115966796875	0.50242734179515313730490788657334633171558380126953125	-1.332353437503715	3.983700114508069	AP1G1;AP2A2
response to fibroblast growth factor (GO:0071774)	5/187	0.084883317074485986619691857413272373378276824951171875	0.532680102122567777911399389267899096012115478515625	0.0828362369458508218666992206635768525302410125732421875	0.54100160746648862097885057664825581014156341552734375	-1.6122230819507335	3.9765122885094	PHLPP2;PRKAR2B;AGO2;FRS2;FOXO3
mRNA stabilization (GO:0048255)	2/30	0.05344948720547008924608434199399198405444622039794921875	0.49780908765458276032944695543847046792507171630859375	0.056578486326523347305084143954445607960224151611328125	0.51524141548020596648171931519755162298679351806640625	-1.3554931978970164	3.970264294693007	RBM38;PABPC1
negative regulation of cytokine secretion (GO:0050710)	2/32	0.059974282061670040888667898570929537527263164520263671875	0.5196485451790644471969926598831079900264739990234375	0.063010445001211945470487307829898782074451446533203125	0.53350579259290620282030204180045984685420989990234375	-1.4056921652275827	3.955392056358272	RGCC;TNFRSF21
intracellular steroid hormone receptor signaling pathway (GO:0030518)	3/73	0.06284636938282221751972400625163572840392589569091796875	0.52752663640971253489198034003493376076221466064453125	0.063913226446977500216917178477160632610321044921875	0.5341544254741126263041905986028723418712615966796875	-1.4246215039590384	3.9420161875419826	NCOA4;NRIP1;RHOA
heterophilic cell-cell adhesion via plasma membrane cell adhesion molecules (GO:0007157)	2/32	0.059974282061670040888667898570929537527263164520263671875	0.5196485451790644471969926598831079900264739990234375	0.063010445001211945470487307829898782074451446533203125	0.53350579259290620282030204180045984685420989990234375	-1.398342616990007	3.934711607654183	CADM3;ITGA4
RNA stabilization (GO:0043489)	2/30	0.05344948720547008924608434199399198405444622039794921875	0.49780908765458276032944695543847046792507171630859375	0.056578486326523347305084143954445607960224151611328125	0.51524141548020596648171931519755162298679351806640625	-1.3397301068279113	3.9240939135042576	RBM38;PABPC1
response to insulin (GO:0032868)	6/246	0.0878325094496949787536976828050683252513408660888671875	0.532680102122567777911399389267899096012115478515625	0.08467203938654709050037894257911830209195613861083984375	0.54100160746648862097885057664825581014156341552734375	-1.6092089651780825	3.914116910815651	RAB10;PRKAA1;EEF2K;STRADB;GCNT1;FRS2
actin filament-based process (GO:0030029)	7/303	0.08547390785276971769679477120007504709064960479736328125	0.532680102122567777911399389267899096012115478515625	0.081562446210778183353085069029475562274456024169921875	0.54100160746648862097885057664825581014156341552734375	-1.5907674788610628	3.9125628003934763	IQSEC1;EPB41;PACSIN2;SPIRE1;ADD1;RHOA;SSH1
signal transduction by p53 class mediator (GO:0072331)	4/132	0.083043432213110113249143751090741716325283050537109375	0.532680102122567777911399389267899096012115478515625	0.0821793455871045741556457642218447290360927581787109375	0.54100160746648862097885057664825581014156341552734375	-1.5576138143401461	3.8759530200801207	RBM38;USP10;HIPK1;FOXO3
regulation of RNA splicing (GO:0043484)	3/73	0.06284636938282221751972400625163572840392589569091796875	0.52752663640971253489198034003493376076221466064453125	0.063913226446977500216917178477160632610321044921875	0.5341544254741126263041905986028723418712615966796875	-1.3972255886232035	3.8662099881927015	RBM38;MBNL1;PTBP3
response to glucocorticoid (GO:0051384)	4/130	0.07953486206943331804364305526178213767707347869873046875	0.532680102122567777911399389267899096012115478515625	0.078799823864440010634524469423922710120677947998046875	0.54100160746648862097885057664825581014156341552734375	-1.5241708477173872	3.8585297025721097	FECH;JUNB;RHOA;ABCG2
negative regulation of neuron apoptotic process (GO:0043524)	4/133	0.084825916798391964857017910617287270724773406982421875	0.532680102122567777911399389267899096012115478515625	0.08389566018001881619881032747798599302768707275390625	0.54100160746648862097885057664825581014156341552734375	-1.5570762519442642	3.841547152818263	PRDX2;BTG2;RHOA;BCL2L1
vesicle docking involved in exocytosis (GO:0006904)	2/29	0.050288820549528052972210190318946843035519123077392578125	0.487914651237525587301746554658166132867336273193359375	0.053454934363759587512276993948034942150115966796875	0.50242734179515313730490788657334633171558380126953125	-1.2792651432900957	3.824967575690085	EXOC6;RABEPK
ovulation cycle process (GO:0022602)	3/78	0.0735454582679656854171668101116665638983249664306640625	0.532680102122567777911399389267899096012115478515625	0.07433136070269776018992757826708839274942874908447265625	0.54100160746648862097885057664825581014156341552734375	-1.4431260609679903	3.7663448362832734	NRIP1;FOXO3;BCL2L1
regulation of lymphocyte migration (GO:2000401)	2/32	0.059974282061670040888667898570929537527263164520263671875	0.5196485451790644471969926598831079900264739990234375	0.063010445001211945470487307829898782074451446533203125	0.53350579259290620282030204180045984685420989990234375	-1.3361146095742051	3.759611986055583	ADAM10;TNFRSF14
palate development (GO:0060021)	3/78	0.0735454582679656854171668101116665638983249664306640625	0.532680102122567777911399389267899096012115478515625	0.07433136070269776018992757826708839274942874908447265625	0.54100160746648862097885057664825581014156341552734375	-1.4395269579656245	3.7569517116111846	CHD7;NPRL3;ANP32B
regulation of intrinsic apoptotic signaling pathway in response to DNA damage (GO:1902229)	2/32	0.059974282061670040888667898570929537527263164520263671875	0.5196485451790644471969926598831079900264739990234375	0.063010445001211945470487307829898782074451446533203125	0.53350579259290620282030204180045984685420989990234375	-1.3260887683351006	3.7314008785482415	STEAP3;BCL2L1
regulation of protein complex disassembly (GO:0043244)	3/80	0.07803764167879367885660713000106625258922576904296875	0.532680102122567777911399389267899096012115478515625	0.0786971228644360032422611084257368929684162139892578125	0.54100160746648862097885057664825581014156341552734375	-1.4627377362831977	3.7308061868470883	SPTA1;SPTB;ADD1
endosomal transport (GO:0016197)	5/187	0.084883317074485986619691857413272373378276824951171875	0.532680102122567777911399389267899096012115478515625	0.0828362369458508218666992206635768525302410125732421875	0.54100160746648862097885057664825581014156341552734375	-1.498781174946296	3.696710353972359	RAB10;AP1G1;ADRB2;AP5S1;PICALM
nerve development (GO:0021675)	2/35	0.0702380544582542343245989968636422418057918548583984375	0.532680102122567777911399389267899096012115478515625	0.07309205141492391977209308606688864529132843017578125	0.54100160746648862097885057664825581014156341552734375	-1.389747587440358	3.690982015961441	AFG3L2;CHD7
glycoprotein metabolic process (GO:0009100)	3/75	0.06703324631499896213426836766302585601806640625	0.532680102122567777911399389267899096012115478515625	0.06799389294762699098573222045160946436226367950439453125	0.54100160746648862097885057664825581014156341552734375	-1.361155135899732	3.6786123655158227	EXT1;GCNT1;HS6ST1
regulation of defense response to virus (GO:0050688)	3/77	0.07134423990672823789882528444650233723223209381103515625	0.532680102122567777911399389267899096012115478515625	0.07219040714274367609437632609115098603069782257080078125	0.54100160746648862097885057664825581014156341552734375	-1.3877447354102175	3.6639773123361445	RNF216;AP1G1;AP2A2
mRNA transport (GO:0051028)	4/134	0.08662704675592726444310898159528733231127262115478515625	0.532680102122567777911399389267899096012115478515625	0.08562954064327966963166005598395713604986667633056640625	0.54100160746648862097885057664825581014156341552734375	-1.4915367656203506	3.648512507788911	XPO7;NUP153;HNRNPA1;AGFG1
transferrin transport (GO:0033572)	2/33	0.06333409104772537434602242001346894539892673492431640625	0.52752663640971253489198034003493376076221466064453125	0.066315019283392728777215552327106706798076629638671875	0.54100160746648862097885057664825581014156341552734375	-1.3103627591236988	3.615725279149751	STEAP3;CLTC
response to metal ion (GO:0010038)	6/255	0.0999409314829711459271521789560210891067981719970703125	0.532680102122567777911399389267899096012115478515625	0.09616417462719371866963768979985616169869899749755859375	0.54100160746648862097885057664825581014156341552734375	-1.5485219297792494	3.5665184708768836	FECH;AQP9;SLC11A2;CPOX;JUNB;ABCG2
response to oxygen levels (GO:0070482)	6/259	0.105592341204688633382602347410283982753753662109375	0.532680102122567777911399389267899096012115478515625	0.1015278348537573815946188915404491126537322998046875	0.54100160746648862097885057664825581014156341552734375	-1.5722623306755008	3.5347121184737325	PRKAA1;RGCC;SLC11A2;ACTN4;BACH1;RHOA
B cell differentiation (GO:0030183)	3/80	0.07803764167879367885660713000106625258922576904296875	0.532680102122567777911399389267899096012115478515625	0.0786971228644360032422611084257368929684162139892578125	0.54100160746648862097885057664825581014156341552734375	-1.3700961583827567	3.494517914919081	ITGA4;BCL11A;IKZF1
cellular response to insulin stimulus (GO:0032869)	5/195	0.0971301280124281241068473491395707242190837860107421875	0.532680102122567777911399389267899096012115478515625	0.0945370894657159566154547292171628214418888092041015625	0.54100160746648862097885057664825581014156341552734375	-1.4940675627440774	3.4837228246858536	RAB10;PRKAA1;EEF2K;STRADB;FRS2
positive regulation of multicellular organism growth (GO:0040018)	2/34	0.06675603302954750961628604954967158846557140350341796875	0.532680102122567777911399389267899096012115478515625	0.06967616316886511562689321408470277674496173858642578125	0.54100160746648862097885057664825581014156341552734375	-1.2720472170805257	3.4430636903966962	CHD7;IKZF1
dendrite morphogenesis (GO:0048813)	2/34	0.06675603302954750961628604954967158846557140350341796875	0.532680102122567777911399389267899096012115478515625	0.06967616316886511562689321408470277674496173858642578125	0.54100160746648862097885057664825581014156341552734375	-1.2631135727406846	3.4188829005357504	SLC11A2;PICALM
ferric iron transport (GO:0015682)	2/35	0.0702380544582542343245989968636422418057918548583984375	0.532680102122567777911399389267899096012115478515625	0.07309205141492391977209308606688864529132843017578125	0.54100160746648862097885057664825581014156341552734375	-1.284786376214923	3.4122192057160614	STEAP3;CLTC
hydrogen peroxide metabolic process (GO:0042743)	2/33	0.06333409104772537434602242001346894539892673492431640625	0.52752663640971253489198034003493376076221466064453125	0.066315019283392728777215552327106706798076629638671875	0.54100160746648862097885057664825581014156341552734375	-1.2293200297047617	3.3921015204531093	PRDX2;GPX1
trivalent inorganic cation transport (GO:0072512)	2/35	0.0702380544582542343245989968636422418057918548583984375	0.532680102122567777911399389267899096012115478515625	0.07309205141492391977209308606688864529132843017578125	0.54100160746648862097885057664825581014156341552734375	-1.2587003032679893	3.342938116844718	STEAP3;CLTC
bicarbonate transport (GO:0015701)	2/31	0.0566787014590481030840152243399643339216709136962890625	0.51491146526818465378738665094715543091297149658203125	0.059764301463129852753919379892977303825318813323974609375	0.53350579259290620282030204180045984685420989990234375	-1.1639313292843367	3.340898176017601	SLC4A1;RHAG
male gonad development (GO:0008584)	3/82	0.08264716246310950531483996428505633957684040069580078125	0.532680102122567777911399389267899096012115478515625	0.083172586607741350039901817581267096102237701416015625	0.54100160746648862097885057664825581014156341552734375	-1.3262144499347037	3.306484429089369	NCOA4;GATA1;BCL2L1
activation of cysteine-type endopeptidase activity involved in apoptotic process (GO:0006919)	3/83	0.08499503407490814621549901630714884959161281585693359375	0.532680102122567777911399389267899096012115478515625	0.08545065106925642250956798307015560567378997802734375	0.54100160746648862097885057664825581014156341552734375	-1.33192958884353	3.2834228042609417	SLC11A2;ANP32B;IFT57
striated muscle tissue development (GO:0014706)	3/85	0.08977518005313193938388138803929905407130718231201171875	0.532680102122567777911399389267899096012115478515625	0.09008579999929876291897556939147762022912502288818359375	0.54100160746648862097885057664825581014156341552734375	-1.3550694649262467	3.2663227650821947	MBNL1;NPRL3;RHOA
integrin-mediated signaling pathway (GO:0007229)	3/84	0.087371162630530185833066525447065941989421844482421875	0.532680102122567777911399389267899096012115478515625	0.08775516642190968330528022534053889103233814239501953125	0.54100160746648862097885057664825581014156341552734375	-1.3380569421061288	3.2616342185436746	ITGA4;ADAM10;CD47
protein O-linked glycosylation (GO:0006493)	3/83	0.08499503407490814621549901630714884959161281585693359375	0.532680102122567777911399389267899096012115478515625	0.08545065106925642250956798307015560567378997802734375	0.54100160746648862097885057664825581014156341552734375	-1.3228989445816217	3.261160799155654	GALNT1;GCNT1;TRAK2
intracellular transport of virus (GO:0075733)	2/32	0.059974282061670040888667898570929537527263164520263671875	0.5196485451790644471969926598831079900264739990234375	0.063010445001211945470487307829898782074451446533203125	0.53350579259290620282030204180045984685420989990234375	-1.1562660480233642	3.2535470101648722	DERL1;NUP153
multi-organism intracellular transport (GO:1902583)	2/32	0.059974282061670040888667898570929537527263164520263671875	0.5196485451790644471969926598831079900264739990234375	0.063010445001211945470487307829898782074451446533203125	0.53350579259290620282030204180045984685420989990234375	-1.1541200342604738	3.2475084719980196	DERL1;NUP153
multi-organism localization (GO:1902579)	2/32	0.059974282061670040888667898570929537527263164520263671875	0.5196485451790644471969926598831079900264739990234375	0.063010445001211945470487307829898782074451446533203125	0.53350579259290620282030204180045984685420989990234375	-1.1492551176531387	3.233819377771345	DERL1;NUP153
vascular process in circulatory system (GO:0003018)	3/86	0.092206714416415758162060001268400810658931732177734375	0.532680102122567777911399389267899096012115478515625	0.09244221577332491224243682381711550988256931304931640625	0.54100160746648862097885057664825581014156341552734375	-1.3548229875946873	3.229521804117805	KEL;GPX1;ADRB2
cell cycle arrest (GO:0007050)	4/140	0.097818487847981583360734703092020936310291290283203125	0.532680102122567777911399389267899096012115478515625	0.096395601276441478244549898590776138007640838623046875	0.54100160746648862097885057664825581014156341552734375	-1.389182690047259	3.2293519859000037	RBM38;PRKAA1;RGCC;STRADB
regulation of sodium ion transmembrane transport (GO:1902305)	2/38	0.08102467277448933968830857565990299917757511138916015625	0.532680102122567777911399389267899096012115478515625	0.08365045637703373559990183139234432019293308258056640625	0.54100160746648862097885057664825581014156341552734375	-1.2810234952571384	3.2192140529143574	STOM;ACTN4
multi-organism transport (GO:0044766)	2/32	0.059974282061670040888667898570929537527263164520263671875	0.5196485451790644471969926598831079900264739990234375	0.063010445001211945470487307829898782074451446533203125	0.53350579259290620282030204180045984685420989990234375	-1.141872716072802	3.2130464850356275	DERL1;NUP153
cellular response to peptide hormone stimulus (GO:0071375)	6/261	0.1084793183072460254212643349092104472219944000244140625	0.532680102122567777911399389267899096012115478515625	0.10426792971165077528183928734506480395793914794921875	0.54100160746648862097885057664825581014156341552734375	-1.4431063633509176	3.2054217049833444	RAB10;PRKAA1;EEF2K;PRKAR2B;STRADB;FRS2
vesicle docking (GO:0048278)	2/34	0.06675603302954750961628604954967158846557140350341796875	0.532680102122567777911399389267899096012115478515625	0.06967616316886511562689321408470277674496173858642578125	0.54100160746648862097885057664825581014156341552734375	-1.1811882449104254	3.1971347470170475	EXOC6;RABEPK
blood vessel development (GO:0001568)	3/85	0.08977518005313193938388138803929905407130718231201171875	0.532680102122567777911399389267899096012115478515625	0.09008579999929876291897556939147762022912502288818359375	0.54100160746648862097885057664825581014156341552734375	-1.3263522407914392	3.1971014259779333	NFE2;HS6ST1;JUNB
positive regulation of Wnt signaling pathway (GO:0030177)	3/86	0.092206714416415758162060001268400810658931732177734375	0.532680102122567777911399389267899096012115478515625	0.09244221577332491224243682381711550988256931304931640625	0.54100160746648862097885057664825581014156341552734375	-1.3400351430468378	3.194271688906834	ZEB2;MBD2;MLLT3
response to corticosteroid (GO:0031960)	4/140	0.097818487847981583360734703092020936310291290283203125	0.532680102122567777911399389267899096012115478515625	0.096395601276441478244549898590776138007640838623046875	0.54100160746648862097885057664825581014156341552734375	-1.3675886744485233	3.179153637146493	FECH;JUNB;RHOA;ABCG2
transport of virus (GO:0046794)	2/32	0.059974282061670040888667898570929537527263164520263671875	0.5196485451790644471969926598831079900264739990234375	0.063010445001211945470487307829898782074451446533203125	0.53350579259290620282030204180045984685420989990234375	-1.1220598921765221	3.1572963797195874	DERL1;NUP153
embryonic axis specification (GO:0000578)	2/34	0.06675603302954750961628604954967158846557140350341796875	0.532680102122567777911399389267899096012115478515625	0.06967616316886511562689321408470277674496173858642578125	0.54100160746648862097885057664825581014156341552734375	-1.146723638653488	3.1038490318221155	C2CD3;FRS2
extrinsic apoptotic signaling pathway in absence of ligand (GO:0097192)	2/36	0.073778142917487576912805025131092406809329986572265625	0.532680102122567777911399389267899096012115478515625	0.0765608941172764290161723010896821506321430206298828125	0.54100160746648862097885057664825581014156341552734375	-1.1878887483264875	3.0964609971819472	FOXO3;BCL2L1
signal transduction in absence of ligand (GO:0038034)	2/36	0.073778142917487576912805025131092406809329986572265625	0.532680102122567777911399389267899096012115478515625	0.0765608941172764290161723010896821506321430206298828125	0.54100160746648862097885057664825581014156341552734375	-1.1788202455480188	3.0728221966663902	FOXO3;BCL2L1
DNA strand elongation (GO:0022616)	2/35	0.0702380544582542343245989968636422418057918548583984375	0.532680102122567777911399389267899096012115478515625	0.07309205141492391977209308606688864529132843017578125	0.54100160746648862097885057664825581014156341552734375	-1.1513904719001655	3.057937688497876	DCLRE1B;PRIM2
endocytosis (GO:0006897)	7/323	0.10989615821172671328298520165844820439815521240234375	0.532680102122567777911399389267899096012115478515625	0.10460310708031818338614726826563128270208835601806640625	0.54100160746648862097885057664825581014156341552734375	-1.37871331142516	3.0445014472878427	CLTC;PACSIN2;ADRB2;RABEPK;AP2A2;BCL2L1;PICALM
regulation of antigen receptor-mediated signaling pathway (GO:0050854)	2/35	0.0702380544582542343245989968636422418057918548583984375	0.532680102122567777911399389267899096012115478515625	0.07309205141492391977209308606688864529132843017578125	0.54100160746648862097885057664825581014156341552734375	-1.1381444472477573	3.0227580348565497	ELF1;KCNN4
gene silencing by RNA (GO:0031047)	2/35	0.0702380544582542343245989968636422418057918548583984375	0.532680102122567777911399389267899096012115478515625	0.07309205141492391977209308606688864529132843017578125	0.54100160746648862097885057664825581014156341552734375	-1.1362389447428385	3.017697277391967	AGO2;PABPC1
negative regulation of lipid biosynthetic process (GO:0051055)	2/38	0.08102467277448933968830857565990299917757511138916015625	0.532680102122567777911399389267899096012115478515625	0.08365045637703373559990183139234432019293308258056640625	0.54100160746648862097885057664825581014156341552734375	-1.1944727537827518	3.001711903831155	PRKAA1;LPCAT1
positive regulation of protein kinase activity (GO:0045860)	9/456	0.11747836011720495796861740700478549115359783172607421875	0.532680102122567777911399389267899096012115478515625	0.10987593615600467489290537059787311591207981109619140625	0.54100160746648862097885057664825581014156341552734375	-1.3959037974056039	2.989329561713149	ZEB2;PRKAA1;RGCC;PRKAR2B;STRADB;PIM1;FRS2;ADRB2;ADD1
glycoprotein biosynthetic process (GO:0009101)	2/35	0.0702380544582542343245989968636422418057918548583984375	0.532680102122567777911399389267899096012115478515625	0.07309205141492391977209308606688864529132843017578125	0.54100160746648862097885057664825581014156341552734375	-1.1233795011414234	2.983544330844664	EXT1;GCNT1
cell-type specific apoptotic process (GO:0097285)	3/86	0.092206714416415758162060001268400810658931732177734375	0.532680102122567777911399389267899096012115478515625	0.09244221577332491224243682381711550988256931304931640625	0.54100160746648862097885057664825581014156341552734375	-1.250123655028637	2.979947667500191	HIPK1;TNFRSF21;BCL2L1
negative regulation of endocytosis (GO:0045806)	2/36	0.073778142917487576912805025131092406809329986572265625	0.532680102122567777911399389267899096012115478515625	0.0765608941172764290161723010896821506321430206298828125	0.54100160746648862097885057664825581014156341552734375	-1.1310714453915647	2.9483557451110642	PACSIN2;PICALM
macromolecule glycosylation (GO:0043413)	6/264	0.11288551592980376747643589396830066107213497161865234375	0.532680102122567777911399389267899096012115478515625	0.10845019435677716312937945986050181090831756591796875	0.54100160746648862097885057664825581014156341552734375	-1.35109623623828	2.947255803740395	EXT1;GALNT1;GCNT1;ST3GAL5;ST3GAL6;TRAK2
protein glycosylation (GO:0006486)	6/264	0.11288551592980376747643589396830066107213497161865234375	0.532680102122567777911399389267899096012115478515625	0.10845019435677716312937945986050181090831756591796875	0.54100160746648862097885057664825581014156341552734375	-1.3485509914583957	2.9417036548643543	EXT1;GALNT1;GCNT1;ST3GAL5;ST3GAL6;TRAK2
genitalia development (GO:0048806)	2/38	0.08102467277448933968830857565990299917757511138916015625	0.532680102122567777911399389267899096012115478515625	0.08365045637703373559990183139234432019293308258056640625	0.54100160746648862097885057664825581014156341552734375	-1.1702316047067756	2.9407938581800797	CHD7;ASB1
cellular metabolic compound salvage (GO:0043094)	2/37	0.077374326426902839681787327208439819514751434326171875	0.532680102122567777911399389267899096012115478515625	0.080080936098517574439625832383171655237674713134765625	0.54100160746648862097885057664825581014156341552734375	-1.1457874535688484	2.9321849626810432	GMPR;AMPD3
neuron apoptotic process (GO:0051402)	2/38	0.08102467277448933968830857565990299917757511138916015625	0.532680102122567777911399389267899096012115478515625	0.08365045637703373559990183139234432019293308258056640625	0.54100160746648862097885057664825581014156341552734375	-1.166532536001664	2.9314980927220073	TNFRSF21;BCL2L1
anion homeostasis (GO:0055081)	2/38	0.08102467277448933968830857565990299917757511138916015625	0.532680102122567777911399389267899096012115478515625	0.08365045637703373559990183139234432019293308258056640625	0.54100160746648862097885057664825581014156341552734375	-1.1650007798701216	2.9276487871608246	PRKAA1;TBXAS1
response to cAMP (GO:0051591)	3/90	0.1022004635259437799188475537448539398610591888427734375	0.532680102122567777911399389267899096012115478515625	0.10211887452099614737033306255398201756179332733154296875	0.54100160746648862097885057664825581014156341552734375	-1.2719837651043653	2.9011648227667672	PDE4D;AQP9;JUNB
regulation of multicellular organismal metabolic process (GO:0044246)	2/39	0.0847272887805084751189355074529885314404964447021484375	0.532680102122567777911399389267899096012115478515625	0.08726776757805863871109153251381940208375453948974609375	0.54100160746648862097885057664825581014156341552734375	-1.1587272308887289	2.8601067569140537	RGCC;ADRB2
activation of cysteine-type endopeptidase activity (GO:0097202)	3/88	0.09715082879381435609911221717993612401187419891357421875	0.532680102122567777911399389267899096012115478515625	0.09723103427988812053062162021888070739805698394775390625	0.54100160746648862097885057664825581014156341552734375	-1.226259207505415	2.8590117812758513	SLC11A2;ANP32B;IFT57
cell morphogenesis (GO:0000902)	5/204	0.11191498329789252574872904233416193164885044097900390625	0.532680102122567777911399389267899096012115478515625	0.1086549180601162623016620045746094547212123870849609375	0.54100160746648862097885057664825581014156341552734375	-1.2913573509087761	2.8280929678829896	ITGA4;STRADB;ADD1;SSH1;LIMS1
cellular response to reactive oxygen species (GO:0034614)	3/89	0.0996626481184238188770763144930242560803890228271484375	0.532680102122567777911399389267899096012115478515625	0.09966275005342935255914227354878676123917102813720703125	0.54100160746648862097885057664825581014156341552734375	-1.2251869412794063	2.825237365738521	PRDX2;PRKAA1;GPX1
positive regulation of endocytosis (GO:0045807)	3/90	0.1022004635259437799188475537448539398610591888427734375	0.532680102122567777911399389267899096012115478515625	0.10211887452099614737033306255398201756179332733154296875	0.54100160746648862097885057664825581014156341552734375	-1.2372464978182303	2.8219354012487083	CD47;ACTN4;ADD1
DNA damage response, signal transduction by p53 class mediator (GO:0030330)	3/91	0.10476388768774370918723803924876847304403781890869140625	0.532680102122567777911399389267899096012115478515625	0.10459905796052994253475532104857848025858402252197265625	0.54100160746648862097885057664825581014156341552734375	-1.2431727693006411	2.8046551394804897	RBM38;USP10;FOXO3
positive regulation of stress fiber assembly (GO:0051496)	2/39	0.0847272887805084751189355074529885314404964447021484375	0.532680102122567777911399389267899096012115478515625	0.08726776757805863871109153251381940208375453948974609375	0.54100160746648862097885057664825581014156341552734375	-1.135748918165834	2.8033889844053084	RGCC;RHOA
cellular transition metal ion homeostasis (GO:0046916)	3/89	0.0996626481184238188770763144930242560803890228271484375	0.532680102122567777911399389267899096012115478515625	0.09966275005342935255914227354878676123917102813720703125	0.54100160746648862097885057664825581014156341552734375	-1.2150046177280673	2.801757290985813	STEAP3;SLC11A2;ABCG2
nucleocytoplasmic transport (GO:0006913)	5/204	0.11191498329789252574872904233416193164885044097900390625	0.532680102122567777911399389267899096012115478515625	0.1086549180601162623016620045746094547212123870849609375	0.54100160746648862097885057664825581014156341552734375	-1.2733492557786483	2.788654955494984	STRADB;XPO7;NUP153;HNRNPA1;AGFG1
positive regulation of cell-cell adhesion (GO:0022409)	2/39	0.0847272887805084751189355074529885314404964447021484375	0.532680102122567777911399389267899096012115478515625	0.08726776757805863871109153251381940208375453948974609375	0.54100160746648862097885057664825581014156341552734375	-1.1163245440296943	2.7554434608734333	PIEZO1;CD47
insulin receptor signaling pathway (GO:0008286)	4/148	0.11372870457255590537215539370663464069366455078125	0.532680102122567777911399389267899096012115478515625	0.1116845235551527648620862009920529089868068695068359375	0.54100160746648862097885057664825581014156341552734375	-1.25566703776018	2.7297441109915614	PRKAA1;EEF2K;STRADB;FRS2
muscle fiber development (GO:0048747)	2/40	0.08848031970245094635085791878736927174031734466552734375	0.532680102122567777911399389267899096012115478515625	0.0909312153864224870236654396649100817739963531494140625	0.54100160746648862097885057664825581014156341552734375	-1.078554691193888	2.615468300269273	AFG3L2;GPX1
regulation of cell adhesion (GO:0030155)	7/336	0.1275647677514936406684142866652109660208225250244140625	0.532680102122567777911399389267899096012115478515625	0.121288564266912313183155447404715232551097869873046875	0.54100160746648862097885057664825581014156341552734375	-1.2563669367607975	2.5870241834955254	CYTH3;RGCC;ADAM10;PIEZO1;CD47;RHOA;LIMS1
anatomical structure homeostasis (GO:0060249)	5/208	0.1188162373577195396467942600793321616947650909423828125	0.532680102122567777911399389267899096012115478515625	0.11524345875314467857464251210330985486507415771484375	0.54100160746648862097885057664825581014156341552734375	-1.1952163453139917	2.5460226117969076	DCLRE1B;PRIM2;LPCAT1;ADRB2;ADD1
cation homeostasis (GO:0055080)	9/465	0.12794291111659550352896985714323818683624267578125	0.532680102122567777911399389267899096012115478515625	0.11966533936049904285336964449015795253217220306396484375	0.54100160746648862097885057664825581014156341552734375	-1.2369046076921668	2.5432875343309864	SLC25A37;STEAP3;FECH;SLC11A2;NPTN;RHAG;CLCN3;ABCG2;PICALM
nitrogen compound transport (GO:0071705)	9/464	0.1267562252677221501517834667538409121334552764892578125	0.532680102122567777911399389267899096012115478515625	0.118554604264855700801462035087752155959606170654296875	0.54100160746648862097885057664825581014156341552734375	-1.228106348830355	2.5366407968583222	AQP9;XPO7;SLC16A10;NUP153;RHAG;HNRNPA1;YWHAZ;AGFG1;ABCG2
anterior/posterior pattern specification (GO:0009952)	4/150	0.11787504946752126733233723143712268210947513580322265625	0.532680102122567777911399389267899096012115478515625	0.11566674041396007854842764572822488844394683837890625	0.54100160746648862097885057664825581014156341552734375	-1.1763895952638599	2.5152740245681247	BTG2;ZEB2;HIPK1;MLLT3
positive regulation of binding (GO:0051099)	3/93	0.10996600116743493469328996070544235408306121826171875	0.532680102122567777911399389267899096012115478515625	0.10963019232405402103580627226619981229305267333984375	0.54100160746648862097885057664825581014156341552734375	-1.1344568442496148	2.5044088248646816	SPTA1;EPB41;ADD1
glycosylation (GO:0070085)	6/273	0.126638695713271964837787209035013802349567413330078125	0.532680102122567777911399389267899096012115478515625	0.1215073549778276362776097130335983820259571075439453125	0.54100160746648862097885057664825581014156341552734375	-1.2084859066350304	2.4972360182684894	EXT1;GALNT1;GCNT1;ST3GAL5;ST3GAL6;TRAK2
water transport (GO:0006833)	2/41	0.092281948524485180040954901414806954562664031982421875	0.532680102122567777911399389267899096012115478515625	0.094639178016530156600794043697533197700977325439453125	0.54100160746648862097885057664825581014156341552734375	-1.04550651486359	2.491344511101955	PRKAR2B;AQP9
regulation of release of cytochrome c from mitochondria (GO:0090199)	2/41	0.092281948524485180040954901414806954562664031982421875	0.532680102122567777911399389267899096012115478515625	0.094639178016530156600794043697533197700977325439453125	0.54100160746648862097885057664825581014156341552734375	-1.0453387974016222	2.490944856033001	GPX1;BCL2L1
extrinsic apoptotic signaling pathway (GO:0097191)	3/92	0.10735253087006806083092413928170572035014629364013671875	0.532680102122567777911399389267899096012115478515625	0.10710294850973593738796552088388125412166118621826171875	0.54100160746648862097885057664825581014156341552734375	-1.1095149236036252	2.476034754237217	HIPK1;FOXO3;BCL2L1
regulation of alcohol biosynthetic process (GO:1902930)	2/41	0.092281948524485180040954901414806954562664031982421875	0.532680102122567777911399389267899096012115478515625	0.094639178016530156600794043697533197700977325439453125	0.54100160746648862097885057664825581014156341552734375	-1.0355205232597153	2.46754882449787	PRKAA1;LPCAT1
negative regulation of T cell proliferation (GO:0042130)	2/42	0.096130395339003360533070008386857807636260986328125	0.532680102122567777911399389267899096012115478515625	0.098390065647931124193092955465544946491718292236328125	0.54100160746648862097885057664825581014156341552734375	-1.0507612358112945	2.4609350627077093	TNFRSF14;TNFRSF21
interaction with host (GO:0051701)	3/92	0.10735253087006806083092413928170572035014629364013671875	0.532680102122567777911399389267899096012115478515625	0.10710294850973593738796552088388125412166118621826171875	0.54100160746648862097885057664825581014156341552734375	-1.094100459330807	2.4416352626706836	DERL1;NUP153;BCL2L1
cellular ion homeostasis (GO:0006873)	8/402	0.13043444106109503000112681547761894762516021728515625	0.532680102122567777911399389267899096012115478515625	0.12296863613006092652568668199819512665271759033203125	0.54100160746648862097885057664825581014156341552734375	-1.1936388252405057	2.4313044763945655	STEAP3;TBXAS1;SLC11A2;NPTN;SLC4A1;RHAG;CLCN3;ABCG2
antigen processing and presentation of exogenous peptide antigen via MHC class II (GO:0019886)	3/93	0.10996600116743493469328996070544235408306121826171875	0.532680102122567777911399389267899096012115478515625	0.10963019232405402103580627226619981229305267333984375	0.54100160746648862097885057664825581014156341552734375	-1.1004577436811256	2.4293529530324594	AP1G1;CLTC;AP2A2
nuclear transport (GO:0051169)	5/209	0.1205724314456314838484018991948687471449375152587890625	0.532680102122567777911399389267899096012115478515625	0.1169200283922155747529103564374963752925395965576171875	0.54100160746648862097885057664825581014156341552734375	-1.1480941769245145	2.4287985306558175	STRADB;XPO7;NUP153;HNRNPA1;AGFG1
negative regulation of neuron death (GO:1901215)	4/155	0.1285226896901347781732027897305670194327831268310546875	0.532680102122567777911399389267899096012115478515625	0.1258901512990849569373352778711705468595027923583984375	0.54100160746648862097885057664825581014156341552734375	-1.1581650186572885	2.3761490483176937	PRDX2;BTG2;RHOA;BCL2L1
antigen processing and presentation of peptide antigen via MHC class II (GO:0002495)	3/94	0.112603904714869529346543686187942512333393096923828125	0.532680102122567777911399389267899096012115478515625	0.11218043378249931141255046895821578800678253173828125	0.54100160746648862097885057664825581014156341552734375	-1.071091414332748	2.33913392487197	AP1G1;CLTC;AP2A2
response to hydrogen peroxide (GO:0042542)	3/95	0.1152658458710913713662904456214164383709430694580078125	0.532680102122567777911399389267899096012115478515625	0.11475331564224532099327547030043206177651882171630859375	0.54100160746648862097885057664825581014156341552734375	-1.0737485008945291	2.319848792429566	PRDX2;PRKAA1;GPX1
establishment of RNA localization (GO:0051236)	4/153	0.12421613725086917690010324122340534813702106475830078125	0.532680102122567777911399389267899096012115478515625	0.12175558689767958242544665381501545198261737823486328125	0.54100160746648862097885057664825581014156341552734375	-1.1073135637523814	2.30955954253345	XPO7;NUP153;HNRNPA1;AGFG1
regulation of cell-cell adhesion (GO:0022407)	3/94	0.112603904714869529346543686187942512333393096923828125	0.532680102122567777911399389267899096012115478515625	0.11218043378249931141255046895821578800678253173828125	0.54100160746648862097885057664825581014156341552734375	-1.0574928460746926	2.309436298771662	RGCC;PIEZO1;CD47
nucleic acid transport (GO:0050657)	4/153	0.12421613725086917690010324122340534813702106475830078125	0.532680102122567777911399389267899096012115478515625	0.12175558689767958242544665381501545198261737823486328125	0.54100160746648862097885057664825581014156341552734375	-1.1047035768197928	2.3041158087769333	XPO7;NUP153;HNRNPA1;AGFG1
RNA transport (GO:0050658)	4/153	0.12421613725086917690010324122340534813702106475830078125	0.532680102122567777911399389267899096012115478515625	0.12175558689767958242544665381501545198261737823486328125	0.54100160746648862097885057664825581014156341552734375	-1.1021566371531493	2.2988035747323865	XPO7;NUP153;HNRNPA1;AGFG1
developmental maturation (GO:0021700)	4/154	0.126361606934994374906722214291221462190151214599609375	0.532680102122567777911399389267899096012115478515625	0.1238154334034131942576806295619462616741657257080078125	0.54100160746648862097885057664825581014156341552734375	-1.0908085984537708	2.2564549416479336	TAL1;FOXO3;PICALM;PTBP3
regulation of mitochondrion organization (GO:0010821)	3/97	0.12066025087791286407590263252131990157067775726318359375	0.532680102122567777911399389267899096012115478515625	0.11996556453148925214247100257125566713511943817138671875	0.54100160746648862097885057664825581014156341552734375	-1.0519083512905132	2.2245510896099736	GPX1;YWHAZ;BCL2L1
dephosphorylation (GO:0016311)	6/278	0.1346165902946659664873862993772490881383419036865234375	0.532680102122567777911399389267899096012115478515625	0.1290843343240768714696997676583123393356800079345703125	0.54100160746648862097885057664825581014156341552734375	-1.1003294887884039	2.2065178063778417	PHLPP2;MTMR3;PTPN12;BTRC;ACP1;SSH1
positive regulation of actin filament bundle assembly (GO:0032233)	2/43	0.1000239167109027993429748448761529289186000823974609375	0.532680102122567777911399389267899096012115478515625	0.1021823199354135180971780982872587628662586212158203125	0.54100160746648862097885057664825581014156341552734375	-0.9539246945337404	2.1962646613391965	RGCC;RHOA
cellular response to cAMP (GO:0071320)	2/43	0.1000239167109027993429748448761529289186000823974609375	0.532680102122567777911399389267899096012115478515625	0.1021823199354135180971780982872587628662586212158203125	0.54100160746648862097885057664825581014156341552734375	-0.9508266567013488	2.189131906468961	PDE4D;AQP9
gastrulation (GO:0007369)	2/44	0.10396080503220982149681361761395237408578395843505859375	0.532680102122567777911399389267899096012115478515625	0.10601441345489072409780106909238384105265140533447265625	0.54100160746648862097885057664825581014156341552734375	-0.9569678023732632	2.166327561468594	EXT1;FRS2
chromatin modification (GO:0016568)	9/475	0.1401336579129852655256627258495427668094635009765625	0.532680102122567777911399389267899096012115478515625	0.1310851151499022038127151290609617717564105987548828125	0.54100160746648862097885057664825581014156341552734375	-1.0902706523342964	2.1425547623143864	PRKAA1;BRPF3;CHD7;HDAC11;MBD2;TLK1;IKZF1;DEK;WHSC1L1
muscle tissue development (GO:0060537)	3/97	0.12066025087791286407590263252131990157067775726318359375	0.532680102122567777911399389267899096012115478515625	0.11996556453148925214247100257125566713511943817138671875	0.54100160746648862097885057664825581014156341552734375	-1.0122759493403806	2.140737416266792	MBNL1;NPRL3;RHOA
protein K48-linked ubiquitination (GO:0070936)	2/44	0.10396080503220982149681361761395237408578395843505859375	0.532680102122567777911399389267899096012115478515625	0.10601441345489072409780106909238384105265140533447265625	0.54100160746648862097885057664825581014156341552734375	-0.9308688364608234	2.1072462537780616	RNF216;RFFL
antigen processing and presentation of peptide or polysaccharide antigen via MHC class II (GO:0002504)	3/96	0.1179514274468080048396956271972157992422580718994140625	0.532680102122567777911399389267899096012115478515625	0.11734847921324247088659120663578505627810955047607421875	0.54100160746648862097885057664825581014156341552734375	-0.9841426039550569	2.1035874665697225	AP1G1;CLTC;AP2A2
regulation of signal transduction by p53 class mediator (GO:1901796)	2/44	0.10396080503220982149681361761395237408578395843505859375	0.532680102122567777911399389267899096012115478515625	0.10601441345489072409780106909238384105265140533447265625	0.54100160746648862097885057664825581014156341552734375	-0.9270060595465468	2.0985019260457705	STEAP3;RFFL
regulation of cytokine production (GO:0001817)	9/482	0.14901112397261118136526647504069842398166656494140625	0.532680102122567777911399389267899096012115478515625	0.1394119744582329456505931375431828200817108154296875	0.54100160746648862097885057664825581014156341552734375	-1.0797115369583339	2.055483906760261	ELF1;RGCC;RNF216;PDE4D;TNFRSF14;ACKR1;ZFPM1;TNFRSF21;ASB1
positive regulation of kinase activity (GO:0033674)	9/480	0.1464462860458848325606595608405768871307373046875	0.532680102122567777911399389267899096012115478515625	0.1370052655534453045493847866964642889797687530517578125	0.54100160746648862097885057664825581014156341552734375	-1.0653898310081233	2.046716745702839	ZEB2;PRKAA1;RGCC;PRKAR2B;STRADB;PIM1;FRS2;ADRB2;ADD1
regulation of myeloid leukocyte differentiation (GO:0002761)	3/98	0.123391916386958178097899008207605220377445220947265625	0.532680102122567777911399389267899096012115478515625	0.12260421049255081082929308422535541467368602752685546875	0.54100160746648862097885057664825581014156341552734375	-0.9767904805769316	2.0438263182053458	TAL1;IKZF1;ZFPM1
receptor internalization (GO:0031623)	2/43	0.1000239167109027993429748448761529289186000823974609375	0.532680102122567777911399389267899096012115478515625	0.1021823199354135180971780982872587628662586212158203125	0.54100160746648862097885057664825581014156341552734375	-0.8651977369545254	1.9919845095032913	CLTC;PICALM
T cell differentiation (GO:0030217)	3/97	0.12066025087791286407590263252131990157067775726318359375	0.532680102122567777911399389267899096012115478515625	0.11996556453148925214247100257125566713511943817138671875	0.54100160746648862097885057664825581014156341552734375	-0.9280603262816108	1.9626401934357989	BCL11A;CHD7;IKZF1
coenzyme biosynthetic process (GO:0009108)	3/98	0.123391916386958178097899008207605220377445220947265625	0.532680102122567777911399389267899096012115478515625	0.12260421049255081082929308422535541467368602752685546875	0.54100160746648862097885057664825581014156341552734375	-0.9237642431316261	1.9328747663616896	NADK2;PNPO;MOCS1
cell junction assembly (GO:0034329)	4/160	0.1395564108779277223693071618981775827705860137939453125	0.532680102122567777911399389267899096012115478515625	0.1364815562596479736612309352494776248931884765625	0.54100160746648862097885057664825581014156341552734375	-0.9738590719913771	1.9178074069080742	CADM3;ACTN4;RHOA;LIMS1
regulation of protein secretion (GO:0050708)	4/161	0.1418076185368881969584009539175895042717456817626953125	0.532680102122567777911399389267899096012115478515625	0.13864233014634674834297811685246415436267852783203125	0.54100160746648862097885057664825581014156341552734375	-0.95725644181208	1.869793633283221	RGCC;TNFRSF14;KCNN4;TNFRSF21
multicellular organismal reproductive process (GO:0048609)	9/491	0.1608285979654546504757917091410490684211254119873046875	0.532680102122567777911399389267899096012115478515625	0.150510967037780274413449888015748001635074615478515625	0.54100160746648862097885057664825581014156341552734375	-1.021629518259065	1.8669422196921917	M1AP;MBD2;TSNAXIP1;SPATA5;FOXO3;JUNB;BCL2L1;AGFG1;ABCG2
glycosaminoglycan biosynthetic process (GO:0006024)	3/99	0.1261460232366850842122829590152832679450511932373046875	0.532680102122567777911399389267899096012115478515625	0.125264055028581011708155301676015369594097137451171875	0.54100160746648862097885057664825581014156341552734375	-0.8935941570568564	1.8500215020733752	EXT1;ST3GAL6;HS6ST1
negative regulation of protein secretion (GO:0050709)	2/45	0.10793938791522657283383779258656431920826435089111328125	0.532680102122567777911399389267899096012115478515625	0.10988484921443093800252910341441747732460498809814453125	0.54100160746648862097885057664825581014156341552734375	-0.8306254813975258	1.8491263464754315	RGCC;TNFRSF21
regulation of apoptotic signaling pathway (GO:2001233)	7/356	0.157342622255942921061233619184349663555622100830078125	0.532680102122567777911399389267899096012115478515625	0.149455014368187477646898742023040540516376495361328125	0.54100160746648862097885057664825581014156341552734375	-0.9989899917194572	1.8474617058921825	STEAP3;GPX1;STRADB;RFFL;GATA1;YWHAZ;BCL2L1
regulation of extrinsic apoptotic signaling pathway via death domain receptors (GO:1902041)	2/45	0.10793938791522657283383779258656431920826435089111328125	0.532680102122567777911399389267899096012115478515625	0.10988484921443093800252910341441747732460498809814453125	0.54100160746648862097885057664825581014156341552734375	-0.8249902755841547	1.8365813333850747	GPX1;RFFL
cellular response to organic cyclic compound (GO:0071407)	6/291	0.15643080780393703310693354069371707737445831298828125	0.532680102122567777911399389267899096012115478515625	0.1498168020390886756576520610906300134956836700439453125	0.54100160746648862097885057664825581014156341552734375	-0.9853518308273485	1.8279670630492084	SLC16A1;FECH;PDE4D;AQP9;BTRC;SSH1
regulation of cellular response to insulin stimulus (GO:1900076)	2/45	0.10793938791522657283383779258656431920826435089111328125	0.532680102122567777911399389267899096012115478515625	0.10988484921443093800252910341441747732460498809814453125	0.54100160746648862097885057664825581014156341552734375	-0.8194200112411488	1.824180892050004	PRKAA1;ADIPOR1
artery morphogenesis (GO:0048844)	2/46	0.11195802760482966020649797656005830504000186920166015625	0.532680102122567777911399389267899096012115478515625	0.1137921601285428463423698985934606753289699554443359375	0.54100160746648862097885057664825581014156341552734375	-0.8303758969521849	1.818216997812303	CHD7;NPRL3
cell-matrix adhesion (GO:0007160)	3/100	0.12892216982083526399804895845591090619564056396484375	0.532680102122567777911399389267899096012115478515625	0.127944735259597097698502921048202551901340484619140625	0.54100160746648862097885057664825581014156341552734375	-0.8813804905263213	1.8055488233377175	ITGA4;RHOA;LIMS1
regulation of endopeptidase activity (GO:0052548)	7/354	0.15422995800503114249835334703675471246242523193359375	0.532680102122567777911399389267899096012115478515625	0.146507751469786617892765434589819051325321197509765625	0.54100160746648862097885057664825581014156341552734375	-0.9655871725518016	1.8049822949054697	GPX1;SLC11A2;ANP32B;RFFL;IFT57;RHOA;PICALM
negative regulation of cytoskeleton organization (GO:0051494)	3/101	0.131719953882614648765780884787091054022312164306640625	0.532680102122567777911399389267899096012115478515625	0.1306458876371001387450831998648936860263347625732421875	0.54100160746648862097885057664825581014156341552734375	-0.8890328461620514	1.802138187249524	SPTA1;SPTB;ADD1
tube morphogenesis (GO:0035239)	3/101	0.131719953882614648765780884787091054022312164306640625	0.532680102122567777911399389267899096012115478515625	0.1306458876371001387450831998648936860263347625732421875	0.54100160746648862097885057664825581014156341552734375	-0.8875951138927044	1.7992237929874713	C2CD3;CHD7;IFT57
cell-cell junction organization (GO:0045216)	4/161	0.1418076185368881969584009539175895042717456817626953125	0.532680102122567777911399389267899096012115478515625	0.13864233014634674834297811685246415436267852783203125	0.54100160746648862097885057664825581014156341552734375	-0.8929706768169279	1.7442252810127084	CADM3;ACTN4;RHOA;LIMS1
metal ion homeostasis (GO:0055065)	8/422	0.1577807669936901191487521600720356218516826629638671875	0.532680102122567777911399389267899096012115478515625	0.14872537810200359142953629998373799026012420654296875	0.54100160746648862097885057664825581014156341552734375	-0.9372692846698719	1.7307134355505713	SLC25A37;STEAP3;FECH;SLC11A2;NPTN;RHAG;ABCG2;PICALM
response to oxidative stress (GO:0006979)	6/290	0.154699797794271176609726126116584055125713348388671875	0.532680102122567777911399389267899096012115478515625	0.14817074622445203235798771856934763491153717041015625	0.54100160746648862097885057664825581014156341552734375	-0.9224623095802164	1.7215626538235886	PRDX2;PRKAA1;GPX1;PON2;SLC11A2;FOXO3
nucleic acid phosphodiester bond hydrolysis (GO:0090305)	5/230	0.16013449090649345407655346207320690155029296875	0.532680102122567777911399389267899096012115478515625	0.154698138901710080528317803327809087932109832763671875	0.54100160746648862097885057664825581014156341552734375	-0.9266316027866394	1.6973493291383492	DCLRE1B;TATDN1;RNASEH2A;AGO2;ENDOD1
zymogen activation (GO:0031638)	3/102	0.134538972696843395215893224303727038204669952392578125	0.532680102122567777911399389267899096012115478515625	0.133367148067973839697941684789839200675487518310546875	0.54100160746648862097885057664825581014156341552734375	-0.8375852634654259	1.6801134208473554	SLC11A2;ANP32B;IFT57
glycosaminoglycan metabolic process (GO:0030203)	4/162	0.14407324167736101916403868017368949949741363525390625	0.532680102122567777911399389267899096012115478515625	0.1408169056611976721615775431928341276943683624267578125	0.54100160746648862097885057664825581014156341552734375	-0.8670035065879477	1.6797616261007728	EXT1;PIM1;ST3GAL6;HS6ST1
aminoglycan biosynthetic process (GO:0006023)	3/100	0.12892216982083526399804895845591090619564056396484375	0.532680102122567777911399389267899096012115478515625	0.127944735259597097698502921048202551901340484619140625	0.54100160746648862097885057664825581014156341552734375	-0.8188084634064962	1.6773671229774212	EXT1;ST3GAL6;HS6ST1
positive regulation of neuron apoptotic process (GO:0043525)	2/47	0.116015120338609001304774892560089938342571258544921875	0.532680102122567777911399389267899096012115478515625	0.1177349085480172974360613125099916942417621612548828125	0.54100160746648862097885057664825581014156341552734375	-0.7619848966409472	1.6413419452910178	FOXO3;RHOA
fluid transport (GO:0042044)	2/46	0.11195802760482966020649797656005830504000186920166015625	0.532680102122567777911399389267899096012115478515625	0.1137921601285428463423698985934606753289699554443359375	0.54100160746648862097885057664825581014156341552734375	-0.7415245908289992	1.6236654029695843	PRKAR2B;AQP9
neuron death (GO:0070997)	2/47	0.116015120338609001304774892560089938342571258544921875	0.532680102122567777911399389267899096012115478515625	0.1177349085480172974360613125099916942417621612548828125	0.54100160746648862097885057664825581014156341552734375	-0.7475408308900111	1.6102289257520965	TNFRSF21;BCL2L1
neural precursor cell proliferation (GO:0061351)	2/47	0.116015120338609001304774892560089938342571258544921875	0.532680102122567777911399389267899096012115478515625	0.1177349085480172974360613125099916942417621612548828125	0.54100160746648862097885057664825581014156341552734375	-0.7466791749020764	1.6083728888127253	ZEB2;FRS2
regulation of TOR signaling (GO:0032006)	2/46	0.11195802760482966020649797656005830504000186920166015625	0.532680102122567777911399389267899096012115478515625	0.1137921601285428463423698985934606753289699554443359375	0.54100160746648862097885057664825581014156341552734375	-0.7342634973180985	1.6077662858436153	PRKAA1;RFFL
membrane docking (GO:0022406)	2/45	0.10793938791522657283383779258656431920826435089111328125	0.532680102122567777911399389267899096012115478515625	0.10988484921443093800252910341441747732460498809814453125	0.54100160746648862097885057664825581014156341552734375	-0.718386938894721	1.5992625382007954	EXOC6;RABEPK
adenylate cyclase-activating G-protein coupled receptor signaling pathway (GO:0007189)	2/47	0.116015120338609001304774892560089938342571258544921875	0.532680102122567777911399389267899096012115478515625	0.1177349085480172974360613125099916942417621612548828125	0.54100160746648862097885057664825581014156341552734375	-0.7238520072201591	1.5592023764132161	PDE4D;ADRB2
regulation of cytokine secretion (GO:0050707)	3/106	0.14601933210203343893596183988847769796848297119140625	0.532680102122567777911399389267899096012115478515625	0.1444459776492200420161537977037369273602962493896484375	0.54100160746648862097885057664825581014156341552734375	-0.806437539011786	1.5515989332022424	RGCC;TNFRSF14;TNFRSF21
cellular response to transforming growth factor beta stimulus (GO:0071560)	4/166	0.153276345451747675330267384197213687002658843994140625	0.532680102122567777911399389267899096012115478515625	0.1496500516511243272788078684243373572826385498046875	0.54100160746648862097885057664825581014156341552734375	-0.8262338433671486	1.549612155098734	TFDP2;JUNB;RHOA;LIMS1
response to transforming growth factor beta (GO:0071559)	4/166	0.153276345451747675330267384197213687002658843994140625	0.532680102122567777911399389267899096012115478515625	0.1496500516511243272788078684243373572826385498046875	0.54100160746648862097885057664825581014156341552734375	-0.8236855400449044	1.5448327795808596	TFDP2;JUNB;RHOA;LIMS1
positive regulation of protein transport (GO:0051222)	5/231	0.1621382738786518729057206655852496623992919921875	0.53447321358526822532297728685080073773860931396484375	0.1566126040012933151590601710267947055399417877197265625	0.54100160746648862097885057664825581014156341552734375	-0.8437567824712544	1.5350515789024097	RGCC;TNFRSF14;ANP32B;KCNN4;RHOA
negative regulation of transport (GO:0051051)	7/361	0.165249429256754398753770374241867102682590484619140625	0.53447321358526822532297728685080073773860931396484375	0.1569451073139636887443515433915308676660060882568359375	0.54100160746648862097885057664825581014156341552734375	-0.8465904952466071	1.5241162370979475	PRKAA1;RGCC;WNK1;PACSIN2;NUP153;TNFRSF21;PICALM
positive regulation of protein secretion (GO:0050714)	3/106	0.14601933210203343893596183988847769796848297119140625	0.532680102122567777911399389267899096012115478515625	0.1444459776492200420161537977037369273602962493896484375	0.54100160746648862097885057664825581014156341552734375	-0.7884340234318442	1.5169598765904204	RGCC;TNFRSF14;KCNN4
leukocyte cell-cell adhesion (GO:0007159)	2/46	0.11195802760482966020649797656005830504000186920166015625	0.532680102122567777911399389267899096012115478515625	0.1137921601285428463423698985934606753289699554443359375	0.54100160746648862097885057664825581014156341552734375	-0.6866626080293887	1.5035378920121198	ITGA4;GCNT1
signal transduction in response to DNA damage (GO:0042770)	3/106	0.14601933210203343893596183988847769796848297119140625	0.532680102122567777911399389267899096012115478515625	0.1444459776492200420161537977037369273602962493896484375	0.54100160746648862097885057664825581014156341552734375	-0.7721525308404572	1.4856340201989966	RBM38;USP10;FOXO3
proteoglycan metabolic process (GO:0006029)	2/46	0.11195802760482966020649797656005830504000186920166015625	0.532680102122567777911399389267899096012115478515625	0.1137921601285428463423698985934606753289699554443359375	0.54100160746648862097885057664825581014156341552734375	-0.6609990534387978	1.447344171370463	EXT1;HS6ST1
epithelial cell development (GO:0002064)	3/107	0.148938477141645986279172575450502336025238037109375	0.532680102122567777911399389267899096012115478515625	0.1472623079126172684905071719185798428952693939208984375	0.54100160746648862097885057664825581014156341552734375	-0.7556125720736979	1.4388540555601845	GPX1;PDE4D;FRS2
regulation of response to biotic stimulus (GO:0002831)	3/107	0.148938477141645986279172575450502336025238037109375	0.532680102122567777911399389267899096012115478515625	0.1472623079126172684905071719185798428952693939208984375	0.54100160746648862097885057664825581014156341552734375	-0.7373711611652816	1.4041183602650635	RNF216;AP1G1;AP2A2
hematopoietic progenitor cell differentiation (GO:0002244)	3/106	0.14601933210203343893596183988847769796848297119140625	0.532680102122567777911399389267899096012115478515625	0.1444459776492200420161537977037369273602962493896484375	0.54100160746648862097885057664825581014156341552734375	-0.7210108701129442	1.387236633683188	TAL1;ZFPM1;GATA1
organophosphate biosynthetic process (GO:0090407)	8/436	0.1784144226832443946850759175504208542406558990478515625	0.540435643594267656197871474432758986949920654296875	0.168208512486025141274836869342834688723087310791015625	0.54100160746648862097885057664825581014156341552734375	-0.7626707148072699	1.3145744927503729	PTDSS2;SH3YL1;NADK2;MTMR3;LPCAT1;PNPO;AMPD3;MOCS1
intrinsic apoptotic signaling pathway (GO:0097193)	4/170	0.1626957967089974754770764775457791984081268310546875	0.53447321358526822532297728685080073773860931396484375	0.1586912127703631048003529713241732679307460784912109375	0.54100160746648862097885057664825581014156341552734375	-0.7174490515128598	1.3027964330479056	GPX1;HIPK1;YWHAZ;BCL2L1
lysosomal transport (GO:0007041)	2/48	0.1201090958300344013753857552728732116520404815673828125	0.532680102122567777911399389267899096012115478515625	0.121711685739765929081812600998091511428356170654296875	0.54100160746648862097885057664825581014156341552734375	-0.6016261934240423	1.2750593712430491	AP1G1;ADRB2
peptidyl-threonine modification (GO:0018210)	2/48	0.1201090958300344013753857552728732116520404815673828125	0.532680102122567777911399389267899096012115478515625	0.121711685739765929081812600998091511428356170654296875	0.54100160746648862097885057664825581014156341552734375	-0.5923684693585458	1.2554389691476675	WNK1;GALNT1
negative regulation of axonogenesis (GO:0050771)	2/48	0.1201090958300344013753857552728732116520404815673828125	0.532680102122567777911399389267899096012115478515625	0.121711685739765929081812600998091511428356170654296875	0.54100160746648862097885057664825581014156341552734375	-0.5908803539425663	1.252285124572123	BCL11A;RHOA
regulation of ossification (GO:0030278)	4/173	0.16989533588514493800403215573169291019439697265625	0.53447321358526822532297728685080073773860931396484375	0.1656022859768750132847259237678372301161289215087890625	0.54100160746648862097885057664825581014156341552734375	-0.6916587266098839	1.226015378441471	NFE2;BMP2K;ADRB2;GATA1
negative regulation of epithelial cell proliferation (GO:0050680)	3/110	0.1578072044208129465214796027794363908469676971435546875	0.532680102122567777911399389267899096012115478515625	0.15581736156062930831467383541166782379150390625	0.54100160746648862097885057664825581014156341552734375	-0.6545710140578034	1.2085876250389436	RGCC;IFT57;LIMS1
regulation of establishment of protein localization (GO:0070201)	8/442	0.18760749917790964236274930954095907509326934814453125	0.540435643594267656197871474432758986949920654296875	0.176903230250205989459999500468256883323192596435546875	0.54100160746648862097885057664825581014156341552734375	-0.7191048200088452	1.2033523564939463	RGCC;TNFRSF14;ANP32B;KCNN4;YWHAZ;RHOA;TNFRSF21;BCL2L1
positive regulation of intrinsic apoptotic signaling pathway (GO:2001244)	2/48	0.1201090958300344013753857552728732116520404815673828125	0.532680102122567777911399389267899096012115478515625	0.121711685739765929081812600998091511428356170654296875	0.54100160746648862097885057664825581014156341552734375	-0.5677834582035632	1.2033346073231466	STEAP3;BCL2L1
axonogenesis (GO:0007409)	3/109	0.1548328149729145952750997139446553774178028106689453125	0.532680102122567777911399389267899096012115478515625	0.1529483637966318754219940956318168900907039642333984375	0.54100160746648862097885057664825581014156341552734375	-0.6422242509126624	1.1980111271134275	RAB10;AFG3L2;PICALM
aminoglycan metabolic process (GO:0006022)	4/171	0.1650830978885110267295743824433884583413600921630859375	0.53447321358526822532297728685080073773860931396484375	0.1609827796864254645381464570164098404347896575927734375	0.54100160746648862097885057664825581014156341552734375	-0.6596196980772133	1.1881771232192309	EXT1;PIM1;ST3GAL6;HS6ST1
response to ethanol (GO:0045471)	3/109	0.1548328149729145952750997139446553774178028106689453125	0.532680102122567777911399389267899096012115478515625	0.1529483637966318754219940956318168900907039642333984375	0.54100160746648862097885057664825581014156341552734375	-0.6368033217857296	1.18789887519499	PRKAA1;FECH;RHOA
lymphocyte differentiation (GO:0030098)	4/172	0.167483006075460683081956858586636371910572052001953125	0.53447321358526822532297728685080073773860931396484375	0.16328652632850737536074348099646158516407012939453125	0.54100160746648862097885057664825581014156341552734375	-0.6561042980414287	1.1723753106640193	ITGA4;BCL11A;CHD7;IKZF1
regulation of peptidase activity (GO:0052547)	7/372	0.1832497817505443771235462691038264892995357513427734375	0.540435643594267656197871474432758986949920654296875	0.1740160179890041514116916232524090446531772613525390625	0.54100160746648862097885057664825581014156341552734375	-0.6847931567524455	1.1620290201404626	GPX1;SLC11A2;ANP32B;RFFL;IFT57;RHOA;PICALM
regulation of protein localization to plasma membrane (GO:1903076)	2/48	0.1201090958300344013753857552728732116520404815673828125	0.532680102122567777911399389267899096012115478515625	0.121711685739765929081812600998091511428356170654296875	0.54100160746648862097885057664825581014156341552734375	-0.5439225576897984	1.152764892874344	CLTC;BCL2L1
inorganic anion transmembrane transport (GO:0098661)	3/108	0.1518764387682082495079072259613894857466220855712890625	0.532680102122567777911399389267899096012115478515625	0.1500965580116448705449982981008361093699932098388671875	0.54100160746648862097885057664825581014156341552734375	-0.6066094916662164	1.143269624510409	SLC4A1;RHAG;CLCN3
anion transmembrane transport (GO:0098656)	4/172	0.167483006075460683081956858586636371910572052001953125	0.53447321358526822532297728685080073773860931396484375	0.16328652632850737536074348099646158516407012939453125	0.54100160746648862097885057664825581014156341552734375	-0.6375477230324301	1.1392170605870457	SLC16A1;SLC4A1;RHAG;CLCN3
establishment of cell polarity (GO:0030010)	2/49	0.12423841659387331592956371650871005840599536895751953125	0.532680102122567777911399389267899096012115478515625	0.1257211114359226000747327134376973845064640045166015625	0.54100160746648862097885057664825581014156341552734375	-0.5408331123758592	1.1279360361640092	CYTH3;RAB10
vacuolar transport (GO:0007034)	2/50	0.12840157746387592663239729517954401671886444091796875	0.532680102122567777911399389267899096012115478515625	0.129761833338371379564790686345077119767665863037109375	0.54100160746648862097885057664825581014156341552734375	-0.5463478926986394	1.1214296428122221	AP1G1;ADRB2
response to alkaloid (GO:0043279)	3/111	0.1607992066098249683836485246501979418098926544189453125	0.532680102122567777911399389267899096012115478515625	0.1587031881791493292954697835739352740347385406494140625	0.54100160746648862097885057664825581014156341552734375	-0.6024336998986832	1.1010071409120998	PRKAA1;GPX1;BCL2L1
regulation of mRNA stability (GO:0043488)	2/48	0.1201090958300344013753857552728732116520404815673828125	0.532680102122567777911399389267899096012115478515625	0.121711685739765929081812600998091511428356170654296875	0.54100160746648862097885057664825581014156341552734375	-0.517920546860465	1.0976574059638846	RBM38;PABPC1
positive regulation of lymphocyte activation (GO:0051251)	5/243	0.186944555780706622716280662643839605152606964111328125	0.540435643594267656197871474432758986949920654296875	0.1803264652654491817518334073611185885965824127197265625	0.54100160746648862097885057664825581014156341552734375	-0.6227806724609628	1.0443678133025447	SPTA1;AP1G1;TNFRSF14;CD47;IKZF1
response to mechanical stimulus (GO:0009612)	4/176	0.1772049919973573139930778097550501115620136260986328125	0.540435643594267656197871474432758986949920654296875	0.1726199662955148206311406511304085142910480499267578125	0.54100160746648862097885057664825581014156341552734375	-0.6033134867846233	1.044002658609504	BTG2;PIEZO1;JUNB;RHOA
carbohydrate derivative biosynthetic process (GO:1901137)	7/377	0.1916935614613070326672783494359464384615421295166015625	0.540435643594267656197871474432758986949920654296875	0.182033426197482361974522291347966529428958892822265625	0.54100160746648862097885057664825581014156341552734375	-0.6175700532279852	1.0201375488282038	EXT1;PTDSS2;GCNT1;ST3GAL5;ST3GAL6;AMPD3;HS6ST1
regulation of muscle contraction (GO:0006937)	3/114	0.1698768982440974351089124638747307471930980682373046875	0.53447321358526822532297728685080073773860931396484375	0.1674580206525446424148384494401398114860057830810546875	0.54100160746648862097885057664825581014156341552734375	-0.5522529370127058	0.9789684168780762	PDE4D;ADRB2;RHOA
gonad development (GO:0008406)	3/112	0.1638084218528253199753663693627458997070789337158203125	0.53447321358526822532297728685080073773860931396484375	0.161605481203676404344804495849530212581157684326171875	0.54100160746648862097885057664825581014156341552734375	-0.539968109010246	0.9768334618075057	NCOA4;GATA1;BCL2L1
positive regulation of interferon-gamma production (GO:0032729)	2/52	0.1368235568856400463655376142924069426953792572021484375	0.532680102122567777911399389267899096012115478515625	0.137931893647719017170771849123411811888217926025390625	0.54100160746648862097885057664825581014156341552734375	-0.48277596448340954	0.9602718512884758	PDE4D;ZFPM1
regulation of homeostatic process (GO:0032844)	6/314	0.19846831162488687283484978252090513706207275390625	0.540435643594267656197871474432758986949920654296875	0.1898481242936182200597983182888128794729709625244140625	0.54100160746648862097885057664825581014156341552734375	-0.5513116767918502	0.8915403533440737	PRKAA1;TAL1;PDE4D;FOXO3;ZFPM1;GATA1
regulation of axonogenesis (GO:0050770)	3/114	0.1698768982440974351089124638747307471930980682373046875	0.53447321358526822532297728685080073773860931396484375	0.1674580206525446424148384494401398114860057830810546875	0.54100160746648862097885057664825581014156341552734375	-0.5020918110176913	0.8900487302399382	BCL11A;RHOA;SSH1
nucleobase-containing compound transport (GO:0015931)	4/180	0.1871137573518406871375674427326885052025318145751953125	0.540435643594267656197871474432758986949920654296875	0.182134837686142636581365650272346101701259613037109375	0.54100160746648862097885057664825581014156341552734375	-0.5240519958747778	0.8783313310446237	XPO7;NUP153;HNRNPA1;AGFG1
positive regulation of cellular component biogenesis (GO:0044089)	5/249	0.1998375385546220239785242256402852945029735565185546875	0.540435643594267656197871474432758986949920654296875	0.1926630359202434750187649115105159580707550048828125	0.54100160746648862097885057664825581014156341552734375	-0.5401098727845199	0.8697122195827681	RGCC;TAL1;PIEZO1;RHOA;LIMS1
glycerophospholipid biosynthetic process (GO:0046474)	4/178	0.1821367793142086577429239468983723782002925872802734375	0.540435643594267656197871474432758986949920654296875	0.177355401126831069280598285331507213413715362548828125	0.54100160746648862097885057664825581014156341552734375	-0.5075034307138012	0.8642769922788585	PTDSS2;SH3YL1;MTMR3;LPCAT1
regionalization (GO:0003002)	5/247	0.1955059457204593453827357052432489581406116485595703125	0.540435643594267656197871474432758986949920654296875	0.188517416650016811363599344986141659319400787353515625	0.54100160746648862097885057664825581014156341552734375	-0.5229424220372065	0.8535280500612059	BTG2;ZEB2;HIPK1;MLLT3;IFT57
regulation of vasoconstriction (GO:0019229)	2/52	0.1368235568856400463655376142924069426953792572021484375	0.532680102122567777911399389267899096012115478515625	0.137931893647719017170771849123411811888217926025390625	0.54100160746648862097885057664825581014156341552734375	-0.4148527628685193	0.8251683180585971	TBXAS1;RHOA
regulation of cell morphogenesis involved in differentiation (GO:0010769)	5/248	0.1976675941901524791166622208038461394608020782470703125	0.540435643594267656197871474432758986949920654296875	0.190586131395006852518037021582131274044513702392578125	0.54100160746648862097885057664825581014156341552734375	-0.5031162048900004	0.8156361312843075	RGCC;BCL11A;RHOA;SSH1;LIMS1
response to UV (GO:0009411)	3/117	0.17909878422009206655474145009065978229045867919921875	0.540435643594267656197871474432758986949920654296875	0.176351316430597593321039084912627004086971282958984375	0.54100160746648862097885057664825581014156341552734375	-0.46823345383081844	0.8052762088875098	PRKAA1;GPX1;FECH
mitochondrial membrane organization (GO:0007006)	2/51	0.1325971049921444711028328811153187416493892669677734375	0.532680102122567777911399389267899096012115478515625	0.133832526658062500590773424846702255308628082275390625	0.54100160746648862097885057664825581014156341552734375	-0.3982089538974055	0.8045573123942419	AFG3L2;BCL2L1
regulation of smooth muscle contraction (GO:0006940)	2/51	0.1325971049921444711028328811153187416493892669677734375	0.532680102122567777911399389267899096012115478515625	0.133832526658062500590773424846702255308628082275390625	0.54100160746648862097885057664825581014156341552734375	-0.3953386619955915	0.7987580597262433	ADRB2;RHOA
negative regulation of lymphocyte proliferation (GO:0050672)	2/53	0.1410795215113590794775433323593460954725742340087890625	0.532680102122567777911399389267899096012115478515625	0.142058663176766686309093756790389306843280792236328125	0.54100160746648862097885057664825581014156341552734375	-0.39724630285818957	0.7779796986892604	TNFRSF14;TNFRSF21
negative regulation of mononuclear cell proliferation (GO:0032945)	2/53	0.1410795215113590794775433323593460954725742340087890625	0.532680102122567777911399389267899096012115478515625	0.142058663176766686309093756790389306843280792236328125	0.54100160746648862097885057664825581014156341552734375	-0.3930693151483908	0.7697993541108036	TNFRSF14;TNFRSF21
cellular chemical homeostasis (GO:0055082)	8/452	0.2033668933367697440051102830693707801401615142822265625	0.54257651620708491346789514864212833344936370849609375	0.191829344025691461705918072766507975757122039794921875	0.54100160746648862097885057664825581014156341552734375	-0.4773342367545145	0.7602710386728309	STEAP3;TBXAS1;SLC11A2;NPTN;SLC4A1;RHAG;CLCN3;ABCG2
regulation of RNA stability (GO:0043487)	2/51	0.1325971049921444711028328811153187416493892669677734375	0.532680102122567777911399389267899096012115478515625	0.133832526658062500590773424846702255308628082275390625	0.54100160746648862097885057664825581014156341552734375	-0.37300088594494546	0.7536259227205984	RBM38;PABPC1
mesoderm development (GO:0007498)	2/52	0.1368235568856400463655376142924069426953792572021484375	0.532680102122567777911399389267899096012115478515625	0.137931893647719017170771849123411811888217926025390625	0.54100160746648862097885057664825581014156341552734375	-0.3754260196396154	0.7467460383761214	EXT1;IKZF1
positive regulation of axonogenesis (GO:0050772)	2/51	0.1325971049921444711028328811153187416493892669677734375	0.532680102122567777911399389267899096012115478515625	0.133832526658062500590773424846702255308628082275390625	0.54100160746648862097885057664825581014156341552734375	-0.3691258395911211	0.7457966239333108	BCL11A;RHOA
regulation of metal ion transport (GO:0010959)	5/250	0.202015665844016367724833571628550998866558074951171875	0.540435643594267656197871474432758986949920654296875	0.1947480290096259281096280346901039592921733856201171875	0.54100160746648862097885057664825581014156341552734375	-0.45529821343585386	0.7282085296223457	PDE4D;STOM;ACTN4;ADRB2;RHOA
multicellular organismal development (GO:0007275)	8/453	0.204971710990799194096467772396863438189029693603515625	0.544724711341615375204128213226795196533203125	0.193350819527479400594671687940717674791812896728515625	0.54100160746648862097885057664825581014156341552734375	-0.4519845354175909	0.7163427440903408	HEMGN;NFE2;PIM1;TSNAXIP1;SPATA5;KLF3;RREB1;AGFG1
negative regulation of cytokine production (GO:0001818)	4/185	0.199743983233336752647346656885929405689239501953125	0.540435643594267656197871474432758986949920654296875	0.1942669692008917314840488188565359450876712799072265625	0.54100160746648862097885057664825581014156341552734375	-0.4414324028762737	0.711023477426118	RGCC;ZFPM1;TNFRSF21;ASB1
rhythmic process (GO:0048511)	5/252	0.206396015660725407059317149105481803417205810546875	0.544724711341615375204128213226795196533203125	0.19894187410374597480000602445215918123722076416015625	0.54350920005143399382774305195198394358158111572265625	-0.4414416341157359	0.6965766006715993	PRKAA1;NRIP1;FOXO3;BTRC;BCL2L1
pattern specification process (GO:0007389)	7/385	0.2055229362917296020984991855584667064249515533447265625	0.544724711341615375204128213226795196533203125	0.1951783211513498927924814552170573733747005462646484375	0.54100160746648862097885057664825581014156341552734375	-0.4368656708767005	0.6912078330862776	BTG2;ZEB2;C2CD3;FRS2;HIPK1;MLLT3;IFT57
heart looping (GO:0001947)	2/55	0.1496744923192782350529483892387361265718936920166015625	0.532680102122567777911399389267899096012115478515625	0.150389455539734984146349461298086680471897125244140625	0.54100160746648862097885057664825581014156341552734375	-0.3624972042611984	0.6884881829226525	C2CD3;IFT57
regulation of cell projection assembly (GO:0060491)	3/120	0.1884542432135933587300513636364485137164592742919921875	0.540435643594267656197871474432758986949920654296875	0.1853734221073007060187620709257316775619983673095703125	0.54100160746648862097885057664825581014156341552734375	-0.40955858750172386	0.6835123443471276	SH3YL1;TBC1D2B;SSH1
activation of protein kinase activity (GO:0032147)	5/252	0.206396015660725407059317149105481803417205810546875	0.544724711341615375204128213226795196533203125	0.19894187410374597480000602445215918123722076416015625	0.54350920005143399382774305195198394358158111572265625	-0.41676583896039343	0.6576392187397657	PRKAA1;PRKAR2B;STRADB;FRS2;ADRB2
neuron development (GO:0048666)	3/121	0.1916005952172117332565903780050575733184814453125	0.540435643594267656197871474432758986949920654296875	0.188407761538455897909472014362108893692493438720703125	0.54100160746648862097885057664825581014156341552734375	-0.38817798296543327	0.6414029038564499	BTG2;WNK1;HS6ST1
cell maturation (GO:0048469)	3/118	0.18220295003501252306676860825973562896251678466796875	0.540435643594267656197871474432758986949920654296875	0.1793448466112940453687230046853073872625827789306640625	0.54100160746648862097885057664825581014156341552734375	-0.36500182693695493	0.6214645582353087	TAL1;FOXO3;PTBP3
forebrain development (GO:0030900)	2/53	0.1410795215113590794775433323593460954725742340087890625	0.532680102122567777911399389267899096012115478515625	0.142058663176766686309093756790389306843280792236328125	0.54100160746648862097885057664825581014156341552734375	-0.3157436003475963	0.6183622334407866	FRS2;IKZF1
nucleosome organization (GO:0034728)	3/120	0.1884542432135933587300513636364485137164592742919921875	0.540435643594267656197871474432758986949920654296875	0.1853734221073007060187620709257316775619983673095703125	0.54100160746648862097885057664825581014156341552734375	-0.3584996349608837	0.5983000562493924	NFE2;H3F3A;ANP32B
positive regulation of protein complex assembly (GO:0031334)	3/122	0.1947602370230156199060189692318090237677097320556640625	0.540435643594267656197871474432758986949920654296875	0.191455000729305047091344249565736390650272369384765625	0.54100160746648862097885057664825581014156341552734375	-0.3466894000458616	0.5671790154556601	TAL1;PIEZO1;RHOA
intracellular receptor signaling pathway (GO:0030522)	4/186	0.20230070211654627154729269022936932742595672607421875	0.540435643594267656197871474432758986949920654296875	0.1967234872467125139650079290731810033321380615234375	0.54105560452149514816255759797058999538421630859375	-0.3402462614927289	0.5437135476902847	NCOA4;NRIP1;RHOA;BCL2L1
regulation of epithelial cell proliferation (GO:0050678)	5/258	0.219721608283308056375204841970116831362247467041015625	0.5506209914093471713414373880368657410144805908203125	0.21170689658527663823406328447163105010986328125	0.54773437160207461005256845965050160884857177734375	-0.3562432353013517	0.5398488438032886	GPX1;RGCC;FRS2;IFT57;LIMS1
negative regulation of leukocyte proliferation (GO:0070664)	2/56	0.1540108235941759773357517815384198911488056182861328125	0.532680102122567777911399389267899096012115478515625	0.154591065086822132546018337961868382990360260009765625	0.54100160746648862097885057664825581014156341552734375	-0.28627050995649334	0.535535516983368	TNFRSF14;TNFRSF21
positive regulation of T cell activation (GO:0050870)	4/189	0.2100287866861159091769195583765394985675811767578125	0.544724711341615375204128213226795196533203125	0.20415012748825078769954188828705810010433197021484375	0.54360602334861740647653505220660008490085601806640625	-0.3406728398754089	0.5316236043988067	SPTA1;TNFRSF14;CD47;IKZF1
protein polyubiquitination (GO:0000209)	4/186	0.20230070211654627154729269022936932742595672607421875	0.540435643594267656197871474432758986949920654296875	0.1967234872467125139650079290731810033321380615234375	0.54105560452149514816255759797058999538421630859375	-0.32758332767439585	0.5234781786363317	RNF216;MKRN1;RFFL;BTRC
cell junction organization (GO:0034330)	4/189	0.2100287866861159091769195583765394985675811767578125	0.544724711341615375204128213226795196533203125	0.20415012748825078769954188828705810010433197021484375	0.54360602334861740647653505220660008490085601806640625	-0.32081570281625393	0.5006363299794846	CADM3;ACTN4;RHOA;LIMS1
regulation of response to DNA damage stimulus (GO:2001020)	3/124	0.2011178603793681574085638885662774555385112762451171875	0.540435643594267656197871474432758986949920654296875	0.1975867839377033752246148878839449025690555572509765625	0.541471945063368043093987580505199730396270751953125	-0.30445465762439844	0.48830391758278385	STEAP3;DEK;BCL2L1
positive regulation of protein serine/threonine kinase activity (GO:0071902)	5/257	0.217482121989295507091810577549040317535400390625	0.5506209914093471713414373880368657410144805908203125	0.2095608815047424189348390655140974558889865875244140625	0.54773437160207461005256845965050160884857177734375	-0.3186331144730547	0.4861189881041743	ZEB2;PRKAA1;RGCC;PIM1;FRS2
response to temperature stimulus (GO:0009266)	3/122	0.1947602370230156199060189692318090237677097320556640625	0.540435643594267656197871474432758986949920654296875	0.191455000729305047091344249565736390650272369384765625	0.54100160746648862097885057664825581014156341552734375	-0.29573423042370145	0.4838170697634934	PRKAA1;GMPR;ADRB2
negative regulation of catabolic process (GO:0009895)	4/190	0.2126234908237842613498713717490318231284618377685546875	0.5452634952414692204314405898912809789180755615234375	0.206644128430739371093949330315808765590190887451171875	0.5441358525505755050488687629695050418376922607421875	-0.3118306707783166	0.4827863247752429	PRKAA1;HERC1;PABPC1;BCL2L1
regulation of T cell activation (GO:0050863)	5/259	0.2219682473909813380519295833437354303896427154541015625	0.5506209914093471713414373880368657410144805908203125	0.21386007396937845026485547350603155791759490966796875	0.54773437160207461005256845965050160884857177734375	-0.31128223748307565	0.4685485412099556	SPTA1;TNFRSF14;CD47;IKZF1;TNFRSF21
[truncated: 1,571 more rows]

## Sheet: HCD_Only
Term	Overlap	P-value	Adjusted P-value	Old P-value	Old Adjusted P-value	Odds Ratio	Combined Score	Genes
[truncated: 966 more rows]

[truncated: 2 more sheets: Me3_Total, Me3_Only]
