# Supplementary material for: Hyperacetylated chromatin domains mark cell type-specific genes and suggest distinct modes of enhancer function
Source: Nat Commun. 2020 Sep 11;11:4544. doi: 10.1038/s41467-020-18303-0 (PMC7486385; doi:10.1038/s41467-020-18303-0)
Supplement: Supplementary file 20 — Supplementary Software 1 [file 41467_2020_18303_MOESM20_ESM.zip]

Archive with 32 entries (29 files):
- identify_HCD/
- identify_HCD/H3K27Ac_HCDannot.txt
- __MACOSX/
- __MACOSX/identify_HCD/
- __MACOSX/identify_HCD/._H3K27Ac_HCDannot.txt
- identify_HCD/H3K27Ac.R
- __MACOSX/identify_HCD/._H3K27Ac.R
- identify_HCD/.DS_Store
- __MACOSX/identify_HCD/._.DS_Store
- identify_HCD/identify_HCD.pl
- __MACOSX/identify_HCD/._identify_HCD.pl
- identify_HCD/Mouse_Erythroid_H3K4Me2_intersected_replicates.bed
- __MACOSX/identify_HCD/._Mouse_Erythroid_H3K4Me2_intersected_replicates.bed
- identify_HCD/H3K27Ac.pdf
- __MACOSX/identify_HCD/._H3K27Ac.pdf
- identify_HCD/H3K4Me2.R
- __MACOSX/identify_HCD/._H3K4Me2.R
- identify_HCD/Mouse_Erythroid_H3K27Ac_intersected_replicates.bed
- __MACOSX/identify_HCD/._Mouse_Erythroid_H3K27Ac_intersected_replicates.bed
- identify_HCD/README
- __MACOSX/identify_HCD/._README
- identify_HCD/.zip
- __MACOSX/identify_HCD/._.zip
- identify_HCD/H3K4Me2.pdf
- __MACOSX/identify_HCD/._H3K4Me2.pdf
- identify_HCD/H3K4Me2_HCD.bed
- __MACOSX/identify_HCD/._H3K4Me2_HCD.bed
- identify_HCD/H3K27Ac_HCD.bed
- __MACOSX/identify_HCD/._H3K27Ac_HCD.bed
- identify_HCD/H3K4Me2_HCDannot.txt
- __MACOSX/identify_HCD/._H3K4Me2_HCDannot.txt
- __MACOSX/._identify_HCD
