# Supplementary material for: Hyperacetylated chromatin domains mark cell type-specific genes and suggest distinct modes of enhancer function
Source: Nat Commun. 2020 Sep 11;11:4544. doi: 10.1038/s41467-020-18303-0 (PMC7486385; doi:10.1038/s41467-020-18303-0)
Supplement: Supplementary file 20 — Supplementary Software 1 [file 41467_2020_18303_MOESM20_ESM.zip › identify_HCD/H3K27Ac_HCDannot.txt]

chr	start	stop	size	isHCD
chr4	59264324	59265698	1374	0
chr16	33055752	33057796	2044	0
chr1	182708061	182708255	194	0
chr7	109393555	109394822	1267	0
chr5	65143615	65143822	207	0
chr1	43867740	43868656	916	0
chr3	88128651	88129530	879	0
chr5	122740917	122742194	1277	0
chr11	21119779	21121616	1837	0
chr3	19527705	19530906	3201	0
chr3	9756533	9756959	426	0
chr17	71513973	71524344	10371	0
chr5	34975032	34975743	711	0
chr10	122620735	122621149	414	0
chr18	82782298	82782712	414	0
chr8	86520393	86520796	403	0
chr8	116963283	116963981	698	0
chr1	89833102	89834695	1593	0
chr15	35434521	35437004	2483	0
chr14	22640537	22643429	2892	0
chr8	83414896	83415298	402	0
chr9	98263893	98263947	54	0
chr7	139926743	139932024	5281	0
chr17	26668736	26669034	298	0
chr6	84814510	84814723	213	0
chr7	19886329	19886572	243	0
chr17	85118257	85119907	1650	0
chr15	54921247	54922551	1304	0
chr9	84006523	84007267	744	0
chr9	119803340	119804760	1420	0
chr11	98772479	98773940	1461	0
chr2	72925732	72939549	13817	1
chr19	6014351	6015715	1364	0
chr15	6005166	6005954	788	0
chr7	107685046	107686468	1422	0
chr2	126753716	126755227	1511	0
chr10	93486231	93486646	415	0
chr6	120769167	120774127	4960	0
chr4	128834629	128837180	2551	0
chr15	77603493	77604676	1183	0
chr17	74635302	74635885	583	0
chr18	36917093	36921714	4621	0
chr1	162377029	162377745	716	0
chr10	107603652	107603875	223	0
chr2	44823947	44826400	2453	0
chr16	90220288	90222242	1954	0
chr1	75174278	75177840	3562	0
chr11	50244060	50245545	1485	0
chr5	118868616	118871037	2421	0
chr13	14046032	14048069	2037	0
chr13	112567992	112568435	443	0
chr1	170212535	170221996	9461	0
chr6	149224761	149229330	4569	0
chr7	87336537	87340699	4162	0
chr15	35004607	35005320	713	0
chr6	28556126	28556405	279	0
chr11	101061404	101062021	617	0
chr3	79368829	79369011	182	0
chr19	18835481	18836253	772	0
chr16	42874572	42876847	2275	0
chr7	107578765	107579709	944	0
chr14	35529726	35532104	2378	0
chr14	27353441	27354894	1453	0
chr15	82707441	82707666	225	0
chr10	84158788	84165492	6704	0
chr3	151775722	151779434	3712	0
chr5	35310553	35311495	942	0
chr4	118776448	118784321	7873	0
chr11	58135552	58139233	3681	0
chr11	86860731	86861240	509	0
chr12	60264504	60266348	1844	0
chr16	20651137	20652657	1520	0
chr1	145586082	145587527	1445	0
chr17	95263736	95264423	687	0
chr6	87820330	87820814	484	0
chr12	82039618	82047721	8103	0
chr2	156787373	156788994	1621	0
chr7	35766054	35774340	8286	0
chr17	23729812	23730137	325	0
chr6	127403468	127404493	1025	0
chr9	62695823	62696222	399	0
chr10	116569292	116569751	459	0
chr9	64416442	64417418	976	0
chr1	175796050	175797235	1185	0
chr10	61966123	61970851	4728	0
chr1	152925888	152929789	3901	0
chr15	12268906	12272449	3543	0
chr4	87579322	87579758	436	0
chr16	32164165	32164853	688	0
chr5	141124642	141124866	224	0
chr11	85188334	85188385	51	0
chr11	72484883	72485465	582	0
chr1	157225818	157226552	734	0
chr13	55723895	55725386	1491	0
chr5	23356030	23357637	1607	0
chr13	20300723	20301691	968	0
chr13	107675405	107691184	15779	1
chr10	6366254	6373807	7553	0
chr5	107662331	107663585	1254	0
chr6	115634685	115635375	690	0
chr11	90579984	90581454	1470	0
chr18	50287900	50288325	425	0
chr9	70675657	70675849	192	0
chr10	40000682	40000780	98	0
chr8	55610892	55611779	887	0
chr15	66646177	66646668	491	0
chr5	130478388	130479209	821	0
chr2	31892879	31893387	508	0
chr5	33292375	33294536	2161	0
chr2	90806755	90806973	218	0
chr4	46437788	46439832	2044	0
chr14	67644050	67645181	1131	0
chr1	92499510	92501003	1493	0
chr19	29722040	29726257	4217	0
chr18	38043278	38044736	1458	0
chr1	164478791	164479586	795	0
chr9	90101838	90102279	441	0
chr7	35750148	35750346	198	0
chr17	33028226	33028933	707	0
chr8	72524949	72525773	824	0
chr2	93662407	93662601	194	0
chr3	101153818	101153940	122	0
chr13	112597172	112599696	2524	0
chr9	123950730	123950973	243	0
chr8	87349681	87351368	1687	0
chr15	9014558	9017585	3027	0
chr3	107942083	107943056	973	0
chr9	24261937	24262312	375	0
chr17	71599674	71600631	957	0
chr7	31372402	31374569	2167	0
chr5	151515556	151516965	1409	0
chr10	128066753	128066897	144	0
chr15	12234659	12238213	3554	0
chr19	7604218	7604370	152	0
chr5	28651471	28651689	218	0
chr6	60896968	60900628	3660	0
chr7	125998294	125999025	731	0
chr8	109948393	109948883	490	0
chr7	97241326	97242262	936	0
chr11	5687288	5689695	2407	0
chr3	135381253	135383691	2438	0
chr8	112399861	112400422	561	0
chr9	96106582	96106906	324	0
chr2	78938436	78941110	2674	0
chr11	58416666	58417160	494	0
chr1	74295026	74297434	2408	0
chr12	72930638	72937458	6820	0
chr4	93228173	93229091	918	0
chr15	62007657	62009199	1542	0
chr13	23694549	23697168	2619	0
chr5	38651130	38652410	1280	0
chr6	122769566	122770205	639	0
chr4	108769966	108770171	205	0
chrX	158708314	158712043	3729	0
chr13	58620821	58626220	5399	0
chr5	140487017	140490512	3495	0
chr14	73952183	73953167	984	0
chr19	29400077	29400327	250	0
chr13	49734819	49736188	1369	0
chr4	134472505	134474708	2203	0
chr9	110003359	110003542	183	0
chr2	6204875	6207798	2923	0
chr19	5840308	5850320	10012	0
chr14	46265588	46266208	620	0
chr4	34829704	34830505	801	0
chr9	94596549	94597575	1026	0
chr3	88578862	88579675	813	0
chr13	45484085	45488073	3988	0
chr8	67260704	67261146	442	0
chr6	49158402	49158802	400	0
chr4	105915156	105916143	987	0
chr10	60927396	60927939	543	0
chr12	3266537	3274838	8301	0
chr10	53737205	53740389	3184	0
chr14	9057342	9057503	161	0
chr2	129314902	129315668	766	0
chr4	46408512	46432124	23612	1
chr10	77670653	77671168	515	0
chr3	100372822	100373088	266	0
chr18	9308652	9309248	596	0
chr2	62437751	62440745	2994	0
chr15	61978343	61985041	6698	0
chr13	24527730	24527949	219	0
chr16	93147161	93148627	1466	0
chr11	23291368	23292895	1527	0
chr13	12343938	12344057	119	0
chr13	102339018	102347775	8757	0
chr9	100563280	100565600	2320	0
chr2	154919142	154919247	105	0
chr8	47603616	47604961	1345	0
chr7	149537219	149541443	4224	0
chr18	5620296	5621293	997	0
chr14	41795097	41796233	1136	0
chr17	74702042	74705239	3197	0
chr2	104429853	104432434	2581	0
chr16	49873980	49875134	1154	0
chr6	48626454	48626710	256	0
chr2	59959363	59964270	4907	0
chr12	101347913	101349444	1531	0
chr10	98357237	98357506	269	0
chr13	45574302	45574583	281	0
chr15	98815047	98816526	1479	0
chr5	104137863	104138174	311	0
chr9	24277163	24278176	1013	0
chr6	47543362	47546843	3481	0
chr9	18096143	18098597	2454	0
chr5	143798369	143829557	31188	1
chr10	76595594	76598109	2515	0
chr2	104331766	104334610	2844	0
chr8	97155637	97158890	3253	0
chr4	136157290	136158935	1645	0
chr18	54594214	54599259	5045	0
chr18	80569341	80571109	1768	0
chr7	148451955	148452308	353	0
chr19	55933912	55937496	3584	0
chr18	46675704	46676194	490	0
chr11	85983768	85984315	547	0
chr4	100858344	100858610	266	0
chr16	6127541	6128688	1147	0
chr1	75120175	75123273	3098	0
chr15	72889355	72893272	3917	0
chr1	139795496	139795896	400	0
chr9	44145225	44145679	454	0
chr12	8647167	8648443	1276	0
chr14	79729775	79734720	4945	0
chr10	82464606	82464722	116	0
chr3	89673556	89678467	4911	0
chr6	119325716	119330070	4354	0
chr8	93876594	93877042	448	0
chr14	58017097	58017869	772	0
chr2	38000021	38000263	242	0
chr14	35122986	35123641	655	0
chr19	4061108	4061182	74	0
chr3	83958651	83959637	986	0
chr4	154278162	154292144	13982	1
chr5	108702013	108704314	2301	0
chr16	64817408	64817522	114	0
chr11	88577959	88580306	2347	0
chr2	38437298	38437657	359	0
chr19	56061643	56062988	1345	0
chrX	54622489	54622757	268	0
chr13	32016021	32016289	268	0
chr9	15160327	15162866	2539	0
chr18	50163442	50164127	685	0
chr10	98409800	98411056	1256	0
chr8	13869206	13871204	1998	0
chr3	60633859	60637942	4083	0
chr6	17681879	17682018	139	0
chr9	71935707	71937598	1891	0
chr11	6478809	6479000	191	0
chr2	34587314	34599505	12191	1
chr4	124707323	124707913	590	0
chr10	74976116	74981184	5068	0
chr10	79542047	79546102	4055	0
chr10	30279008	30281386	2378	0
chr12	106268914	106270175	1261	0
chr9	54544410	54553706	9296	0
chr1	134295982	134299825	3843	0
chr6	30084943	30087133	2190	0
chr3	102917720	102918150	430	0
chr18	68449419	68455697	6278	0
chr2	129079501	129084631	5130	0
chr13	23613027	23613555	528	0
chr2	109730640	109731848	1208	0
chr12	117503147	117504083	936	0
chr17	78761499	78762161	662	0
chr8	87835561	87839737	4176	0
chr17	24872794	24873946	1152	0
chr2	78489571	78490177	606	0
chr3	144240263	144240485	222	0
chr18	46667161	46668605	1444	0
chr2	155755316	155756644	1328	0
chr2	25078772	25082396	3624	0
chr5	108430161	108430554	393	0
chr18	57023113	57043609	20496	1
chr4	21726678	21729558	2880	0
chr12	114237363	114239362	1999	0
chr12	58472912	58473901	989	0
chr2	38037861	38051992	14131	1
chr17	24277255	24279179	1924	0
chr13	73568702	73575400	6698	0
chr18	10163826	10164779	953	0
chr8	3411626	3413108	1482	0
chr19	54058352	54062041	3689	0
chr10	77668824	77669469	645	0
chr9	98223617	98229089	5472	0
chr17	24304802	24307729	2927	0
chr11	86500455	86500872	417	0
chr17	47781278	47781852	574	0
chr16	90820922	90824090	3168	0
chr10	42220488	42226233	5745	0
chr5	65170246	65170770	524	0
chr2	156003998	156007524	3526	0
chr1	99650239	99650865	626	0
chr11	115273544	115275191	1647	0
chr13	75933820	75935490	1670	0
chr13	36191171	36192135	964	0
chr2	93305929	93307579	1650	0
chr2	156815846	156818392	2546	0
chr8	73050458	73053764	3306	0
chr12	52798310	52802523	4213	0
chr5	65690936	65691565	629	0
chr12	106224288	106224530	242	0
chr2	29479390	29480474	1084	0
chr4	108968333	108968930	597	0
chr1	92184031	92188989	4958	0
chr15	78729547	78730659	1112	0
chr6	87473487	87474185	698	0
chr9	44029515	44030469	954	0
chr3	63766627	63769042	2415	0
chr3	36760980	36763146	2166	0
chr17	80881820	80882135	315	0
chr2	165151603	165151835	232	0
chr7	135602570	135605826	3256	0
chr9	57570151	57570209	58	0
chr3	95975559	95977171	1612	0
chr18	35289170	35290521	1351	0
chr3	53667067	53668600	1533	0
chr2	62400631	62401084	453	0
chr4	129349104	129350037	933	0
chr2	28915743	28916475	732	0
chr5	77402602	77404810	2208	0
chr17	88877139	88877188	49	0
chr1	37543989	37544274	285	0
chr15	78401459	78403637	2178	0
chr15	88588987	88593813	4826	0
chr1	89893901	89894153	252	0
chr19	32323652	32324322	670	0
chr18	43441818	43442355	537	0
chr7	19822219	19827237	5018	0
chr13	63510991	63513495	2504	0
chr2	181015536	181015801	265	0
chr7	80751331	80753499	2168	0
chr14	73909805	73910304	499	0
chr14	79914021	79923418	9397	0
chr6	67003756	67004214	458	0
chr9	96665140	96667036	1896	0
chr16	98198469	98199692	1223	0
chr11	4422694	4429519	6825	0
chr6	39542195	39543055	860	0
chr1	43460386	43461255	869	0
chr3	101353129	101361147	8018	0
chr1	38076822	38078308	1486	0
chr9	96263820	96266042	2222	0
chr10	110556186	110557070	884	0
chr7	126423074	126425342	2268	0
chr3	105596553	105606217	9664	0
chr15	92180134	92180222	88	0
chr19	56029852	56030090	238	0
chr13	19285406	19286288	882	0
chr18	38037964	38038171	207	0
chr4	120469043	120469383	340	0
chrX	159325819	159326389	570	0
chr1	133930375	133932186	1811	0
chr4	116923605	116925062	1457	0
chr6	131242561	131243916	1355	0
chr6	88790310	88792929	2619	0
chr14	37424605	37426992	2387	0
chr7	3654939	3657214	2275	0
chr7	107595505	107597078	1573	0
chr10	80058490	80058990	500	0
chr3	8881366	8883315	1949	0
chr13	19268188	19273302	5114	0
chr1	163197495	163200048	2553	0
chr18	54785445	54786752	1307	0
chr5	115607785	115609342	1557	0
chr3	35841979	35843038	1059	0
chr3	121092077	121092372	295	0
chr3	146113447	146114023	576	0
chr17	81451662	81453185	1523	0
chr5	20435815	20439431	3616	0
chr8	63416205	63418715	2510	0
chr9	64128859	64131821	2962	0
chr2	31955066	31955593	527	0
chr15	5077095	5078563	1468	0
chr8	106774872	106775507	635	0
chr11	11578668	11579612	944	0
chr11	107845774	107849857	4083	0
chr4	55361238	55367413	6175	0
chr11	51781137	51781761	624	0
chr19	59965607	59966283	676	0
chr1	129998333	130001916	3583	0
chr2	75676159	75676381	222	0
chr5	31494490	31496859	2369	0
chr9	90194321	90196277	1956	0
chr5	68222003	68222407	404	0
chr4	128866093	128868856	2763	0
chr9	14154039	14157550	3511	0
chr11	51879290	51879398	108	0
chr4	106925783	106926839	1056	0
chr9	67726542	67730772	4230	0
chr17	65103299	65103410	111	0
chrX	20239975	20241955	1980	0
chr7	71179964	71180703	739	0
chr17	3135433	3135646	213	0
chr5	142842723	142844326	1603	0
chr5	92384263	92384900	637	0
chr10	17372629	17374367	1738	0
chr4	135528169	135529392	1223	0
chr3	60874898	60877784	2886	0
chr5	147081893	147089238	7345	0
chr1	136257716	136259564	1848	0
chr12	41635683	41636374	691	0
chr16	91391725	91392218	493	0
chr10	79564203	79566441	2238	0
chr3	51321331	51323071	1740	0
chr1	59998373	59998869	496	0
chr16	38452083	38453778	1695	0
chr11	45716679	45717304	625	0
chr1	186410342	186410508	166	0
chr11	63816018	63816105	87	0
chr13	99085722	99088151	2429	0
chr11	120346052	120346369	317	0
chr1	133360406	133364091	3685	0
chr2	103345669	103347142	1473	0
chr1	33620152	33620927	775	0
chr6	39371250	39387155	15905	1
chr9	110019249	110021251	2002	0
chr7	86536373	86538430	2057	0
chr3	127619251	127620765	1514	0
chr16	33965563	33967800	2237	0
chr6	125094760	125095592	832	0
chr4	140245220	140247608	2388	0
chr16	45741037	45743689	2652	0
chr12	41790224	41790339	115	0
chr19	46936141	46939372	3231	0
chr3	36504140	36507235	3095	0
chr5	31985554	31990888	5334	0
chr16	58539261	58539965	704	0
chr1	36934993	36936269	1276	0
chr2	84206958	84207375	417	0
chr11	95177720	95182995	5275	0
chr13	113656068	113659424	3356	0
chr13	94223060	94226452	3392	0
chr5	38895892	38904223	8331	0
chr5	97370562	97374188	3626	0
chr2	39166481	39168639	2158	0
chr5	125002062	125003416	1354	0
chr4	48161510	48162749	1239	0
chr12	119565291	119565418	127	0
chr8	108076227	108076960	733	0
chr13	34056893	34058236	1343	0
chr15	76487223	76487752	529	0
chr15	75671712	75672864	1152	0
chr11	120759802	120764635	4833	0
chr5	29951146	29951598	452	0
chr1	89532058	89538152	6094	0
chr11	49056660	49058420	1760	0
chr12	32591265	32591868	603	0
chr9	122012243	122013684	1441	0
chr9	97009535	97012084	2549	0
chr6	55209620	55210014	394	0
chr9	65935329	65935787	458	0
chr6	136796282	136797397	1115	0
chr2	131005209	131006230	1021	0
chr15	79375210	79377849	2639	0
chr14	27404776	27408708	3932	0
chr4	108678803	108679315	512	0
chr9	107995024	108002120	7096	0
chr5	44611201	44619431	8230	0
chr11	53380600	53381005	405	0
chr18	44539734	44540982	1248	0
chr1	33717006	33717239	233	0
chr2	35983599	35983740	141	0
chr7	87342258	87348966	6708	0
chr2	167161726	167164444	2718	0
chr2	32567577	32570679	3102	0
chr7	63320515	63321633	1118	0
chr5	77333720	77335772	2052	0
chr12	80870499	80871249	750	0
chr11	51432775	51434236	1461	0
chr2	173901950	173902818	868	0
chr11	106059080	106059955	875	0
chr5	31189344	31191942	2598	0
chr16	32002568	32003838	1270	0
chr2	172121244	172125229	3985	0
chr10	121176441	121177346	905	0
chr2	65650485	65650926	441	0
chr7	134984457	134985915	1458	0
chr18	46680350	46680941	591	0
chr4	100897702	100897892	190	0
chr10	82497160	82497429	269	0
chr8	73396657	73397749	1092	0
chr18	78005176	78006548	1372	0
chr17	46275535	46276549	1014	0
chr6	108454452	108455457	1005	0
chr10	88553785	88556615	2830	0
chr16	76362295	76362544	249	0
chr17	33836469	33837074	605	0
chr14	79943809	79943895	86	0
chr19	8845168	8846099	931	0
chr11	52044316	52047482	3166	0
chr6	134728701	134733261	4560	0
chr7	112957711	112960207	2496	0
chr10	40900575	40900738	163	0
chr14	60883681	60885056	1375	0
chr12	92590409	92594372	3963	0
chr15	76497882	76499187	1305	0
chr2	73694263	73694475	212	0
chr15	73467567	73467680	113	0
chr2	38137914	38138829	915	0
chrX	71329263	71331893	2630	0
chr15	97922156	97924841	2685	0
chr7	6319234	6320825	1591	0
chr18	50157205	50158323	1118	0
chr17	83960183	83962828	2645	0
chr7	73300624	73301861	1237	0
chr7	71200181	71204766	4585	0
chr6	11674915	11680487	5572	0
chrX	139398392	139403096	4704	0
chr9	85640969	85647380	6411	0
chr7	28168009	28168874	865	0
chr19	18786080	18789220	3140	0
chr17	40975854	40976122	268	0
chr11	94868146	94877702	9556	0
chr5	97334866	97335528	662	0
chr1	93143629	93149161	5532	0
chr6	28202127	28204451	2324	0
chr1	9931875	9932472	597	0
chr6	126888610	126891124	2514	0
chr7	19895337	19895707	370	0
chr15	81246464	81249674	3210	0
chr6	87531815	87535794	3979	0
chr16	36626911	36627339	428	0
chr8	26299021	26307444	8423	0
chr17	50296286	50298739	2453	0
chr9	36532898	36535267	2369	0
chr12	56036230	56038417	2187	0
chr7	3595947	3598570	2623	0
chr12	114280435	114282319	1884	0
chr19	8962431	8963966	1535	0
chr11	68665220	68668512	3292	0
chr2	59884242	59884926	684	0
chr14	79962352	79962581	229	0
chr3	9576457	9585253	8796	0
chrX	47955814	47956163	349	0
chr2	131646272	131653711	7439	0
chr11	87217013	87218548	1535	0
chr9	121627543	121629482	1939	0
chr7	13466600	13466869	269	0
chr6	38834128	38836156	2028	0
chr7	87436571	87440385	3814	0
chr9	119223123	119223345	222	0
chr12	80660274	80661563	1289	0
chr16	38382646	38388055	5409	0
chr1	154464765	154465270	505	0
chr10	69387076	69387304	228	0
chr9	64808012	64809471	1459	0
chr15	35447601	35449135	1534	0
chr9	64665665	64667001	1336	0
chr7	25101333	25102304	971	0
chr18	70223064	70224467	1403	0
chr5	147114576	147123696	9120	0
chr6	35202330	35211077	8747	0
chr16	35816536	35816920	384	0
chr2	51784424	51786560	2136	0
chr10	60873739	60877878	4139	0
chr14	121820913	121823932	3019	0
chr1	162773379	162775908	2529	0
chr16	35753712	35757925	4213	0
chr4	151568553	151569501	948	0
chr13	112278879	112280812	1933	0
chr14	52810821	52811350	529	0
chr16	91483894	91486520	2626	0
chr1	33558913	33560079	1166	0
chr10	57717643	57718968	1325	0
chr2	52302601	52306241	3640	0
chr3	60539309	60539351	42	0
chr3	89882617	89885664	3047	0
chr3	79811829	79812167	338	0
chr10	129978663	129980821	2158	0
chrX	72759630	72761564	1934	0
chr13	44301646	44302114	468	0
chr4	41294517	41296931	2414	0
chr11	4794939	4795825	886	0
chr7	30978331	30980466	2135	0
chr12	112812212	112813555	1343	0
chr19	36518448	36520150	1702	0
chr17	85170328	85182233	11905	1
chr16	20280452	20281927	1475	0
chr3	89801593	89803218	1625	0
chr13	110425621	110426543	922	0
chr4	129022677	129022940	263	0
chr6	128946268	128948115	1847	0
chr5	130426213	130426673	460	0
chr13	57912359	57912692	333	0
chr5	20355632	20355740	108	0
chr9	55018071	55019160	1089	0
chr8	24353264	24362762	9498	0
chr14	58617644	58618119	475	0
chr1	99687281	99687862	581	0
chr5	89175426	89176810	1384	0
chr8	89259456	89260605	1149	0
chr18	78087629	78088434	805	0
chr14	47127485	47128587	1102	0
chr5	50509907	50511974	2067	0
chr9	3355921	3356651	730	0
chr10	100010624	100011841	1217	0
chr15	62051773	62054551	2778	0
chr14	14790445	14791531	1086	0
chr17	63435364	63436213	849	0
chr2	125498323	125500281	1958	0
chr3	68807385	68812151	4766	0
chr2	13305792	13309582	3790	0
chr13	24402863	24404309	1446	0
chr11	31803631	31803859	228	0
chr4	147525545	147525947	402	0
chr16	14305099	14311378	6279	0
chr13	102536981	102538465	1484	0
chr6	90554647	90555238	591	0
chr11	51211902	51221265	9363	0
chr1	137610883	137612354	1471	0
chr15	83267480	83267922	442	0
chr9	21125061	21125555	494	0
chr13	58259141	58259866	725	0
chr1	80326836	80328052	1216	0
chr14	73772171	73772173	2	0
chr13	96095256	96095516	260	0
chr11	95274844	95277858	3014	0
chr2	181315455	181316712	1257	0
chr7	28345377	28345501	124	0
chr5	68203521	68215259	11738	1
chr1	43882600	43885774	3174	0
chr5	75439359	75440958	1599	0
chr11	116028926	116029450	524	0
chr7	104734146	104734860	714	0
chr9	107734967	107735445	478	0
chr13	35756787	35757249	462	0
chr3	135081554	135081855	301	0
chr2	29475370	29476026	656	0
chr6	116060267	116060961	694	0
chr4	134469699	134471441	1742	0
chr5	24359817	24362334	2517	0
chr14	14952656	14953474	818	0
chr7	107307858	107308072	214	0
chrX	13071653	13074079	2426	0
chr11	65459365	65459584	219	0
chr15	66617500	66618171	671	0
chr5	144312585	144313642	1057	0
chr12	86824584	86826948	2364	0
chr13	107850252	107859640	9388	0
chr15	34987076	34989657	2581	0
chr4	108778521	108778803	282	0
chr17	4993613	4997556	3943	0
chr5	125526419	125535024	8605	0
chr15	81181991	81182018	27	0
chr3	152733947	152734677	730	0
chr4	41200578	41200888	310	0
chr5	23293525	23295652	2127	0
chr8	114040479	114041622	1143	0
chr1	182190963	182193176	2213	0
chr13	73625991	73633517	7526	0
chr11	121391524	121391782	258	0
chr16	15636123	15639130	3007	0
chr3	135248846	135250323	1477	0
chr11	60747306	60751523	4217	0
chr13	96720469	96720724	255	0
chr2	129023124	129028172	5048	0
chr7	31107587	31108052	465	0
chr4	33454442	33454729	287	0
chr15	81876597	81878210	1613	0
chr13	113449885	113452108	2223	0
chr7	151925345	151927725	2380	0
chr1	75131946	75142992	11046	0
chr19	17369599	17370593	994	0
chr12	90211780	90213645	1865	0
chr12	52950255	52958319	8064	0
chr15	5406992	5411010	4018	0
chr11	74650680	74653421	2741	0
chr2	69858065	69858648	583	0
chr14	79880008	79884618	4610	0
chr2	132076353	132080865	4512	0
chr4	150287982	150289212	1230	0
chr4	147999974	148001773	1799	0
chr12	32183461	32185614	2153	0
chr18	24350788	24352414	1626	0
chr16	11322610	11323982	1372	0
chr2	37276384	37279145	2761	0
chr14	76927971	76928849	878	0
chr14	62264083	62279307	15224	1
chr11	116474040	116474830	790	0
chr1	145590865	145591288	423	0
chr15	73040191	73044145	3954	0
chr9	115216082	115220689	4607	0
chr2	103895464	103895922	458	0
chr13	85421290	85423034	1744	0
chr5	144875274	144876322	1048	0
chr17	45832041	45832650	609	0
chr1	16640652	16647466	6814	0
chr13	45576284	45576645	361	0
chr4	114720184	114735702	15518	1
chr3	65776557	65779734	3177	0
chr5	23399898	23400392	494	0
chr8	11635244	11636363	1119	0
chr5	50544678	50548733	4055	0
chr13	74903891	74905021	1130	0
chr4	106323445	106324060	615	0
chr11	107859856	107860067	211	0
chr11	86413332	86413440	108	0
chr1	191655018	191655401	383	0
chr18	64669782	64672917	3135	0
chr18	39560842	39560874	32	0
chr14	26216075	26218297	2222	0
chr5	148312409	148313705	1296	0
chr16	8684243	8692255	8012	0
chr3	153382588	153385288	2700	0
chr17	84665799	84666023	224	0
chr1	167856262	167856362	100	0
chr8	123021050	123023551	2501	0
chr4	24435871	24437581	1710	0
chr3	153565407	153565827	420	0
chr13	35840291	35841398	1107	0
chr4	129784094	129786286	2192	0
chr17	32456908	32459312	2404	0
chr14	103740787	103741629	842	0
chr9	110567378	110569269	1891	0
chr11	87799794	87801360	1566	0
chr7	109518251	109518616	365	0
chr2	153369081	153369694	613	0
chr1	23903944	23904303	359	0
chr2	44958658	44958841	183	0
chr5	32003914	32005760	1846	0
chr16	32200374	32200752	378	0
chr7	29381156	29383824	2668	0
chr8	112406859	112407131	272	0
chr15	35356930	35357711	781	0
chr18	42671084	42673764	2680	0
chr12	84201765	84202311	546	0
chr17	80689039	80690049	1010	0
chr9	48159805	48179658	19853	1
chr1	173052131	173056104	3973	0
chr14	35485282	35489764	4482	0
chr19	14671235	14673711	2476	0
chr5	137042502	137043100	598	0
chr1	132627492	132633367	5875	0
chr7	59259419	59262687	3268	0
chr19	4200862	4202101	1239	0
chr2	84570281	84578077	7796	0
chr10	127706950	127707925	975	0
chr4	134090643	134091133	490	0
chr11	19921658	19926332	4674	0
chr11	79890384	79890889	505	0
chr8	4165370	4166466	1096	0
chr5	66130831	66130967	136	0
chr3	94643999	94644402	403	0
chr10	128132238	128134053	1815	0
chr8	20019891	20020234	343	0
chr9	71799272	71800445	1173	0
chr10	42265118	42265461	343	0
chr11	53107629	53109173	1544	0
chr14	121777644	121779368	1724	0
chr6	108508123	108508731	608	0
chr1	155918476	155919834	1358	0
chr11	6314948	6317780	2832	0
chr10	93151206	93152288	1082	0
chr12	70969956	70970643	687	0
chrX	90944022	90947375	3353	0
chr6	11659525	11660017	492	0
chr11	45941379	45941922	543	0
chr5	123224878	123225710	832	0
chr14	21414597	21421082	6485	0
chr5	111758795	111761708	2913	0
chr8	73030110	73030581	471	0
chr5	111233568	111234512	944	0
chr11	120645270	120646048	778	0
chr9	56917839	56924622	6783	0
chr3	95115431	95120157	4726	0
chr19	18744878	18747450	2572	0
chr12	92545818	92547480	1662	0
chr1	180377260	180379267	2007	0
chr17	36159923	36161120	1197	0
chr7	107965864	107966819	955	0
chr14	48036586	48039098	2512	0
chr6	17720104	17723661	3557	0
chr14	76509809	76511287	1478	0
chr2	74698808	74704713	5905	0
chrX	139112411	139116845	4434	0
chr4	41702433	41703002	569	0
chr4	35173268	35173953	685	0
chr8	89408401	89408627	226	0
chr6	83027929	83028895	966	0
chr13	35812149	35815520	3371	0
chr13	3875887	3876692	805	0
chr3	159157576	159160170	2594	0
chr3	86601060	86607496	6436	0
chr6	83454371	83457955	3584	0
chr3	117210797	117210971	174	0
chr11	53398881	53399843	962	0
chr9	72315362	72315758	396	0
chr16	58684284	58684602	318	0
chr11	96650073	96651584	1511	0
chr11	3005091	3006060	969	0
chr3	153750492	153757814	7322	0
chr1	33725652	33729286	3634	0
chrX	90943010	90943256	246	0
chr11	31666827	31666992	165	0
chr15	98355623	98357923	2300	0
chr19	41045957	41046294	337	0
chr3	87953031	87953348	317	0
chr13	63663775	63666349	2574	0
chr13	63915038	63917900	2862	0
chr7	123082988	123088862	5874	0
chr15	76161152	76162788	1636	0
chr1	59699509	59700084	575	0
chr7	130520888	130522460	1572	0
chr1	36956965	36957663	698	0
chr16	76344417	76345158	741	0
chr13	45942928	45949834	6906	0
chr16	64769761	64771257	1496	0
chr19	18756840	18758546	1706	0
chr2	18313016	18314415	1399	0
chr5	22949185	22949236	51	0
chr14	75347231	75347922	691	0
chr7	148652957	148653580	623	0
chr1	40826558	40829967	3409	0
chr5	124894775	124897106	2331	0
chr11	68696853	68698895	2042	0
chr4	137771866	137777595	5729	0
chr19	47635147	47635443	296	0
chr6	72488388	72488928	540	0
chr1	89756510	89756549	39	0
chr11	75196236	75197722	1486	0
chr13	107602551	107603116	565	0
chr7	116077901	116078750	849	0
chr6	125114384	125115467	1083	0
chr11	59700135	59700353	218	0
chr7	150784354	150787234	2880	0
chr3	84217341	84218295	954	0
chr15	35072853	35077067	4214	0
chr3	100481797	100482279	482	0
chr5	67682800	67687492	4692	0
chr10	39827862	39828108	246	0
chr1	167033704	167038595	4891	0
chr15	99014906	99015364	458	0
chr2	60716411	60719913	3502	0
chr8	47929704	47930652	948	0
chr19	60862094	60868384	6290	0
chr15	35370466	35371390	924	0
chr10	120393280	120395223	1943	0
chr19	7113097	7115620	2523	0
chr10	66747476	66748636	1160	0
chr8	42331052	42331312	260	0
chrX	136188715	136189161	446	0
chr2	36006955	36007883	928	0
chr2	78743872	78744551	679	0
chr8	93835570	93838043	2473	0
chr7	13420051	13420882	831	0
chr16	49748041	49748804	763	0
chr11	64320956	64324422	3466	0
chr2	167331062	167331369	307	0
chr1	193219643	193222240	2597	0
chr17	31219492	31220664	1172	0
chr1	94830458	94831135	677	0
chr15	38481461	38483360	1899	0
chr3	68843762	68854928	11166	0
chr2	126968774	126971845	3071	0
chr9	37015152	37016211	1059	0
chr17	78701604	78703099	1495	0
chr9	113771904	113773640	1736	0
chr8	71317280	71318395	1115	0
chr2	84549161	84549354	193	0
chr11	84657819	84658886	1067	0
chr10	24906421	24906605	184	0
chr2	155803697	155804341	644	0
chr17	35036107	35036456	349	0
chr2	160442498	160442526	28	0
chr6	8159219	8161432	2213	0
chr9	106727835	106731524	3689	0
chr16	91510567	91511093	526	0
chr1	181508610	181508850	240	0
chr19	8954742	8955347	605	0
chr13	36282408	36283978	1570	0
chr3	95475237	95480683	5446	0
chr17	44944155	44944601	446	0
chr6	57677083	57677227	144	0
chr5	31513319	31514026	707	0
chr1	175279671	175282451	2780	0
chr12	81921471	81923594	2123	0
chr4	120336933	120338778	1845	0
chr15	6654191	6659984	5793	0
chrX	12647493	12651148	3655	0
chr11	29115611	29116307	696	0
chr9	88369280	88369815	535	0
chr11	30840573	30840832	259	0
chr2	13443823	13447385	3562	0
chr9	69869465	69870177	712	0
chr17	23938854	23942159	3305	0
chr12	86050236	86051758	1522	0
chr2	102224356	102224516	160	0
chr2	52600843	52601491	648	0
chr1	174056922	174057893	971	0
chr9	65967675	65968795	1120	0
chr15	89259404	89261142	1738	0
chr6	88024845	88026423	1578	0
chr14	51564257	51566956	2699	0
chr10	114798736	114800673	1937	0
chr1	181740080	181740296	216	0
chr10	20554762	20555151	389	0
chr1	93426586	93433075	6489	0
chr9	65043675	65051494	7819	0
chr3	129583668	129590077	6409	0
chr7	129932497	129934229	1732	0
chr6	116157576	116158660	1084	0
chr10	36945568	36958065	12497	1
chr10	84167297	84167478	181	0
chr8	47823558	47826932	3374	0
chr12	113340834	113342058	1224	0
chr17	21786523	21787780	1257	0
chr2	167245059	167261406	16347	1
chr18	67798672	67802116	3444	0
chr8	74114858	74116685	1827	0
chr1	158914207	158921626	7419	0
chr4	115823234	115823594	360	0
chr13	52929301	52929534	233	0
chr18	23977299	23978488	1189	0
chr11	29593006	29594666	1660	0
chr3	104657582	104659617	2035	0
chr19	32565545	32565941	396	0
chr9	123970809	123972505	1696	0
chr15	98904713	98905918	1205	0
chr14	26298879	26301462	2583	0
chr9	99163967	99165290	1323	0
chr7	82719808	82721108	1300	0
chr11	61769434	61785254	15820	1
chr8	113781820	113783684	1864	0
chr1	169296829	169301171	4342	0
chr16	57189812	57190330	518	0
chr8	86589474	86591811	2337	0
chrX	109424834	109425679	845	0
chr6	90956966	90959493	2527	0
chr16	22201506	22202053	547	0
chr12	32822540	32830793	8253	0
chr17	25022717	25025228	2511	0
chr11	35581885	35583940	2055	0
chr17	13171466	13171831	365	0
chr18	54626591	54629508	2917	0
chr12	13581619	13584616	2997	0
chr14	33013951	33015708	1757	0
chr7	89913669	89913770	101	0
chr2	118960298	118965151	4853	0
chr13	43266199	43267207	1008	0
chr12	112107988	112109586	1598	0
chr6	125526634	125527484	850	0
chr11	104408066	104408730	664	0
chr9	120042904	120043404	500	0
chr9	71958757	71959642	885	0
chr10	41210391	41210615	224	0
chr5	147076214	147077411	1197	0
chr8	14010218	14013497	3279	0
chr17	47621784	47622810	1026	0
chr11	95191638	95206050	14412	1
chr10	115258497	115259189	692	0
chr6	83744232	83745197	965	0
chr8	87918509	87922044	3535	0
chr1	196936935	196944089	7154	0
chr5	44606207	44606915	708	0
chr15	35651189	35656185	4996	0
chr11	95636147	95640991	4844	0
chr17	25088058	25088290	232	0
chr11	64740568	64747100	6532	0
chr4	134989378	134990598	1220	0
chr11	94193075	94198282	5207	0
chr9	66728271	66728488	217	0
chr3	88520643	88523381	2738	0
chr16	21355212	21362108	6896	0
chr10	39991687	39996721	5034	0
chr3	135099949	135106454	6505	0
chr2	127617860	127618193	333	0
chr7	132621268	132626572	5304	0
chr14	58374540	58375431	891	0
chr8	90803315	90803599	284	0
chr18	82689624	82692880	3256	0
chr16	76368712	76373750	5038	0
chr17	5891015	5891376	361	0
chr3	105489648	105491102	1454	0
chr8	47680847	47682094	1247	0
chr7	19587111	19589752	2641	0
chr4	124743926	124744737	811	0
chr19	45433659	45436392	2733	0
chr5	23559626	23560181	555	0
chr9	103249314	103249688	374	0
chr8	18949785	18951897	2112	0
chr16	11285281	11286827	1546	0
chr5	33699927	33700183	256	0
chr9	65755826	65759521	3695	0
chr6	88687899	88688256	357	0
chr1	172144499	172145650	1151	0
chr13	8959062	8959750	688	0
chr8	85945261	85954121	8860	0
chr3	157690152	157690926	774	0
chr15	75716964	75718328	1364	0
chr17	88928775	88929295	520	0
chr9	58090145	58090441	296	0
chr17	28372764	28375590	2826	0
chr10	116602608	116607239	4631	0
chr7	71078260	71079045	785	0
chr4	6316393	6317070	677	0
chr17	6429558	6429766	208	0
chr6	91629168	91629754	586	0
chr9	44369506	44370968	1462	0
chr12	52756953	52757200	247	0
chr14	31903580	31904165	585	0
chr1	169212983	169214254	1271	0
chr7	28007254	28008206	952	0
chr5	35447811	35448344	533	0
chr14	103480646	103482145	1499	0
chr2	139920512	139920855	343	0
chr5	90784207	90785630	1423	0
chr9	90020923	90021275	352	0
chr6	66923845	66925753	1908	0
chr13	19709483	19711642	2159	0
chr1	64736487	64737913	1426	0
chr2	103893526	103894635	1109	0
chr18	12968270	12971199	2929	0
chr2	65635831	65645121	9290	0
chr2	29772312	29774541	2229	0
chr12	73886159	73886382	223	0
chr9	88415344	88419225	3881	0
chr12	74241984	74242072	88	0
chr6	148459975	148468792	8817	0
chr14	32986135	32988426	2291	0
chr8	74683764	74686463	2699	0
chr4	3804009	3805652	1643	0
chr14	62051732	62052640	908	0
chr11	121318149	121318578	429	0
chr2	120419614	120420735	1121	0
chr5	35108062	35108512	450	0
chr2	155422898	155424606	1708	0
chr13	59878727	59880486	1759	0
chr5	25002596	25006483	3887	0
chr4	116392800	116393296	496	0
chr7	36371315	36371934	619	0
chr13	99032227	99034738	2511	0
chr17	12973785	12975614	1829	0
chr8	97957534	97959395	1861	0
chr7	135423307	135425075	1768	0
chr1	108655628	108656949	1321	0
chr10	76682917	76690324	7407	0
chr11	30926130	30926587	457	0
chr7	110105588	110108791	3203	0
chr15	35372513	35373788	1275	0
chr8	114399501	114400605	1104	0
chr3	60210956	60213676	2720	0
chr5	139683056	139683742	686	0
chr2	169998177	170001357	3180	0
chr1	63176719	63177246	527	0
chr6	71524563	71526649	2086	0
chr1	93292878	93296239	3361	0
chr9	57678663	57680165	1502	0
chr8	84297144	84300381	3237	0
chr18	82785008	82785786	778	0
chr19	3912246	3913820	1574	0
chr12	34019147	34021239	2092	0
chr1	74442691	74444899	2208	0
chr2	135526242	135526528	286	0
chr7	117975069	117975286	217	0
chr19	53873615	53876796	3181	0
chr19	35225765	35226239	474	0
chr8	112312446	112312785	339	0
chr9	123404681	123405394	713	0
chr14	56222370	56224806	2436	0
chr8	117402646	117406310	3664	0
chr2	25117602	25117855	253	0
chr18	85036672	85037349	677	0
chr5	141084234	141084931	697	0
chr6	86549929	86551025	1096	0
chr2	44886979	44886997	18	0
chr2	73039757	73039837	80	0
chr17	26107714	26110090	2376	0
chr7	4620597	4624754	4157	0
chr7	28337656	28339315	1659	0
chr9	57555846	57558332	2486	0
chr10	75174520	75175383	863	0
chr17	21847697	21847910	213	0
chr3	121976193	121977899	1706	0
chr1	63169086	63169406	320	0
chr8	70049039	70051828	2789	0
chr17	56083796	56084935	1139	0
chr15	78758269	78759173	904	0
chr11	52209501	52210709	1208	0
chr9	65052666	65052894	228	0
chr13	102408002	102408751	749	0
chr2	59384959	59385006	47	0
chr13	89392646	89394618	1972	0
chr11	57458650	57460179	1529	0
chr9	100934228	100935956	1728	0
chr7	151015409	151015895	486	0
chrX	20001616	20003733	2117	0
chr12	79971538	79973016	1478	0
chr17	85167644	85168835	1191	0
chr17	46292579	46298863	6284	0
chr12	3263580	3265505	1925	0
chr19	53893139	53895263	2124	0
chr5	101063639	101068997	5358	0
chr1	141349883	141353087	3204	0
chr1	187287205	187289725	2520	0
chr10	42266426	42266840	414	0
chr6	66000868	66004149	3281	0
chr8	26723731	26739002	15271	1
chr1	193729996	193731332	1336	0
chr17	71505124	71505358	234	0
chr1	43582008	43583169	1161	0
chr8	126600439	126601377	938	0
chr13	107634532	107636328	1796	0
chr3	146051650	146052199	549	0
chr12	90230343	90231105	762	0
chr19	37215917	37216268	351	0
chr16	4878511	4881373	2862	0
chr9	58444905	58445091	186	0
chr17	74672587	74674883	2296	0
chr17	84579428	84580144	716	0
chr5	20352214	20352753	539	0
chr12	33028560	33039020	10460	0
chr2	72958745	72959161	416	0
chr11	100956220	100957437	1217	0
chr5	21915290	21915544	254	0
chr10	95510102	95511117	1015	0
chr15	85892754	85896003	3249	0
chr15	38446961	38451336	4375	0
chr7	29359442	29360293	851	0
chr2	174169470	174169766	296	0
chr13	81805117	81807666	2549	0
chr13	12504049	12504372	323	0
chr17	43216061	43216293	232	0
chr10	42964310	42965790	1480	0
chr13	96430144	96430718	574	0
chr15	27148324	27150812	2488	0
chr16	21790710	21795255	4545	0
chr17	29404852	29407034	2182	0
chr3	28198180	28202088	3908	0
chr1	137624757	137626277	1520	0
chr7	54213086	54213841	755	0
chr17	65944695	65945491	796	0
chr11	26418922	26419610	688	0
chr12	112820401	112822148	1747	0
chr11	86899847	86900786	939	0
chr4	117734373	117734933	560	0
chr5	31997409	31997734	325	0
chr13	113622601	113622998	397	0
chr1	173080133	173081485	1352	0
chr6	145224506	145225475	969	0
chr12	29482539	29482708	169	0
chr11	57981291	57982461	1170	0
chr19	5266182	5270309	4127	0
chr13	113591102	113591407	305	0
chr7	4452493	4454466	1973	0
chr19	10179092	10180208	1116	0
chr2	36031148	36033334	2186	0
chr7	134226691	134235882	9191	0
chr17	35973697	35979774	6077	0
chr11	94883420	94884006	586	0
chr7	88146342	88152181	5839	0
chr11	113539122	113539214	92	0
chr5	96637973	96639765	1792	0
chr6	115607630	115607890	260	0
chr1	36941918	36943001	1083	0
chr5	137571823	137582602	10779	0
chr2	22661610	22663883	2273	0
chr10	79446170	79449775	3605	0
chr6	7712447	7712500	53	0
chr2	126926948	126927697	749	0
chr15	53079253	53081856	2603	0
chr11	106361324	106363680	2356	0
chr17	28344434	28345090	656	0
chr13	34381458	34384841	3383	0
chr16	10383105	10385514	2409	0
chr4	89137615	89137731	116	0
chr9	65385791	65386361	570	0
chr2	30061055	30061637	582	0
chr1	94929938	94931533	1595	0
chr11	53293374	53298779	5405	0
chr8	47709969	47710057	88	0
chr9	72487184	72488829	1645	0
chr11	77603665	77605831	2166	0
chr9	30837127	30840150	3023	0
chr4	155366507	155368084	1577	0
chr15	83294293	83295581	1288	0
chr18	63878980	63880251	1271	0
chr11	113540381	113546495	6114	0
chr7	39055797	39056859	1062	0
chr9	54581148	54583207	2059	0
chr1	136247281	136247985	704	0
chr5	65927606	65930835	3229	0
chr16	92301218	92302200	982	0
chr10	61801924	61808839	6915	0
chr12	112198557	112199070	513	0
chr4	130253617	130297538	43921	1
chr19	32300949	32302445	1496	0
chr11	35651468	35652385	917	0
chr11	94126105	94128053	1948	0
chr2	77510363	77510906	543	0
chr7	20157127	20159310	2183	0
chr11	50235749	50236028	279	0
chr19	56471346	56472807	1461	0
chr6	43606158	43612031	5873	0
chr13	94230358	94231397	1039	0
chr10	75298821	75301173	2352	0
chr3	37374868	37378584	3716	0
chr6	82959440	82976428	16988	1
chr1	182155711	182156873	1162	0
chr17	26697992	26698244	252	0
chr17	85497337	85500428	3091	0
chr1	157276534	157277463	929	0
chr11	104301231	104305502	4271	0
chr13	67550675	67553251	2576	0
chr17	50146750	50148555	1805	0
chr17	45569060	45571957	2897	0
chr18	62117335	62121236	3901	0
chr17	47745908	47749217	3309	0
chr3	51218981	51221401	2420	0
chr6	116406628	116406916	288	0
chr9	123854757	123855149	392	0
chr12	82632648	82634012	1364	0
chr10	43379639	43379986	347	0
chr5	139853148	139868139	14991	1
chr9	24271424	24272152	728	0
chr7	104890342	104891357	1015	0
chr1	134886164	134886393	229	0
chr7	135814824	135817332	2508	0
chr3	60963922	60964174	252	0
chr5	141071125	141073527	2402	0
chr11	86595738	86597621	1883	0
chr5	141305342	141305989	647	0
chr7	148322511	148323321	810	0
chr16	13780522	13781720	1198	0
chr1	75163822	75165956	2134	0
chr12	93087009	93087518	509	0
chr16	92711979	92713653	1674	0
chr11	73012048	73013249	1201	0
chr7	134851951	134852251	300	0
chr12	27164679	27166058	1379	0
chr4	59016140	59017462	1322	0
chr4	3847964	3848171	207	0
chr7	123076470	123076927	457	0
chr5	144435511	144436145	634	0
chr11	11420674	11423205	2531	0
chr10	40941344	40943770	2426	0
chr10	67658163	67658805	642	0
chr11	117859704	117863566	3862	0
chr2	155207545	155207958	413	0
chr8	122301857	122302228	371	0
chr7	118265084	118267531	2447	0
chr7	134151780	134153075	1295	0
chr2	26300349	26302311	1962	0
chr6	32884318	32884738	420	0
chr3	116088952	116094803	5851	0
chr12	33951564	33952144	580	0
chr1	158835913	158836284	371	0
chr1	196598639	196602468	3829	0
chrX	130841821	130843668	1847	0
chr13	23826977	23857695	30718	1
chr6	30253272	30262501	9229	0
chr11	23988940	23989062	122	0
chr4	154440336	154441757	1421	0
chr5	147510992	147517709	6717	0
chr18	56967450	56968366	916	0
chr12	85514882	85523084	8202	0
chr14	20642803	20643786	983	0
chr2	26788025	26789876	1851	0
chrX	158730948	158731175	227	0
chr2	22655111	22655383	272	0
chr9	72122256	72126560	4304	0
chr13	14022242	14023323	1081	0
chr2	179759749	179760136	387	0
chr6	38261866	38270221	8355	0
chr13	34356953	34358631	1678	0
chr2	38015383	38020753	5370	0
chr11	104286050	104287976	1926	0
chr12	80695009	80695464	455	0
chr13	113473114	113473644	530	0
chr15	80298292	80299090	798	0
chr2	75689996	75691291	1295	0
chr2	112149078	112149934	856	0
chr13	107737270	107739484	2214	0
chr11	77234885	77241596	6711	0
chr10	111270287	111273542	3255	0
chr6	58589329	58604363	15034	1
chr15	31459204	31464807	5603	0
chr4	93239731	93240986	1255	0
chr16	90217648	90218665	1017	0
chr18	67864649	67864821	172	0
chr14	65568114	65570771	2657	0
chr13	102335297	102335553	256	0
chr10	23868695	23869627	932	0
chr12	103212689	103215313	2624	0
chr9	56008455	56008711	256	0
chr6	82978147	82978714	567	0
chr10	89143606	89145258	1652	0
chr10	61138061	61139109	1048	0
chr7	140315392	140315831	439	0
chr7	82081728	82082872	1144	0
chr19	17066208	17068051	1843	0
chr11	70033398	70037289	3891	0
chr11	90496513	90503454	6941	0
chr12	41602883	41604488	1605	0
chr2	151549702	151551810	2108	0
chr13	119417950	119419282	1332	0
chr6	146910430	146910795	365	0
chr19	29684201	29686793	2592	0
chr14	22367366	22369910	2544	0
chr3	94757687	94758297	610	0
chr18	77933106	77933246	140	0
chr12	29487864	29498758	10894	0
chr12	41689232	41695261	6029	0
chr8	82143758	82144401	643	0
chr5	30299938	30300579	641	0
chr7	73025411	73026769	1358	0
chr1	37499108	37500594	1486	0
chr17	47638316	47639315	999	0
chr2	78444729	78445036	307	0
chr2	76207988	76210139	2151	0
chr4	86279243	86282064	2821	0
chr3	60225297	60226029	732	0
chr13	54787251	54790149	2898	0
chr2	30220211	30221071	860	0
chr5	29952527	29953367	840	0
chr9	76083312	76086225	2913	0
chr1	70977932	70978122	190	0
chr19	6140018	6141953	1935	0
chr19	5601902	5602844	942	0
chr7	91043660	91048389	4729	0
chr8	108312718	108313049	331	0
chr13	102410639	102411105	466	0
chrX	138792696	138799381	6685	0
chr13	34390721	34392008	1287	0
chr9	31228318	31230637	2319	0
chr13	112724929	112733357	8428	0
chr3	116359177	116359453	276	0
chrX	97589608	97589839	231	0
chr6	56737648	56741049	3401	0
chr10	85498354	85499084	730	0
chr13	69750625	69751550	925	0
chr15	66990664	66993254	2590	0
chrX	131423781	131425676	1895	0
chr16	10358490	10358972	482	0
chr9	14304428	14305750	1322	0
chr15	83277064	83277347	283	0
chr8	73894664	73895474	810	0
chr5	121048798	121051329	2531	0
chr7	97088482	97090568	2086	0
chr17	63560805	63561345	540	0
chrX	96153608	96153843	235	0
chr7	20249895	20251783	1888	0
chr11	29030175	29032165	1990	0
chr2	79600597	79604321	3724	0
chr11	107409280	107409754	474	0
chrX	46373023	46373223	200	0
chr6	119956290	119975539	19249	1
chr8	125242281	125245487	3206	0
chr2	128769434	128770168	734	0
chr17	43177382	43180069	2687	0
chr13	67824275	67825256	981	0
chr17	79414228	79414690	462	0
chr4	94826485	94829758	3273	0
chr2	72961055	72961679	624	0
chr6	7732526	7734232	1706	0
chr14	55303445	55307111	3666	0
chr14	56540123	56542012	1889	0
chr2	119372736	119375573	2837	0
chr2	90791655	90792833	1178	0
chr10	88958256	88958413	157	0
chr17	35035115	35035337	222	0
chr7	35066145	35066573	428	0
chr17	38126172	38129047	2875	0
chr5	58145628	58145716	88	0
chr17	63541599	63546925	5326	0
chr13	97451512	97451635	123	0
chr9	50457516	50457608	92	0
chr5	147055867	147059718	3851	0
chr4	98049561	98049996	435	0
chr11	106768614	106769611	997	0
chrX	19995763	19997225	1462	0
chr16	94591685	94592588	903	0
chr13	114631328	114636158	4830	0
chr3	105500877	105503273	2396	0
chr5	5177328	5177648	320	0
chr13	21806106	21817827	11721	1
chr19	16850403	16851185	782	0
chr9	34921696	34926778	5082	0
chr14	21349081	21349980	899	0
chr9	64685983	64686929	946	0
chr6	119330842	119333345	2503	0
chr5	118915169	118916531	1362	0
chr3	100468891	100470345	1454	0
chr5	107894470	107901539	7069	0
chr2	181335534	181337099	1565	0
chr19	37320916	37321240	324	0
chr2	163529396	163529623	227	0
chr4	149903888	149904137	249	0
chr12	54929334	54943161	13827	1
chr13	55546161	55548863	2702	0
chr17	43189025	43190173	1148	0
chr3	60757136	60758614	1478	0
chr14	62044174	62045479	1305	0
chr11	106339485	106340085	600	0
chr17	10509438	10509656	218	0
chr10	13271759	13273839	2080	0
chr2	154494810	154495034	224	0
chr4	129137986	129145406	7420	0
chr3	144341108	144341342	234	0
chr15	57737513	57739663	2150	0
chr3	85392015	85393265	1250	0
chr10	93193113	93194870	1757	0
chrX	45609564	45610695	1131	0
chr15	97677398	97682594	5196	0
chr13	91363259	91364333	1074	0
chr10	85792822	85793063	241	0
chr4	116748549	116749967	1418	0
chr12	86352930	86354540	1610	0
chr5	77439526	77440856	1330	0
chr5	31358277	31358511	234	0
chr11	110145598	110147152	1554	0
chr3	85903682	85904341	659	0
chr17	63501950	63503265	1315	0
chr15	95755690	95755841	151	0
chr13	112345830	112347996	2166	0
chr16	4682951	4685604	2653	0
chr10	81068275	81069513	1238	0
chr7	20236731	20237583	852	0
chr10	40906361	40910910	4549	0
chr7	109589596	109593526	3930	0
chrX	45587487	45587698	211	0
chr3	136332132	136332891	759	0
chr6	30089024	30089531	507	0
chr5	97413697	97440569	26872	1
chr14	33365898	33368523	2625	0
chr11	93745963	93748589	2626	0
chr10	45119171	45120666	1495	0
chr6	136490397	136492825	2428	0
chr6	115494327	115495116	789	0
chr7	29178025	29178286	261	0
chr13	98525242	98525595	353	0
chr4	138672251	138674883	2632	0
chr1	196440491	196440944	453	0
chr2	151320041	151320927	886	0
chr6	50515756	50517527	1771	0
chr7	110955273	110961323	6050	0
chr3	86379397	86379805	408	0
chr10	41004008	41004233	225	0
chr3	135503802	135508126	4324	0
chr2	34293328	34293973	645	0
chr5	124459749	124460744	995	0
chr18	20371727	20375450	3723	0
chrX	49466135	49468976	2841	0
chr11	98053755	98055422	1667	0
chr3	89234360	89235350	990	0
chr1	64766318	64767332	1014	0
chr11	87452621	87452785	164	0
chr9	42908019	42914526	6507	0
chr10	81089641	81091061	1420	0
chr6	30249152	30251421	2269	0
chr12	56913536	56914137	601	0
chr7	126411940	126412355	415	0
chr2	18837762	18841643	3881	0
chr5	107903893	107905356	1463	0
chr2	121962816	121964544	1728	0
chr12	112675178	112676692	1514	0
chr1	23380415	23382470	2055	0
chr6	149196169	149197280	1111	0
chr8	87111823	87112965	1142	0
chr5	52215017	52215509	492	0
chr11	88876167	88876747	580	0
chr13	58641941	58644715	2774	0
chr2	90708740	90708953	213	0
chr11	68580146	68584406	4260	0
chr14	26219118	26221915	2797	0
chr4	59619698	59619983	285	0
chrX	8847730	8854049	6319	0
chr17	28222149	28222957	808	0
chr17	29534182	29535458	1276	0
chr7	116734904	116746980	12076	1
chr11	101442800	101443391	591	0
chr1	162840549	162843987	3438	0
chr18	84757698	84759839	2141	0
chr3	75733923	75734643	720	0
chr7	85990973	85992165	1192	0
chr1	43464853	43465797	944	0
chr16	76041173	76041447	274	0
chr5	112916857	112918252	1395	0
chr1	58852093	58852926	833	0
chr12	3630869	3631820	951	0
chr2	62409136	62410629	1493	0
chr15	41670143	41670901	758	0
chr13	32324446	32328494	4048	0
chr9	65205559	65207947	2388	0
chr5	137590900	137593496	2596	0
chr15	39003770	39004625	855	0
chr14	58365152	58365637	485	0
chr17	46520066	46520278	212	0
chr12	71328820	71329531	711	0
chr7	56134555	56137981	3426	0
chr3	153422224	153422574	350	0
chr2	112332713	112334042	1329	0
chr13	36121262	36122307	1045	0
chr7	17659364	17660334	970	0
chr11	97047494	97050958	3464	0
chr4	86312051	86312317	266	0
chr11	100923590	100928280	4690	0
chr1	167286573	167287418	845	0
chr17	79732421	79733350	929	0
chr11	116703718	116706149	2431	0
chr13	34360031	34360609	578	0
chr5	46080368	46080946	578	0
chr11	75159858	75160254	396	0
chr14	74000018	74000303	285	0
chr4	106675964	106682018	6054	0
chr11	20990719	20992536	1817	0
chr3	79322971	79323329	358	0
chr7	138514863	138515301	438	0
chr15	36711740	36725564	13824	1
chr7	142903822	142915824	12002	1
chr11	20983013	20983308	295	0
chr18	21365039	21365821	782	0
chr11	59760572	59762416	1844	0
chr7	125675563	125677441	1878	0
chr1	162205117	162205363	246	0
chr16	11580927	11590632	9705	0
chr12	112332379	112332761	382	0
chr1	187253590	187254361	771	0
chr1	31004631	31007792	3161	0
chr3	119485314	119486271	957	0
chr5	115938671	115941266	2595	0
chr10	69587609	69591024	3415	0
chr7	109391701	109392261	560	0
chr1	23321212	23321814	602	0
chr12	84820170	84820951	781	0
chr8	24255280	24255716	436	0
chr3	88213040	88218178	5138	0
chr2	12299339	12301900	2561	0
chr9	123845501	123846312	811	0
chr4	124391639	124392510	871	0
chr6	71780616	71782359	1743	0
chr8	114096576	114096667	91	0
chr10	39837935	39838317	382	0
chr12	86362140	86363769	1629	0
chr5	136470660	136471100	440	0
chr12	16050845	16051677	832	0
chr1	140032379	140033867	1488	0
chr13	29708055	29708441	386	0
chr3	8874065	8874133	68	0
chr6	48036023	48036461	438	0
chr1	89840078	89841320	1242	0
chr5	58156355	58156618	263	0
chr13	101358210	101358985	775	0
chr15	8280916	8283925	3009	0
chr17	51130213	51130776	563	0
chr2	156137935	156138509	574	0
chr11	17111607	17114060	2453	0
chr16	44263521	44263739	218	0
chr11	84884060	84885802	1742	0
chr2	38965106	38966109	1003	0
chr2	91793680	91794071	391	0
chr11	53243209	53245115	1906	0
chr15	27395874	27401288	5414	0
chr1	73045773	73046385	612	0
chr11	88232310	88234285	1975	0
chr2	156748358	156753220	4862	0
chr9	14192873	14193389	516	0
chr2	17984063	17987686	3623	0
chr16	32429929	32435257	5328	0
chr13	22141838	22143310	1472	0
chr6	17674354	17674869	515	0
chr9	35007161	35008323	1162	0
chr4	57967889	57970904	3015	0
chr14	55725024	55725456	432	0
chr5	147060599	147064699	4100	0
chr14	21857402	21860027	2625	0
chr12	90236725	90236979	254	0
chr4	3761847	3763593	1746	0
chr5	138137159	138137216	57	0
chr17	23926884	23927903	1019	0
chrX	19989172	19990099	927	0
chr12	56059973	56061849	1876	0
chr12	110000976	110002593	1617	0
chr15	98748217	98749481	1264	0
chr4	45505707	45505950	243	0
chr10	16320250	16321390	1140	0
chr3	124981537	124984500	2963	0
chr19	17434951	17437352	2401	0
chr5	124198216	124200749	2533	0
chr3	94857959	94859149	1190	0
chr9	95757528	95758623	1095	0
chr14	58274366	58274593	227	0
chr13	102330631	102330889	258	0
chr13	112595716	112596196	480	0
chr15	76069034	76069354	320	0
chr12	3641052	3641290	238	0
chr14	51740145	51742875	2730	0
chr15	102229641	102231819	2178	0
chr1	167299144	167300099	955	0
chr7	25979094	25981506	2412	0
chr4	105917731	105918444	713	0
chr3	84154509	84155067	558	0
chr1	132645540	132647667	2127	0
chr13	81830020	81832962	2942	0
chr10	43631978	43632329	351	0
chr16	35789281	35789384	103	0
chr6	123213972	123218144	4172	0
chr17	71646528	71647590	1062	0
chr8	108382961	108387369	4408	0
chr4	151115593	151116968	1375	0
chr10	39976800	39979397	2597	0
chr17	56811857	56814394	2537	0
chr7	134620494	134624171	3677	0
chr16	98182620	98184343	1723	0
chr9	66731020	66731325	305	0
chr13	96461581	96462293	712	0
chr11	29559858	29561457	1599	0
chr2	160443410	160446841	3431	0
chr4	116323264	116324286	1022	0
chr9	6182356	6183020	664	0
chr2	71296592	71306119	9527	0
chr13	120017103	120018478	1375	0
chr11	58161350	58163297	1947	0
chr11	6426682	6429278	2596	0
chr19	40626603	40628602	1999	0
chr18	12279738	12280470	732	0
chr6	128387821	128388528	707	0
chr5	100926353	100930781	4428	0
chr4	45475238	45476444	1206	0
chr3	67275204	67276399	1195	0
chr5	115514596	115514846	250	0
chrX	47953127	47953496	369	0
chr5	134659268	134660692	1424	0
chr1	138217578	138217697	119	0
chr12	81947573	81948516	943	0
chr13	99793238	99793669	431	0
chr4	118966821	118967955	1134	0
chr19	3323007	3323495	488	0
chr2	69807034	69807671	637	0
chr2	129077192	129077615	423	0
chr12	71527887	71528490	603	0
chr7	110962104	110965084	2980	0
chr10	7673792	7677228	3436	0
chr10	79785549	79785865	316	0
chr10	99984717	99989221	4504	0
chr18	67828569	67832106	3537	0
chr16	91618732	91619283	551	0
chr5	137569197	137569649	452	0
chr6	112644379	112647302	2923	0
chr14	58463129	58464221	1092	0
chr10	20948752	20949041	289	0
chr13	19300893	19301918	1025	0
chr9	32410811	32417766	6955	0
chr15	12256076	12256581	505	0
chrX	104991843	104992839	996	0
chr1	177036202	177037010	808	0
chr5	116294212	116296130	1918	0
chr11	23568411	23568657	246	0
chr10	43543846	43543972	126	0
chr2	33681303	33683054	1751	0
chr1	182876302	182876757	455	0
chr4	129093407	129094231	824	0
chr2	155292770	155293090	320	0
chr11	21300838	21301661	823	0
chr9	21350574	21356913	6339	0
chr19	32334387	32335040	653	0
chr2	44888382	44900991	12609	1
chr14	120674509	120678283	3774	0
chr5	92576781	92580946	4165	0
chr4	11115220	11122950	7730	0
chr6	32456720	32457010	290	0
chr17	28369655	28370494	839	0
chr2	103789368	103789912	544	0
chr11	69415412	69415703	291	0
chr15	84867232	84868039	807	0
chr19	53463589	53466163	2574	0
chr1	94025204	94025527	323	0
chr5	121726283	121727048	765	0
chr3	152077874	152078241	367	0
chr3	94914581	94916298	1717	0
chr10	40914948	40940441	25493	1
chr14	79924534	79925144	610	0
chr8	108375345	108376041	696	0
chr9	100430324	100430563	239	0
chr11	51419316	51421538	2222	0
chr14	23045108	23048982	3874	0
chr13	59742304	59745793	3489	0
chr14	17144893	17145766	873	0
chr8	93502770	93503348	578	0
chr13	83710341	83714025	3684	0
chr6	120140153	120140161	8	0
chr11	119352407	119353067	660	0
chr11	79755313	79758665	3352	0
chr13	98520808	98521431	623	0
chr15	96277527	96280828	3301	0
chr1	77301934	77302766	832	0
chrX	148737270	148737460	190	0
chr12	21421554	21424186	2632	0
chr4	147278030	147279516	1486	0
chr11	105226353	105230635	4282	0
chr9	69857642	69865271	7629	0
chr6	38922782	38922991	209	0
chr10	29031920	29034272	2352	0
chr6	5197329	5197835	506	0
chr11	20848815	20849205	390	0
chr19	55327630	55329883	2253	0
chr6	146903395	146905083	1688	0
chr3	123208943	123212634	3691	0
chr17	74689206	74695860	6654	0
chr15	76307918	76308187	269	0
chr8	83052831	83053090	259	0
chr14	31901505	31901853	348	0
chr17	34065748	34067380	1632	0
chr11	43493728	43497588	3860	0
chr10	114818821	114823848	5027	0
chr7	130487831	130488798	967	0
chr7	117264200	117268576	4376	0
chr4	33506903	33507737	834	0
chr13	112827707	112827971	264	0
chr16	11622446	11626860	4414	0
chr5	122871775	122873515	1740	0
chr17	47770847	47771180	333	0
chr6	25613650	25615161	1511	0
chr4	149586972	149587177	205	0
chr8	74246244	74248030	1786	0
chr14	75545767	75546762	995	0
chr1	92136851	92146719	9868	0
chr9	26837135	26839927	2792	0
chr5	20366743	20367193	450	0
chr3	116070293	116070564	271	0
chr12	81900843	81902157	1314	0
chr5	148298633	148308188	9555	0
chr4	41290413	41290476	63	0
chr19	20835558	20836430	872	0
chr9	35074656	35076266	1610	0
chr12	85182431	85182696	265	0
chr6	5263858	5266351	2493	0
chr1	99551483	99558567	7084	0
chr9	104955323	104956210	887	0
chr18	85030390	85031715	1325	0
chr7	52730435	52731643	1208	0
chr6	148476867	148477268	401	0
chr2	71314785	71314892	107	0
chr1	24011376	24012540	1164	0
chr6	5030232	5030257	25	0
chr8	75028726	75029637	911	0
chr1	162969455	162970865	1410	0
chr16	8610100	8615365	5265	0
chr8	97506755	97511372	4617	0
chr9	72508742	72512169	3427	0
chr13	112692541	112696691	4150	0
chr2	24829630	24829696	66	0
chr9	15083848	15085197	1349	0
chr16	76002151	76004488	2337	0
chr10	118524024	118524291	267	0
chr13	59694376	59695270	894	0
chr3	40956456	40963215	6759	0
chr5	143868537	143869007	470	0
chr10	111020927	111021272	345	0
chr12	8214755	8215725	970	0
chr9	14181683	14187644	5961	0
chr13	36225198	36225425	227	0
chrX	16195318	16196362	1044	0
chr10	43324211	43335068	10857	0
chr15	53047914	53048524	610	0
chr4	126921064	126921709	645	0
chr8	112216099	112217835	1736	0
chr4	86297206	86302838	5632	0
chr2	38853616	38854444	828	0
chr7	73223999	73225085	1086	0
chr14	21212215	21213365	1150	0
chr14	76319439	76320253	814	0
chr14	47379651	47381923	2272	0
chr1	51535087	51536497	1410	0
chr16	90999226	90999730	504	0
chr5	148248010	148250099	2089	0
chr4	124613083	124614862	1779	0
chr14	51759424	51766363	6939	0
chr3	127577052	127577387	335	0
chr8	124429523	124429880	357	0
chr8	107733175	107734624	1449	0
chr4	126754267	126754502	235	0
chr10	120993258	120996145	2887	0
chr2	34575705	34577006	1301	0
chr4	116380495	116381709	1214	0
chr1	191690652	191691425	773	0
chr11	116294311	116297919	3608	0
chr13	37978006	37978526	520	0
chr2	181287702	181288497	795	0
chr7	123119731	123119993	262	0
chr6	72388174	72390779	2605	0
chr7	149085853	149088712	2859	0
chr9	107773735	107776238	2503	0
chr1	33646432	33646998	566	0
chr6	117811615	117813178	1563	0
chr9	96414832	96415391	559	0
chr13	74599570	74600750	1180	0
chr6	122776443	122777315	872	0
chr3	95861189	95863220	2031	0
chr1	183259050	183267414	8364	0
chr5	72644316	72644349	33	0
chr5	105962286	105962662	376	0
chr15	38003245	38004120	875	0
chr14	68051522	68052416	894	0
chr10	43360451	43370458	10007	0
chr4	33583886	33584532	646	0
chr2	78424691	78425018	327	0
chr13	20219730	20220717	987	0
chr18	6487469	6492651	5182	0
chr1	82729282	82729828	546	0
chr4	136077352	136078049	697	0
chr15	97975635	97976533	898	0
chr7	74405042	74405592	550	0
chr2	25316140	25316524	384	0
chr9	66370063	66371431	1368	0
chr11	77893060	77894409	1349	0
chr7	148227514	148228531	1017	0
chr4	129265109	129267819	2710	0
chr9	108685605	108689022	3417	0
chr13	115107463	115107749	286	0
chr16	75862614	75862871	257	0
chr11	87432284	87432738	454	0
chr18	70734696	70735088	392	0
chr12	86307154	86312608	5454	0
chr11	49855258	49856096	838	0
chr10	128062747	128064176	1429	0
chr7	116240014	116240700	686	0
chr13	112751243	112751408	165	0
chr4	129317243	129319110	1867	0
chr5	68232200	68232565	365	0
chr1	155270491	155272372	1881	0
chr17	78793914	78794336	422	0
chr2	34759144	34761142	1998	0
chr14	35494077	35494285	208	0
chr7	109090911	109091103	192	0
chr6	7727887	7730322	2435	0
chr5	35145014	35145666	652	0
chr9	107903809	107906912	3103	0
chr4	33747411	33749605	2194	0
chr1	13561614	13565934	4320	0
chr15	76212394	76213914	1520	0
chr15	98658939	98659222	283	0
chr9	112877920	112878085	165	0
chr3	8746550	8747915	1365	0
chr16	91081428	91090433	9005	0
chr7	128850758	128850959	201	0
chr3	37225196	37225391	195	0
chr2	131920774	131920910	136	0
chr1	58641384	58644660	3276	0
chr7	134716179	134717634	1455	0
chr4	6272501	6273942	1441	0
chr12	4824086	4825243	1157	0
chr2	181159264	181159869	605	0
chr9	14162526	14164058	1532	0
chr10	84084560	84086644	2084	0
chr11	29406870	29407385	515	0
chr9	122028734	122029094	360	0
chr6	113645325	113649416	4091	0
chr12	13254973	13256677	1704	0
chr2	148505980	148507476	1496	0
chr5	107107715	107108275	560	0
chr10	42398830	42400340	1510	0
chr11	69474852	69477027	2175	0
chr4	125883980	125884649	669	0
chr2	132505653	132505879	226	0
chr3	94908746	94912228	3482	0
chr3	153458310	153458551	241	0
chr6	29558943	29560220	1277	0
chrX	160525189	160525904	715	0
chr3	154898076	154899281	1205	0
chr9	103108210	103109135	925	0
chr19	60959205	60959454	249	0
chr13	12000184	12000870	686	0
chr15	8361056	8362716	1660	0
chr3	145252594	145258889	6295	0
chrX	98327916	98328171	255	0
chr7	4565090	4566119	1029	0
chr13	83439522	83441308	1786	0
chr7	19854999	19858403	3404	0
chr3	60342026	60387123	45097	1
chr8	47059953	47061896	1943	0
chr10	128001290	128003994	2704	0
chr13	93959417	93962978	3561	0
chr12	81903756	81907551	3795	0
chr11	31786032	31786158	126	0
chr9	24947283	24957758	10475	0
chr13	57671429	57672259	830	0
chr15	41619745	41620733	988	0
chr14	65767532	65768483	951	0
chr11	22848516	22849011	495	0
chrX	160706561	160708934	2373	0
chr7	72838400	72838808	408	0
chr4	118791064	118791459	395	0
chr9	43041458	43043773	2315	0
chr15	44317989	44323491	5502	0
chr3	88905216	88907472	2256	0
chr4	115525796	115529445	3649	0
chr14	31642352	31642496	144	0
chr5	122043691	122044556	865	0
chr5	113548104	113548644	540	0
chrX	147451064	147452597	1533	0
chr12	112852009	112853319	1310	0
chr3	130393144	130395321	2177	0
chr8	4259532	4259763	231	0
chr11	29704490	29720243	15753	1
chr6	102517437	102519895	2458	0
chr16	6140132	6140970	838	0
chr1	88329081	88333699	4618	0
chr8	77539838	77540263	425	0
chr7	28644061	28646350	2289	0
chr11	82679012	82685334	6322	0
chr15	5142423	5143016	593	0
chr2	38996830	38997156	326	0
chr6	6905592	6906490	898	0
chr16	45572149	45572995	846	0
chr1	92180058	92182425	2367	0
chr11	106053030	106055685	2655	0
chr2	172845790	172855119	9329	0
chr5	104488239	104489690	1451	0
chr13	93379626	93383188	3562	0
chr11	68824624	68826331	1707	0
chr2	12059422	12061094	1672	0
chr10	40020750	40023019	2269	0
chr11	120209197	120210440	1243	0
chr13	95558905	95560280	1375	0
chr11	58120698	58121799	1101	0
chr7	151656346	151656968	622	0
chr5	128200540	128201612	1072	0
chr6	136803036	136809716	6680	0
chr18	54600071	54602502	2431	0
chr9	107486397	107486731	334	0
chr5	121026264	121029711	3447	0
chr9	90125960	90159492	33532	1
chr10	30519146	30519441	295	0
chr10	70801931	70801942	11	0
chr5	28391524	28392923	1399	0
chr19	55638649	55639174	525	0
chr10	10949810	10950131	321	0
chr4	125776036	125781666	5630	0
chr4	144607504	144610071	2567	0
chr2	103422356	103425531	3175	0
chr17	79134317	79136975	2658	0
chr9	64411570	64415082	3512	0
chr10	44056272	44061576	5304	0
chr2	101518563	101519582	1019	0
chr1	80007330	80007689	359	0
chr11	20857807	20858017	210	0
chr6	52576788	52577142	354	0
chr6	100783259	100784378	1119	0
chr11	69136343	69138137	1794	0
chr7	82738978	82745960	6982	0
chr11	60880425	60882438	2013	0
chr16	92696418	92698870	2452	0
chr9	65951005	65954524	3519	0
chr12	71545145	71546787	1642	0
chr6	32741258	32744642	3384	0
chr14	79941153	79941876	723	0
chr18	7503917	7505025	1108	0
chr8	27228113	27230567	2454	0
chr8	18936345	18937148	803	0
chr17	24860369	24861363	994	0
chr6	128749037	128749810	773	0
chr1	164664550	164664957	407	0
chr15	78411720	78412392	672	0
chr3	142519406	142520040	634	0
chr2	27395359	27396516	1157	0
chr19	6084941	6085911	970	0
chr7	134387354	134389126	1772	0
chr6	136502129	136503584	1455	0
chr1	72301275	72301589	314	0
chr4	63033298	63037492	4194	0
chr17	43018945	43023023	4078	0
chr8	112088737	112090409	1672	0
chr10	40067224	40069846	2622	0
chrX	6896077	6896834	757	0
chr15	90054027	90055628	1601	0
chr9	94455650	94458470	2820	0
chr1	43441405	43443008	1603	0
chr1	88483484	88484065	581	0
chr1	186477812	186485913	8101	0
chr13	70776744	70777097	353	0
chr4	105919646	105925007	5361	0
chr19	17087891	17089444	1553	0
chr7	97275973	97300018	24045	1
chr13	24922302	24924699	2397	0
chr10	69366973	69375598	8625	0
chr7	140973898	140974994	1096	0
chr1	75144226	75144600	374	0
chr14	66211502	66211807	305	0
chr1	36987031	36989555	2524	0
chr19	59972547	59986547	14000	1
chr11	98601716	98604277	2561	0
chr6	66993981	67000822	6841	0
chr4	149869296	149870673	1377	0
chrX	35942401	35943487	1086	0
chr4	11082351	11083794	1443	0
chr15	81228109	81232080	3971	0
chr15	66965065	66966782	1717	0
chr1	36299937	36301132	1195	0
chr12	12575549	12579546	3997	0
chr5	23485069	23485745	676	0
chr16	44346729	44350350	3621	0
chr16	32505795	32517563	11768	1
chr2	49306622	49308947	2325	0
chr5	144090420	144091490	1070	0
chr3	9654400	9655352	952	0
chr16	38522036	38524030	1994	0
chr5	109175634	109175657	23	0
[truncated: 18,960 more rows]
