# Supplementary material for: Hyperacetylated chromatin domains mark cell type-specific genes and suggest distinct modes of enhancer function
Source: Nat Commun. 2020 Sep 11;11:4544. doi: 10.1038/s41467-020-18303-0 (PMC7486385; doi:10.1038/s41467-020-18303-0)
Supplement: Supplementary file 20 — Supplementary Software 1 [file 41467_2020_18303_MOESM20_ESM.zip › identify_HCD/H3K27Ac.R]

HCD <- read.delim(file="H3K27Ac_HCDannot.txt",header=T)
sorted_HCD <- HCD[order(HCD$size),]
pdf("H3K27Ac.pdf",15,10)
plot(sorted_HCD$size, col=ifelse(sorted_HCD$isHCD > 0, 'red', 'black'), cex=ifelse(sorted_HCD$isHCD > 0, 2, 1), main="Hyperacetylated Domains", xlab="candidate enhancers", ylab="size")
dev.off()
