# Supplementary material for: Hyperacetylated chromatin domains mark cell type-specific genes and suggest distinct modes of enhancer function
Source: Nat Commun. 2020 Sep 11;11:4544. doi: 10.1038/s41467-020-18303-0 (PMC7486385; doi:10.1038/s41467-020-18303-0)
Supplement: Supplementary file 20 — Supplementary Software 1 [file 41467_2020_18303_MOESM20_ESM.zip › identify_HCD/identify_HCD.pl]

###	Purpose: Identify hyperacetylated domains using Bulger Lab methods
###	Author: Jacquelyn A. Lillis CPBR-GRC URMC
###	Date: 2017-10-15 version 1.0 

use strict; 
use warnings;
use Math::Round;

my $enhancers = $ARGV[0]; # a bed file or narrowPeak file of candidate enhancers that you want to identify HCD on
my $threshold = $ARGV[1]; # a threshold for identifying HCD 
my $HCD = $ARGV[2]; # a prefix to create output files, it will create 3 output files. (1) a plot created in R showing the distribution of sizes (2) a text file of origianl enhancers with length and if they are a HCD or not (3) a BED file of HCD and (4) Rscript to create plot
my $R = $ARGV[3]; # a flag to tell the program to create an R plot 

## check if agruments were given and if they satisfy requirments 
if(defined $ARGV[0] and defined $ARGV[1] and defined $ARGV[2] and defined $ARGV[3]) {
	# all of our arguments are set
	if($ARGV[1] < 1 && $ARGV[1] > 0) {
		# good
	} else {
		print "usage: perl identify_HCD.pl <ENHANCERS> <THRESHOLD> <PREFIX> <R>\n";
		print "THRESHOLD = value 0-1, how you are defining hyperacetylated domains, based on the publication we use 0.02\n";
		exit;
	}
	print "Begining the identification of hyperacetylated domains..\n";
} else {
	print "########################\n########################\n\n";
	print "usage: perl identify_HCD.pl <ENHANCERS> <THRESHOLD> <PREFIX> <R>\n";
	print "ENHANCERS = a bed file or narrowPeak file that contains enhancers regions. first three columns must contain chr, start, stop";
	print "THRESHOLD = value 0-1, how you are defining hyperacetylated domains, based on the publication we use 0.02\n";
	print "PREFIX = a name to be included on output files\n";
	print "R = 0 = do not create r script, 1 = create and run R script to generate plot file\n";
	print "\n########################\n########################\n\n";
	exit;

}


## read in all candidate enhancers and compute sizes
## store sizes in hash
open(ENHANCERS, $enhancers) or die "Cannot open the enhancers file for reading, does it exist in the current working directory?!\n";
my %enhancers;
my $number_of_enhancers = 0; 
while(<ENHANCERS>) {
	chomp $_;
	my @data = split(/\t/, $_);
	my $size = $data[2] - $data[1];  # stop - start 
	# make the key the exact position of the region, and make the value the size
	$enhancers{join("_", $data[0], $data[1], $data[2])} = $size;
	$number_of_enhancers++;
} close ENHANCERS;

# compute index value to determine how many enhancers to consider HCD
my $index = round($number_of_enhancers * $threshold); # create the whole index value

# get an ordered vector of sizes to compute 98th percentile
# we want these ordered from smallest to largest 
my @ordered;
foreach my $value (sort{$b <=> $a} values %enhancers) {
	push(@ordered,$value);
	#print "Ordered: $value\n";
}

# this is the value corresponding with the cut off of the index
my $percentile = $ordered[$index-1];
print "\nINDEX value: $index\nCUTOFF value: $percentile\n";

# loop through all enhancers and determine which are  >=percentile and save the 1/0 encoding into an array stored within the hash
# 1 = HCD, 0 = NOT HCD 
foreach my $key (keys %enhancers) {
	if($enhancers{$key} >= $percentile) {
		# this is an HCD
		my $size = $enhancers{$key};
		my $HCD = 1;
		my @data = ($size,$HCD);
		$enhancers{$key} = \@data;
	} else {
		# this is not an HCD
		my $size = $enhancers{$key};
		my $HCD = 0;
		my @data = ($size,$HCD);
		$enhancers{$key} = \@data;
	}
}

# create an output file of enhancers along with HCD designations
my $out1 = join("_", $HCD,"HCDannot.txt");
open(my $fh, '>', $out1) or die "Could not write out file!\n";
print $fh "chr\tstart\tstop\tsize\tisHCD\n";
foreach my $key (keys %enhancers) {
	my @data = split("_", $key); # get the location of the region
	print $fh "$data[0]\t$data[1]\t$data[2]\t$enhancers{$key}[0]\t$enhancers{$key}[1]\n";
}
close $fh;

# create an output file of enhancers along with HCD designations
my $out2 = join("_", $HCD,"HCD.bed");
open(my $fh, '>', $out2) or die "Could not write out file!\n";
foreach my $key (keys %enhancers) {
	my @data = split("_", $key); # get the location of the region
	if($enhancers{$key}[1] == 1) {
		print $fh "$data[0]\t$data[1]\t$data[2]\n";
	}
	
}
close $fh;

# if the user wants to run R..
if($R > 0 ){
	## create an R script 
	# create an output file of enhancers along with HCD designations
	my $out2 = join("", $HCD,".R");
	open(my $fh, '>', $out2) or die "Could not write out file!\n";
	print $fh "HCD <- read.delim(file=\"$out1\",header=T)\n";
	print $fh "sorted_HCD <- HCD[order(HCD\$size),]\n";
	print $fh "pdf(\"$HCD.pdf\",15,10)\n";
	print $fh "plot(sorted_HCD\$size, col=ifelse(sorted_HCD\$isHCD > 0, 'red', 'black'), cex=ifelse(sorted_HCD\$isHCD > 0, 2, 1), main=\"Hyperacetylated Domains\", xlab=\"candidate enhancers\", ylab=\"size\")\n";
	print $fh "dev.off()\n";
	close $fh;

	# run the newly created R script
	my $command = "Rscript $out2";
	system($command); 
} else {}
