# Supplementary material for: Hyperacetylated chromatin domains mark cell type-specific genes and suggest distinct modes of enhancer function
Source: Nat Commun. 2020 Sep 11;11:4544. doi: 10.1038/s41467-020-18303-0 (PMC7486385; doi:10.1038/s41467-020-18303-0)
Supplement: Supplementary file 20 — Supplementary Software 1 [file 41467_2020_18303_MOESM20_ESM.zip › identify_HCD/Mouse_Erythroid_H3K4Me2_intersected_replicates.bed]

chr12	77760853	77814292	clt_Me2_3-18_bowtie_peak_9089	231	.	4.94272	25.04535	23.16062
chr8	124804268	124855484	clt_Me2_3-18_bowtie_peak_38743	326	.	5.06584	34.62019	32.62143
chr13	75843799	75887412	clt_Me2_3-18_bowtie_peak_11140	346	.	7.95430	36.68847	34.67737
chr8	108317415	108359920	clt_Me2_3-18_bowtie_peak_38398	349	.	6.15611	36.97465	34.95483
chr8	24136236	24174190	clt_Me2_3-18_bowtie_peak_37160	538	.	7.23586	56.08803	53.88825
chr13	23620633	23658287	clt_Me2_3-18_bowtie_peak_10180	434	.	8.32058	45.55296	43.44010
chr5	121664885	121702231	clt_Me2_3-18_bowtie_peak_31261	352	.	7.04032	37.23080	35.21926
chr14	69870582	69907580	clt_Me2_3-18_bowtie_peak_12958	465	.	4.71751	48.66117	46.52403
chr11	31767047	31803337	clt_Me2_3-18_bowtie_peak_5636	323	.	7.62733	34.30140	32.31331
chr2	152625271	152657981	clt_Me2_3-18_bowtie_peak_23837	337	.	6.13956	35.78609	33.79638
chr1	134256816	134289169	clt_Me2_3-18_bowtie_peak_1445	397	.	5.95800	41.82920	39.76168
chr13	37943448	37974321	clt_Me2_3-18_bowtie_peak_10444	295	.	5.73831	31.50808	29.54374
chr1	59004452	59034507	clt_Me2_3-18_bowtie_peak_585	543	.	8.94709	56.61381	54.39586
chr13	23829042	23859076	clt_Me2_3-18_bowtie_peak_10198	454	.	8.48555	47.52677	45.40742
chr9	70522865	70552797	clt_Me2_3-18_bowtie_peak_40174	275	.	7.02134	29.53845	27.58975
chr11	84925775	84955540	clt_Me2_3-18_bowtie_peak_6932	254	.	6.67858	27.37122	25.45487
chr6	41634889	41664338	clt_Me2_3-18_bowtie_peak_32674	339	.	6.94578	35.99568	33.99261
chr4	8612230	8640711	clt_Me2_3-18_bowtie_peak_26842	351	.	6.50605	37.14280	35.12206
chr4	46399696	46427493	clt_Me2_3-18_bowtie_peak_27310	443	.	6.85270	46.40523	44.30638
chr18	32695354	32722296	clt_Me2_3-18_bowtie_peak_18706	481	.	7.13109	50.28150	48.13088
chr7	111001584	111028155	clt_Me2_3-18_bowtie_peak_36123	283	.	8.23700	30.35005	28.39519
chr1	187273389	187299943	clt_Me2_3-18_bowtie_peak_2588	333	.	5.89321	35.35814	33.33472
chr6	56848644	56875048	clt_Me2_3-18_bowtie_peak_32950	548	.	8.69315	57.11018	54.86917
chr16	58656679	58682323	clt_Me2_3-18_bowtie_peak_16108	429	.	7.69364	45.08105	42.98990
chr15	103065872	103091331	clt_Me2_3-18_bowtie_peak_15145	693	.	8.81288	71.82607	69.37402
chr12	32785409	32810719	clt_Me2_3-18_bowtie_peak_8576	321	.	7.02297	34.14235	32.16454
chr4	131610809	131636008	clt_Me2_3-18_bowtie_peak_28644	362	.	5.91685	38.29354	36.26638
chr2	172843544	172868513	clt_Me2_3-18_bowtie_peak_24395	385	.	5.27423	40.57847	38.52449
chr11	86550150	86574819	clt_Me2_3-18_bowtie_peak_6994	421	.	8.36864	44.22066	42.10228
chr18	62318407	62342791	clt_Me2_3-18_bowtie_peak_19216	442	.	6.60862	46.38083	44.26221
chr19	17407675	17432030	clt_Me2_3-18_bowtie_peak_20145	335	.	6.30450	35.51058	33.51894
chr13	34417848	34441952	clt_Me2_3-18_bowtie_peak_10349	475	.	7.48367	49.73183	47.56825
chr7	97275966	97299993	clt_Me2_3-18_bowtie_peak_35852	569	.	10.71261	59.25074	56.99014
chr4	59540503	59564425	clt_Me2_3-18_bowtie_peak_27541	350	.	7.54685	37.09019	35.04447
chr5	114420735	114444556	clt_Me2_3-18_bowtie_peak_31055	411	.	5.90843	43.22999	41.15327
chr8	63440646	63464445	clt_Me2_3-18_bowtie_peak_37575	416	.	8.33704	43.76925	41.67194
chr5	97423388	97446819	clt_Me2_3-18_bowtie_peak_30668	445	.	7.33606	46.66451	44.56415
chr18	57048120	57071223	clt_Me2_3-18_bowtie_peak_19105	244	.	6.96112	26.40960	24.49784
chr16	8718964	8742028	clt_Me2_3-18_bowtie_peak_15243	282	.	5.11917	30.21354	28.27034
chr3	14874528	14897348	clt_Me2_3-18_bowtie_peak_24630	507	.	8.89277	52.92897	50.76636
chr13	23659006	23681222	clt_Me2_3-18_bowtie_peak_10181	512	.	9.16430	53.41470	51.23429
chr6	38807229	38829367	clt_Me2_3-18_bowtie_peak_32610	265	.	5.72991	28.50529	26.57528
chr10	39842026	39863640	clt_Me2_3-18_bowtie_peak_3319	370	.	6.73503	39.06003	37.02048
chr10	41977666	41999273	clt_Me2_3-18_bowtie_peak_3412	549	.	7.07300	57.18276	54.94862
chr11	77873476	77894959	clt_Me2_3-18_bowtie_peak_6715	472	.	6.61295	49.41914	47.27021
chr7	25148560	25170042	clt_Me2_3-18_bowtie_peak_34764	339	.	5.12415	35.95918	33.95639
chr12	3278729	3300148	clt_Me2_3-18_bowtie_peak_8251	253	.	7.22347	27.30258	25.39227
chr8	123008289	123029459	clt_Me2_3-18_bowtie_peak_38703	437	.	5.75234	45.83814	43.74833
chr7	87336132	87356948	clt_Me2_3-18_bowtie_peak_35679	486	.	6.32429	50.83117	48.68294
chr2	103795636	103816381	clt_Me2_3-18_bowtie_peak_22972	598	.	8.13675	62.14133	59.83646
chr7	122970606	122991319	clt_Me2_3-18_bowtie_peak_36313	413	.	8.70056	43.39370	41.32204
chr11	22740824	22761443	clt_Me2_3-18_bowtie_peak_5502	254	.	5.04166	27.39456	25.46016
chr11	102211691	102232292	clt_Me2_3-18_bowtie_peak_7542	347	.	5.27373	36.78596	34.77753
chrX	146980911	147001464	clt_Me2_3-18_bowtie_peak_42148	267	.	7.57689	28.68714	26.76179
chr13	47189014	47209556	clt_Me2_3-18_bowtie_peak_10657	448	.	7.76073	46.92405	44.80514
chr4	118851446	118871874	clt_Me2_3-18_bowtie_peak_28257	322	.	5.51858	34.22793	32.24282
chr5	22931465	22951874	clt_Me2_3-18_bowtie_peak_29674	393	.	7.23938	41.44671	39.37001
chr1	38052514	38072912	clt_Me2_3-18_bowtie_peak_299	386	.	7.37448	40.71490	38.64863
chr2	44953549	44973929	clt_Me2_3-18_bowtie_peak_22063	371	.	6.50583	39.22226	37.18373
chr4	154284279	154304603	clt_Me2_3-18_bowtie_peak_29445	373	.	5.39287	39.41100	37.37166
chr7	148313719	148334021	clt_Me2_3-18_bowtie_peak_36810	297	.	5.24613	31.68696	29.71682
chr9	34912482	34932647	clt_Me2_3-18_bowtie_peak_39296	402	.	6.22925	42.38425	40.29868
chr11	4438897	4458940	clt_Me2_3-18_bowtie_peak_5189	225	.	6.45314	24.46869	22.58879
chr19	36997658	37017566	clt_Me2_3-18_bowtie_peak_20500	350	.	5.29973	37.11806	35.03701
chr2	79092822	79112498	clt_Me2_3-18_bowtie_peak_22645	504	.	8.99346	52.69146	50.49309
chr9	110554284	110573889	clt_Me2_3-18_bowtie_peak_40911	347	.	5.48755	36.77360	34.75690
chr4	59200730	59220327	clt_Me2_3-18_bowtie_peak_27513	357	.	6.89713	37.81996	35.79075
chr17	40942202	40961690	clt_Me2_3-18_bowtie_peak_17452	470	.	10.32771	49.22725	47.07243
chr4	46459731	46478870	clt_Me2_3-18_bowtie_peak_27316	392	.	6.29140	41.37219	39.28186
chr18	64636565	64655603	clt_Me2_3-18_bowtie_peak_19251	453	.	6.82497	47.43514	45.30295
chr13	112263129	112282147	clt_Me2_3-18_bowtie_peak_11759	280	.	6.63819	29.99706	28.07264
chr18	54580351	54599309	clt_Me2_3-18_bowtie_peak_19048	400	.	9.36099	42.13659	40.06660
chr12	32729142	32748099	clt_Me2_3-18_bowtie_peak_8568	499	.	8.08992	52.09476	49.92024
chr4	118776401	118795347	clt_Me2_3-18_bowtie_peak_28253	311	.	5.39687	33.15588	31.18712
chr11	32140774	32159696	clt_Me2_3-18_bowtie_peak_5650	174	.	4.44390	19.27213	17.43250
chr6	134865898	134884718	clt_Me2_3-18_bowtie_peak_34199	535	.	7.29222	55.76856	53.56592
chr13	73603785	73622429	clt_Me2_3-18_bowtie_peak_11089	416	.	6.11406	43.79589	41.68678
chr6	38288293	38306916	clt_Me2_3-18_bowtie_peak_32578	520	.	7.28483	54.29076	52.08327
chr6	51411468	51429987	clt_Me2_3-18_bowtie_peak_32811	294	.	6.61454	31.44521	29.48533
chr2	93285792	93304309	clt_Me2_3-18_bowtie_peak_22872	400	.	5.40045	42.04752	40.00268
chr16	77013013	77031458	clt_Me2_3-18_bowtie_peak_16199	512	.	8.91278	53.53580	51.28236
chr19	59404136	59422374	clt_Me2_3-18_bowtie_peak_21079	371	.	6.64233	39.23545	37.16326
chr1	182734938	182753098	clt_Me2_3-18_bowtie_peak_2474	267	.	5.40577	28.66993	26.72913
chr5	139853092	139871221	clt_Me2_3-18_bowtie_peak_31735	463	.	5.86008	48.51056	46.37470
chr11	24021313	24039428	clt_Me2_3-18_bowtie_peak_5544	126	.	3.85182	14.45950	12.69559
chr1	36968551	36986620	clt_Me2_3-18_bowtie_peak_270	349	.	6.64718	36.97948	34.97355
chr6	117854902	117872845	clt_Me2_3-18_bowtie_peak_33793	564	.	8.51519	58.72550	56.46434
chr15	79511167	79529036	clt_Me2_3-18_bowtie_peak_14461	675	.	8.16527	69.90472	67.50320
chr3	104434757	104452528	clt_Me2_3-18_bowtie_peak_25990	421	.	7.65727	44.24430	42.16145
chr16	87697351	87715095	clt_Me2_3-18_bowtie_peak_16253	465	.	6.88842	48.71611	46.58873
chr17	29568696	29586412	clt_Me2_3-18_bowtie_peak_17120	247	.	4.89144	26.63445	24.72049
chr5	20444351	20462061	clt_Me2_3-18_bowtie_peak_29628	321	.	6.21419	34.19326	32.19466
chr2	4477481	4495157	clt_Me2_3-18_bowtie_peak_21169	437	.	6.59802	45.85521	43.74749
chr18	35712008	35729626	clt_Me2_3-18_bowtie_peak_18780	395	.	6.53812	41.58690	39.53068
chr15	36707863	36725395	clt_Me2_3-18_bowtie_peak_13800	394	.	7.40626	41.52657	39.45249
chr17	43152807	43170216	clt_Me2_3-18_bowtie_peak_17465	292	.	5.87014	31.22350	29.27481
chr8	87487794	87505195	clt_Me2_3-18_bowtie_peak_38067	672	.	7.69793	69.64116	67.24938
chr8	10994006	11011396	clt_Me2_3-18_bowtie_peak_37029	477	.	6.69165	49.85981	47.73166
chr3	107120879	107138220	clt_Me2_3-18_bowtie_peak_26055	333	.	5.97876	35.39120	33.37596
chr15	58711735	58729038	clt_Me2_3-18_bowtie_peak_14044	412	.	6.75040	43.33361	41.24874
chr6	34420689	34437977	clt_Me2_3-18_bowtie_peak_32522	284	.	5.84577	30.37179	28.41764
chr6	72045575	72062856	clt_Me2_3-18_bowtie_peak_33094	579	.	8.05896	60.23401	57.98731
chr12	25327436	25344679	clt_Me2_3-18_bowtie_peak_8471	276	.	4.98602	29.56672	27.63655
chr8	26705936	26723170	clt_Me2_3-18_bowtie_peak_37216	405	.	7.23241	42.60135	40.52856
chr13	21867151	21884345	clt_Me2_3-18_bowtie_peak_10137	496	.	8.62177	51.81475	49.65878
chr6	29642887	29660024	clt_Me2_3-18_bowtie_peak_32400	559	.	7.20465	58.14653	55.91265
chr5	148240355	148257442	clt_Me2_3-18_bowtie_peak_31962	237	.	5.64733	25.61357	23.70229
chr8	129106623	129123688	clt_Me2_3-18_bowtie_peak_38905	470	.	6.44528	49.18634	47.04337
chr15	83248404	83265369	clt_Me2_3-18_bowtie_peak_14643	409	.	6.50312	43.00681	40.93634
chr1	169308439	169325372	clt_Me2_3-18_bowtie_peak_2169	518	.	7.52870	54.04567	51.86824
chr7	128110928	128127853	clt_Me2_3-18_bowtie_peak_36414	368	.	6.81945	38.92224	36.87946
chr2	35177454	35194337	clt_Me2_3-18_bowtie_peak_21904	550	.	7.98334	57.30669	55.07364
chr7	127984675	128001476	clt_Me2_3-18_bowtie_peak_36407	312	.	5.26705	33.20266	31.24060
chr1	132627300	132643995	clt_Me2_3-18_bowtie_peak_1372	401	.	6.28918	42.24936	40.18037
chr6	38860190	38876867	clt_Me2_3-18_bowtie_peak_32617	303	.	5.63662	32.36055	30.39313
chr18	57072005	57088678	clt_Me2_3-18_bowtie_peak_19106	353	.	6.60174	37.34409	35.34483
chr2	25862096	25878692	clt_Me2_3-18_bowtie_peak_21529	654	.	7.41400	67.77406	65.42831
chr7	100019804	100036315	clt_Me2_3-18_bowtie_peak_35877	350	.	6.41767	37.09021	35.06871
chr3	84269124	84285635	clt_Me2_3-18_bowtie_peak_25396	459	.	6.86058	48.07922	45.94559
chr9	107873339	107889841	clt_Me2_3-18_bowtie_peak_40806	534	.	6.18549	55.65104	53.45033
chr1	82827921	82844405	clt_Me2_3-18_bowtie_peak_952	268	.	5.53389	28.78683	26.86115
chr11	23973382	23989789	clt_Me2_3-18_bowtie_peak_5537	670	.	8.51017	69.38988	67.04353
chr15	96110605	96127001	clt_Me2_3-18_bowtie_peak_14836	402	.	6.93594	42.36419	40.28583
chr12	106263224	106279604	clt_Me2_3-18_bowtie_peak_9630	623	.	7.24825	64.67453	62.37680
chr13	45601452	45617716	clt_Me2_3-18_bowtie_peak_10610	496	.	6.46134	51.85780	49.69750
chr17	24333695	24349935	clt_Me2_3-18_bowtie_peak_16837	494	.	6.11704	51.65165	49.48192
chr8	83015820	83032030	clt_Me2_3-18_bowtie_peak_37929	647	.	9.42052	67.09523	64.72039
chr1	122152516	122168686	clt_Me2_3-18_bowtie_peak_1284	454	.	6.28956	47.51410	45.40749
chr4	131576433	131592571	clt_Me2_3-18_bowtie_peak_28641	145	.	5.50134	16.38374	14.57964
chr2	166524533	166540605	clt_Me2_3-18_bowtie_peak_24238	391	.	5.65545	41.23925	39.18346
chr12	52917727	52933789	clt_Me2_3-18_bowtie_peak_8736	400	.	7.12804	42.11348	40.04189
chr17	29624841	29640850	clt_Me2_3-18_bowtie_peak_17128	393	.	6.43821	41.44739	39.38980
chr14	35483920	35499910	clt_Me2_3-18_bowtie_peak_12350	270	.	6.31878	28.99087	27.05183
chr4	6368581	6384566	clt_Me2_3-18_bowtie_peak_26827	427	.	7.66699	44.91117	42.78587
chr4	114723959	114739924	clt_Me2_3-18_bowtie_peak_28115	587	.	7.41158	61.00938	58.70893
chr3	37444858	37460814	clt_Me2_3-18_bowtie_peak_24868	228	.	6.82816	24.74714	22.85435
chr2	127188320	127204271	clt_Me2_3-18_bowtie_peak_23387	471	.	6.10511	49.30521	47.17249
chr2	70654252	70670187	clt_Me2_3-18_bowtie_peak_22358	420	.	8.05686	44.08839	42.00275
chr11	82653789	82669653	clt_Me2_3-18_bowtie_peak_6844	326	.	5.37429	34.68601	32.69506
chr11	87538265	87554102	clt_Me2_3-18_bowtie_peak_7040	388	.	5.72414	40.93995	38.87853
chr16	49852102	49867922	clt_Me2_3-18_bowtie_peak_16018	469	.	7.64789	49.21037	46.99230
chr9	64668218	64684028	clt_Me2_3-18_bowtie_peak_39985	147	.	5.34456	16.54861	14.75679
chr6	113019205	113034980	clt_Me2_3-18_bowtie_peak_33664	411	.	6.85087	43.29282	41.19541
chr7	80689724	80705490	clt_Me2_3-18_bowtie_peak_35556	372	.	8.21847	39.31094	37.23237
chr6	58588460	58604165	clt_Me2_3-18_bowtie_peak_32971	589	.	10.62771	61.17696	58.90025
chr6	72327805	72343499	clt_Me2_3-18_bowtie_peak_33115	451	.	6.23305	47.29096	45.17463
chr8	113442803	113458485	clt_Me2_3-18_bowtie_peak_38510	385	.	6.02960	40.59614	38.54619
chr11	79880823	79896502	clt_Me2_3-18_bowtie_peak_6800	345	.	6.93852	36.58933	34.54580
chr3	60301876	60317543	clt_Me2_3-18_bowtie_peak_25116	429	.	7.34155	45.07904	42.95815
chr5	34913577	34929243	clt_Me2_3-18_bowtie_peak_29954	390	.	6.38637	41.13335	39.06884
chr4	105986150	106001796	clt_Me2_3-18_bowtie_peak_27961	337	.	6.02583	35.73679	33.73484
chr11	95193362	95208999	clt_Me2_3-18_bowtie_peak_7190	551	.	7.92427	57.36409	55.14526
chr17	71604444	71620079	clt_Me2_3-18_bowtie_peak_17996	292	.	5.46214	31.19574	29.24973
chr11	116701041	116716668	clt_Me2_3-18_bowtie_peak_8039	583	.	7.72124	60.67645	58.39513
chr3	103582699	103598246	clt_Me2_3-18_bowtie_peak_25966	285	.	5.98619	30.52148	28.57860
chr11	61769576	61785013	clt_Me2_3-18_bowtie_peak_6237	271	.	5.70593	29.10331	27.17113
chr18	77939298	77954713	clt_Me2_3-18_bowtie_peak_19501	326	.	6.36266	34.67635	32.67670
chr13	21835153	21850537	clt_Me2_3-18_bowtie_peak_10134	463	.	9.35236	48.47954	46.35954
chr1	9762982	9778353	clt_Me2_3-18_bowtie_peak_31	229	.	6.65427	24.85429	22.96560
chr5	65192420	65207733	clt_Me2_3-18_bowtie_peak_30242	594	.	7.57198	61.66918	59.41784
chr15	57710092	57725380	clt_Me2_3-18_bowtie_peak_14009	467	.	7.76514	48.85484	46.71421
chr6	116297096	116312350	clt_Me2_3-18_bowtie_peak_33771	364	.	7.08604	38.50609	36.46496
chr18	6759941	6775136	clt_Me2_3-18_bowtie_peak_18456	327	.	7.50385	34.71908	32.71562
chr2	119418582	119433733	clt_Me2_3-18_bowtie_peak_23200	375	.	8.10751	39.61282	37.57376
chr11	49053493	49068642	clt_Me2_3-18_bowtie_peak_5842	420	.	6.47557	44.22320	42.09213
chr8	126494107	126509215	clt_Me2_3-18_bowtie_peak_38849	394	.	6.08275	41.54405	39.48554
chr6	82959711	82974789	clt_Me2_3-18_bowtie_peak_33173	271	.	6.15829	29.05462	27.11794
chr17	79741394	79756468	clt_Me2_3-18_bowtie_peak_18126	488	.	6.83958	51.07038	48.89945
chr6	39365931	39380970	clt_Me2_3-18_bowtie_peak_32637	298	.	6.62801	31.76491	29.80585
chr15	8998463	9013472	clt_Me2_3-18_bowtie_peak_13547	685	.	9.22834	70.98308	68.59637
chr3	103602169	103617125	clt_Me2_3-18_bowtie_peak_25968	397	.	7.34419	41.79738	39.70427
chr14	48133975	48148906	clt_Me2_3-18_bowtie_peak_12480	259	.	6.11361	27.86660	25.94566
chr11	57457101	57472010	clt_Me2_3-18_bowtie_peak_6070	482	.	6.69306	50.43894	48.28888
chr8	131208105	131222946	clt_Me2_3-18_bowtie_peak_38940	355	.	7.57834	37.56193	35.55582
chr1	82810665	82825502	clt_Me2_3-18_bowtie_peak_951	311	.	6.34604	33.07153	31.10429
chr5	20548900	20563730	clt_Me2_3-18_bowtie_peak_29635	477	.	8.69291	49.95702	47.77696
chr7	117911456	117926265	clt_Me2_3-18_bowtie_peak_36223	437	.	6.28596	45.82479	43.71164
chr19	5792902	5807698	clt_Me2_3-18_bowtie_peak_19827	536	.	7.44590	55.92179	53.69809
chr11	57821056	57835819	clt_Me2_3-18_bowtie_peak_6086	288	.	5.21683	30.83924	28.88033
chr9	113838068	113852821	clt_Me2_3-18_bowtie_peak_40975	372	.	7.04233	39.32419	37.28688
chr9	66754891	66769633	clt_Me2_3-18_bowtie_peak_40105	557	.	8.29654	57.95391	55.72179
chr6	136745138	136759868	clt_Me2_3-18_bowtie_peak_34244	476	.	7.37340	49.82512	47.66857
chr5	115220817	115235528	clt_Me2_3-18_bowtie_peak_31088	367	.	5.57212	38.75951	36.71764
chr16	76312503	76327189	clt_Me2_3-18_bowtie_peak_16181	297	.	6.55709	31.72859	29.76632
chr13	110470050	110484694	clt_Me2_3-18_bowtie_peak_11732	442	.	8.44511	46.41993	44.29134
chr12	77466209	77480838	clt_Me2_3-18_bowtie_peak_9075	438	.	6.54271	45.95271	43.84970
chr15	73002880	73017505	clt_Me2_3-18_bowtie_peak_14222	575	.	7.20097	59.78311	57.54512
chr10	61793909	61808530	clt_Me2_3-18_bowtie_peak_3754	489	.	6.59973	51.17362	48.99799
chr11	96798073	96812686	clt_Me2_3-18_bowtie_peak_7258	592	.	6.75062	61.53955	59.26278
chr14	62256228	62270821	clt_Me2_3-18_bowtie_peak_12804	399	.	8.04079	41.99672	39.94752
chr3	35820182	35834753	clt_Me2_3-18_bowtie_peak_24815	442	.	7.66997	46.41974	44.29709
chr16	32607603	32622173	clt_Me2_3-18_bowtie_peak_15752	405	.	7.81669	42.68311	40.56273
chr5	97339732	97354264	clt_Me2_3-18_bowtie_peak_30656	257	.	5.66645	27.67427	25.75396
chr1	135966397	135980856	clt_Me2_3-18_bowtie_peak_1509	516	.	6.97716	53.79703	51.62624
chr5	123581740	123596193	clt_Me2_3-18_bowtie_peak_31358	661	.	7.11874	68.53059	66.17404
chr16	58513951	58528394	clt_Me2_3-18_bowtie_peak_16100	488	.	7.22430	50.97859	48.84225
chr10	95019210	95033585	clt_Me2_3-18_bowtie_peak_4528	319	.	6.23921	33.88058	31.90110
chr11	84674139	84688492	clt_Me2_3-18_bowtie_peak_6922	523	.	9.48915	54.59580	52.37514
chr13	46810438	46824737	clt_Me2_3-18_bowtie_peak_10639	375	.	7.57433	39.61595	37.56278
chr2	129022050	129036345	clt_Me2_3-18_bowtie_peak_23447	383	.	6.43885	40.43224	38.34620
chr7	139956909	139971189	clt_Me2_3-18_bowtie_peak_36701	562	.	6.75256	58.45559	56.23532
chr6	5235805	5250077	clt_Me2_3-18_bowtie_peak_32159	372	.	7.42446	39.30960	37.27139
chr2	165701901	165716170	clt_Me2_3-18_bowtie_peak_24211	403	.	5.74002	42.39724	40.32295
chr19	37624000	37638255	clt_Me2_3-18_bowtie_peak_20543	363	.	7.14133	38.35429	36.31680
chr19	53257432	53271684	clt_Me2_3-18_bowtie_peak_20920	320	.	6.75723	34.03993	32.05941
chr9	96157784	96172007	clt_Me2_3-18_bowtie_peak_40525	387	.	8.86976	40.82450	38.77176
chr12	81910209	81924365	clt_Me2_3-18_bowtie_peak_9218	228	.	6.87320	24.74842	22.86631
chr4	130260033	130274161	clt_Me2_3-18_bowtie_peak_28612	271	.	6.48291	29.03072	27.10756
chr15	100241030	100255153	clt_Me2_3-18_bowtie_peak_15020	511	.	6.64473	53.34180	51.13125
chr7	73253056	73267159	clt_Me2_3-18_bowtie_peak_35453	388	.	6.59137	40.91870	38.86074
chr14	79689948	79704046	clt_Me2_3-18_bowtie_peak_13180	571	.	7.69757	59.39921	57.15437
chr13	22124488	22138536	clt_Me2_3-18_bowtie_peak_10159	505	.	8.66664	52.75747	50.58797
chr2	180426658	180440706	clt_Me2_3-18_bowtie_peak_24472	282	.	5.11215	30.21292	28.25780
chr8	26299365	26313400	clt_Me2_3-18_bowtie_peak_37194	357	.	6.10004	37.80610	35.78709
chr7	82729992	82743969	clt_Me2_3-18_bowtie_peak_35590	431	.	8.05867	45.25687	43.14942
chr17	71552667	71566601	clt_Me2_3-18_bowtie_peak_17994	262	.	6.26016	28.15456	26.22830
chr11	94848799	94862703	clt_Me2_3-18_bowtie_peak_7175	578	.	6.90132	60.12855	57.86375
chr17	26071326	26085226	clt_Me2_3-18_bowtie_peak_16925	370	.	5.51186	39.10130	37.06077
chr10	76682646	76696546	clt_Me2_3-18_bowtie_peak_3995	288	.	5.04021	30.82076	28.87547
chr18	46673231	46687119	clt_Me2_3-18_bowtie_peak_18977	463	.	7.72576	48.53902	46.34694
chr8	108378234	108392102	clt_Me2_3-18_bowtie_peak_38400	557	.	6.46019	57.97203	55.73212
chr7	28231037	28244904	clt_Me2_3-18_bowtie_peak_34869	399	.	6.53965	42.04789	39.96221
chr5	108291697	108305561	clt_Me2_3-18_bowtie_peak_30903	428	.	7.16096	44.89940	42.80901
chr12	25387402	25401253	clt_Me2_3-18_bowtie_peak_8473	514	.	7.20235	53.60120	51.40688
chr17	74682162	74695999	clt_Me2_3-18_bowtie_peak_18050	532	.	9.37384	55.50934	53.26367
chr2	131314713	131328514	clt_Me2_3-18_bowtie_peak_23538	533	.	7.82200	55.49366	53.31467
chr9	7824864	7838630	clt_Me2_3-18_bowtie_peak_38975	309	.	6.80384	32.88213	30.91132
chr12	17543472	17557227	clt_Me2_3-18_bowtie_peak_8416	487	.	6.72543	50.86279	48.70195
chr11	45663969	45677662	clt_Me2_3-18_bowtie_peak_5778	428	.	6.84721	44.92625	42.83542
chr1	136310752	136324438	clt_Me2_3-18_bowtie_peak_1527	355	.	6.54810	37.51941	35.50109
chr17	49566963	49580624	clt_Me2_3-18_bowtie_peak_17702	323	.	5.40717	34.38413	32.39826
chr6	88673566	88687170	clt_Me2_3-18_bowtie_peak_33399	366	.	5.49126	38.64283	36.60982
chr15	77660328	77673905	clt_Me2_3-18_bowtie_peak_14367	329	.	5.18819	34.90075	32.91149
chr3	87941277	87954825	clt_Me2_3-18_bowtie_peak_25501	406	.	5.51157	42.71926	40.64708
chr1	99546190	99559729	clt_Me2_3-18_bowtie_peak_1197	378	.	7.39916	39.87527	37.84271
chr14	63738071	63751601	clt_Me2_3-18_bowtie_peak_12840	311	.	5.19655	33.08389	31.12363
chr11	11698959	11712478	clt_Me2_3-18_bowtie_peak_5336	315	.	6.42580	33.54676	31.53500
chr12	40752100	40765611	clt_Me2_3-18_bowtie_peak_8666	400	.	7.35662	42.14002	40.08935
chr7	35162894	35176402	clt_Me2_3-18_bowtie_peak_35064	351	.	6.01086	37.19194	35.14897
chr2	132510267	132523766	clt_Me2_3-18_bowtie_peak_23581	218	.	5.10395	23.70874	21.82261
chr5	124888336	124901788	clt_Me2_3-18_bowtie_peak_31423	458	.	6.42059	47.97582	45.83180
chr11	115664199	115677645	clt_Me2_3-18_bowtie_peak_7966	400	.	5.55016	42.12941	40.04923
chr1	175254522	175267967	clt_Me2_3-18_bowtie_peak_2324	524	.	8.45219	54.66054	52.46436
chr11	76647987	76661427	clt_Me2_3-18_bowtie_peak_6662	368	.	6.96255	38.86636	36.83159
chr2	103731723	103745155	clt_Me2_3-18_bowtie_peak_22966	343	.	6.00515	36.36365	34.35799
chr9	71003498	71016921	clt_Me2_3-18_bowtie_peak_40197	313	.	6.25294	33.34832	31.37285
chr4	109136893	109150300	clt_Me2_3-18_bowtie_peak_28076	296	.	7.01586	31.59908	29.62701
chr10	116539514	116552910	clt_Me2_3-18_bowtie_peak_4772	261	.	6.62704	28.05143	26.13595
chr11	11584099	11597490	clt_Me2_3-18_bowtie_peak_5330	478	.	7.36792	50.04079	47.88349
chr2	144087749	144101138	clt_Me2_3-18_bowtie_peak_23686	398	.	7.45189	41.90403	39.83317
chr18	21438248	21451627	clt_Me2_3-18_bowtie_peak_18613	201	.	6.14203	22.00775	20.14414
chr11	69221378	69234753	clt_Me2_3-18_bowtie_peak_6405	569	.	6.35478	59.21403	56.97090
chr6	49157426	49170800	clt_Me2_3-18_bowtie_peak_32765	537	.	7.67990	55.91786	53.72680
chr12	66064120	66077475	clt_Me2_3-18_bowtie_peak_8868	446	.	7.09614	46.79173	44.65083
chr2	84571715	84585048	clt_Me2_3-18_bowtie_peak_22711	505	.	6.56000	52.72394	50.57185
chr8	124420408	124433678	clt_Me2_3-18_bowtie_peak_38735	467	.	5.77724	48.84317	46.71443
chr2	34653846	34667088	clt_Me2_3-18_bowtie_peak_21874	400	.	7.66599	42.12812	40.05106
chr7	80675582	80688822	clt_Me2_3-18_bowtie_peak_35555	493	.	8.57473	51.55591	49.32268
chr1	89516385	89529621	clt_Me2_3-18_bowtie_peak_1042	188	.	4.44330	20.69145	18.83655
chr16	8666318	8679549	clt_Me2_3-18_bowtie_peak_15240	325	.	5.06186	34.53864	32.55951
chr8	125555347	125568525	clt_Me2_3-18_bowtie_peak_38800	326	.	6.17423	34.60503	32.61232
chr15	78231963	78245122	clt_Me2_3-18_bowtie_peak_14390	395	.	5.70146	41.64705	39.58609
chr12	107260090	107273245	clt_Me2_3-18_bowtie_peak_9658	274	.	5.78564	29.43353	27.49633
chr9	64653147	64666299	clt_Me2_3-18_bowtie_peak_39984	416	.	7.80802	43.70309	41.60562
chr15	75729255	75742388	clt_Me2_3-18_bowtie_peak_14273	441	.	5.53616	46.23780	44.12081
chr10	93343607	93356738	clt_Me2_3-18_bowtie_peak_4461	424	.	7.53949	44.54338	42.44973
chr9	65964963	65978085	clt_Me2_3-18_bowtie_peak_40055	520	.	7.34458	54.23439	52.00652
chr3	60275156	60288267	clt_Me2_3-18_bowtie_peak_25113	381	.	8.37898	40.24985	38.18312
chr14	63368881	63381980	clt_Me2_3-18_bowtie_peak_12827	313	.	6.61542	33.30621	31.33254
chr9	108239970	108253055	clt_Me2_3-18_bowtie_peak_40829	525	.	7.41594	54.77038	52.58186
chr3	100282285	100295369	clt_Me2_3-18_bowtie_peak_25891	543	.	7.46832	56.49639	54.31314
chr7	107605961	107619034	clt_Me2_3-18_bowtie_peak_36006	412	.	6.50644	43.30836	41.22059
chr9	43038779	43051836	clt_Me2_3-18_bowtie_peak_39422	399	.	5.83477	41.97246	39.91699
chr8	122433358	122446409	clt_Me2_3-18_bowtie_peak_38669	536	.	7.49320	55.84766	53.64618
chr17	65951948	65964999	clt_Me2_3-18_bowtie_peak_17916	379	.	7.75022	40.06066	37.99094
chr1	183135451	183148435	clt_Me2_3-18_bowtie_peak_2495	390	.	6.48542	41.13364	39.08169
chr9	107975986	107988945	clt_Me2_3-18_bowtie_peak_40811	466	.	5.90848	48.80903	46.67850
chr7	29357932	29370884	clt_Me2_3-18_bowtie_peak_34920	274	.	4.81894	29.34752	27.42997
chr4	117145118	117158021	clt_Me2_3-18_bowtie_peak_28198	348	.	5.68488	36.83091	34.81611
chr12	110027014	110039910	clt_Me2_3-18_bowtie_peak_9687	455	.	7.70158	47.69835	45.54586
chr1	36989082	37001963	clt_Me2_3-18_bowtie_peak_272	503	.	7.95841	52.49138	50.32919
chr2	152608390	152621261	clt_Me2_3-18_bowtie_peak_23836	275	.	4.70204	29.42942	27.50783
chr3	65754390	65767245	clt_Me2_3-18_bowtie_peak_25184	447	.	8.07904	46.87368	44.71826
chr1	127322279	127335113	clt_Me2_3-18_bowtie_peak_1295	294	.	6.64837	31.38280	29.43692
chr18	70726366	70739167	clt_Me2_3-18_bowtie_peak_19410	416	.	7.32355	43.75131	41.64682
chr2	84775340	84788139	clt_Me2_3-18_bowtie_peak_22728	345	.	6.22544	36.52299	34.51268
chr15	82166750	82179543	clt_Me2_3-18_bowtie_peak_14609	566	.	6.92149	58.95519	56.68842
chr10	122622829	122635614	clt_Me2_3-18_bowtie_peak_4967	330	.	6.97654	35.03054	33.03426
chr11	87561224	87573996	clt_Me2_3-18_bowtie_peak_7041	538	.	6.52918	56.03548	53.83566
chr9	90135431	90148188	clt_Me2_3-18_bowtie_peak_40469	266	.	5.00817	28.53706	26.63008
chr11	97299420	97312173	clt_Me2_3-18_bowtie_peak_7292	526	.	6.35928	54.85555	52.67961
chr2	131028821	131041562	clt_Me2_3-18_bowtie_peak_23521	386	.	5.73502	40.69963	38.65260
chr6	136795638	136808374	clt_Me2_3-18_bowtie_peak_34246	381	.	5.86274	40.15460	38.11861
chr15	64133240	64145940	clt_Me2_3-18_bowtie_peak_14146	340	.	6.21022	36.09548	34.09304
chr9	48138720	48151404	clt_Me2_3-18_bowtie_peak_39538	546	.	8.72925	56.87867	54.60764
chr11	49014151	49026835	clt_Me2_3-18_bowtie_peak_5840	348	.	6.81915	36.85018	34.83812
chr5	104180569	104193206	clt_Me2_3-18_bowtie_peak_30782	710	.	8.59629	73.47106	71.03478
chr2	169969244	169981870	clt_Me2_3-18_bowtie_peak_24352	531	.	8.16793	55.35635	53.16928
chr11	32162449	32175072	clt_Me2_3-18_bowtie_peak_5651	352	.	6.03448	37.24981	35.21428
chr9	44140775	44153392	clt_Me2_3-18_bowtie_peak_39451	585	.	7.52987	60.82875	58.57042
chr2	44888953	44901563	clt_Me2_3-18_bowtie_peak_22056	200	.	5.82312	21.87820	20.01550
chr11	84631301	84643905	clt_Me2_3-18_bowtie_peak_6921	813	.	9.09126	83.88583	81.36729
chr6	67214631	67227224	clt_Me2_3-18_bowtie_peak_33037	510	.	8.57798	53.31219	51.08494
chr2	112101941	112114532	clt_Me2_3-18_bowtie_peak_23058	429	.	6.76413	45.10768	42.99649
chr19	5719706	5732295	clt_Me2_3-18_bowtie_peak_19820	677	.	6.97515	70.07772	67.74065
chr13	22110922	22123507	clt_Me2_3-18_bowtie_peak_10159	505	.	8.66664	52.75747	50.58797
chr14	32972034	32984599	clt_Me2_3-18_bowtie_peak_12305	670	.	9.22456	69.41489	67.03357
chr13	59913165	59925727	clt_Me2_3-18_bowtie_peak_10925	575	.	8.57615	59.87388	57.59068
chr13	102529160	102541707	clt_Me2_3-18_bowtie_peak_11588	394	.	6.15182	41.52578	39.45502
chr4	117501493	117514039	clt_Me2_3-18_bowtie_peak_28210	463	.	6.34753	48.49053	46.36714
chr13	59862193	59874730	clt_Me2_3-18_bowtie_peak_10923	425	.	6.16847	44.65277	42.56885
chr6	113638991	113651518	clt_Me2_3-18_bowtie_peak_33696	456	.	6.95501	47.81514	45.66798
chr1	162228461	162240951	clt_Me2_3-18_bowtie_peak_1976	216	.	6.42349	23.56890	21.68956
chr18	34671860	34684341	clt_Me2_3-18_bowtie_peak_18737	251	.	5.78030	27.05364	25.13791
chr10	80836424	80848901	clt_Me2_3-18_bowtie_peak_4216	448	.	5.65685	46.94374	44.82669
chr6	60768493	60780968	clt_Me2_3-18_bowtie_peak_32981	431	.	7.74738	45.31017	43.16135
chr5	104164107	104176566	clt_Me2_3-18_bowtie_peak_30780	291	.	5.86028	31.13815	29.18864
chr5	151456527	151468964	clt_Me2_3-18_bowtie_peak_32094	235	.	6.46976	25.40928	23.50694
chr4	86309461	86321890	clt_Me2_3-18_bowtie_peak_27710	248	.	5.16679	26.76378	24.85093
chr15	6653547	6665938	clt_Me2_3-18_bowtie_peak_13502	370	.	7.96318	39.11221	37.04845
chr4	45533264	45545640	clt_Me2_3-18_bowtie_peak_27284	473	.	6.69402	49.51789	47.37219
chr9	115208802	115221166	clt_Me2_3-18_bowtie_peak_41022	489	.	7.81490	51.07825	48.90870
chr1	75132142	75144501	clt_Me2_3-18_bowtie_peak_861	559	.	7.15917	58.22473	55.98889
chr2	20880204	20892563	clt_Me2_3-18_bowtie_peak_21419	392	.	6.93446	41.34882	39.28406
chr9	120019125	120031482	clt_Me2_3-18_bowtie_peak_41111	548	.	7.10946	57.03712	54.81657
chr3	121945496	121957853	clt_Me2_3-18_bowtie_peak_26275	299	.	6.21696	31.92591	29.96652
chr3	88935146	88947500	clt_Me2_3-18_bowtie_peak_25553	377	.	5.97668	39.77192	37.74431
chr3	120960188	120972530	clt_Me2_3-18_bowtie_peak_26230	436	.	7.06659	45.71376	43.62142
chr1	161972827	161985163	clt_Me2_3-18_bowtie_peak_1964	288	.	5.51207	30.83497	28.89896
chr16	49870583	49882906	clt_Me2_3-18_bowtie_peak_16020	66	.	3.95308	8.34841	6.63432
chr3	68838790	68851107	clt_Me2_3-18_bowtie_peak_25241	546	.	8.69923	56.87753	54.65969
chr3	95461154	95473462	clt_Me2_3-18_bowtie_peak_25729	385	.	6.20212	40.58623	38.50863
chr11	23991121	24003424	clt_Me2_3-18_bowtie_peak_5538	122	.	4.43736	14.02353	12.24450
chr3	51027132	51039434	clt_Me2_3-18_bowtie_peak_24940	526	.	7.67514	54.81734	52.64425
chr4	130216114	130228406	clt_Me2_3-18_bowtie_peak_28607	354	.	6.98468	37.48988	35.46111
chr7	97221151	97233371	clt_Me2_3-18_bowtie_peak_35849	329	.	6.89307	34.95678	32.96547
chr19	8781376	8793585	clt_Me2_3-18_bowtie_peak_19938	428	.	6.58920	45.00076	42.88580
chr16	22254956	22267156	clt_Me2_3-18_bowtie_peak_15555	440	.	7.99121	46.19946	44.04721
chr10	80154870	80167058	clt_Me2_3-18_bowtie_peak_4158	399	.	5.51184	42.05347	39.99326
chr17	37001707	37013892	clt_Me2_3-18_bowtie_peak_17434	446	.	6.75306	46.76414	44.64362
chr13	23535136	23547311	clt_Me2_3-18_bowtie_peak_10172	496	.	7.56543	51.86639	49.67862
chr11	94172414	94184572	clt_Me2_3-18_bowtie_peak_7150	324	.	6.50873	34.40384	32.40623
chr11	120484297	120496451	clt_Me2_3-18_bowtie_peak_8195	598	.	6.74495	62.11082	59.80955
chr9	106784045	106796176	clt_Me2_3-18_bowtie_peak_40754	468	.	6.16948	49.01287	46.85737
chr4	132925150	132937267	clt_Me2_3-18_bowtie_peak_28746	423	.	6.12115	44.47202	42.34596
chr17	28826043	28838154	clt_Me2_3-18_bowtie_peak_17073	370	.	6.36626	39.06441	37.01825
chr6	90655088	90667196	clt_Me2_3-18_bowtie_peak_33433	292	.	5.12290	31.21564	29.26530
chr7	97205527	97217627	clt_Me2_3-18_bowtie_peak_35848	414	.	7.21700	43.59352	41.49525
chr2	157852120	157864218	clt_Me2_3-18_bowtie_peak_24054	380	.	6.66266	40.07140	38.02714
chr2	75533938	75546035	clt_Me2_3-18_bowtie_peak_22555	449	.	6.76588	47.04595	44.91076
chr11	69388444	69400539	clt_Me2_3-18_bowtie_peak_6415	545	.	6.92779	56.73293	54.51525
chr18	38083188	38095261	clt_Me2_3-18_bowtie_peak_18869	261	.	6.43687	28.08567	26.15387
chr5	144391487	144403560	clt_Me2_3-18_bowtie_peak_31868	270	.	6.24542	28.96035	27.02567
chr8	73357065	73369087	clt_Me2_3-18_bowtie_peak_37772	489	.	6.28320	51.16023	48.99900
chr1	180257505	180269517	clt_Me2_3-18_bowtie_peak_2389	385	.	6.90404	40.59913	38.51374
chr8	63426375	63438384	clt_Me2_3-18_bowtie_peak_37574	460	.	9.32636	48.11953	46.00631
chr3	157689959	157701945	clt_Me2_3-18_bowtie_peak_26779	503	.	9.03661	52.56626	50.36494
chr3	127588428	127600407	clt_Me2_3-18_bowtie_peak_26352	501	.	8.98913	52.32908	50.13472
chrX	71205842	71217804	clt_Me2_3-18_bowtie_peak_41715	330	.	6.82411	35.07967	33.08295
chr15	73572107	73584060	clt_Me2_3-18_bowtie_peak_14242	397	.	5.27860	41.81838	39.75797
chr8	87422629	87434557	clt_Me2_3-18_bowtie_peak_38060	421	.	5.92306	44.24454	42.15845
chr14	52808546	52820454	clt_Me2_3-18_bowtie_peak_12558	353	.	7.00987	37.39023	35.37553
chr11	116431316	116443221	clt_Me2_3-18_bowtie_peak_8026	440	.	6.05655	46.11853	44.02270
chr1	75205087	75216983	clt_Me2_3-18_bowtie_peak_868	695	.	7.62255	71.95097	69.53673
chr18	57025185	57037077	clt_Me2_3-18_bowtie_peak_19103	263	.	5.52084	28.30608	26.38045
chr17	48586004	48597891	clt_Me2_3-18_bowtie_peak_17692	387	.	5.67397	40.77444	38.74016
chr14	71017649	71029491	clt_Me2_3-18_bowtie_peak_13002	606	.	7.51171	62.90896	60.62489
chr19	10087010	10098845	clt_Me2_3-18_bowtie_peak_19985	547	.	6.68922	56.96088	54.71487
chr1	93434280	93446105	clt_Me2_3-18_bowtie_peak_1137	457	.	6.40081	47.82978	45.70822
chr5	144278438	144290224	clt_Me2_3-18_bowtie_peak_31860	344	.	5.44288	36.49801	34.45703
chr14	67609381	67621159	clt_Me2_3-18_bowtie_peak_12933	454	.	7.13766	47.60652	45.47761
chrX	11573682	11585427	clt_Me2_3-18_bowtie_peak_41339	328	.	6.40307	34.78995	32.80624
chr17	33845194	33856938	clt_Me2_3-18_bowtie_peak_17267	575	.	8.69887	59.80964	57.57021
chr11	11625077	11636797	clt_Me2_3-18_bowtie_peak_5332	235	.	5.17255	25.44834	23.54772
chr11	32184603	32196274	clt_Me2_3-18_bowtie_peak_5654	385	.	6.88861	40.57455	38.52329
chr10	127771946	127783608	clt_Me2_3-18_bowtie_peak_5073	418	.	6.56259	43.93672	41.84418
chr13	51737247	51748882	clt_Me2_3-18_bowtie_peak_10717	550	.	8.24251	57.23438	55.00224
chr1	183072647	183084276	clt_Me2_3-18_bowtie_peak_2492	502	.	7.69351	52.40447	50.23964
chr19	12645254	12656878	clt_Me2_3-18_bowtie_peak_20070	308	.	6.28165	32.83242	30.87253
chr16	76363107	76374729	clt_Me2_3-18_bowtie_peak_16186	451	.	6.81694	47.31199	45.18034
chr15	5087905	5099521	clt_Me2_3-18_bowtie_peak_13466	415	.	7.24256	43.59577	41.50944
chr17	28959219	28970830	clt_Me2_3-18_bowtie_peak_17081	438	.	5.79635	45.90913	43.81652
chr1	157880635	157892244	clt_Me2_3-18_bowtie_peak_1875	521	.	8.18738	54.36147	52.16411
chr4	11115434	11127018	clt_Me2_3-18_bowtie_peak_26908	567	.	9.63792	59.06212	56.77267
chr9	70497804	70509383	clt_Me2_3-18_bowtie_peak_40171	476	.	8.31740	49.75256	47.60183
chr1	152941195	152952768	clt_Me2_3-18_bowtie_peak_1726	205	.	5.58007	22.39088	20.52894
chr6	31346137	31357706	clt_Me2_3-18_bowtie_peak_32466	296	.	5.75040	31.61119	29.66719
chr4	132083098	132094665	clt_Me2_3-18_bowtie_peak_28684	690	.	8.76304	71.47438	69.09082
chr4	147411632	147423192	clt_Me2_3-18_bowtie_peak_29219	427	.	5.87043	44.84565	42.75974
chr2	23416559	23428115	clt_Me2_3-18_bowtie_peak_21457	389	.	8.70545	41.00152	38.94893
chr11	72499791	72511346	clt_Me2_3-18_bowtie_peak_6540	373	.	7.06773	39.37073	37.30013
chr11	70458970	70470521	clt_Me2_3-18_bowtie_peak_6489	641	.	7.49663	66.46662	64.12756
chr4	62171424	62182959	clt_Me2_3-18_bowtie_peak_27595	591	.	6.82449	61.39590	59.12258
chr9	100976725	100988233	clt_Me2_3-18_bowtie_peak_40645	594	.	8.63675	61.81526	59.49756
chr4	40790779	40802280	clt_Me2_3-18_bowtie_peak_27129	590	.	7.25424	61.31589	59.01709
chr10	43310804	43322289	clt_Me2_3-18_bowtie_peak_3457	329	.	6.31967	34.95898	32.97864
chr8	59988800	60000279	clt_Me2_3-18_bowtie_peak_37549	324	.	6.57309	34.39244	32.40384
chr4	101318922	101330392	clt_Me2_3-18_bowtie_peak_27914	396	.	7.06210	41.75282	39.66632
chr15	97670570	97682039	clt_Me2_3-18_bowtie_peak_14902	260	.	5.18640	27.95115	26.02621
chr12	31588578	31600045	clt_Me2_3-18_bowtie_peak_8535	659	.	9.46860	68.36546	65.99519
chr5	31513085	31524535	clt_Me2_3-18_bowtie_peak_29854	412	.	6.76977	43.39433	41.29466
chr11	105039322	105050766	clt_Me2_3-18_bowtie_peak_7661	428	.	7.11129	45.00914	42.89442
chr8	87354114	87365550	clt_Me2_3-18_bowtie_peak_38054	502	.	6.57272	52.46203	50.29498
chr5	143812151	143823584	clt_Me2_3-18_bowtie_peak_31833	332	.	5.95688	35.23540	33.24493
chr15	80636524	80647952	clt_Me2_3-18_bowtie_peak_14525	57	.	3.61233	7.43151	5.73082
chr4	135405881	135417299	clt_Me2_3-18_bowtie_peak_28925	358	.	6.02786	37.88271	35.85141
chr10	82446758	82458171	clt_Me2_3-18_bowtie_peak_4271	393	.	5.85057	41.39035	39.31794
chrX	7412855	7424255	clt_Me2_3-18_bowtie_peak_41270	273	.	6.55087	29.27070	27.33774
chr2	121852383	121863782	clt_Me2_3-18_bowtie_peak_23283	384	.	7.48399	40.50716	38.43384
chr4	134478119	134489518	clt_Me2_3-18_bowtie_peak_28869	488	.	7.20753	51.01054	48.81167
chr2	109117615	109129009	clt_Me2_3-18_bowtie_peak_23034	488	.	9.45803	51.04959	48.87097
chr6	56737642	56749026	clt_Me2_3-18_bowtie_peak_32940	399	.	7.04022	42.08451	39.97862
chr2	154614496	154625872	clt_Me2_3-18_bowtie_peak_23930	399	.	6.77022	42.00971	39.90417
chr14	69934528	69945894	clt_Me2_3-18_bowtie_peak_12963	423	.	5.36406	44.47007	42.38366
chr3	142539086	142550451	clt_Me2_3-18_bowtie_peak_26537	513	.	9.45990	53.60524	51.39953
chr17	32244498	32255858	clt_Me2_3-18_bowtie_peak_17208	395	.	5.66799	41.67336	39.59317
chr1	181473757	181485106	clt_Me2_3-18_bowtie_peak_2415	430	.	7.73114	45.19120	43.04749
chr7	111055944	111067288	clt_Me2_3-18_bowtie_peak_36124	297	.	7.98323	31.69510	29.72759
chr18	63842474	63853813	clt_Me2_3-18_bowtie_peak_19234	388	.	7.85442	40.88332	38.80082
chr18	39640667	39652003	clt_Me2_3-18_bowtie_peak_18924	364	.	7.12975	38.50856	36.46551
chr2	153345597	153356931	clt_Me2_3-18_bowtie_peak_23879	384	.	6.16445	40.53886	38.49433
chr11	117683365	117694695	clt_Me2_3-18_bowtie_peak_8075	365	.	5.15101	38.58351	36.55939
chr11	69726285	69737587	clt_Me2_3-18_bowtie_peak_6446	741	.	7.99102	76.58138	74.10001
chr1	157253979	157265275	clt_Me2_3-18_bowtie_peak_1855	323	.	7.02644	34.34548	32.36110
chrX	82817977	82829265	clt_Me2_3-18_bowtie_peak_41780	324	.	8.96297	34.43246	32.43486
chr13	23771555	23782833	clt_Me2_3-18_bowtie_peak_10188	410	.	8.25401	43.14054	41.05154
chr8	125215620	125226867	clt_Me2_3-18_bowtie_peak_38770	292	.	4.77806	31.16646	29.21651
chr5	105946968	105958212	clt_Me2_3-18_bowtie_peak_30818	418	.	7.20279	43.94722	41.84273
chr3	19085601	19096842	clt_Me2_3-18_bowtie_peak_24653	415	.	6.42681	43.67382	41.59124
chr11	116475844	116487083	clt_Me2_3-18_bowtie_peak_8030	423	.	5.63563	44.40043	42.31273
chr11	53833105	53844295	clt_Me2_3-18_bowtie_peak_6007	542	.	6.62247	56.52262	54.29232
chr12	86302276	86313458	clt_Me2_3-18_bowtie_peak_9347	516	.	7.85796	53.88099	51.67781
chr7	148742268	148753440	clt_Me2_3-18_bowtie_peak_36849	425	.	6.43667	44.62092	42.52762
chr11	69658791	69669962	clt_Me2_3-18_bowtie_peak_6438	345	.	5.34212	36.53149	34.51864
chr7	128003389	128014548	clt_Me2_3-18_bowtie_peak_36408	268	.	5.74245	28.73869	26.80038
chr8	125065114	125076262	clt_Me2_3-18_bowtie_peak_38758	690	.	7.24616	71.37986	69.01829
chr16	92691353	92702494	clt_Me2_3-18_bowtie_peak_16389	528	.	6.82618	55.06395	52.81554
chr14	121750707	121761847	clt_Me2_3-18_bowtie_peak_13409	162	.	4.11891	18.05110	16.22125
chr7	4690351	4701469	clt_Me2_3-18_bowtie_peak_34508	501	.	6.54715	52.33466	50.14066
chr9	107464660	107475774	clt_Me2_3-18_bowtie_peak_40780	555	.	6.14493	57.77082	55.57184
chr4	129007417	129018530	clt_Me2_3-18_bowtie_peak_28530	363	.	6.33386	38.35598	36.31906
chr5	44609579	44620676	clt_Me2_3-18_bowtie_peak_30081	466	.	7.11545	48.75293	46.62819
chr10	116577768	116588855	clt_Me2_3-18_bowtie_peak_4776	513	.	8.08671	53.56842	51.39562
chr2	84677992	84689074	clt_Me2_3-18_bowtie_peak_22721	588	.	7.28026	61.12450	58.87811
chr5	115500654	115511732	clt_Me2_3-18_bowtie_peak_31108	174	.	4.90975	19.32667	17.48913
chr1	9786456	9797533	clt_Me2_3-18_bowtie_peak_32	373	.	7.12303	39.40795	37.35487
chr8	13199082	13210159	clt_Me2_3-18_bowtie_peak_37063	460	.	6.79950	48.13660	46.00671
chr11	107268309	107279384	clt_Me2_3-18_bowtie_peak_7755	243	.	5.24002	26.27440	24.36620
chrX	7538935	7550000	clt_Me2_3-18_bowtie_peak_41280	361	.	7.81106	38.13781	36.11774
chr16	56067708	56078764	clt_Me2_3-18_bowtie_peak_16073	368	.	7.02593	38.91796	36.89202
chr3	68805951	68816997	clt_Me2_3-18_bowtie_peak_25239	462	.	8.44654	48.48402	46.24856
chr11	104294988	104306031	clt_Me2_3-18_bowtie_peak_7631	482	.	9.41924	50.44177	48.27217
chr13	23588784	23599819	clt_Me2_3-18_bowtie_peak_10177	455	.	8.47280	47.68657	45.55910
chr19	5840931	5851966	clt_Me2_3-18_bowtie_peak_19830	481	.	6.62997	50.27083	48.14520
chr14	121763219	121774251	clt_Me2_3-18_bowtie_peak_13410	396	.	6.31741	41.70908	39.64523
chr9	42904634	42915658	clt_Me2_3-18_bowtie_peak_39417	465	.	8.14996	48.65916	46.54180
chr9	24946661	24957684	clt_Me2_3-18_bowtie_peak_39196	550	.	9.59903	57.38278	55.09554
chr11	98599627	98610646	clt_Me2_3-18_bowtie_peak_7354	422	.	6.22456	44.36087	42.23911
chr5	135661628	135672637	clt_Me2_3-18_bowtie_peak_31587	349	.	6.34560	36.98826	34.98529
chr17	5490221	5501229	clt_Me2_3-18_bowtie_peak_16569	517	.	6.92938	53.91650	51.72030
chr14	79878077	79889077	clt_Me2_3-18_bowtie_peak_13192	480	.	7.11323	50.21145	48.06559
chr13	34397034	34408032	clt_Me2_3-18_bowtie_peak_10347	168	.	4.82962	18.66174	16.83037
chr2	167450605	167461596	clt_Me2_3-18_bowtie_peak_24281	605	.	6.93916	62.81542	60.52436
chr18	67728088	67739074	clt_Me2_3-18_bowtie_peak_19325	204	.	5.29897	22.34322	20.47423
chr8	112386712	112397687	clt_Me2_3-18_bowtie_peak_38492	498	.	8.28548	51.98546	49.83422
chr16	49767817	49778788	clt_Me2_3-18_bowtie_peak_16007	372	.	7.44749	39.32832	37.29792
chr5	100398433	100409399	clt_Me2_3-18_bowtie_peak_30708	453	.	8.50143	47.46938	45.31843
chr19	44366077	44377041	clt_Me2_3-18_bowtie_peak_20726	507	.	6.77722	52.90976	50.73218
chr3	58217286	58228229	clt_Me2_3-18_bowtie_peak_25060	668	.	9.35722	69.19666	66.83849
chr1	71139829	71150771	clt_Me2_3-18_bowtie_peak_765	372	.	6.72689	39.31924	37.27691
chr2	163461153	163472094	clt_Me2_3-18_bowtie_peak_24136	399	.	7.41398	42.06173	39.99043
chr11	109325681	109336611	clt_Me2_3-18_bowtie_peak_7801	389	.	5.83595	40.96949	38.91909
chr9	95453618	95464543	clt_Me2_3-18_bowtie_peak_40510	191	.	4.73967	21.03451	19.18471
chr4	135726760	135737668	clt_Me2_3-18_bowtie_peak_28952	633	.	7.20634	65.60899	63.33419
chr3	94905931	94916839	clt_Me2_3-18_bowtie_peak_25699	375	.	7.00834	39.57222	37.51215
chr16	8828290	8839184	clt_Me2_3-18_bowtie_peak_15253	343	.	5.78214	36.33134	34.32117
chr11	20529654	20540546	clt_Me2_3-18_bowtie_peak_5440	552	.	8.03775	57.49004	55.27381
chr17	71633743	71644632	clt_Me2_3-18_bowtie_peak_17999	247	.	5.30189	26.67166	24.75476
chr8	107819541	107830429	clt_Me2_3-18_bowtie_peak_38365	532	.	6.71917	55.44855	53.21880
chr16	35762242	35773126	clt_Me2_3-18_bowtie_peak_15847	544	.	7.46863	56.66618	54.41644
chr11	94867216	94878093	clt_Me2_3-18_bowtie_peak_7176	483	.	6.80026	50.54240	48.37474
chr13	49056207	49067079	clt_Me2_3-18_bowtie_peak_10679	478	.	6.95583	49.95350	47.81773
chr13	23520639	23531501	clt_Me2_3-18_bowtie_peak_10171	567	.	8.74881	58.99693	56.70148
chr10	41961317	41972177	clt_Me2_3-18_bowtie_peak_3410	346	.	6.34742	36.64190	34.63657
chr12	72930159	72941014	clt_Me2_3-18_bowtie_peak_8960	394	.	6.08866	41.49148	39.42683
chr6	119956337	119967163	clt_Me2_3-18_bowtie_peak_33844	163	.	6.10538	18.11834	16.30257
chr7	16628461	16639284	clt_Me2_3-18_bowtie_peak_34604	533	.	6.63554	55.58174	53.36586
chr8	96701053	96711864	clt_Me2_3-18_bowtie_peak_38236	542	.	6.84162	56.47300	54.27365
chr4	120679679	120690481	clt_Me2_3-18_bowtie_peak_28320	345	.	6.49491	36.57524	34.55856
chr19	4553676	4564470	clt_Me2_3-18_bowtie_peak_19748	269	.	5.06671	28.84403	26.92425
chr4	118957611	118968394	clt_Me2_3-18_bowtie_peak_28262	390	.	6.55294	41.17055	39.07097
chr11	120090736	120101518	clt_Me2_3-18_bowtie_peak_8164	429	.	6.93646	45.07281	42.99763
chr5	138695819	138706601	clt_Me2_3-18_bowtie_peak_31709	441	.	6.36602	46.29548	44.16998
chr4	134417829	134428579	clt_Me2_3-18_bowtie_peak_28864	605	.	7.34928	62.79314	60.51313
chr1	138027338	138038069	clt_Me2_3-18_bowtie_peak_1605	323	.	5.18694	34.32024	32.32827
chr16	18423298	18434028	clt_Me2_3-18_bowtie_peak_15464	646	.	7.20456	66.98258	64.69887
chr7	91797527	91808255	clt_Me2_3-18_bowtie_peak_35800	269	.	7.30025	28.87512	26.94699
chr8	34488150	34498872	clt_Me2_3-18_bowtie_peak_37294	468	.	7.65286	49.00906	46.85649
chr10	80031703	80042419	clt_Me2_3-18_bowtie_peak_4148	843	.	8.27823	86.90981	84.33943
chr6	86024010	86034724	clt_Me2_3-18_bowtie_peak_33266	477	.	6.06163	49.82745	47.70095
chr4	138746992	138757702	clt_Me2_3-18_bowtie_peak_29050	252	.	4.82890	27.19866	25.27712
chr16	49795344	49806041	clt_Me2_3-18_bowtie_peak_16011	272	.	6.29809	29.14136	27.20631
chr5	115459832	115470529	clt_Me2_3-18_bowtie_peak_31102	408	.	6.46700	42.94763	40.87320
chr9	57604794	57615487	clt_Me2_3-18_bowtie_peak_39772	481	.	6.12360	50.34921	48.19216
chr11	16848605	16859298	clt_Me2_3-18_bowtie_peak_5372	353	.	7.13759	37.43824	35.37108
chr19	57431974	57442662	clt_Me2_3-18_bowtie_peak_21047	415	.	6.58096	43.67990	41.57936
chr11	65581224	65591906	clt_Me2_3-18_bowtie_peak_6330	187	.	5.72669	20.55468	18.72139
chr8	87896607	87907288	clt_Me2_3-18_bowtie_peak_38086	481	.	6.95673	50.25974	48.11893
chr5	116469153	116479831	clt_Me2_3-18_bowtie_peak_31164	497	.	6.81287	51.90475	49.73190
chr19	46110630	46121303	clt_Me2_3-18_bowtie_peak_20806	528	.	6.80053	55.03419	52.83852
chr6	38795685	38806353	clt_Me2_3-18_bowtie_peak_32609	78	.	3.83322	9.53796	7.80736
chr2	72809890	72820542	clt_Me2_3-18_bowtie_peak_22461	496	.	9.55440	51.89408	49.63688
chr4	134314191	134324836	clt_Me2_3-18_bowtie_peak_28853	507	.	6.39211	52.93354	50.75821
chr11	117637530	117648166	clt_Me2_3-18_bowtie_peak_8071	582	.	6.29501	60.54780	58.28955
chr7	29737771	29748385	clt_Me2_3-18_bowtie_peak_34945	357	.	6.04715	37.80204	35.79537
chr3	51217251	51227852	clt_Me2_3-18_bowtie_peak_24957	356	.	6.23365	37.70916	35.69611
chr12	119533874	119544472	clt_Me2_3-18_bowtie_peak_9885	558	.	8.97070	58.05675	55.82060
chr11	104402154	104412741	clt_Me2_3-18_bowtie_peak_7636	321	.	6.79444	34.12807	32.12405
chr16	16982829	16993391	clt_Me2_3-18_bowtie_peak_15388	399	.	6.93340	42.08621	39.99490
chr13	24891202	24901755	clt_Me2_3-18_bowtie_peak_10243	529	.	8.11033	55.22582	52.95702
chr17	29167628	29178169	clt_Me2_3-18_bowtie_peak_17098	450	.	6.62200	47.19719	45.04702
chr1	129668461	129678999	clt_Me2_3-18_bowtie_peak_1322	401	.	7.22614	42.22998	40.15013
chr5	143574726	143585252	clt_Me2_3-18_bowtie_peak_31816	170	.	4.57274	18.88873	17.04397
chr3	89220285	89230808	clt_Me2_3-18_bowtie_peak_25580	481	.	6.69696	50.27475	48.11227
chr5	22046823	22057340	clt_Me2_3-18_bowtie_peak_29668	496	.	8.21255	51.82519	49.63255
chr14	21513229	21523744	clt_Me2_3-18_bowtie_peak_12054	449	.	6.70592	47.03055	44.90494
chr9	58500843	58511358	clt_Me2_3-18_bowtie_peak_39806	260	.	5.69125	27.97540	26.04511
chr1	63156534	63167033	clt_Me2_3-18_bowtie_peak_674	358	.	6.33264	37.89558	35.87548
chr4	133303735	133314228	clt_Me2_3-18_bowtie_peak_28784	542	.	7.28120	56.53045	54.29231
chr9	14177651	14188136	clt_Me2_3-18_bowtie_peak_39008	395	.	5.61048	41.57530	39.51981
chr14	79928814	79939291	clt_Me2_3-18_bowtie_peak_13198	411	.	8.29309	43.19479	41.12235
chr5	77374208	77384684	clt_Me2_3-18_bowtie_peak_30487	517	.	7.53844	53.97856	51.77099
chrX	100669764	100680240	clt_Me2_3-18_bowtie_peak_41927	121	.	4.85422	13.97439	12.19210
chr14	69918701	69929174	clt_Me2_3-18_bowtie_peak_12961	284	.	4.59849	30.40445	28.44909
chr6	119980802	119991274	clt_Me2_3-18_bowtie_peak_33846	606	.	8.86814	63.00779	60.63759
chr7	108001691	108012156	clt_Me2_3-18_bowtie_peak_36037	312	.	4.91482	33.16837	31.20866
chr5	44593210	44603669	clt_Me2_3-18_bowtie_peak_30079	109	.	4.73881	12.69775	10.93095
chr7	86412117	86422573	clt_Me2_3-18_bowtie_peak_35632	476	.	6.79349	49.81716	47.68544
chr1	36144384	36154831	clt_Me2_3-18_bowtie_peak_229	274	.	4.69087	29.34619	27.41275
chr18	24359337	24369778	clt_Me2_3-18_bowtie_peak_18655	494	.	8.47048	51.64414	49.47706
chr19	41867542	41877981	clt_Me2_3-18_bowtie_peak_20641	336	.	5.77533	35.69735	33.67541
chr3	116560527	116570964	clt_Me2_3-18_bowtie_peak_26207	602	.	9.26162	62.56760	60.24764
chr11	98764699	98775134	clt_Me2_3-18_bowtie_peak_7372	513	.	6.96181	53.49389	51.30720
chr8	97506760	97517175	clt_Me2_3-18_bowtie_peak_38287	475	.	5.59741	49.66798	47.51019
chr11	78879708	78890122	clt_Me2_3-18_bowtie_peak_6769	323	.	5.25887	34.33595	32.36742
chr1	36124204	36134616	clt_Me2_3-18_bowtie_peak_228	541	.	6.61438	56.35443	54.15244
chr19	54013759	54024167	clt_Me2_3-18_bowtie_peak_20966	308	.	6.38839	32.83344	30.87018
chr9	59135208	59145605	clt_Me2_3-18_bowtie_peak_39817	293	.	4.89443	31.28421	29.32839
chr4	109075322	109085716	clt_Me2_3-18_bowtie_peak_28070	514	.	6.64694	53.63076	51.45411
chr5	111263022	111273414	clt_Me2_3-18_bowtie_peak_30979	451	.	6.52985	47.28490	45.16134
chr8	23968318	23978704	clt_Me2_3-18_bowtie_peak_37156	280	.	5.58348	29.94704	28.00562
chr5	35314193	35324577	clt_Me2_3-18_bowtie_peak_29975	337	.	5.06667	35.77380	33.79043
chrX	8847740	8858122	clt_Me2_3-18_bowtie_peak_41311	309	.	7.78722	32.88899	30.92415
chr13	21806089	21816465	clt_Me2_3-18_bowtie_peak_10131	577	.	8.99648	60.01931	57.77890
chr8	74936471	74946840	clt_Me2_3-18_bowtie_peak_37848	370	.	5.51501	39.08714	37.04353
chr11	109469963	109480325	clt_Me2_3-18_bowtie_peak_7815	676	.	8.83893	69.94450	67.60753
chr11	83103284	83113645	clt_Me2_3-18_bowtie_peak_6872	495	.	7.33218	51.71858	49.52501
chr11	98440783	98451141	clt_Me2_3-18_bowtie_peak_7347	684	.	7.55785	70.76530	68.42489
chr5	21846614	21856969	clt_Me2_3-18_bowtie_peak_29664	327	.	6.28242	34.78041	32.79465
chr6	91105343	91115693	clt_Me2_3-18_bowtie_peak_33451	363	.	5.81769	38.39227	36.35219
chr11	55281261	55291604	clt_Me2_3-18_bowtie_peak_6063	396	.	5.78212	41.73479	39.66460
chr5	147053881	147064224	clt_Me2_3-18_bowtie_peak_31918	215	.	5.65448	23.42643	21.55827
chr6	119967991	119978327	clt_Me2_3-18_bowtie_peak_33845	81	.	4.40379	9.84983	8.12045
chr16	94789385	94799718	clt_Me2_3-18_bowtie_peak_16456	340	.	6.37885	36.01860	34.02718
chr10	80316067	80326378	clt_Me2_3-18_bowtie_peak_4170	616	.	6.60739	63.91714	61.60424
chr15	36569887	36580196	clt_Me2_3-18_bowtie_peak_13793	318	.	5.74615	33.78497	31.80958
chr9	57484938	57495226	clt_Me2_3-18_bowtie_peak_39765	359	.	5.71032	37.92903	35.90444
chr7	105318050	105328338	clt_Me2_3-18_bowtie_peak_35932	570	.	6.85604	59.28403	57.03195
chr17	25222623	25232910	clt_Me2_3-18_bowtie_peak_16890	403	.	5.37835	42.41467	40.36250
chr17	35970281	35980565	clt_Me2_3-18_bowtie_peak_17396	461	.	6.62577	48.23488	46.10055
chr7	36335935	36346208	clt_Me2_3-18_bowtie_peak_35091	435	.	6.55242	45.71769	43.58783
chr10	53786633	53796906	clt_Me2_3-18_bowtie_peak_3597	476	.	6.87187	49.80530	47.67007
chr4	114760854	114771125	clt_Me2_3-18_bowtie_peak_28118	328	.	5.17948	34.80521	32.81058
chr3	96051153	96061420	clt_Me2_3-18_bowtie_peak_25769	288	.	6.91019	30.77459	28.82509
chr14	46269168	46279430	clt_Me2_3-18_bowtie_peak_12423	568	.	8.57107	59.06767	56.81318
chr2	132071576	132081833	clt_Me2_3-18_bowtie_peak_23566	659	.	10.53756	68.28620	65.95173
chr7	71076751	71087008	clt_Me2_3-18_bowtie_peak_35409	503	.	6.53792	52.57920	50.36916
chr18	67599350	67609605	clt_Me2_3-18_bowtie_peak_19315	308	.	5.68685	32.81882	30.83953
chr9	64018250	64028502	clt_Me2_3-18_bowtie_peak_39959	509	.	8.26449	53.20521	50.99805
chr17	5502775	5513019	clt_Me2_3-18_bowtie_peak_16570	385	.	7.06465	40.54583	38.50867
chr12	102313110	102323335	clt_Me2_3-18_bowtie_peak_9563	411	.	6.64296	43.24890	41.17209
chr5	115774848	115785054	clt_Me2_3-18_bowtie_peak_31129	436	.	6.89955	45.76843	43.64970
chr19	29137798	29147996	clt_Me2_3-18_bowtie_peak_20296	398	.	6.52716	41.92729	39.86459
chr15	67000452	67010633	clt_Me2_3-18_bowtie_peak_14185	621	.	7.65107	64.49287	62.19566
chr2	153167962	153178135	clt_Me2_3-18_bowtie_peak_23867	473	.	8.12660	49.45760	47.31404
chr3	135487092	135497239	clt_Me2_3-18_bowtie_peak_26450	525	.	7.94545	54.79583	52.59039
chr4	87444863	87455007	clt_Me2_3-18_bowtie_peak_27728	592	.	12.19078	61.53942	59.26677
chr3	89190897	89201037	clt_Me2_3-18_bowtie_peak_25578	347	.	5.61786	36.77685	34.76881
chr3	146066280	146076414	clt_Me2_3-18_bowtie_peak_26609	440	.	6.39130	46.18048	44.07446
chr15	77798709	77808835	clt_Me2_3-18_bowtie_peak_14377	430	.	6.34517	45.11681	43.03303
chr8	108128247	108138356	clt_Me2_3-18_bowtie_peak_38389	371	.	5.56131	39.13616	37.11178
chr11	115366659	115376749	clt_Me2_3-18_bowtie_peak_7944	594	.	7.18366	61.67791	59.40791
chr17	10504808	10514892	clt_Me2_3-18_bowtie_peak_16652	368	.	7.22050	38.90381	36.86235
chr4	118705026	118715110	clt_Me2_3-18_bowtie_peak_28248	292	.	5.90916	31.23069	29.28316
chr15	64208442	64218524	clt_Me2_3-18_bowtie_peak_14151	419	.	6.80457	44.00288	41.91919
chr4	34496789	34506869	clt_Me2_3-18_bowtie_peak_27082	278	.	5.64504	29.78385	27.85080
chr14	68329625	68339689	clt_Me2_3-18_bowtie_peak_12945	563	.	8.16764	58.57527	56.34483
chr2	26763926	26773989	clt_Me2_3-18_bowtie_peak_21568	558	.	6.33427	58.00478	55.80350
chr13	55310162	55320224	clt_Me2_3-18_bowtie_peak_10813	524	.	7.26536	54.67989	52.47588
chr5	129505929	129515986	clt_Me2_3-18_bowtie_peak_31473	423	.	5.75981	44.49092	42.39626
chr5	104194312	104204362	clt_Me2_3-18_bowtie_peak_30783	179	.	4.78416	19.78315	17.94800
chr1	167692586	167702630	clt_Me2_3-18_bowtie_peak_2122	667	.	7.87661	69.05954	66.70663
chr7	66482476	66492510	clt_Me2_3-18_bowtie_peak_35387	372	.	7.02971	39.26476	37.22119
chr13	102313973	102323998	clt_Me2_3-18_bowtie_peak_11569	351	.	6.79828	37.17953	35.17563
chr9	66194359	66204378	clt_Me2_3-18_bowtie_peak_40073	502	.	8.14038	52.44482	50.25937
chr7	106738778	106748790	clt_Me2_3-18_bowtie_peak_35976	533	.	6.80015	55.51347	53.31034
chr9	48164936	48174947	clt_Me2_3-18_bowtie_peak_39540	231	.	5.24541	25.04765	23.16066
chr15	96283445	96293439	clt_Me2_3-18_bowtie_peak_14843	389	.	7.34406	41.10314	38.98658
chr16	4551282	4561274	clt_Me2_3-18_bowtie_peak_15189	467	.	5.71705	48.93265	46.79054
chr1	176099220	176109206	clt_Me2_3-18_bowtie_peak_2341	470	.	9.83171	49.21661	47.05356
chr13	76147396	76157382	clt_Me2_3-18_bowtie_peak_11152	575	.	9.23851	59.83737	57.58470
chr12	114059886	114069871	clt_Me2_3-18_bowtie_peak_9823	420	.	6.41779	44.16143	42.03360
chr5	147041460	147051441	clt_Me2_3-18_bowtie_peak_31917	482	.	7.94235	50.35169	48.21189
chr17	87838855	87848834	clt_Me2_3-18_bowtie_peak_18330	391	.	7.97287	41.21087	39.11869
chr11	4992909	5002888	clt_Me2_3-18_bowtie_peak_5220	425	.	6.23114	44.64139	42.54106
chr7	109390220	109400184	clt_Me2_3-18_bowtie_peak_36095	420	.	6.42647	44.12240	42.02426
chr10	90626080	90636037	clt_Me2_3-18_bowtie_peak_4400	417	.	6.85625	43.80123	41.72277
chr8	72871741	72881694	clt_Me2_3-18_bowtie_peak_37725	417	.	5.43608	43.82393	41.72480
chr3	51136917	51146860	clt_Me2_3-18_bowtie_peak_24945	467	.	7.42012	48.91580	46.74825
chr6	120614260	120624198	clt_Me2_3-18_bowtie_peak_33879	462	.	7.06097	48.40732	46.29370
chr15	77578011	77587941	clt_Me2_3-18_bowtie_peak_14361	385	.	5.93349	40.62098	38.59364
chr11	68871458	68881387	clt_Me2_3-18_bowtie_peak_6382	566	.	6.80811	58.87891	56.63219
chr7	16983662	16993590	clt_Me2_3-18_bowtie_peak_34622	686	.	7.85852	71.00237	68.63408
chr17	71531343	71541269	clt_Me2_3-18_bowtie_peak_17992	428	.	5.97552	44.99865	42.89413
chr9	21759113	21769033	clt_Me2_3-18_bowtie_peak_39140	480	.	6.36621	50.23557	48.08728
chr6	120779150	120789069	clt_Me2_3-18_bowtie_peak_33882	477	.	7.62984	49.87854	47.72568
chr10	79726599	79736516	clt_Me2_3-18_bowtie_peak_4121	496	.	6.96234	51.83361	49.67836
chr3	105596986	105606901	clt_Me2_3-18_bowtie_peak_26023	450	.	7.30831	47.18808	45.06260
chr4	43969935	43979844	clt_Me2_3-18_bowtie_peak_27232	423	.	5.89638	44.42732	42.34437
chr8	87223304	87233211	clt_Me2_3-18_bowtie_peak_38044	565	.	6.88113	58.73326	56.50314
chr7	91025463	91035369	clt_Me2_3-18_bowtie_peak_35784	472	.	6.19388	49.38899	47.26877
chr3	88751485	88761383	clt_Me2_3-18_bowtie_peak_25547	424	.	7.43791	44.58193	42.44338
chr10	7669380	7679276	clt_Me2_3-18_bowtie_peak_2815	341	.	6.69380	36.13976	34.13904
chr3	83836956	83846847	clt_Me2_3-18_bowtie_peak_25365	554	.	7.71139	57.70278	55.46359
chr15	51814652	51824536	clt_Me2_3-18_bowtie_peak_13945	224	.	5.67364	24.37653	22.49377
chr8	26723894	26733761	clt_Me2_3-18_bowtie_peak_37217	343	.	7.24392	36.32854	34.30664
chr17	35131627	35141487	clt_Me2_3-18_bowtie_peak_17342	691	.	7.64782	71.55708	69.19901
chr5	115517246	115527096	clt_Me2_3-18_bowtie_peak_31109	382	.	7.21701	40.32389	38.28598
chr2	84637517	84647361	clt_Me2_3-18_bowtie_peak_22716	453	.	7.01337	47.50879	45.38495
chr2	34601428	34611253	clt_Me2_3-18_bowtie_peak_21869	388	.	8.05013	40.92021	38.85024
chr14	71100167	71109990	clt_Me2_3-18_bowtie_peak_13006	142	.	5.42648	16.08303	14.28092
chr12	103210092	103219912	clt_Me2_3-18_bowtie_peak_9569	392	.	6.65579	41.32497	39.27023
chr1	181729304	181739118	clt_Me2_3-18_bowtie_peak_2430	450	.	7.50727	47.19960	45.06557
chr11	58725403	58735216	clt_Me2_3-18_bowtie_peak_6120	508	.	6.84833	53.00153	50.81602
chr16	44136434	44146246	clt_Me2_3-18_bowtie_peak_15950	436	.	6.89467	45.79225	43.69334
chr8	73139671	73149474	clt_Me2_3-18_bowtie_peak_37749	219	.	4.64282	23.78324	21.91616
chr1	137907415	137917213	clt_Me2_3-18_bowtie_peak_1601	424	.	7.25458	44.56808	42.49058
chr15	44288152	44297949	clt_Me2_3-18_bowtie_peak_13911	641	.	11.35738	66.50052	64.18662
chr1	135025503	135035296	clt_Me2_3-18_bowtie_peak_1461	609	.	7.76258	63.24407	60.94647
chr17	30744389	30754180	clt_Me2_3-18_bowtie_peak_17165	453	.	8.06675	47.49144	45.38323
chr7	140886830	140896617	clt_Me2_3-18_bowtie_peak_36717	549	.	6.63149	57.14109	54.94114
chr14	17074740	17084521	clt_Me2_3-18_bowtie_peak_11985	548	.	8.79095	57.02190	54.81454
chr5	137727634	137737414	clt_Me2_3-18_bowtie_peak_31667	669	.	7.27477	69.26588	66.90569
chr11	68930614	68940391	clt_Me2_3-18_bowtie_peak_6388	608	.	7.72421	63.14571	60.82400
chr13	91595772	91605532	clt_Me2_3-18_bowtie_peak_11277	382	.	8.04098	40.27874	38.22694
chr7	29160023	29169782	clt_Me2_3-18_bowtie_peak_34910	576	.	7.24302	59.93469	57.69448
chr2	169950854	169960604	clt_Me2_3-18_bowtie_peak_24349	499	.	7.31101	52.06261	49.90764
chr10	57829354	57839088	clt_Me2_3-18_bowtie_peak_3624	424	.	8.38344	44.52920	42.43386
chr5	108693997	108703721	clt_Me2_3-18_bowtie_peak_30922	481	.	7.29258	50.31058	48.11941
chr13	99577063	99586784	clt_Me2_3-18_bowtie_peak_11499	580	.	9.43149	60.33835	58.06354
chr3	96064624	96074344	clt_Me2_3-18_bowtie_peak_25770	453	.	6.58170	47.48477	45.38620
chr19	45514907	45524617	clt_Me2_3-18_bowtie_peak_20768	419	.	8.54214	44.04620	41.95069
chr4	125773402	125783099	clt_Me2_3-18_bowtie_peak_28428	470	.	6.05917	49.21173	47.04603
chr1	132609533	132619225	clt_Me2_3-18_bowtie_peak_1371	547	.	7.41959	57.06087	54.79469
chr8	123058299	123067985	clt_Me2_3-18_bowtie_peak_38707	592	.	6.74433	61.55397	59.25784
chr9	14166985	14176670	clt_Me2_3-18_bowtie_peak_39007	214	.	5.33655	23.36232	21.48916
chr6	87531821	87541502	clt_Me2_3-18_bowtie_peak_33330	280	.	4.62438	29.96888	28.00351
chr3	101962777	101972457	clt_Me2_3-18_bowtie_peak_25937	328	.	5.48471	34.86084	32.86660
chr6	108777270	108786942	clt_Me2_3-18_bowtie_peak_33645	275	.	4.82224	29.46157	27.52458
chr1	155593780	155603448	clt_Me2_3-18_bowtie_peak_1814	420	.	6.50959	44.10353	42.03392
chr15	5185413	5195079	clt_Me2_3-18_bowtie_peak_13470	502	.	6.80277	52.50533	50.28103
chr5	115714116	115723776	clt_Me2_3-18_bowtie_peak_31123	590	.	8.36699	61.26525	59.00631
chr10	110599628	110609286	clt_Me2_3-18_bowtie_peak_4691	563	.	8.63570	58.69381	56.39275
chr5	118926532	118936188	clt_Me2_3-18_bowtie_peak_31209	346	.	5.89304	36.70947	34.69864
chr1	129995594	130005246	clt_Me2_3-18_bowtie_peak_1332	413	.	7.75043	43.37735	41.30527
chr5	32769284	32778929	clt_Me2_3-18_bowtie_peak_29885	148	.	4.67233	16.58894	14.80011
chr17	34252581	34262226	clt_Me2_3-18_bowtie_peak_17297	672	.	7.44551	69.57364	67.23174
chr8	124470775	124480420	clt_Me2_3-18_bowtie_peak_38737	441	.	6.08404	46.24456	44.13272
chr14	103740706	103750345	clt_Me2_3-18_bowtie_peak_13262	443	.	7.22194	46.46967	44.35884
chr15	98431645	98441280	clt_Me2_3-18_bowtie_peak_14925	542	.	6.99378	56.46406	54.25806
chr5	138037656	138047284	clt_Me2_3-18_bowtie_peak_31682	341	.	5.42097	36.16615	34.16031
chr6	47537601	47547229	clt_Me2_3-18_bowtie_peak_32712	519	.	8.01386	54.13393	51.95194
chr11	11734239	11743862	clt_Me2_3-18_bowtie_peak_5340	314	.	5.86557	33.36909	31.40654
chr9	63863993	63873608	clt_Me2_3-18_bowtie_peak_39946	434	.	6.34636	45.59010	43.48870
chr13	94261362	94270971	clt_Me2_3-18_bowtie_peak_11336	509	.	7.61426	53.08969	50.91129
chr5	28641737	28651345	clt_Me2_3-18_bowtie_peak_29775	342	.	6.53948	36.27905	34.28549
chr14	27345474	27355068	clt_Me2_3-18_bowtie_peak_12171	406	.	6.36984	42.76096	40.69099
chr15	53029741	53039334	clt_Me2_3-18_bowtie_peak_13957	355	.	8.02187	37.63773	35.59842
chr8	107842415	107852008	clt_Me2_3-18_bowtie_peak_38367	608	.	8.05179	63.18278	60.89764
chr10	127526464	127536053	clt_Me2_3-18_bowtie_peak_5059	622	.	7.52893	64.58288	62.28530
chr17	36130497	36140080	clt_Me2_3-18_bowtie_peak_17410	375	.	6.97992	39.63878	37.58644
chr7	108463448	108473026	clt_Me2_3-18_bowtie_peak_36060	232	.	4.73662	25.17224	23.28145
chr1	133417832	133427400	clt_Me2_3-18_bowtie_peak_1405	503	.	6.44613	52.57963	50.38868
chr1	162716058	162725614	clt_Me2_3-18_bowtie_peak_1991	461	.	8.30970	48.27879	46.14864
chr13	94070509	94080063	clt_Me2_3-18_bowtie_peak_11321	358	.	6.07104	37.81194	35.80519
chr1	33680271	33689817	clt_Me2_3-18_bowtie_peak_180	169	.	5.30730	18.74860	16.90512
chr11	86163043	86172588	clt_Me2_3-18_bowtie_peak_6972	291	.	6.49788	31.10595	29.13547
chr5	73576746	73586290	clt_Me2_3-18_bowtie_peak_30388	428	.	6.55876	44.91116	42.82950
chr6	91058780	91068323	clt_Me2_3-18_bowtie_peak_33444	500	.	6.45749	52.23647	50.05052
chr2	120386632	120396171	clt_Me2_3-18_bowtie_peak_23237	430	.	6.84507	45.18799	43.06686
chr11	87858300	87867838	clt_Me2_3-18_bowtie_peak_7051	513	.	8.72126	53.57747	51.32915
chr10	59335589	59345109	clt_Me2_3-18_bowtie_peak_3670	525	.	6.79090	54.75812	52.56970
chr11	46247921	46257432	clt_Me2_3-18_bowtie_peak_5807	431	.	9.08748	45.31120	43.17660
chr18	67399831	67409337	clt_Me2_3-18_bowtie_peak_19302	483	.	7.84104	50.48897	48.33600
chr1	163176679	163186181	clt_Me2_3-18_bowtie_peak_2011	449	.	6.75389	47.07273	44.95927
chr10	80596407	80605900	clt_Me2_3-18_bowtie_peak_4192	593	.	7.34644	61.63036	59.36666
chr9	110431745	110441238	clt_Me2_3-18_bowtie_peak_40905	349	.	6.20920	36.93671	34.91088
chr1	161160674	161170157	clt_Me2_3-18_bowtie_peak_1953	651	.	10.82494	67.43842	65.10576
chr2	119441251	119450733	clt_Me2_3-18_bowtie_peak_23201	533	.	8.50884	55.57992	53.35588
chr1	135690104	135699584	clt_Me2_3-18_bowtie_peak_1488	514	.	6.32690	53.63330	51.46456
chr17	84579454	84588923	clt_Me2_3-18_bowtie_peak_18248	615	.	7.54248	63.82421	61.53104
chr2	69654025	69663486	clt_Me2_3-18_bowtie_peak_22330	333	.	6.13797	35.35409	33.35979
chr19	12078741	12088191	clt_Me2_3-18_bowtie_peak_20060	718	.	9.51737	74.21622	71.82613
chr14	79914013	79923458	clt_Me2_3-18_bowtie_peak_13196	391	.	7.34805	41.20973	39.16196
chr14	31828744	31838188	clt_Me2_3-18_bowtie_peak_12251	506	.	7.62340	52.87220	50.67144
chr10	92622116	92631554	clt_Me2_3-18_bowtie_peak_4416	480	.	8.19431	50.21099	48.07167
chr10	41527319	41536746	clt_Me2_3-18_bowtie_peak_3384	628	.	8.30161	65.13216	62.81265
chr10	85483729	85493155	clt_Me2_3-18_bowtie_peak_4329	582	.	9.40323	60.44037	58.20146
chr19	8966103	8975523	clt_Me2_3-18_bowtie_peak_19954	461	.	6.44598	48.26952	46.14463
chr3	100481612	100491032	clt_Me2_3-18_bowtie_peak_25896	627	.	8.80683	65.09726	62.78943
chr12	29487848	29497267	clt_Me2_3-18_bowtie_peak_8524	195	.	4.69679	21.40610	19.54804
chr3	87708997	87718413	clt_Me2_3-18_bowtie_peak_25488	443	.	6.37439	46.48695	44.35054
chr19	37276942	37286349	clt_Me2_3-18_bowtie_peak_20513	523	.	8.36164	54.62094	52.35057
chr8	113815926	113825331	clt_Me2_3-18_bowtie_peak_38529	282	.	6.77018	30.18879	28.25030
chr5	139672019	139681420	clt_Me2_3-18_bowtie_peak_31721	480	.	6.19202	50.24368	48.07408
chr5	37078819	37088220	clt_Me2_3-18_bowtie_peak_30014	292	.	5.77789	31.22645	29.28032
chr4	44173784	44183174	clt_Me2_3-18_bowtie_peak_27244	454	.	8.24642	47.60894	45.44850
chr11	77988634	77998022	clt_Me2_3-18_bowtie_peak_6728	792	.	8.77210	81.72927	79.24570
chr9	13626921	13636309	clt_Me2_3-18_bowtie_peak_39001	526	.	8.66661	54.81531	52.60781
chr18	57131826	57141212	clt_Me2_3-18_bowtie_peak_19110	396	.	7.66118	41.71456	39.66786
chr10	40014101	40023485	clt_Me2_3-18_bowtie_peak_3333	452	.	7.02517	47.40184	45.28173
chr7	97189104	97198487	clt_Me2_3-18_bowtie_peak_35846	306	.	6.52461	32.64590	30.67561
chr9	24286963	24296327	clt_Me2_3-18_bowtie_peak_39186	330	.	7.19914	35.04915	33.05663
chr11	6367770	6377130	clt_Me2_3-18_bowtie_peak_5272	602	.	9.15178	62.52692	60.22700
chr2	103629757	103639108	clt_Me2_3-18_bowtie_peak_22960	343	.	6.17718	36.31977	34.33308
chr6	83398670	83408019	clt_Me2_3-18_bowtie_peak_33204	288	.	5.22503	30.84194	28.88538
chr17	47727898	47737244	clt_Me2_3-18_bowtie_peak_17645	518	.	6.40046	54.06272	51.89769
chr11	117657187	117666530	clt_Me2_3-18_bowtie_peak_8073	475	.	6.46723	49.72367	47.58923
chr11	69564961	69574296	clt_Me2_3-18_bowtie_peak_6431	466	.	7.13985	48.77264	46.60573
chr16	22850747	22860078	clt_Me2_3-18_bowtie_peak_15566	632	.	9.06894	65.63454	63.26051
chr6	90566516	90575842	clt_Me2_3-18_bowtie_peak_33429	718	.	7.67448	74.27079	71.89621
chr8	36649435	36658758	clt_Me2_3-18_bowtie_peak_37366	267	.	5.30756	28.66454	26.73901
chr1	95693414	95702734	clt_Me2_3-18_bowtie_peak_1182	530	.	7.31009	55.32207	53.08384
chr11	121292832	121302149	clt_Me2_3-18_bowtie_peak_8235	570	.	7.45583	59.30776	57.07068
chr5	37121780	37131095	clt_Me2_3-18_bowtie_peak_30020	286	.	5.21715	30.60555	28.65056
chr10	74975496	74984808	clt_Me2_3-18_bowtie_peak_3938	644	.	7.45313	66.75694	64.45586
chr9	54544509	54553820	clt_Me2_3-18_bowtie_peak_39684	516	.	7.40970	53.82360	51.66063
chr3	129580838	129590148	clt_Me2_3-18_bowtie_peak_26370	305	.	6.06262	32.47016	30.50384
chr7	128016478	128025775	clt_Me2_3-18_bowtie_peak_36409	381	.	5.87677	40.18126	38.14245
chr2	18872073	18881370	clt_Me2_3-18_bowtie_peak_21380	208	.	5.87709	22.67676	20.80362
chr5	112704431	112713728	clt_Me2_3-18_bowtie_peak_31003	283	.	5.03811	30.25782	28.30554
chr13	107796739	107806027	clt_Me2_3-18_bowtie_peak_11666	94	.	4.67689	11.16740	9.41832
chr5	38895747	38905020	clt_Me2_3-18_bowtie_peak_30047	244	.	5.11310	26.33305	24.42414
chr3	75752553	75761817	clt_Me2_3-18_bowtie_peak_25276	399	.	6.80075	42.05725	39.97054
chr3	60372075	60381336	clt_Me2_3-18_bowtie_peak_25126	159	.	5.51639	17.74002	15.91434
chr13	37916535	37925795	clt_Me2_3-18_bowtie_peak_10441	542	.	6.72080	56.48226	54.21878
chr2	84548688	84557944	clt_Me2_3-18_bowtie_peak_22708	460	.	7.02721	48.18607	46.05681
chr14	31937549	31946803	clt_Me2_3-18_bowtie_peak_12256	547	.	7.05182	57.03832	54.76196
chr4	132063161	132072415	clt_Me2_3-18_bowtie_peak_28682	469	.	6.35268	49.17961	46.98965
chr6	118957715	118966964	clt_Me2_3-18_bowtie_peak_33819	303	.	6.85656	32.26209	30.30371
chr2	103317175	103326422	clt_Me2_3-18_bowtie_peak_22946	490	.	7.49294	51.19840	49.04739
chr19	12864595	12873839	clt_Me2_3-18_bowtie_peak_20072	564	.	9.13084	58.69461	56.41256
chr18	6484317	6493550	clt_Me2_3-18_bowtie_peak_18451	423	.	8.07691	44.51447	42.39017
chr11	86475674	86484907	clt_Me2_3-18_bowtie_peak_6988	269	.	6.56304	28.88985	26.96069
chr7	125252717	125261948	clt_Me2_3-18_bowtie_peak_36353	528	.	7.35620	55.04272	52.85733
chr15	8390591	8399819	clt_Me2_3-18_bowtie_peak_13530	618	.	9.25127	64.18543	61.88998
chr17	35180848	35190072	clt_Me2_3-18_bowtie_peak_17346	595	.	7.64067	61.79791	59.51048
chr9	59500912	59510113	clt_Me2_3-18_bowtie_peak_39829	237	.	5.12912	25.65321	23.75384
chr4	15191787	15200980	clt_Me2_3-18_bowtie_peak_26959	553	.	8.87608	57.58220	55.31530
chr7	142782905	142792088	clt_Me2_3-18_bowtie_peak_36732	113	.	3.58173	13.10981	11.33916
chr1	136350904	136360085	clt_Me2_3-18_bowtie_peak_1529	407	.	7.43036	42.83778	40.76955
chr1	9730229	9739406	clt_Me2_3-18_bowtie_peak_29	699	.	10.02786	72.35965	69.90771
chr5	68200800	68209976	clt_Me2_3-18_bowtie_peak_30334	479	.	6.89518	50.06528	47.93080
chr6	57770295	57779461	clt_Me2_3-18_bowtie_peak_32966	390	.	7.38712	41.14103	39.09997
chr2	31932519	31941683	clt_Me2_3-18_bowtie_peak_21778	660	.	7.34346	68.34157	66.00423
chr15	76076431	76085594	clt_Me2_3-18_bowtie_peak_14293	563	.	7.25846	58.53075	56.32274
chr5	74457007	74466168	clt_Me2_3-18_bowtie_peak_30414	670	.	8.86250	69.35951	67.02682
chr10	61962908	61972054	clt_Me2_3-18_bowtie_peak_3758	342	.	6.44483	36.26472	34.26696
chr7	82754401	82763544	clt_Me2_3-18_bowtie_peak_35592	399	.	7.41921	41.94947	39.90490
chr2	53046066	53055206	clt_Me2_3-18_bowtie_peak_22131	423	.	8.54249	44.49547	42.38488
chr2	151561274	151570413	clt_Me2_3-18_bowtie_peak_23793	440	.	6.79710	46.16341	44.07190
chr10	53755294	53764428	clt_Me2_3-18_bowtie_peak_3596	329	.	7.18980	34.97587	32.98001
chr3	135099762	135108875	clt_Me2_3-18_bowtie_peak_26435	450	.	8.61620	47.16761	45.01382
chrX	39500901	39510000	clt_Me2_3-18_bowtie_peak_41508	315	.	8.03577	33.53292	31.55912
chr13	97833858	97842951	clt_Me2_3-18_bowtie_peak_11448	401	.	6.99610	42.19188	40.11096
chr19	60859153	60868242	clt_Me2_3-18_bowtie_peak_21113	573	.	9.39866	59.67327	57.37276
chr12	71080196	71089284	clt_Me2_3-18_bowtie_peak_8923	263	.	5.66931	28.22227	26.31858
chr10	80284949	80294036	clt_Me2_3-18_bowtie_peak_4167	272	.	5.07144	29.20847	27.25727
chr19	32549213	32558300	clt_Me2_3-18_bowtie_peak_20405	221	.	6.49118	24.05624	22.16845
chr10	80818974	80828058	clt_Me2_3-18_bowtie_peak_4215	389	.	5.21544	41.03355	38.97153
chr9	63890696	63899772	clt_Me2_3-18_bowtie_peak_39949	400	.	5.73889	42.07570	40.02260
chr4	124478573	124487646	clt_Me2_3-18_bowtie_peak_28402	288	.	4.97704	30.78613	28.84206
chr17	48543188	48552260	clt_Me2_3-18_bowtie_peak_17688	588	.	7.81611	61.15365	58.82772
chr13	9091309	9100379	clt_Me2_3-18_bowtie_peak_9954	421	.	8.11765	44.19617	42.11717
chr3	101400770	101409832	clt_Me2_3-18_bowtie_peak_25925	408	.	5.79046	42.91339	40.84642
chr1	107556545	107565602	clt_Me2_3-18_bowtie_peak_1215	464	.	8.29054	48.64816	46.49118
chr16	92818282	92827336	clt_Me2_3-18_bowtie_peak_16401	408	.	5.97674	42.91725	40.85508
chr19	17395455	17404506	clt_Me2_3-18_bowtie_peak_20144	314	.	6.71276	33.44668	31.47593
chr19	5265253	5274304	clt_Me2_3-18_bowtie_peak_19786	428	.	7.25671	44.98769	42.88108
chr1	193394317	193403367	clt_Me2_3-18_bowtie_peak_2674	519	.	7.67325	54.17435	51.96755
chr12	32627535	32636582	clt_Me2_3-18_bowtie_peak_8558	283	.	6.40147	30.28481	28.33866
chr8	73282931	73291975	clt_Me2_3-18_bowtie_peak_37762	475	.	6.12068	49.74909	47.58228
chr10	69587643	69596683	clt_Me2_3-18_bowtie_peak_3900	197	.	4.93894	21.64275	19.78548
chr19	55326583	55335615	clt_Me2_3-18_bowtie_peak_20985	346	.	5.78452	36.65544	34.64236
chr15	102234379	102243408	clt_Me2_3-18_bowtie_peak_15117	273	.	5.40112	29.30906	27.36398
chr2	35354394	35363410	clt_Me2_3-18_bowtie_peak_21915	200	.	4.64649	21.92276	20.05265
chrX	139111748	139120763	clt_Me2_3-18_bowtie_peak_42109	323	.	6.91603	34.31913	32.33858
chr3	95080649	95089659	clt_Me2_3-18_bowtie_peak_25708	521	.	6.67345	54.38291	52.18067
chr4	21702491	21711501	clt_Me2_3-18_bowtie_peak_26989	486	.	8.53460	50.79540	48.64116
chr9	99142337	99151338	clt_Me2_3-18_bowtie_peak_40600	380	.	6.21776	40.12536	38.06749
chr14	66892682	66901682	clt_Me2_3-18_bowtie_peak_12921	292	.	5.37818	31.21181	29.27398
chr17	32414407	32423399	clt_Me2_3-18_bowtie_peak_17219	396	.	7.08401	41.72723	39.66936
chr11	84915307	84924297	clt_Me2_3-18_bowtie_peak_6931	232	.	7.12234	25.17654	23.28012
chr11	29068847	29077836	clt_Me2_3-18_bowtie_peak_5569	428	.	6.89235	44.94648	42.80762
chr10	30467276	30476261	clt_Me2_3-18_bowtie_peak_3237	334	.	8.25068	35.44647	33.45124
chr17	48406854	48415836	clt_Me2_3-18_bowtie_peak_17677	194	.	4.80708	21.33885	19.48432
chr13	63661783	63670761	clt_Me2_3-18_bowtie_peak_10981	701	.	8.06971	72.49620	70.11427
chr12	112209644	112218620	clt_Me2_3-18_bowtie_peak_9736	594	.	6.69479	61.70686	59.47295
chr14	99439398	99448374	clt_Me2_3-18_bowtie_peak_13224	418	.	6.33779	43.92114	41.85883
chr19	8890216	8899191	clt_Me2_3-18_bowtie_peak_19947	640	.	8.18096	66.48904	64.08408
chr1	23922014	23930987	clt_Me2_3-18_bowtie_peak_157	309	.	7.82281	32.88170	30.90870
chr9	77949061	77958030	clt_Me2_3-18_bowtie_peak_40345	620	.	7.90203	64.34290	62.05892
chr6	135110473	135119438	clt_Me2_3-18_bowtie_peak_34211	453	.	6.40824	47.48777	45.37050
chr11	50133040	50142001	clt_Me2_3-18_bowtie_peak_5885	610	.	9.02980	63.45757	61.08772
chr19	56617041	56626002	clt_Me2_3-18_bowtie_peak_21028	407	.	6.76293	42.89422	40.76941
chr12	81210319	81219279	clt_Me2_3-18_bowtie_peak_9185	570	.	7.03309	59.24851	57.01103
chr16	38087323	38096277	clt_Me2_3-18_bowtie_peak_15892	673	.	9.41973	69.79820	67.33012
chr8	122891293	122900238	clt_Me2_3-18_bowtie_peak_38690	353	.	5.07264	37.32857	35.33028
chr19	30103791	30112734	clt_Me2_3-18_bowtie_peak_20347	368	.	6.68342	38.90725	36.87723
chr19	10051522	10060455	clt_Me2_3-18_bowtie_peak_19981	504	.	6.82440	52.65468	50.47303
chr18	35085301	35094229	clt_Me2_3-18_bowtie_peak_18762	494	.	7.43910	51.61990	49.41938
chr11	97042992	97051920	clt_Me2_3-18_bowtie_peak_7276	414	.	6.60949	43.63978	41.49799
chr7	52376894	52385819	clt_Me2_3-18_bowtie_peak_35224	559	.	6.31364	58.13926	55.91217
chr11	120160779	120169704	clt_Me2_3-18_bowtie_peak_8166	417	.	5.42415	43.87532	41.79120
chr5	31478964	31487881	clt_Me2_3-18_bowtie_peak_29850	444	.	6.92805	46.60706	44.41464
chr5	130415823	130424734	clt_Me2_3-18_bowtie_peak_31493	452	.	7.73766	47.40886	45.28716
chr6	121040995	121049902	clt_Me2_3-18_bowtie_peak_33895	166	.	3.78144	18.40868	16.60296
chr2	48799224	48808127	clt_Me2_3-18_bowtie_peak_22078	355	.	7.21151	37.58413	35.57877
chr15	99475439	99484338	clt_Me2_3-18_bowtie_peak_14993	453	.	7.51935	47.53982	45.38042
chr3	137630343	137639239	clt_Me2_3-18_bowtie_peak_26483	398	.	6.47932	41.92003	39.87506
chr11	74384168	74393064	clt_Me2_3-18_bowtie_peak_6567	248	.	4.71251	26.80439	24.89178
chr19	36985911	36994807	clt_Me2_3-18_bowtie_peak_20499	460	.	5.74064	48.20513	46.04471
chr15	31457707	31466601	clt_Me2_3-18_bowtie_peak_13696	390	.	6.21397	41.14375	39.06422
chr17	84512114	84521004	clt_Me2_3-18_bowtie_peak_18240	64	.	2.84488	8.20599	6.49733
chr9	59327253	59336134	clt_Me2_3-18_bowtie_peak_39824	512	.	8.30968	53.42073	51.21668
chr2	78707562	78716442	clt_Me2_3-18_bowtie_peak_22621	352	.	6.64641	37.21976	35.20760
chr2	150858387	150867266	clt_Me2_3-18_bowtie_peak_23784	478	.	7.40730	50.02648	47.84142
chr13	36291306	36300184	clt_Me2_3-18_bowtie_peak_10403	92	.	4.46541	10.97192	9.22920
chr18	83078629	83087503	clt_Me2_3-18_bowtie_peak_19623	195	.	5.17720	21.38936	19.52534
chr4	109110745	109119614	clt_Me2_3-18_bowtie_peak_28074	302	.	5.71888	32.26083	30.28156
chr18	10024377	10033245	clt_Me2_3-18_bowtie_peak_18485	486	.	9.05522	50.81635	48.62507
chr19	32306914	32315780	clt_Me2_3-18_bowtie_peak_20385	599	.	8.70081	62.18668	59.92743
chr9	26833944	26842810	clt_Me2_3-18_bowtie_peak_39207	449	.	6.71521	47.06712	44.93231
chr19	37447288	37456148	clt_Me2_3-18_bowtie_peak_20524	482	.	5.73413	50.48065	48.24189
chr3	96022500	96031359	clt_Me2_3-18_bowtie_peak_25766	540	.	7.27387	56.26645	54.07452
chr12	16900227	16909066	clt_Me2_3-18_bowtie_peak_8401	377	.	6.59968	39.82522	37.75153
chr9	56917306	56926140	clt_Me2_3-18_bowtie_peak_39736	707	.	7.70770	73.15724	70.73035
chr14	73718455	73727286	clt_Me2_3-18_bowtie_peak_13042	499	.	8.81036	52.10100	49.93959
chr2	167168353	167177176	clt_Me2_3-18_bowtie_peak_24266	289	.	5.55625	30.89655	28.95383
chr10	43324939	43333761	clt_Me2_3-18_bowtie_peak_3458	226	.	6.52227	24.51997	22.63133
chr9	51854786	51863599	clt_Me2_3-18_bowtie_peak_39636	391	.	7.05059	41.14839	39.11762
chr3	103716500	103725312	clt_Me2_3-18_bowtie_peak_25972	621	.	9.74457	64.47356	62.13451
chr9	58429095	58437901	clt_Me2_3-18_bowtie_peak_39802	362	.	7.06342	38.25098	36.22315
chr11	74530203	74539004	clt_Me2_3-18_bowtie_peak_6577	510	.	8.60959	53.25159	51.04313
chr12	25777282	25786076	clt_Me2_3-18_bowtie_peak_8490	136	.	3.93586	15.46114	13.67087
chr2	78719905	78728699	clt_Me2_3-18_bowtie_peak_22623	304	.	7.06884	32.45274	30.46745
chr1	180246225	180255016	clt_Me2_3-18_bowtie_peak_2388	547	.	8.59714	57.04572	54.78917
chr1	162998474	163007265	clt_Me2_3-18_bowtie_peak_2003	456	.	7.09787	47.79008	45.66449
chr12	106243332	106252117	clt_Me2_3-18_bowtie_peak_9627	398	.	5.57709	41.97472	39.88221
chr11	116391603	116400383	clt_Me2_3-18_bowtie_peak_8023	527	.	6.16188	54.89730	52.70844
chr10	59739710	59748489	clt_Me2_3-18_bowtie_peak_3692	228	.	4.41295	24.69141	22.80734
chr18	55144536	55153312	clt_Me2_3-18_bowtie_peak_19070	360	.	7.14965	38.06525	36.03879
chr2	150829490	150838265	clt_Me2_3-18_bowtie_peak_23783	432	.	7.31105	45.37838	43.27460
chr13	17889756	17898527	clt_Me2_3-18_bowtie_peak_10042	542	.	8.90873	56.48649	54.26427
chr9	58089786	58098556	clt_Me2_3-18_bowtie_peak_39791	564	.	7.59150	58.68147	56.44399
chr6	38499055	38507824	clt_Me2_3-18_bowtie_peak_32588	427	.	8.17568	44.86191	42.76717
chr19	6126011	6134780	clt_Me2_3-18_bowtie_peak_19849	421	.	6.86606	44.21729	42.14650
chr5	33988137	33996900	clt_Me2_3-18_bowtie_peak_29921	449	.	6.85908	47.06784	44.95179
chr4	125873676	125882438	clt_Me2_3-18_bowtie_peak_28433	432	.	6.95407	45.41350	43.29841
chr11	77975479	77984238	clt_Me2_3-18_bowtie_peak_6727	445	.	5.64903	46.62862	44.51664
chrX	160856902	160865660	clt_Me2_3-18_bowtie_peak_42281	236	.	6.76773	25.58083	23.68342
chr18	84253482	84262240	clt_Me2_3-18_bowtie_peak_19631	572	.	8.05456	59.49537	57.27996
chr19	37305550	37314304	clt_Me2_3-18_bowtie_peak_20516	484	.	6.31563	50.57130	48.41026
chrX	50715577	50724327	clt_Me2_3-18_bowtie_peak_41624	312	.	8.30637	33.26095	31.28027
chr11	86492452	86501201	clt_Me2_3-18_bowtie_peak_6991	464	.	7.51487	48.69564	46.48782
chr15	82995212	83003958	clt_Me2_3-18_bowtie_peak_14632	657	.	7.22707	68.13695	65.78413
chr8	126538604	126547349	clt_Me2_3-18_bowtie_peak_38852	375	.	5.62900	39.58934	37.52542
chr10	89142167	89150904	clt_Me2_3-18_bowtie_peak_4384	275	.	5.60960	29.50094	27.58056
chr8	23164379	23173113	clt_Me2_3-18_bowtie_peak_37126	519	.	7.81573	54.18477	51.97997
chr13	22025200	22033931	clt_Me2_3-18_bowtie_peak_10151	525	.	9.70603	54.69264	52.52677
chr5	24998752	25007479	clt_Me2_3-18_bowtie_peak_29751	487	.	7.06645	50.89021	48.74905
chr2	18913083	18921804	clt_Me2_3-18_bowtie_peak_21384	504	.	8.21612	52.67153	50.49349
chr17	26639468	26648188	clt_Me2_3-18_bowtie_peak_16956	399	.	5.49204	42.01411	39.94284
chr10	23500427	23509142	clt_Me2_3-18_bowtie_peak_3133	434	.	6.64583	45.54150	43.45213
chr18	80451268	80459978	clt_Me2_3-18_bowtie_peak_19558	697	.	8.05943	72.10633	69.74115
chr4	62027375	62036082	clt_Me2_3-18_bowtie_peak_27585	170	.	6.03937	18.92904	17.08974
chr2	130796458	130805164	clt_Me2_3-18_bowtie_peak_23506	207	.	5.58160	22.58033	20.70587
chr18	61713396	61722099	clt_Me2_3-18_bowtie_peak_19181	357	.	6.53735	37.74599	35.71000
chr7	19849700	19858396	clt_Me2_3-18_bowtie_peak_34688	536	.	7.15780	55.81715	53.60661
chr3	137612950	137621630	clt_Me2_3-18_bowtie_peak_26481	198	.	4.95582	21.69563	19.83318
chr11	117847222	117855902	clt_Me2_3-18_bowtie_peak_8087	378	.	5.47156	39.85580	37.81617
chr15	12249690	12258363	clt_Me2_3-18_bowtie_peak_13593	479	.	6.80491	50.13131	47.96085
chr7	38885326	38893998	clt_Me2_3-18_bowtie_peak_35119	461	.	6.59532	48.23536	46.10360
chr7	29214275	29222945	clt_Me2_3-18_bowtie_peak_34913	434	.	8.25237	45.58168	43.47512
chr7	91039628	91048297	clt_Me2_3-18_bowtie_peak_35786	365	.	6.16629	38.56890	36.53323
chr12	112772875	112781541	clt_Me2_3-18_bowtie_peak_9774	411	.	6.54947	43.27090	41.17711
chr11	60587696	60596354	clt_Me2_3-18_bowtie_peak_6198	459	.	6.39884	48.09743	45.92415
chr13	45619116	45627772	clt_Me2_3-18_bowtie_peak_10611	236	.	5.33720	25.54487	23.66485
chr6	136414501	136423149	clt_Me2_3-18_bowtie_peak_34230	255	.	5.48544	27.44280	25.51710
chr3	153380534	153389177	clt_Me2_3-18_bowtie_peak_26718	338	.	5.61029	35.87572	33.85587
chr10	40922759	40931402	clt_Me2_3-18_bowtie_peak_3360	314	.	5.82560	33.41444	31.44107
chr15	35416354	35424996	clt_Me2_3-18_bowtie_peak_13750	277	.	7.94199	29.70909	27.77320
chr18	82639130	82647769	clt_Me2_3-18_bowtie_peak_19586	399	.	5.35453	42.02911	39.95647
chr1	138236630	138245266	clt_Me2_3-18_bowtie_peak_1615	567	.	8.39307	59.06738	56.78951
chr15	80627058	80635689	clt_Me2_3-18_bowtie_peak_14524	602	.	9.00313	62.58517	60.26488
chr4	19628447	19637076	clt_Me2_3-18_bowtie_peak_26976	416	.	8.42798	43.70213	41.62061
chr18	34936115	34944741	clt_Me2_3-18_bowtie_peak_18750	475	.	6.67762	49.70171	47.56874
chr7	28319772	28328397	clt_Me2_3-18_bowtie_peak_34877	336	.	5.57127	35.59865	33.60108
chr2	84515962	84524581	clt_Me2_3-18_bowtie_peak_22705	506	.	8.35499	52.90984	50.68911
chr2	52274048	52282662	clt_Me2_3-18_bowtie_peak_22115	454	.	8.36135	47.61654	45.45934
chr9	35069944	35078553	clt_Me2_3-18_bowtie_peak_39303	371	.	5.91698	39.29265	37.17709
chr5	117582489	117591094	clt_Me2_3-18_bowtie_peak_31173	698	.	8.68785	72.23003	69.81548
chr2	121330359	121338962	clt_Me2_3-18_bowtie_peak_23270	412	.	7.26402	43.28068	41.20123
chr12	117514445	117523046	clt_Me2_3-18_bowtie_peak_9861	482	.	6.98516	50.39209	48.25425
chr13	101542117	101550711	clt_Me2_3-18_bowtie_peak_11559	386	.	6.74129	40.77549	38.69749
chr9	111171721	111180315	clt_Me2_3-18_bowtie_peak_40940	530	.	7.66836	55.26514	53.02002
chr13	93358806	93367396	clt_Me2_3-18_bowtie_peak_11298	276	.	5.79038	29.53913	27.60334
chr4	131427617	131436207	clt_Me2_3-18_bowtie_peak_28631	498	.	7.63852	52.04230	49.81053
chr15	61868182	61876769	clt_Me2_3-18_bowtie_peak_14092	343	.	5.55654	36.37312	34.36718
chr7	88136411	88144995	clt_Me2_3-18_bowtie_peak_35740	462	.	7.41696	48.42132	46.28785
chr15	36532061	36540640	clt_Me2_3-18_bowtie_peak_13791	494	.	7.46913	51.58995	49.41097
chr18	56872698	56881275	clt_Me2_3-18_bowtie_peak_19096	35	.	2.67297	5.17166	3.51837
chr13	3536012	3544586	clt_Me2_3-18_bowtie_peak_9904	391	.	6.45084	41.25568	39.19121
chr11	58766311	58774880	clt_Me2_3-18_bowtie_peak_6124	665	.	8.75407	68.94579	66.58594
chr12	3302887	3311455	clt_Me2_3-18_bowtie_peak_8253	517	.	7.43066	53.98926	51.77361
chr4	70189132	70197695	clt_Me2_3-18_bowtie_peak_27639	337	.	6.20568	35.72310	33.71921
chr4	3604145	3612699	clt_Me2_3-18_bowtie_peak_26794	250	.	4.97433	26.94383	25.05053
chr6	35202134	35210685	clt_Me2_3-18_bowtie_peak_32548	636	.	8.13404	65.97159	63.66347
chr3	104661289	104669825	clt_Me2_3-18_bowtie_peak_26004	478	.	7.73451	49.96154	47.81160
chr4	135424745	135433279	clt_Me2_3-18_bowtie_peak_28926	489	.	7.37062	51.13620	48.95135
chr1	107884346	107892880	clt_Me2_3-18_bowtie_peak_1225	659	.	8.30656	68.36415	65.99433
chr7	25178754	25187285	clt_Me2_3-18_bowtie_peak_34767	498	.	7.10810	52.05357	49.88017
chr6	38382421	38390949	clt_Me2_3-18_bowtie_peak_32582	405	.	6.33902	42.62636	40.53551
chr11	59034432	59042959	clt_Me2_3-18_bowtie_peak_6136	392	.	5.75123	41.32230	39.23224
chr16	35979652	35988176	clt_Me2_3-18_bowtie_peak_15854	468	.	7.57708	49.05069	46.86852
chr19	4788505	4797028	clt_Me2_3-18_bowtie_peak_19758	294	.	5.69645	31.39950	29.43489
chr10	117275595	117284113	clt_Me2_3-18_bowtie_peak_4813	331	.	6.36202	35.15684	33.17828
chr19	4298442	4306953	clt_Me2_3-18_bowtie_peak_19736	233	.	4.36177	25.25093	23.35244
chr7	4603493	4612003	clt_Me2_3-18_bowtie_peak_34499	415	.	6.11713	43.69660	41.57711
chr16	91801618	91810128	clt_Me2_3-18_bowtie_peak_16360	444	.	7.25980	46.50732	44.42021
chr10	107597806	107606316	clt_Me2_3-18_bowtie_peak_4656	337	.	6.70975	35.79157	33.79422
chr3	153508350	153516853	clt_Me2_3-18_bowtie_peak_26735	488	.	8.61579	51.03623	48.86548
chr5	75970269	75978768	clt_Me2_3-18_bowtie_peak_30442	379	.	6.87096	39.99142	37.93774
chr5	89148704	89157203	clt_Me2_3-18_bowtie_peak_30538	535	.	8.29754	55.73851	53.55265
chr12	11269293	11277784	clt_Me2_3-18_bowtie_peak_8351	541	.	9.93713	56.41238	54.19192
chr2	160470933	160479423	clt_Me2_3-18_bowtie_peak_24090	488	.	8.98641	50.96027	48.82040
chr8	122812155	122820642	clt_Me2_3-18_bowtie_peak_38680	486	.	5.96698	50.81794	48.65875
chr19	60942737	60951220	clt_Me2_3-18_bowtie_peak_21120	522	.	7.58788	54.47472	52.27358
chr7	148377702	148386182	clt_Me2_3-18_bowtie_peak_36813	461	.	6.18592	48.30495	46.14124
chr7	142901239	142909716	clt_Me2_3-18_bowtie_peak_36737	529	.	9.35701	55.13167	52.90042
chr2	174151324	174159800	clt_Me2_3-18_bowtie_peak_24417	402	.	6.83593	42.26653	40.20599
chr1	38180581	38189053	clt_Me2_3-18_bowtie_peak_303	459	.	8.03834	48.07239	45.94096
chr4	45414606	45423077	clt_Me2_3-18_bowtie_peak_27276	553	.	7.63401	57.59894	55.33438
chr19	32829352	32837818	clt_Me2_3-18_bowtie_peak_20420	600	.	7.61930	62.36468	60.04121
chr6	136476585	136485046	clt_Me2_3-18_bowtie_peak_34235	191	.	5.75761	20.99468	19.15216
chr5	97447819	97456277	clt_Me2_3-18_bowtie_peak_30669	121	.	4.46686	13.88779	12.12797
chr7	118221078	118229534	clt_Me2_3-18_bowtie_peak_36246	465	.	8.22143	48.66179	46.50393
chr2	34625623	34634070	clt_Me2_3-18_bowtie_peak_21871	459	.	7.99701	48.05058	45.90810
chr9	45785662	45794108	clt_Me2_3-18_bowtie_peak_39513	379	.	6.47952	40.08315	37.98464
chr5	20383074	20391518	clt_Me2_3-18_bowtie_peak_29624	549	.	8.44837	57.23768	54.97451
chr12	41611327	41619765	clt_Me2_3-18_bowtie_peak_8679	233	.	5.96741	25.30873	23.39643
chr7	4757673	4766107	clt_Me2_3-18_bowtie_peak_34515	534	.	7.76263	55.65260	53.41963
chr10	66644744	66653178	clt_Me2_3-18_bowtie_peak_3828	433	.	8.75355	45.43674	43.34143
chr9	99452951	99461383	clt_Me2_3-18_bowtie_peak_40610	87	.	4.47896	10.53683	8.79372
chr18	75159232	75167663	clt_Me2_3-18_bowtie_peak_19456	477	.	7.47522	49.89615	47.74892
chr7	63268290	63276717	clt_Me2_3-18_bowtie_peak_35372	516	.	7.94129	53.80477	51.63476
chr8	70468360	70476786	clt_Me2_3-18_bowtie_peak_37629	369	.	7.57197	38.93377	36.91494
chr9	108206561	108214985	clt_Me2_3-18_bowtie_peak_40824	507	.	7.69110	52.96704	50.76923
chr14	21892436	21900857	clt_Me2_3-18_bowtie_peak_12084	627	.	9.42457	65.12510	62.79296
chr16	91644361	91652779	clt_Me2_3-18_bowtie_peak_16350	541	.	8.32855	56.41928	54.18569
chr9	20749753	20758170	clt_Me2_3-18_bowtie_peak_39067	348	.	5.46704	36.82046	34.82436
chr12	104626216	104634632	clt_Me2_3-18_bowtie_peak_9606	368	.	5.58621	38.86734	36.85231
chr7	148573186	148581599	clt_Me2_3-18_bowtie_peak_36833	426	.	6.00825	44.76284	42.62655
chr8	40067996	40076409	clt_Me2_3-18_bowtie_peak_37400	463	.	8.02813	48.50705	46.38089
chr12	56081255	56089666	clt_Me2_3-18_bowtie_peak_8801	431	.	7.79958	45.25476	43.14274
chr10	79444514	79452923	clt_Me2_3-18_bowtie_peak_4090	567	.	7.33408	59.01543	56.72724
chr9	107993158	108001559	clt_Me2_3-18_bowtie_peak_40812	628	.	7.53785	65.19510	62.88250
chr1	80330500	80338900	clt_Me2_3-18_bowtie_peak_924	396	.	7.60788	41.74530	39.65083
chr2	35049582	35057982	clt_Me2_3-18_bowtie_peak_21894	423	.	7.10160	44.57849	42.39663
chr10	86162065	86170457	clt_Me2_3-18_bowtie_peak_4345	385	.	5.95219	40.59342	38.53914
chr1	182777600	182785987	clt_Me2_3-18_bowtie_peak_2478	576	.	7.81593	59.93758	57.67642
chr7	28269057	28277436	clt_Me2_3-18_bowtie_peak_34872	414	.	6.24480	43.52889	41.43703
chr5	140207134	140215511	clt_Me2_3-18_bowtie_peak_31746	681	.	7.18796	70.54762	68.16550
chr1	64777918	64786295	clt_Me2_3-18_bowtie_peak_713	771	.	8.38440	79.69291	77.16874
chr13	96436834	96445208	clt_Me2_3-18_bowtie_peak_11402	407	.	7.37110	42.80965	40.74737
chr10	79576697	79585070	clt_Me2_3-18_bowtie_peak_4106	469	.	5.90659	49.10648	46.97456
chr13	22005072	22013442	clt_Me2_3-18_bowtie_peak_10149	520	.	8.63368	54.24306	52.00349
chr3	95115028	95123395	clt_Me2_3-18_bowtie_peak_25710	449	.	6.43841	47.08399	44.95713
chr4	55360909	55369270	clt_Me2_3-18_bowtie_peak_27440	431	.	8.18970	45.25326	43.14470
chr10	4538250	4546609	clt_Me2_3-18_bowtie_peak_2767	570	.	8.80219	59.37267	57.08463
chr13	113534324	113542682	clt_Me2_3-18_bowtie_peak_11823	337	.	6.48772	35.73981	33.74331
chr9	40606307	40614664	clt_Me2_3-18_bowtie_peak_39365	404	.	7.34545	42.48761	40.40269
chr6	85399855	85408212	clt_Me2_3-18_bowtie_peak_33250	493	.	6.72317	51.50433	49.31879
chr8	72560424	72568781	clt_Me2_3-18_bowtie_peak_37698	475	.	7.06385	49.77452	47.55825
chr10	126723769	126732121	clt_Me2_3-18_bowtie_peak_5021	669	.	7.64900	69.33400	66.97372
chr7	151968019	151976361	clt_Me2_3-18_bowtie_peak_36934	354	.	5.39736	37.45847	35.43623
chr18	85017602	85025936	clt_Me2_3-18_bowtie_peak_19645	437	.	6.86484	45.87212	43.75243
chr16	57120528	57128857	clt_Me2_3-18_bowtie_peak_16082	383	.	7.38871	40.39079	38.35266
chr12	25571141	25579466	clt_Me2_3-18_bowtie_peak_8481	313	.	6.11768	33.35675	31.38649
chr3	143861167	143869479	clt_Me2_3-18_bowtie_peak_26543	516	.	8.03611	53.85236	51.68064
chr11	113539056	113547363	clt_Me2_3-18_bowtie_peak_7875	614	.	8.18725	63.72985	61.42130
chr4	59446284	59454587	clt_Me2_3-18_bowtie_peak_27537	332	.	5.30819	35.26768	33.27457
chr6	28205219	28213521	clt_Me2_3-18_bowtie_peak_32353	455	.	7.89601	47.72029	45.59488
chr19	46573905	46582204	clt_Me2_3-18_bowtie_peak_20828	677	.	8.01161	70.12067	67.76033
chr13	21258069	21266368	clt_Me2_3-18_bowtie_peak_10100	596	.	8.61358	61.93556	59.63697
chr10	41237331	41245625	clt_Me2_3-18_bowtie_peak_3374	475	.	7.45713	49.72907	47.56724
chr5	119009039	119017327	clt_Me2_3-18_bowtie_peak_31216	398	.	6.61209	41.90813	39.83555
chr1	33721390	33729677	clt_Me2_3-18_bowtie_peak_184	396	.	6.59715	41.72527	39.64360
chr9	122256564	122264839	clt_Me2_3-18_bowtie_peak_41174	368	.	6.25767	38.90871	36.87728
chr16	91460963	91469228	clt_Me2_3-18_bowtie_peak_16333	482	.	6.93319	50.37136	48.23576
chr1	55139511	55147773	clt_Me2_3-18_bowtie_peak_535	435	.	6.79822	45.67432	43.58223
chrX	131114456	131122717	clt_Me2_3-18_bowtie_peak_42010	352	.	7.91367	37.29351	35.28347
chr19	32559108	32567362	clt_Me2_3-18_bowtie_peak_20406	520	.	7.70769	54.27027	52.07258
chr14	45934659	45942913	clt_Me2_3-18_bowtie_peak_12409	538	.	8.62599	56.11161	53.86625
chr11	20100023	20108276	clt_Me2_3-18_bowtie_peak_5421	374	.	7.11723	39.52559	37.47378
chr13	81795125	81803377	clt_Me2_3-18_bowtie_peak_11184	422	.	7.37300	44.35948	42.22265
chr4	102790865	102799115	clt_Me2_3-18_bowtie_peak_27936	423	.	7.71195	44.42179	42.31670
chr2	28470183	28478428	clt_Me2_3-18_bowtie_peak_21632	652	.	7.45251	67.57420	65.21416
chr16	32429309	32437550	clt_Me2_3-18_bowtie_peak_15736	426	.	6.59499	44.72921	42.65235
chr2	38385038	38393275	clt_Me2_3-18_bowtie_peak_21992	407	.	5.78365	42.80542	40.74538
chr6	116286604	116294839	clt_Me2_3-18_bowtie_peak_33770	440	.	8.51227	46.14811	44.04923
chr12	52788185	52796418	clt_Me2_3-18_bowtie_peak_8729	394	.	7.24832	41.52293	39.42991
chr9	66740805	66749035	clt_Me2_3-18_bowtie_peak_40103	346	.	7.30869	36.66912	34.66175
chr2	133250654	133258881	clt_Me2_3-18_bowtie_peak_23590	151	.	5.29523	16.97952	15.16176
chr11	109222602	109230828	clt_Me2_3-18_bowtie_peak_7794	425	.	5.99875	44.67787	42.58654
chr13	22015570	22023792	clt_Me2_3-18_bowtie_peak_10150	191	.	5.77559	21.00788	19.16802
chr12	85514879	85523096	clt_Me2_3-18_bowtie_peak_9315	323	.	4.99087	34.29301	32.31101
chr7	110987737	110995952	clt_Me2_3-18_bowtie_peak_36121	81	.	4.00941	9.87952	8.16170
chr2	90413957	90422171	clt_Me2_3-18_bowtie_peak_22750	416	.	6.01535	43.79247	41.69643
chr4	106580013	106588226	clt_Me2_3-18_bowtie_peak_27985	565	.	7.16107	58.79969	56.56377
chr11	106644984	106653194	clt_Me2_3-18_bowtie_peak_7735	412	.	6.51088	43.31259	41.23503
chr13	48634702	48642912	clt_Me2_3-18_bowtie_peak_10668	302	.	7.16902	32.20786	30.25332
chr17	15839936	15848146	clt_Me2_3-18_bowtie_peak_16734	426	.	7.66167	44.79746	42.69336
chr9	65420988	65429195	clt_Me2_3-18_bowtie_peak_40027	702	.	7.85822	72.61530	70.27078
chr9	50660456	50668660	clt_Me2_3-18_bowtie_peak_39614	531	.	7.84718	55.40110	53.18633
chr11	75260678	75268882	clt_Me2_3-18_bowtie_peak_6612	495	.	5.85875	51.73980	49.58451
chr19	4120059	4128261	clt_Me2_3-18_bowtie_peak_19717	331	.	5.53672	35.09207	33.10451
chr9	69857127	69865307	clt_Me2_3-18_bowtie_peak_40154	375	.	7.15058	39.54788	37.50699
chr11	4471271	4479451	clt_Me2_3-18_bowtie_peak_5193	322	.	7.65874	34.26473	32.28564
chr6	146523319	146531496	clt_Me2_3-18_bowtie_peak_34395	488	.	7.67866	51.01988	48.84427
chr11	60733222	60741399	clt_Me2_3-18_bowtie_peak_6204	232	.	4.94656	25.14853	23.25484
chr15	85888183	85896359	clt_Me2_3-18_bowtie_peak_14711	374	.	5.55954	39.47295	37.40064
chr11	16900528	16908704	clt_Me2_3-18_bowtie_peak_5376	62	.	3.83673	7.94167	6.23179
chr10	10999617	11007780	clt_Me2_3-18_bowtie_peak_2860	368	.	7.46095	38.92036	36.87485
chr9	67685708	67693866	clt_Me2_3-18_bowtie_peak_40127	347	.	6.11477	36.76152	34.74807
chr11	96684712	96692870	clt_Me2_3-18_bowtie_peak_7251	377	.	5.73287	39.82090	37.78428
chr4	126697240	126705397	clt_Me2_3-18_bowtie_peak_28465	421	.	7.08408	44.22314	42.13055
chr9	66884679	66892830	clt_Me2_3-18_bowtie_peak_40116	435	.	6.51272	45.63051	43.53878
chr10	127494820	127502968	clt_Me2_3-18_bowtie_peak_5056	480	.	6.72751	50.24661	48.08780
chr2	152560239	152568379	clt_Me2_3-18_bowtie_peak_23832	420	.	6.89587	44.17429	42.06925
chr7	73338533	73346670	clt_Me2_3-18_bowtie_peak_35458	191	.	4.06985	20.97087	19.13093
chr10	45297221	45305356	clt_Me2_3-18_bowtie_peak_3540	548	.	10.45052	57.09703	54.89219
chr4	102239381	102247516	clt_Me2_3-18_bowtie_peak_27923	359	.	6.28752	37.93125	35.91304
chr10	116012499	116020628	clt_Me2_3-18_bowtie_peak_4763	505	.	8.48220	52.75583	50.58097
chr9	31012395	31020521	clt_Me2_3-18_bowtie_peak_39224	397	.	6.68711	41.81395	39.75058
chr2	120857068	120865193	clt_Me2_3-18_bowtie_peak_23254	414	.	6.38207	43.49959	41.43663
chr2	155437516	155445638	clt_Me2_3-18_bowtie_peak_23963	352	.	5.34335	37.27666	35.26920
chr9	66027171	66035292	clt_Me2_3-18_bowtie_peak_40061	341	.	5.96740	36.16266	34.15831
chr5	50514179	50522292	clt_Me2_3-18_bowtie_peak_30111	260	.	7.68375	28.00066	26.07735
chr15	101903258	101911368	clt_Me2_3-18_bowtie_peak_15087	493	.	7.47353	51.46692	49.31567
chr9	101891736	101899845	clt_Me2_3-18_bowtie_peak_40657	231	.	4.93123	24.99865	23.10311
chr19	29323762	29331866	clt_Me2_3-18_bowtie_peak_20309	541	.	7.57718	56.34799	54.12560
chr7	150237294	150245395	clt_Me2_3-18_bowtie_peak_36892	297	.	5.05611	31.72817	29.75127
chr17	46292492	46300593	clt_Me2_3-18_bowtie_peak_17567	504	.	6.89515	52.63332	50.42649
chr3	68924555	68932654	clt_Me2_3-18_bowtie_peak_25245	423	.	8.25632	44.43947	42.33738
chr1	172961453	172969538	clt_Me2_3-18_bowtie_peak_2225	550	.	8.89731	57.27974	55.05900
chr3	88137822	88145903	clt_Me2_3-18_bowtie_peak_25509	517	.	6.84680	53.95284	51.77888
chr11	44320995	44329075	clt_Me2_3-18_bowtie_peak_5757	441	.	8.34950	46.26036	44.16651
chr11	51910719	51918797	clt_Me2_3-18_bowtie_peak_5944	376	.	6.20132	39.66291	37.61656
chr8	108158779	108166856	clt_Me2_3-18_bowtie_peak_38390	432	.	6.62834	45.33969	43.22862
chr11	83094311	83102387	clt_Me2_3-18_bowtie_peak_6871	247	.	5.58379	26.69428	24.79113
chr13	64248662	64256738	clt_Me2_3-18_bowtie_peak_10998	571	.	8.63073	59.44854	57.17002
chr8	4318881	4326956	clt_Me2_3-18_bowtie_peak_36998	489	.	6.80554	51.07475	48.90459
chr8	108581803	108589874	clt_Me2_3-18_bowtie_peak_38412	574	.	8.74424	59.72238	57.46822
chr2	153315367	153323427	clt_Me2_3-18_bowtie_peak_23875	485	.	6.26304	50.74391	48.59999
chr5	34161520	34169573	clt_Me2_3-18_bowtie_peak_29929	456	.	7.12919	47.75518	45.61232
chr18	46898509	46906557	clt_Me2_3-18_bowtie_peak_18986	388	.	6.75232	40.93248	38.87195
chr16	4413123	4421164	clt_Me2_3-18_bowtie_peak_15186	303	.	4.95616	32.36047	30.39850
chr10	114818665	114826705	clt_Me2_3-18_bowtie_peak_4745	555	.	9.71923	57.85714	55.59608
chr11	44279297	44287335	clt_Me2_3-18_bowtie_peak_5753	409	.	6.72894	43.01029	40.93814
chr17	36051515	36059550	clt_Me2_3-18_bowtie_peak_17406	597	.	7.70833	62.01817	59.70849
chr15	27420487	27428516	clt_Me2_3-18_bowtie_peak_13650	280	.	5.22143	29.96968	28.02170
chr7	139761085	139769109	clt_Me2_3-18_bowtie_peak_36689	303	.	6.07168	32.32543	30.34143
chr11	51415776	51423800	clt_Me2_3-18_bowtie_peak_5914	398	.	6.13775	41.97419	39.88977
chr6	148460621	148468642	clt_Me2_3-18_bowtie_peak_34425	179	.	5.66017	19.76191	17.91732
chr12	92980480	92988497	clt_Me2_3-18_bowtie_peak_9478	367	.	6.83713	38.77462	36.74657
chr3	138188533	138196541	clt_Me2_3-18_bowtie_peak_26494	399	.	6.79051	42.04313	39.96307
chr10	43384566	43392574	clt_Me2_3-18_bowtie_peak_3465	375	.	6.20923	39.55203	37.50010
chr5	32760099	32768105	clt_Me2_3-18_bowtie_peak_29884	403	.	8.43188	42.47139	40.38924
chr11	44330600	44338603	clt_Me2_3-18_bowtie_peak_5758	536	.	7.49346	55.81250	53.60965
chr10	57907936	57915937	clt_Me2_3-18_bowtie_peak_3629	485	.	9.70956	50.72889	48.55970
chr8	119779775	119787774	clt_Me2_3-18_bowtie_peak_38599	364	.	5.55625	38.52584	36.48798
chr17	25357770	25365769	clt_Me2_3-18_bowtie_peak_16897	698	.	7.46336	72.26962	69.88621
chr1	74550058	74558056	clt_Me2_3-18_bowtie_peak_844	504	.	7.88638	52.64484	50.43632
chr13	23606749	23614746	clt_Me2_3-18_bowtie_peak_10178	559	.	10.06699	58.23645	55.93127
chr12	60230198	60238191	clt_Me2_3-18_bowtie_peak_8859	487	.	8.02720	50.90691	48.72696
chr2	180441679	180449671	clt_Me2_3-18_bowtie_peak_24473	691	.	9.54618	71.54812	69.11691
chr5	130449355	130457345	clt_Me2_3-18_bowtie_peak_31495	275	.	7.35307	29.46520	27.52516
chr11	110318155	110326140	clt_Me2_3-18_bowtie_peak_7839	243	.	5.61699	26.21733	24.31723
chr13	34965265	34973247	clt_Me2_3-18_bowtie_peak_10363	588	.	8.63196	61.09403	58.81973
chr1	133028534	133036516	clt_Me2_3-18_bowtie_peak_1390	562	.	7.70711	58.45473	56.22051
chr19	53961294	53969275	clt_Me2_3-18_bowtie_peak_20963	83	.	3.43686	10.05453	8.31052
chr18	10175405	10183384	clt_Me2_3-18_bowtie_peak_18492	541	.	8.82179	56.32521	54.10418
chr2	60045495	60053471	clt_Me2_3-18_bowtie_peak_22193	359	.	7.56343	37.99445	35.95026
chr19	56010398	56018374	clt_Me2_3-18_bowtie_peak_21012	475	.	7.15649	49.70630	47.58385
chr1	64576198	64584173	clt_Me2_3-18_bowtie_peak_701	456	.	7.42512	47.81546	45.66833
chr19	7048341	7056315	clt_Me2_3-18_bowtie_peak_19892	601	.	7.07270	62.40726	60.10502
chr19	4804743	4812717	clt_Me2_3-18_bowtie_peak_19759	611	.	8.38706	63.49419	61.11837
chr10	43296677	43304646	clt_Me2_3-18_bowtie_peak_3454	504	.	6.88673	52.65269	50.47906
chr7	71139224	71147191	clt_Me2_3-18_bowtie_peak_35418	153	.	4.39085	17.18740	15.37313
chr18	34660124	34668090	clt_Me2_3-18_bowtie_peak_18736	504	.	7.39863	52.65592	50.45808
chr11	86394037	86402002	clt_Me2_3-18_bowtie_peak_6980	313	.	6.06342	33.34155	31.37368
chrX	17738348	17746310	clt_Me2_3-18_bowtie_peak_41408	392	.	9.35143	41.30682	39.25341
chr14	75575036	75582997	clt_Me2_3-18_bowtie_peak_13091	299	.	5.78453	31.93750	29.95158
chr2	18931232	18939191	clt_Me2_3-18_bowtie_peak_21386	263	.	7.18466	28.31787	26.38727
chr10	80135238	80143196	clt_Me2_3-18_bowtie_peak_4156	612	.	6.48352	63.52103	61.21783
chr16	49838134	49846091	clt_Me2_3-18_bowtie_peak_16016	340	.	6.78137	36.07604	34.08198
chr12	102190547	102198504	clt_Me2_3-18_bowtie_peak_9554	302	.	4.70898	32.22683	30.25550
chr5	116009010	116016957	clt_Me2_3-18_bowtie_peak_31149	402	.	6.01680	42.30314	40.24586
chr19	47652846	47660787	clt_Me2_3-18_bowtie_peak_20892	522	.	7.75910	54.50502	52.27312
chr15	89040286	89048221	clt_Me2_3-18_bowtie_peak_14744	473	.	8.42520	49.51669	47.39200
chrX	139395173	139403105	clt_Me2_3-18_bowtie_peak_42112	251	.	6.79513	27.01718	25.11759
chr10	42233731	42241662	clt_Me2_3-18_bowtie_peak_3419	151	.	5.15523	16.91269	15.10702
chr11	54333871	54341799	clt_Me2_3-18_bowtie_peak_6028	430	.	7.67198	45.16585	43.06008
chr2	27324652	27332572	clt_Me2_3-18_bowtie_peak_21583	328	.	5.19150	34.85772	32.86242
chr13	110431534	110439452	clt_Me2_3-18_bowtie_peak_11726	304	.	7.37413	32.40387	30.44549
chr6	49206857	49214774	clt_Me2_3-18_bowtie_peak_32768	440	.	7.65510	46.15653	44.06535
chr5	52575852	52583766	clt_Me2_3-18_bowtie_peak_30126	521	.	8.69290	54.45299	52.17958
chr1	183184686	183192598	clt_Me2_3-18_bowtie_peak_2500	436	.	6.21852	45.80119	43.67162
chr12	70471587	70479496	clt_Me2_3-18_bowtie_peak_8888	687	.	9.75723	71.29495	68.77622
chr11	51213208	51221117	clt_Me2_3-18_bowtie_peak_5905	212	.	5.10031	23.11151	21.24014
chr17	34723322	34731229	clt_Me2_3-18_bowtie_peak_17321	421	.	6.32159	44.20972	42.11060
chr19	59430930	59438827	clt_Me2_3-18_bowtie_peak_21083	257	.	5.93079	27.71601	25.79816
chr14	32782475	32790369	clt_Me2_3-18_bowtie_peak_12293	345	.	6.50327	36.51455	34.50262
chr11	22870700	22878593	clt_Me2_3-18_bowtie_peak_5509	361	.	6.75788	38.20788	36.19100
chr4	6117429	6125312	clt_Me2_3-18_bowtie_peak_26813	573	.	9.77873	59.59211	57.32390
chr2	18855445	18863321	clt_Me2_3-18_bowtie_peak_21377	222	.	5.73896	24.17144	22.28249
chr11	60743810	60751685	clt_Me2_3-18_bowtie_peak_6205	643	.	6.97127	66.67854	64.34023
chr2	6637336	6645211	clt_Me2_3-18_bowtie_peak_21234	147	.	5.13137	16.55331	14.73911
chr15	5062387	5070261	clt_Me2_3-18_bowtie_peak_13462	475	.	7.33477	49.70122	47.53727
chr16	32276496	32284369	clt_Me2_3-18_bowtie_peak_15728	395	.	6.85998	41.59018	39.55301
chr1	141350018	141357884	clt_Me2_3-18_bowtie_peak_1681	413	.	8.33035	43.39117	41.30014
chr3	153569477	153577341	clt_Me2_3-18_bowtie_peak_26739	607	.	7.87139	63.06882	60.75675
chr1	172791861	172799723	clt_Me2_3-18_bowtie_peak_2213	385	.	7.08591	40.64739	38.56971
chr2	44907105	44914964	clt_Me2_3-18_bowtie_peak_22059	351	.	6.75957	37.10374	35.10252
chr7	134164262	134172118	clt_Me2_3-18_bowtie_peak_36540	443	.	5.65310	46.49145	44.38240
chr2	155999972	156007827	clt_Me2_3-18_bowtie_peak_23989	461	.	7.84486	48.27587	46.11408
chr2	132396904	132404758	clt_Me2_3-18_bowtie_peak_23575	499	.	8.56778	52.08527	49.94270
chr4	137149122	137156972	clt_Me2_3-18_bowtie_peak_29000	356	.	5.44561	37.69430	35.65665
chr2	29916795	29924642	clt_Me2_3-18_bowtie_peak_21681	671	.	8.57384	69.50280	67.12775
chr7	148688067	148695913	clt_Me2_3-18_bowtie_peak_36845	492	.	6.16052	51.39563	49.24072
chr7	109352600	109360441	clt_Me2_3-18_bowtie_peak_36093	353	.	6.85547	37.33852	35.30525
chr2	90779829	90787666	clt_Me2_3-18_bowtie_peak_22769	360	.	6.71434	38.05609	36.03099
chr8	87819785	87827618	clt_Me2_3-18_bowtie_peak_38081	503	.	7.86264	52.56961	50.36306
chr11	60029360	60037191	clt_Me2_3-18_bowtie_peak_6177	346	.	5.28958	36.68148	34.67744
chr13	105014867	105022696	clt_Me2_3-18_bowtie_peak_11630	505	.	9.03941	52.74120	50.56076
chr3	102905004	102912826	clt_Me2_3-18_bowtie_peak_25946	392	.	6.47830	41.37850	39.27523
chr8	13103450	13111272	clt_Me2_3-18_bowtie_peak_37059	662	.	8.75503	68.62203	66.27416
chr2	32815940	32823758	clt_Me2_3-18_bowtie_peak_21837	534	.	6.19761	55.62480	53.43906
chr5	122606726	122614544	clt_Me2_3-18_bowtie_peak_31300	358	.	5.66418	37.81901	35.80352
chr19	6055475	6063292	clt_Me2_3-18_bowtie_peak_19842	649	.	7.42723	67.30299	64.94897
chr8	63368240	63376055	clt_Me2_3-18_bowtie_peak_37571	298	.	5.54831	31.80597	29.84549
chr1	16089916	16097730	clt_Me2_3-18_bowtie_peak_100	505	.	7.00126	52.69810	50.53109
chr7	87437278	87445089	clt_Me2_3-18_bowtie_peak_35686	342	.	6.54232	36.23954	34.22774
chr2	174116985	174124790	clt_Me2_3-18_bowtie_peak_24415	263	.	4.95977	28.21299	26.30151
chr8	73029249	73037053	clt_Me2_3-18_bowtie_peak_37737	515	.	6.00068	53.73066	51.56536
chr2	38857758	38865561	clt_Me2_3-18_bowtie_peak_22014	606	.	7.07858	62.90580	60.62588
chr3	96299881	96307681	clt_Me2_3-18_bowtie_peak_25794	619	.	7.26676	64.34287	61.97068
chr17	80875444	80883237	clt_Me2_3-18_bowtie_peak_18162	425	.	6.57154	44.64284	42.56598
chr11	69412590	69420383	clt_Me2_3-18_bowtie_peak_6417	401	.	5.86558	42.22246	40.10339
chr3	108552336	108560129	clt_Me2_3-18_bowtie_peak_26113	374	.	8.14167	39.53972	37.48859
chr10	17314703	17322495	clt_Me2_3-18_bowtie_peak_2945	180	.	5.14130	19.93255	18.09487
chr16	90278197	90285988	clt_Me2_3-18_bowtie_peak_16287	474	.	6.82342	49.68559	47.46355
chr2	31981025	31988805	clt_Me2_3-18_bowtie_peak_21785	249	.	5.05225	26.84065	24.92208
chr13	83662108	83669888	clt_Me2_3-18_bowtie_peak_11215	293	.	7.16764	31.30340	29.36080
chr15	79959564	79967344	clt_Me2_3-18_bowtie_peak_14481	417	.	6.06787	43.86928	41.78515
chr10	115251853	115259632	clt_Me2_3-18_bowtie_peak_4751	460	.	10.29926	48.23352	46.09263
chr12	54932311	54940087	clt_Me2_3-18_bowtie_peak_8770	243	.	5.89913	26.24463	24.35122
chr5	125883035	125890811	clt_Me2_3-18_bowtie_peak_31453	486	.	6.70927	50.78817	48.60611
chr17	13179064	13186837	clt_Me2_3-18_bowtie_peak_16696	460	.	7.66882	48.22556	46.02958
chr2	155812977	155820747	clt_Me2_3-18_bowtie_peak_23978	507	.	6.55117	52.93995	50.78017
chr17	29792306	29800071	clt_Me2_3-18_bowtie_peak_17136	430	.	7.10269	45.13644	43.04166
chr2	34592472	34600235	clt_Me2_3-18_bowtie_peak_21868	234	.	6.64970	25.30019	23.40938
chr5	108889159	108896912	clt_Me2_3-18_bowtie_peak_30931	480	.	7.15022	50.21716	48.06770
chr4	49486383	49494135	clt_Me2_3-18_bowtie_peak_27382	193	.	5.15015	21.18863	19.33839
chr16	32444191	32451939	clt_Me2_3-18_bowtie_peak_15737	295	.	6.41370	31.55865	29.59153
chr9	114683990	114691736	clt_Me2_3-18_bowtie_peak_41003	186	.	4.29459	20.45483	18.62251
chr6	7636231	7643968	clt_Me2_3-18_bowtie_peak_32178	383	.	6.71465	40.39626	38.36752
chr1	194826319	194834055	clt_Me2_3-18_bowtie_peak_2710	216	.	6.03686	23.52392	21.67014
chr19	10594991	10602726	clt_Me2_3-18_bowtie_peak_20005	428	.	6.95146	44.94592	42.85325
chr6	70736423	70744154	clt_Me2_3-18_bowtie_peak_33050	538	.	6.63050	56.09132	53.85838
chr1	181888788	181896519	clt_Me2_3-18_bowtie_peak_2438	521	.	8.48009	54.40157	52.19054
chr3	144377737	144385464	clt_Me2_3-18_bowtie_peak_26568	525	.	7.36413	54.83012	52.57399
chr13	35873918	35881644	clt_Me2_3-18_bowtie_peak_10388	164	.	5.27452	18.24752	16.43833
chr19	5686011	5693731	clt_Me2_3-18_bowtie_peak_19816	618	.	7.17671	64.19390	61.83869
chr5	77084072	77091788	clt_Me2_3-18_bowtie_peak_30476	441	.	7.30398	46.26136	44.16819
chr10	62733286	62741001	clt_Me2_3-18_bowtie_peak_3791	259	.	6.87053	27.88740	25.96161
chr12	117642033	117649746	clt_Me2_3-18_bowtie_peak_9865	462	.	7.25483	48.42083	46.27592
chr11	16401727	16409440	clt_Me2_3-18_bowtie_peak_5367	598	.	10.13800	62.15500	59.89370
chr12	85528925	85536635	clt_Me2_3-18_bowtie_peak_9316	517	.	6.75327	53.94744	51.73694
chr11	85151183	85158892	clt_Me2_3-18_bowtie_peak_6943	396	.	8.45361	41.72497	39.68230
chr4	116227156	116234863	clt_Me2_3-18_bowtie_peak_28156	649	.	8.85624	67.38338	64.97263
chr14	22665986	22673691	clt_Me2_3-18_bowtie_peak_12115	388	.	5.30074	40.87209	38.81624
chr15	97612597	97620298	clt_Me2_3-18_bowtie_peak_14898	418	.	5.98304	43.92050	41.86200
chr17	80456187	80463888	clt_Me2_3-18_bowtie_peak_18147	492	.	7.15259	51.42267	49.24981
chr7	20143383	20151083	clt_Me2_3-18_bowtie_peak_34716	602	.	7.09593	62.54007	60.26707
chr11	45617501	45625200	clt_Me2_3-18_bowtie_peak_5776	328	.	6.75870	34.85301	32.85764
chr11	52172900	52180596	clt_Me2_3-18_bowtie_peak_5958	445	.	5.75264	46.69598	44.57637
chr13	33056630	33064320	clt_Me2_3-18_bowtie_peak_10320	380	.	6.28603	40.08624	38.05084
chr9	24302343	24310033	clt_Me2_3-18_bowtie_peak_39188	492	.	7.77410	51.42831	49.28449
chr5	138121706	138129385	clt_Me2_3-18_bowtie_peak_31688	534	.	7.46546	55.63482	53.40639
chr4	44080278	44087957	clt_Me2_3-18_bowtie_peak_27238	382	.	5.85002	40.33421	38.24838
chr2	71710334	71718004	clt_Me2_3-18_bowtie_peak_22432	493	.	7.71248	51.55659	49.37244
chr6	28369348	28377014	clt_Me2_3-18_bowtie_peak_32356	489	.	6.79944	51.06810	48.90270
chr17	56747392	56755057	clt_Me2_3-18_bowtie_peak_17812	505	.	6.13146	52.66153	50.50195
chr1	193214935	193222587	clt_Me2_3-18_bowtie_peak_2663	552	.	8.76035	57.50228	55.21790
chr2	33693453	33701105	clt_Me2_3-18_bowtie_peak_21852	230	.	4.69426	24.93306	23.03807
chr12	111930653	111938305	clt_Me2_3-18_bowtie_peak_9718	426	.	6.90890	44.69493	42.61239
chr2	129049196	129056848	clt_Me2_3-18_bowtie_peak_23449	280	.	5.81765	30.04205	28.09602
chr1	173206521	173214169	clt_Me2_3-18_bowtie_peak_2253	481	.	6.31393	50.33771	48.19604
chr8	87183532	87191180	clt_Me2_3-18_bowtie_peak_38040	807	.	8.17433	83.23605	80.71262
chr15	73461316	73468961	clt_Me2_3-18_bowtie_peak_14235	129	.	3.52774	14.72230	12.94836
chr3	85939870	85947512	clt_Me2_3-18_bowtie_peak_25445	324	.	5.93581	34.47046	32.49477
chr7	26062406	26070048	clt_Me2_3-18_bowtie_peak_34813	613	.	7.33621	63.64349	61.34986
chr9	21934929	21942571	clt_Me2_3-18_bowtie_peak_39150	597	.	7.74129	62.00071	59.74800
chr10	20030487	20038128	clt_Me2_3-18_bowtie_peak_3043	414	.	6.46924	43.57357	41.46742
chr7	5011391	5019031	clt_Me2_3-18_bowtie_peak_34529	544	.	6.95474	56.63114	54.42371
chr11	121096386	121104024	clt_Me2_3-18_bowtie_peak_8225	679	.	8.92086	70.41898	67.99967
chr8	77631999	77639637	clt_Me2_3-18_bowtie_peak_37875	450	.	6.69646	47.11030	45.00009
chr9	40875963	40883599	clt_Me2_3-18_bowtie_peak_39374	215	.	5.33325	23.37996	21.51279
chr7	97590542	97598176	clt_Me2_3-18_bowtie_peak_35861	544	.	8.59482	56.67853	54.41573
chr3	89882122	89889755	clt_Me2_3-18_bowtie_peak_25613	440	.	6.47486	46.13694	44.00437
chr2	125071383	125079015	clt_Me2_3-18_bowtie_peak_23320	468	.	7.83091	49.03864	46.88600
chr18	15498744	15506373	clt_Me2_3-18_bowtie_peak_18577	383	.	7.13017	40.35113	38.31363
chr15	36207243	36214871	clt_Me2_3-18_bowtie_peak_13771	414	.	8.09673	43.55694	41.48751
chr16	35805457	35813085	clt_Me2_3-18_bowtie_peak_15848	306	.	6.68591	32.64659	30.69169
chr3	88294206	88301833	clt_Me2_3-18_bowtie_peak_25520	400	.	6.17439	42.12954	40.07521
chr11	115759835	115767458	clt_Me2_3-18_bowtie_peak_7972	633	.	6.61615	65.65244	63.36504
chr5	92555254	92562877	clt_Me2_3-18_bowtie_peak_30596	424	.	6.59170	44.48299	42.41355
chr11	23154304	23161927	clt_Me2_3-18_bowtie_peak_5519	474	.	7.66285	49.59649	47.41236
chr2	143830125	143837746	clt_Me2_3-18_bowtie_peak_23677	359	.	5.81927	37.99308	35.99150
chr15	78724445	78732065	clt_Me2_3-18_bowtie_peak_14414	396	.	5.44899	41.76575	39.66864
chr7	17638914	17646531	clt_Me2_3-18_bowtie_peak_34656	330	.	5.41493	35.08061	33.08743
chr2	172080376	172087993	clt_Me2_3-18_bowtie_peak_24374	248	.	5.87927	26.76274	24.84314
chr12	70393548	70401163	clt_Me2_3-18_bowtie_peak_8884	379	.	6.12400	39.99209	37.95206
chr2	172170055	172177661	clt_Me2_3-18_bowtie_peak_24380	547	.	6.76608	56.97099	54.73597
chr6	31560514	31568119	clt_Me2_3-18_bowtie_peak_32479	393	.	6.03821	41.38045	39.33462
chr10	19309249	19316840	clt_Me2_3-18_bowtie_peak_3008	287	.	6.02708	30.70698	28.76356
chr10	70805326	70812917	clt_Me2_3-18_bowtie_peak_3914	673	.	8.10277	69.77158	67.38674
chr11	53107759	53115348	clt_Me2_3-18_bowtie_peak_5962	383	.	5.93619	40.45337	38.39065
chr11	98878983	98886570	clt_Me2_3-18_bowtie_peak_7385	448	.	8.45002	47.02885	44.89306
chr6	33003406	33010982	clt_Me2_3-18_bowtie_peak_32504	357	.	6.95703	37.73557	35.71604
chr19	25071408	25078983	clt_Me2_3-18_bowtie_peak_20258	332	.	5.90434	35.21418	33.21686
chr2	72311510	72319084	clt_Me2_3-18_bowtie_peak_22449	454	.	6.78681	47.58239	45.44777
chr8	89263806	89271380	clt_Me2_3-18_bowtie_peak_38117	525	.	7.60054	54.78435	52.51416
chr13	14153483	14161052	clt_Me2_3-18_bowtie_peak_10015	374	.	6.73034	39.51039	37.46293
chr19	5960757	5968324	clt_Me2_3-18_bowtie_peak_19838	520	.	6.76927	54.29842	52.05988
chr17	33815756	33823318	clt_Me2_3-18_bowtie_peak_17266	455	.	6.93337	47.68082	45.54072
chr4	134066346	134073906	clt_Me2_3-18_bowtie_peak_28839	459	.	6.78073	48.06776	45.95681
chr1	162962282	162969839	clt_Me2_3-18_bowtie_peak_2002	563	.	7.68712	58.54367	56.31061
chr11	106854170	106861724	clt_Me2_3-18_bowtie_peak_7740	394	.	7.54624	41.55536	39.48036
chr15	38002765	38010318	clt_Me2_3-18_bowtie_peak_13819	364	.	6.39670	38.48075	36.45101
chr10	79608287	79615840	clt_Me2_3-18_bowtie_peak_4111	485	.	6.43013	50.71349	48.56211
chr13	107852052	107859604	clt_Me2_3-18_bowtie_peak_11674	429	.	7.90549	45.06537	42.96310
chr10	110441345	110448896	clt_Me2_3-18_bowtie_peak_4683	387	.	6.41213	40.77375	38.71984
chr2	127094597	127102148	clt_Me2_3-18_bowtie_peak_23383	374	.	6.21091	39.48697	37.45050
chr9	15109439	15116989	clt_Me2_3-18_bowtie_peak_39030	406	.	7.86516	42.75865	40.69085
chr1	59537592	59545141	clt_Me2_3-18_bowtie_peak_598	448	.	6.24225	47.00914	44.88626
chr10	17440375	17447923	clt_Me2_3-18_bowtie_peak_2955	558	.	7.15624	58.06116	55.81247
chr10	45186868	45194415	clt_Me2_3-18_bowtie_peak_3537	382	.	8.33821	40.23591	38.20232
chr17	85354436	85361983	clt_Me2_3-18_bowtie_peak_18272	552	.	8.17142	57.52096	55.23922
chr9	100541654	100549198	clt_Me2_3-18_bowtie_peak_40625	549	.	8.15238	57.21241	54.98744
chr2	91784550	91792090	clt_Me2_3-18_bowtie_peak_22822	492	.	6.36610	51.41489	49.28181
chr11	18913920	18921458	clt_Me2_3-18_bowtie_peak_5399	250	.	5.63372	27.00085	25.06964
chr13	21825176	21832713	clt_Me2_3-18_bowtie_peak_10133	375	.	6.99701	39.58870	37.55342
chr7	52070113	52077646	clt_Me2_3-18_bowtie_peak_35197	426	.	6.37918	44.72605	42.63356
chr4	141344783	141352306	clt_Me2_3-18_bowtie_peak_29147	535	.	7.35289	55.82001	53.59820
chr8	87950236	87957757	clt_Me2_3-18_bowtie_peak_38092	339	.	7.02511	35.94145	33.93667
chr18	64670217	64677738	clt_Me2_3-18_bowtie_peak_19254	450	.	7.17264	47.15252	45.00853
chr15	95710485	95717996	clt_Me2_3-18_bowtie_peak_14826	257	.	5.81727	27.69953	25.78244
chr4	140712349	140719856	clt_Me2_3-18_bowtie_peak_29112	233	.	5.48129	25.26378	23.38234
chr9	3334078	3341583	clt_Me2_3-18_bowtie_peak_38946	352	.	6.99196	37.27575	35.25699
chr15	58884431	58891929	clt_Me2_3-18_bowtie_peak_14061	145	.	4.34796	16.34711	14.53662
chr17	47764030	47771526	clt_Me2_3-18_bowtie_peak_17648	513	.	7.59890	53.52726	51.31461
chr4	13677266	13684761	clt_Me2_3-18_bowtie_peak_26946	280	.	6.61456	29.94783	28.01130
chr13	58500444	58507935	clt_Me2_3-18_bowtie_peak_10889	454	.	7.20799	47.56947	45.45700
chr6	55285759	55293249	clt_Me2_3-18_bowtie_peak_32925	426	.	6.27011	44.76496	42.68194
chr2	150488013	150495502	clt_Me2_3-18_bowtie_peak_23771	659	.	8.05872	68.30385	65.97453
chr9	61216857	61224345	clt_Me2_3-18_bowtie_peak_39866	442	.	6.25674	46.34526	44.25187
chr12	78006555	78014042	clt_Me2_3-18_bowtie_peak_9095	469	.	6.42017	49.02648	46.90190
chr10	13219178	13226665	clt_Me2_3-18_bowtie_peak_2901	402	.	7.41056	42.26995	40.22197
chr4	131593299	131600786	clt_Me2_3-18_bowtie_peak_28642	203	.	6.37114	22.20179	20.34414
chr11	77505529	77513016	clt_Me2_3-18_bowtie_peak_6700	264	.	5.71454	28.30796	26.40147
chr15	98656449	98663935	clt_Me2_3-18_bowtie_peak_14942	434	.	6.58393	45.59652	43.49280
chr4	118096284	118103769	clt_Me2_3-18_bowtie_peak_28234	509	.	7.05649	53.17118	50.98968
chr6	87796299	87803784	clt_Me2_3-18_bowtie_peak_33349	604	.	9.26551	62.85720	60.47165
chr8	28280757	28288242	clt_Me2_3-18_bowtie_peak_37263	327	.	5.16106	34.73515	32.73708
chr11	95863048	95870533	clt_Me2_3-18_bowtie_peak_7227	472	.	6.78458	49.41661	47.29477
chr11	103031678	103039162	clt_Me2_3-18_bowtie_peak_7594	88	.	3.27508	10.57015	8.85777
chr6	39150954	39158435	clt_Me2_3-18_bowtie_peak_32630	517	.	8.26774	53.93757	51.73869
chr10	93141796	93149277	clt_Me2_3-18_bowtie_peak_4446	178	.	4.76254	19.68667	17.84193
chr11	69688062	69695542	clt_Me2_3-18_bowtie_peak_6442	333	.	5.18105	35.38479	33.35934
chr6	7801557	7809035	clt_Me2_3-18_bowtie_peak_32193	105	.	4.99454	12.35110	10.57848
chr12	79959727	79967196	clt_Me2_3-18_bowtie_peak_9134	662	.	9.18939	68.69366	66.26908
chr14	52637355	52644823	clt_Me2_3-18_bowtie_peak_12551	492	.	7.26580	51.35406	49.21893
chr11	49520403	49527870	clt_Me2_3-18_bowtie_peak_5847	300	.	6.35806	32.02320	30.04963
chrX	71669040	71676507	clt_Me2_3-18_bowtie_peak_41735	461	.	8.66161	48.28047	46.16608
chr2	131085309	131092774	clt_Me2_3-18_bowtie_peak_23529	586	.	8.06705	60.89656	58.60108
chr5	124195536	124202997	clt_Me2_3-18_bowtie_peak_31391	475	.	7.47737	49.71987	47.58253
chr7	150728868	150736328	clt_Me2_3-18_bowtie_peak_36908	438	.	7.02677	45.92973	43.80423
chr4	155077704	155085160	clt_Me2_3-18_bowtie_peak_29485	353	.	6.30306	37.33985	35.33356
chr3	69118675	69126129	clt_Me2_3-18_bowtie_peak_25247	638	.	8.10413	66.20656	63.85309
chr16	91005321	91012774	clt_Me2_3-18_bowtie_peak_16308	393	.	6.66619	41.41528	39.35916
chr2	166885051	166892499	clt_Me2_3-18_bowtie_peak_24255	536	.	7.04491	55.91690	53.69005
chr14	55300743	55308188	clt_Me2_3-18_bowtie_peak_12621	481	.	7.37914	50.35992	48.17419
chr10	50311131	50318572	clt_Me2_3-18_bowtie_peak_3547	365	.	8.57129	38.63111	36.59484
chr4	120336837	120344271	clt_Me2_3-18_bowtie_peak_28297	498	.	6.74725	52.05657	49.89574
chr7	120655245	120662678	clt_Me2_3-18_bowtie_peak_36276	436	.	6.55433	45.73029	43.60696
chr4	154861820	154869250	clt_Me2_3-18_bowtie_peak_29473	345	.	6.17622	36.55928	34.55157
chr9	64636810	64644235	clt_Me2_3-18_bowtie_peak_39982	243	.	6.79519	26.30535	24.39336
chr9	94433992	94441414	clt_Me2_3-18_bowtie_peak_40493	541	.	8.28362	56.39644	54.12921
chr9	62187409	62194831	clt_Me2_3-18_bowtie_peak_39887	592	.	7.29037	61.58136	59.29819
chr4	33068226	33075648	clt_Me2_3-18_bowtie_peak_27062	345	.	6.71506	36.59898	34.57298
chr18	13093868	13101287	clt_Me2_3-18_bowtie_peak_18543	504	.	8.35521	52.62641	50.44468
chr8	90821356	90828775	clt_Me2_3-18_bowtie_peak_38146	464	.	5.94442	48.60049	46.47279
chr5	144382631	144390050	clt_Me2_3-18_bowtie_peak_31867	604	.	7.78642	62.75247	60.49412
chr6	125110419	125117837	clt_Me2_3-18_bowtie_peak_34015	472	.	6.19894	49.36905	47.23016
chr1	45977521	45984932	clt_Me2_3-18_bowtie_peak_444	479	.	7.53727	50.11643	47.96666
chr1	95649607	95657016	clt_Me2_3-18_bowtie_peak_1180	472	.	7.21581	49.37968	47.24503
chr15	81414526	81421933	clt_Me2_3-18_bowtie_peak_14566	576	.	8.85956	59.91906	57.61930
chr3	32407693	32415096	clt_Me2_3-18_bowtie_peak_24782	549	.	7.84435	57.11713	54.92097
chr6	88850901	88858298	clt_Me2_3-18_bowtie_peak_33410	437	.	5.51223	45.90454	43.78848
chr1	193729477	193736872	clt_Me2_3-18_bowtie_peak_2686	505	.	6.99941	52.74451	50.55137
chr7	143004045	143011439	clt_Me2_3-18_bowtie_peak_36743	269	.	5.60955	28.83450	26.90196
chr7	134277011	134284403	clt_Me2_3-18_bowtie_peak_36550	309	.	5.79844	32.97307	30.99933
chr11	96785910	96793300	clt_Me2_3-18_bowtie_peak_7256	145	.	4.05302	16.33249	14.53229
chr4	151330332	151337719	clt_Me2_3-18_bowtie_peak_29380	213	.	4.32732	23.26989	21.39018
chr11	80195379	80202766	clt_Me2_3-18_bowtie_peak_6812	652	.	9.78946	67.62438	65.24304
chr3	104472648	104480032	clt_Me2_3-18_bowtie_peak_25993	360	.	6.16457	38.07970	36.05586
chr3	151870866	151878248	clt_Me2_3-18_bowtie_peak_26675	624	.	8.69286	64.88792	62.44320
chr18	50186421	50193801	clt_Me2_3-18_bowtie_peak_19009	504	.	7.73364	52.67359	50.49056
chr17	32499104	32506481	clt_Me2_3-18_bowtie_peak_17223	439	.	6.55652	46.04792	43.94498
chr5	3798471	3805845	clt_Me2_3-18_bowtie_peak_29546	540	.	8.49513	56.30628	54.07233
chr6	5100831	5108203	clt_Me2_3-18_bowtie_peak_32148	488	.	8.95203	50.99263	48.85238
chr16	90736879	90744250	clt_Me2_3-18_bowtie_peak_16295	242	.	5.20899	26.15209	24.26410
chr6	131332441	131339811	clt_Me2_3-18_bowtie_peak_34136	478	.	7.80241	50.05357	47.89171
chr2	83483555	83490923	clt_Me2_3-18_bowtie_peak_22668	325	.	6.92464	34.50435	32.52357
chr19	24585084	24592450	clt_Me2_3-18_bowtie_peak_20240	359	.	6.57500	37.94036	35.91571
chr13	21270032	21277395	clt_Me2_3-18_bowtie_peak_10101	447	.	6.59169	46.85748	44.72581
chr6	87755637	87762999	clt_Me2_3-18_bowtie_peak_33347	650	.	7.82015	67.40870	65.09774
chr17	3113191	3120550	clt_Me2_3-18_bowtie_peak_16525	470	.	7.95560	49.16100	47.01251
chr2	164592691	164600050	clt_Me2_3-18_bowtie_peak_24174	533	.	6.83565	55.52929	53.32558
chr11	20007015	20014371	clt_Me2_3-18_bowtie_peak_5419	405	.	7.05298	42.63432	40.52003
chr7	106970203	106977558	clt_Me2_3-18_bowtie_peak_35985	558	.	7.86274	58.06638	55.84613
chr5	121637486	121644840	clt_Me2_3-18_bowtie_peak_31258	275	.	4.90298	29.53366	27.57826
chr7	52776129	52783478	clt_Me2_3-18_bowtie_peak_35260	542	.	7.41710	56.45272	54.27358
chr18	3332368	3339715	clt_Me2_3-18_bowtie_peak_18389	355	.	6.38158	37.58197	35.56011
chr7	91832376	91839723	clt_Me2_3-18_bowtie_peak_35804	444	.	8.28222	46.61352	44.46592
chr2	153062077	153069424	clt_Me2_3-18_bowtie_peak_23858	563	.	8.07415	58.58315	56.34028
chr3	86599695	86607040	clt_Me2_3-18_bowtie_peak_25460	361	.	5.75059	38.18336	36.17415
chr15	12750292	12757636	clt_Me2_3-18_bowtie_peak_13609	458	.	6.74828	47.98170	45.88420
chr17	34087326	34094661	clt_Me2_3-18_bowtie_peak_17284	556	.	6.78399	57.88695	55.65660
chr1	69728682	69736005	clt_Me2_3-18_bowtie_peak_751	345	.	7.45725	36.60641	34.59810
chr5	130229810	130237129	clt_Me2_3-18_bowtie_peak_31483	327	.	6.33509	34.69151	32.70435
chr17	29990943	29998258	clt_Me2_3-18_bowtie_peak_17146	215	.	4.59292	23.37622	21.50705
chr4	134403750	134411064	clt_Me2_3-18_bowtie_peak_28862	501	.	7.05323	52.30723	50.10221
chr11	53290818	53298132	clt_Me2_3-18_bowtie_peak_5977	514	.	6.90192	53.60405	51.43667
chr8	86721060	86728372	clt_Me2_3-18_bowtie_peak_38020	287	.	5.26193	30.71685	28.75564
chr3	102930961	102938268	clt_Me2_3-18_bowtie_peak_25948	348	.	6.58437	36.87936	34.86036
chr7	123234395	123241700	clt_Me2_3-18_bowtie_peak_36330	492	.	9.12110	51.47459	49.26472
chr10	5954405	5961704	clt_Me2_3-18_bowtie_peak_2785	463	.	6.76767	48.55597	46.39809
chr7	135555506	135562804	clt_Me2_3-18_bowtie_peak_36635	436	.	5.93886	45.78023	43.65363
chr18	67764614	67771910	clt_Me2_3-18_bowtie_peak_19329	419	.	7.28108	44.03066	41.94410
chr16	38370247	38377542	clt_Me2_3-18_bowtie_peak_15903	583	.	7.74723	60.55503	58.32721
chr1	55079566	55086860	clt_Me2_3-18_bowtie_peak_529	452	.	7.83953	47.38026	45.22723
chr7	130508005	130515297	clt_Me2_3-18_bowtie_peak_36458	484	.	6.69286	50.62278	48.46574
chr17	28369205	28376488	clt_Me2_3-18_bowtie_peak_17044	295	.	5.25741	31.48097	29.51823
chr7	109414133	109421414	clt_Me2_3-18_bowtie_peak_36097	463	.	6.73119	48.53856	46.39187
chr15	58422434	58429713	clt_Me2_3-18_bowtie_peak_14031	292	.	5.03501	31.15522	29.21042
chr1	133805480	133812759	clt_Me2_3-18_bowtie_peak_1419	434	.	7.67077	45.57681	43.47927
chr4	115516879	115524156	clt_Me2_3-18_bowtie_peak_28130	320	.	5.65882	33.99291	32.02026
chr4	135739927	135747203	clt_Me2_3-18_bowtie_peak_28953	128	.	3.86572	14.62611	12.85077
chr4	126354118	126361391	clt_Me2_3-18_bowtie_peak_28455	477	.	9.82288	49.85017	47.71207
chr14	76147799	76155071	clt_Me2_3-18_bowtie_peak_13104	325	.	6.16163	34.56798	32.57125
chr15	6469284	6476549	clt_Me2_3-18_bowtie_peak_13481	241	.	6.01503	26.00759	24.10469
chr12	80010478	80017741	clt_Me2_3-18_bowtie_peak_9138	456	.	6.64538	47.75013	45.63741
chr19	47030645	47037906	clt_Me2_3-18_bowtie_peak_20856	418	.	6.52156	43.98116	41.89759
chr14	27485144	27492403	clt_Me2_3-18_bowtie_peak_12181	660	.	8.71257	68.39578	66.03211
chr8	87558194	87565453	clt_Me2_3-18_bowtie_peak_38073	620	.	7.09993	64.36335	62.05113
chr4	62018933	62026191	clt_Me2_3-18_bowtie_peak_27584	530	.	7.62608	55.37119	53.08204
chr9	57678341	57685595	clt_Me2_3-18_bowtie_peak_39780	439	.	7.50153	46.01764	43.91657
chr11	50035205	50042458	clt_Me2_3-18_bowtie_peak_5877	623	.	7.16947	64.67229	62.35223
chr11	86919738	86926991	clt_Me2_3-18_bowtie_peak_7005	531	.	9.25967	55.39556	53.19485
chr11	106075156	106082399	clt_Me2_3-18_bowtie_peak_7697	552	.	7.90274	57.51238	55.24714
chr4	43570120	43577363	clt_Me2_3-18_bowtie_peak_27216	767	.	8.48668	79.20676	76.71323
chr14	70863017	70870258	clt_Me2_3-18_bowtie_peak_12995	236	.	4.67229	25.52254	23.62371
chr2	84561287	84568527	clt_Me2_3-18_bowtie_peak_22709	391	.	6.21135	41.19450	39.13619
chr4	109333823	109341063	clt_Me2_3-18_bowtie_peak_28081	561	.	8.06086	58.37840	56.15246
chr8	86085640	86092879	clt_Me2_3-18_bowtie_peak_37979	300	.	5.83042	32.05645	30.09122
chr1	183767479	183774710	clt_Me2_3-18_bowtie_peak_2512	598	.	7.94597	62.11626	59.83838
chr15	38444235	38451466	clt_Me2_3-18_bowtie_peak_13838	462	.	7.57724	48.44905	46.29916
chr7	150188696	150195924	clt_Me2_3-18_bowtie_peak_36891	647	.	6.80257	67.09762	64.78119
chr5	92386250	92393472	clt_Me2_3-18_bowtie_peak_30589	519	.	7.79195	54.15557	51.95755
chr19	44355418	44362637	clt_Me2_3-18_bowtie_peak_20725	388	.	5.85633	40.91542	38.83906
chr11	95212613	95219829	clt_Me2_3-18_bowtie_peak_7192	283	.	4.99630	30.32920	28.38944
chr5	86491299	86498514	clt_Me2_3-18_bowtie_peak_30519	524	.	8.48106	54.66680	52.44317
chr13	21504959	21512169	clt_Me2_3-18_bowtie_peak_10120	267	.	6.06421	28.69436	26.77801
chrX	8874060	8881270	clt_Me2_3-18_bowtie_peak_41313	185	.	6.39189	20.41745	18.57047
chr4	134822757	134829962	clt_Me2_3-18_bowtie_peak_28892	557	.	7.32450	58.01995	55.75285
chrX	8829267	8836470	clt_Me2_3-18_bowtie_peak_41310	289	.	7.74842	30.93053	28.97239
chr2	120792675	120799872	clt_Me2_3-18_bowtie_peak_23250	471	.	7.68581	49.27583	47.11625
chr9	123386907	123394103	clt_Me2_3-18_bowtie_peak_41200	584	.	7.24260	60.73581	58.48979
chr15	78752148	78759344	clt_Me2_3-18_bowtie_peak_14417	531	.	6.23714	55.37002	53.12736
chr2	30269258	30276453	clt_Me2_3-18_bowtie_peak_21701	583	.	6.95396	60.59319	58.36703
chr6	149256594	149263789	clt_Me2_3-18_bowtie_peak_34451	444	.	8.18457	46.52210	44.42963
chr11	70830048	70837241	clt_Me2_3-18_bowtie_peak_6505	403	.	6.24491	42.38115	40.30300
chr9	44410886	44418076	clt_Me2_3-18_bowtie_peak_39475	426	.	6.59525	44.76431	42.68224
chr3	151850784	151857973	clt_Me2_3-18_bowtie_peak_26672	605	.	10.19697	62.88046	60.59785
chr17	26333809	26340996	clt_Me2_3-18_bowtie_peak_16946	478	.	6.39017	50.03889	47.88259
chr2	32302635	32309820	clt_Me2_3-18_bowtie_peak_21802	424	.	6.01216	44.54546	42.43013
chr12	4923011	4930195	clt_Me2_3-18_bowtie_peak_8308	439	.	7.21057	46.09433	43.93902
chr5	20435612	20442790	clt_Me2_3-18_bowtie_peak_29627	82	.	4.43086	10.02744	8.29745
chr11	78114356	78121532	clt_Me2_3-18_bowtie_peak_6733	292	.	6.34023	31.22536	29.26344
chr6	57712386	57719560	clt_Me2_3-18_bowtie_peak_32960	264	.	6.25336	28.39763	26.47054
chr17	71964478	71971652	clt_Me2_3-18_bowtie_peak_18011	561	.	8.24828	58.43653	56.16891
chr6	72292261	72299434	clt_Me2_3-18_bowtie_peak_33110	615	.	8.15744	63.88143	61.54979
chr1	164664515	164671685	clt_Me2_3-18_bowtie_peak_2051	387	.	7.36551	40.85365	38.79361
chr18	76399856	76407026	clt_Me2_3-18_bowtie_peak_19486	336	.	6.63530	35.69669	33.66348
chr2	157965301	157972468	clt_Me2_3-18_bowtie_peak_24060	661	.	7.23263	68.45379	66.11870
chr2	78555299	78562466	clt_Me2_3-18_bowtie_peak_22617	342	.	8.58094	36.26839	34.26051
chr16	44171891	44179058	clt_Me2_3-18_bowtie_peak_15952	550	.	9.01198	57.34733	55.09451
chr11	53329917	53337079	clt_Me2_3-18_bowtie_peak_5980	556	.	6.77681	57.88916	55.65796
chr8	47555608	47562769	clt_Me2_3-18_bowtie_peak_37453	425	.	6.75132	44.67176	42.57248
chr1	173040057	173047218	clt_Me2_3-18_bowtie_peak_2238	404	.	6.54803	42.56797	40.48706
chr9	25057461	25064621	clt_Me2_3-18_bowtie_peak_39199	386	.	8.33222	40.68529	38.62303
chr11	30896309	30903469	clt_Me2_3-18_bowtie_peak_5611	330	.	9.34417	35.07454	33.07698
chr5	100463939	100471094	clt_Me2_3-18_bowtie_peak_30714	581	.	7.32694	60.41943	58.10619
chr4	122557852	122565007	clt_Me2_3-18_bowtie_peak_28337	537	.	7.64526	56.00064	53.72844
chr19	4392097	4399247	clt_Me2_3-18_bowtie_peak_19738	532	.	7.37928	55.48402	53.20484
chr16	58496177	58503325	clt_Me2_3-18_bowtie_peak_16099	192	.	5.52075	21.11847	19.25486
chr14	51745630	51752778	clt_Me2_3-18_bowtie_peak_12534	422	.	7.16099	44.35789	42.27766
chr1	167387092	167394239	clt_Me2_3-18_bowtie_peak_2106	428	.	6.92638	44.91898	42.82256
chr9	90152152	90159297	clt_Me2_3-18_bowtie_peak_40471	225	.	5.04692	24.39375	22.50204
chr16	23105998	23113143	clt_Me2_3-18_bowtie_peak_15570	548	.	9.14790	57.08767	54.85119
chr4	131601651	131608796	clt_Me2_3-18_bowtie_peak_28643	311	.	5.59355	33.15830	31.17483
chr1	158142002	158149144	clt_Me2_3-18_bowtie_peak_1883	345	.	6.64012	36.53655	34.54528
chr11	43493277	43500417	clt_Me2_3-18_bowtie_peak_5744	396	.	7.83784	41.66955	39.61681
chr6	129181937	129189075	clt_Me2_3-18_bowtie_peak_34113	226	.	6.26490	24.55677	22.66305
chr7	28007385	28014522	clt_Me2_3-18_bowtie_peak_34850	382	.	5.36808	40.36690	38.28440
chr12	82043584	82050719	clt_Me2_3-18_bowtie_peak_9230	278	.	5.96829	29.83119	27.89579
chr12	71550637	71557772	clt_Me2_3-18_bowtie_peak_8937	582	.	9.64893	60.56013	58.25619
chrX	10291030	10298163	clt_Me2_3-18_bowtie_peak_41323	385	.	8.10190	40.60235	38.55445
chr16	32507003	32514132	clt_Me2_3-18_bowtie_peak_15741	476	.	5.94010	49.82946	47.69322
chr17	71196488	71203617	clt_Me2_3-18_bowtie_peak_17974	508	.	7.31454	52.97659	50.82895
chr7	107640358	107647484	clt_Me2_3-18_bowtie_peak_36007	590	.	6.65735	61.27848	59.01727
chr18	11814774	11821900	clt_Me2_3-18_bowtie_peak_18511	487	.	7.34009	50.92574	48.79628
chr15	93226270	93233394	clt_Me2_3-18_bowtie_peak_14797	417	.	7.15790	43.88948	41.78825
chr4	155361992	155369114	clt_Me2_3-18_bowtie_peak_29504	406	.	5.70574	42.76813	40.67260
chr1	99663867	99670988	clt_Me2_3-18_bowtie_peak_1201	499	.	7.62642	52.19828	49.99857
chr11	87234975	87242094	clt_Me2_3-18_bowtie_peak_7014	298	.	6.42779	31.82837	29.85596
chr6	29996617	30003735	clt_Me2_3-18_bowtie_peak_32415	439	.	6.92315	46.10242	43.99737
chr11	90496648	90503766	clt_Me2_3-18_bowtie_peak_7112	485	.	9.02066	50.69799	48.53175
chr9	82864204	82871318	clt_Me2_3-18_bowtie_peak_40399	478	.	8.21290	50.03162	47.86705
chr4	46864971	46872080	clt_Me2_3-18_bowtie_peak_27343	373	.	5.77955	39.33561	37.30996
chr13	41110681	41117790	clt_Me2_3-18_bowtie_peak_10491	745	.	8.02728	76.94725	74.51008
chr11	121404287	121411395	clt_Me2_3-18_bowtie_peak_8239	282	.	5.30514	30.20154	28.26138
chr11	33057427	33064534	clt_Me2_3-18_bowtie_peak_5685	404	.	7.24739	42.46935	40.41673
chr7	54258905	54266012	clt_Me2_3-18_bowtie_peak_35311	456	.	6.68917	47.81416	45.69366
chr3	107944030	107951133	clt_Me2_3-18_bowtie_peak_26084	393	.	7.15597	41.42345	39.35249
chr4	141274699	141281801	clt_Me2_3-18_bowtie_peak_29139	419	.	6.52969	44.02790	41.92780
chr14	47893056	47900157	clt_Me2_3-18_bowtie_peak_12460	658	.	9.94275	68.16589	65.80589
chr14	49683063	49690162	clt_Me2_3-18_bowtie_peak_12506	527	.	9.44756	54.95729	52.74874
chr5	34677396	34684495	clt_Me2_3-18_bowtie_peak_29942	460	.	6.80355	48.21798	46.08313
chr11	31729892	31736989	clt_Me2_3-18_bowtie_peak_5632	184	.	4.57437	20.28593	18.44128
chr15	76156651	76163746	clt_Me2_3-18_bowtie_peak_14299	659	.	7.33499	68.34190	65.98446
chr18	21452874	21459968	clt_Me2_3-18_bowtie_peak_18614	500	.	7.50637	52.19274	50.03429
chr13	102459307	102466400	clt_Me2_3-18_bowtie_peak_11581	567	.	8.26343	59.00088	56.77843
chr10	77703176	77710268	clt_Me2_3-18_bowtie_peak_4030	414	.	5.57195	43.50081	41.40559
chr9	90003458	90010548	clt_Me2_3-18_bowtie_peak_40464	379	.	6.71623	40.02405	37.96777
chr3	36465322	36472411	clt_Me2_3-18_bowtie_peak_24830	516	.	8.09006	53.80934	51.63189
chr5	24343010	24350098	clt_Me2_3-18_bowtie_peak_29730	562	.	7.61414	58.55186	56.28436
chr8	127180707	127187792	clt_Me2_3-18_bowtie_peak_38864	395	.	5.80068	41.63391	39.57600
chr15	100056243	100063328	clt_Me2_3-18_bowtie_peak_15013	442	.	6.75224	46.35347	44.24096
chr11	85612161	85619245	clt_Me2_3-18_bowtie_peak_6957	323	.	5.29073	34.35177	32.38005
chr11	58711776	58718859	clt_Me2_3-18_bowtie_peak_6119	549	.	7.91109	57.26986	54.98970
chr11	50189300	50196382	clt_Me2_3-18_bowtie_peak_5889	570	.	8.44401	59.33042	57.07421
chr12	113050345	113057427	clt_Me2_3-18_bowtie_peak_9791	585	.	6.99058	60.83179	58.56568
chr8	88074784	88081865	clt_Me2_3-18_bowtie_peak_38098	418	.	7.17882	43.96649	41.83946
chr4	33551951	33559029	clt_Me2_3-18_bowtie_peak_27077	302	.	7.20467	32.23053	30.26809
chr18	68353974	68361051	clt_Me2_3-18_bowtie_peak_19350	477	.	7.69938	49.93102	47.79227
chr2	153049406	153056481	clt_Me2_3-18_bowtie_peak_23857	332	.	5.94171	35.22052	33.23754
chr10	42252553	42259627	clt_Me2_3-18_bowtie_peak_3422	368	.	6.76993	38.91551	36.89313
chr16	98178682	98185753	clt_Me2_3-18_bowtie_peak_16519	347	.	6.03123	36.75089	34.74748
chr14	32305181	32312250	clt_Me2_3-18_bowtie_peak_12274	571	.	7.81653	59.36960	57.10570
chr11	101410213	101417282	clt_Me2_3-18_bowtie_peak_7488	506	.	7.01101	52.85228	50.67525
chr14	65714975	65722040	clt_Me2_3-18_bowtie_peak_12881	471	.	7.82469	49.28638	47.12590
chr2	160481210	160488273	clt_Me2_3-18_bowtie_peak_24091	197	.	6.04057	21.60331	19.75005
chr7	19809087	19816146	clt_Me2_3-18_bowtie_peak_34684	531	.	6.57134	55.38942	53.17198
chr13	73578597	73585652	clt_Me2_3-18_bowtie_peak_11087	275	.	5.58380	29.43766	27.50612
chr4	120492422	120499477	clt_Me2_3-18_bowtie_peak_28307	503	.	8.13005	52.58101	50.30183
chr11	48896926	48903979	clt_Me2_3-18_bowtie_peak_5832	247	.	5.63850	26.65443	24.73970
chr16	64848057	64855109	clt_Me2_3-18_bowtie_peak_16137	603	.	9.16131	62.62242	60.32209
chr4	141425632	141432681	clt_Me2_3-18_bowtie_peak_29148	400	.	5.69505	42.13408	40.07455
chr5	21289211	21296260	clt_Me2_3-18_bowtie_peak_29661	612	.	9.00308	63.58998	61.29162
chr11	4883986	4891032	clt_Me2_3-18_bowtie_peak_5213	362	.	5.64751	38.30737	36.26572
chr15	66980386	66987431	clt_Me2_3-18_bowtie_peak_14183	175	.	4.00168	19.31720	17.50891
chr18	67796907	67803950	clt_Me2_3-18_bowtie_peak_19331	511	.	7.01957	53.31749	51.12864
chr14	52718170	52725212	clt_Me2_3-18_bowtie_peak_12554	409	.	8.04774	43.01633	40.93748
chr1	95372489	95379528	clt_Me2_3-18_bowtie_peak_1168	492	.	7.62863	51.38604	49.21648
chr12	66172880	66179919	clt_Me2_3-18_bowtie_peak_8870	629	.	8.90609	65.29891	62.98418
chr11	79900367	79907405	clt_Me2_3-18_bowtie_peak_6801	552	.	9.21365	57.49220	55.27336
chr2	156954740	156961778	clt_Me2_3-18_bowtie_peak_24034	395	.	6.94293	41.64629	39.54371
chr11	75463830	75470865	clt_Me2_3-18_bowtie_peak_6624	733	.	7.68098	75.79887	73.35633
chr17	56720587	56727621	clt_Me2_3-18_bowtie_peak_17811	473	.	6.06536	49.49508	47.34322
chr1	167927492	167934524	clt_Me2_3-18_bowtie_peak_2137	413	.	6.81586	43.50117	41.38602
chr5	125868516	125875547	clt_Me2_3-18_bowtie_peak_31452	430	.	6.59589	45.12837	43.03392
chr8	98325630	98332661	clt_Me2_3-18_bowtie_peak_38318	376	.	5.82834	39.65905	37.63429
chr3	108519584	108526612	clt_Me2_3-18_bowtie_peak_26109	389	.	6.88477	41.01416	38.95970
chr17	4993093	5000120	clt_Me2_3-18_bowtie_peak_16547	504	.	7.94335	52.69555	50.48455
chr19	55998663	56005687	clt_Me2_3-18_bowtie_peak_21011	300	.	5.63404	32.04487	30.08822
chr2	34222768	34229792	clt_Me2_3-18_bowtie_peak_21861	523	.	7.58194	54.54837	52.37774
chr4	106849230	106856249	clt_Me2_3-18_bowtie_peak_27999	453	.	7.89143	47.44845	45.32290
chr1	178739445	178746463	clt_Me2_3-18_bowtie_peak_2360	543	.	7.47170	56.56987	54.38864
chr13	44823987	44831003	clt_Me2_3-18_bowtie_peak_10579	685	.	8.55352	70.99876	68.54819
chr7	128844916	128851930	clt_Me2_3-18_bowtie_peak_36425	374	.	6.50594	39.54735	37.48011
chr8	34841030	34848041	clt_Me2_3-18_bowtie_peak_37307	665	.	9.65774	68.87686	66.51842
chr12	109412825	109419836	clt_Me2_3-18_bowtie_peak_9669	507	.	7.38762	53.00404	50.77089
chr9	72508155	72515161	clt_Me2_3-18_bowtie_peak_40252	413	.	7.01519	43.44982	41.36037
chr3	90095507	90102506	clt_Me2_3-18_bowtie_peak_25622	535	.	7.87690	55.77718	53.55841
chr8	42324193	42331190	clt_Me2_3-18_bowtie_peak_37424	389	.	7.81722	41.00161	38.95647
chr19	60651371	60658364	clt_Me2_3-18_bowtie_peak_21106	380	.	6.45143	40.07408	38.04752
chr2	154454869	154461859	clt_Me2_3-18_bowtie_peak_23918	521	.	6.99483	54.26867	52.10283
chr7	30598409	30605398	clt_Me2_3-18_bowtie_peak_34981	451	.	6.83206	47.32100	45.18706
chr2	24238379	24245368	clt_Me2_3-18_bowtie_peak_21464	360	.	5.87875	38.07449	36.08086
chr16	20712281	20719269	clt_Me2_3-18_bowtie_peak_15518	780	.	9.19491	80.53443	78.04876
chr12	4875833	4882819	clt_Me2_3-18_bowtie_peak_8304	525	.	6.77811	54.77594	52.57218
chr2	153368470	153375456	clt_Me2_3-18_bowtie_peak_23880	211	.	4.44914	23.04816	21.16913
chr12	70294023	70301008	clt_Me2_3-18_bowtie_peak_8879	663	.	8.67485	68.71504	66.31635
chr4	109347853	109354837	clt_Me2_3-18_bowtie_peak_28082	506	.	8.70412	52.87835	50.68264
chr15	76496628	76503611	clt_Me2_3-18_bowtie_peak_14323	456	.	6.30928	47.74837	45.62040
chr7	13618150	13625131	clt_Me2_3-18_bowtie_peak_34585	571	.	7.08462	59.43734	57.18746
chr7	130112351	130119330	clt_Me2_3-18_bowtie_peak_36443	465	.	7.64780	48.67973	46.55157
chr6	43610282	43617261	clt_Me2_3-18_bowtie_peak_32698	345	.	6.88465	36.53193	34.50137
chr9	65398510	65405487	clt_Me2_3-18_bowtie_peak_40023	191	.	3.73142	20.96762	19.14631
chr1	194856062	194863037	clt_Me2_3-18_bowtie_peak_2714	431	.	8.53996	45.18891	43.11577
chr2	90729235	90736209	clt_Me2_3-18_bowtie_peak_22766	347	.	5.50474	36.75717	34.75578
chr13	73625081	73632054	clt_Me2_3-18_bowtie_peak_11090	23	.	2.42992	3.97844	2.35767
chr6	88706726	88713698	clt_Me2_3-18_bowtie_peak_33402	367	.	5.31407	38.76749	36.74216
chr3	102974874	102981841	clt_Me2_3-18_bowtie_peak_25951	363	.	6.09611	38.37288	36.30795
chr1	175279275	175286241	clt_Me2_3-18_bowtie_peak_2328	255	.	6.23437	27.47651	25.56860
chr2	35302082	35309047	clt_Me2_3-18_bowtie_peak_21911	69	.	3.25012	8.62247	6.91652
chr11	100794854	100801816	clt_Me2_3-18_bowtie_peak_7441	478	.	7.44360	49.94038	47.81581
chr5	89192716	89199677	clt_Me2_3-18_bowtie_peak_30540	657	.	8.88652	68.10828	65.76987
chr5	33360194	33367150	clt_Me2_3-18_bowtie_peak_29896	461	.	6.83679	48.27577	46.10261
chr12	80002524	80009477	clt_Me2_3-18_bowtie_peak_9137	449	.	6.64832	47.01805	44.90755
chr14	61252498	61259450	clt_Me2_3-18_bowtie_peak_12773	370	.	6.09557	39.04018	37.01001
chr19	5659964	5666913	clt_Me2_3-18_bowtie_peak_19815	570	.	6.60964	59.25658	57.01232
chr7	129158210	129165159	clt_Me2_3-18_bowtie_peak_36430	376	.	5.59446	39.75519	37.66949
chr2	59958268	59965216	clt_Me2_3-18_bowtie_peak_22186	569	.	10.22671	59.20405	56.94554
chr15	27554573	27561518	clt_Me2_3-18_bowtie_peak_13653	339	.	5.55737	35.98841	33.97058
chr8	96692804	96699747	clt_Me2_3-18_bowtie_peak_38235	479	.	6.64424	50.13916	47.99565
chr6	7793861	7800803	clt_Me2_3-18_bowtie_peak_32192	398	.	7.48729	41.94701	39.86376
chr6	83261160	83268102	clt_Me2_3-18_bowtie_peak_33196	402	.	6.65403	42.28552	40.20774
chr11	58788995	58795934	clt_Me2_3-18_bowtie_peak_6126	527	.	6.31104	54.96406	52.77316
chr11	99086422	99093356	clt_Me2_3-18_bowtie_peak_7388	507	.	8.98412	52.89697	50.70529
chr17	56170202	56177135	clt_Me2_3-18_bowtie_peak_17782	307	.	5.17866	32.72666	30.77353
chr8	73218625	73225557	clt_Me2_3-18_bowtie_peak_37758	445	.	6.37523	46.69354	44.59447
chr11	68849033	68855964	clt_Me2_3-18_bowtie_peak_6380	545	.	7.76488	56.76225	54.53316
chr2	158234629	158241560	clt_Me2_3-18_bowtie_peak_24071	270	.	5.58330	28.94982	27.02820
chr1	59968628	59975557	clt_Me2_3-18_bowtie_peak_624	437	.	7.51353	45.92077	43.79400
chr5	65926999	65933925	clt_Me2_3-18_bowtie_peak_30280	518	.	8.02258	54.10702	51.87893
chr19	37247681	37254604	clt_Me2_3-18_bowtie_peak_20511	500	.	7.90245	52.17600	50.02574
chr5	122282585	122289507	clt_Me2_3-18_bowtie_peak_31287	485	.	6.36942	50.75695	48.58836
chr17	56964714	56971636	clt_Me2_3-18_bowtie_peak_17828	473	.	6.62602	49.44215	47.32328
chr5	8419338	8426254	clt_Me2_3-18_bowtie_peak_29579	420	.	7.73824	44.12217	42.03305
chr11	100594238	100601152	clt_Me2_3-18_bowtie_peak_7418	705	.	7.85899	73.03388	70.57557
chr4	58920052	58926966	clt_Me2_3-18_bowtie_peak_27495	455	.	6.94044	47.65693	45.52652
chr13	112725512	112732425	clt_Me2_3-18_bowtie_peak_11786	165	.	4.76910	18.34583	16.51114
chr12	78057619	78064531	clt_Me2_3-18_bowtie_peak_9100	481	.	7.65263	50.31034	48.12133
chr5	67649240	67656150	clt_Me2_3-18_bowtie_peak_30321	582	.	9.81116	60.55135	58.27903
chr16	11582344	11589248	clt_Me2_3-18_bowtie_peak_15302	325	.	6.33222	34.52614	32.54731
chr18	73729480	73736378	clt_Me2_3-18_bowtie_peak_19419	598	.	8.48938	62.10268	59.81209
chr3	105757641	105764538	clt_Me2_3-18_bowtie_peak_26038	458	.	6.79525	48.05215	45.89692
chr13	107806937	107813834	clt_Me2_3-18_bowtie_peak_11667	541	.	8.92935	56.35110	54.12511
chr5	58105084	58111980	clt_Me2_3-18_bowtie_peak_30173	660	.	8.38579	68.34064	66.02654
chr5	130644991	130651886	clt_Me2_3-18_bowtie_peak_31507	490	.	6.66322	51.18490	49.02703
chr17	28935895	28942790	clt_Me2_3-18_bowtie_peak_17079	482	.	7.15137	50.39873	48.24808
chr10	77467031	77473923	clt_Me2_3-18_bowtie_peak_4016	594	.	6.68053	61.73969	59.47278
chr18	36716793	36723684	clt_Me2_3-18_bowtie_peak_18831	514	.	7.57424	53.68824	51.49071
chr6	127098654	127105542	clt_Me2_3-18_bowtie_peak_34054	348	.	6.16918	36.83173	34.82252
chr17	25148344	25155230	clt_Me2_3-18_bowtie_peak_16888	697	.	7.76763	72.13736	69.72082
chr19	29310112	29316998	clt_Me2_3-18_bowtie_peak_20308	200	.	5.10922	21.88932	20.02996
chr7	99812861	99819745	clt_Me2_3-18_bowtie_peak_35875	543	.	8.15661	56.62283	54.38488
chr15	44256799	44263683	clt_Me2_3-18_bowtie_peak_13909	473	.	8.05323	49.53996	47.35892
chr3	108360090	108366972	clt_Me2_3-18_bowtie_peak_26102	435	.	6.43624	45.71548	43.54515
chr1	138520434	138527311	clt_Me2_3-18_bowtie_peak_1629	314	.	6.25699	33.38716	31.40387
chr11	62267597	62274472	clt_Me2_3-18_bowtie_peak_6255	608	.	7.97657	63.19313	60.88278
chr1	151802572	151809446	clt_Me2_3-18_bowtie_peak_1710	285	.	6.77966	30.48144	28.54068
chr5	34506746	34513619	clt_Me2_3-18_bowtie_peak_29935	529	.	10.22197	55.14624	52.94946
chr6	135144450	135151322	clt_Me2_3-18_bowtie_peak_34214	627	.	8.24830	65.03396	62.74581
chr12	72112909	72119775	clt_Me2_3-18_bowtie_peak_8947	377	.	6.31988	39.75606	37.72361
chr1	138362000	138368865	clt_Me2_3-18_bowtie_peak_1623	443	.	7.45673	46.55627	44.39985
chr7	57013854	57020718	clt_Me2_3-18_bowtie_peak_35349	377	.	6.68875	39.77053	37.72827
chr2	51785910	51792773	clt_Me2_3-18_bowtie_peak_22106	416	.	6.30136	43.75069	41.66089
chr19	9015334	9022194	clt_Me2_3-18_bowtie_peak_19957	455	.	7.00608	47.69805	45.59003
chr5	148300551	148307408	clt_Me2_3-18_bowtie_peak_31965	148	.	5.34911	16.67671	14.86743
chr11	74432115	74438968	clt_Me2_3-18_bowtie_peak_6571	555	.	8.03624	57.76989	55.55739
chr16	4875380	4882228	clt_Me2_3-18_bowtie_peak_15206	466	.	5.92246	48.84800	46.69814
chr11	98062839	98069686	clt_Me2_3-18_bowtie_peak_7328	604	.	8.44388	62.74026	60.45828
chr15	78887849	78894696	clt_Me2_3-18_bowtie_peak_14428	421	.	6.27969	44.27823	42.17629
chr2	172191578	172198425	clt_Me2_3-18_bowtie_peak_24382	481	.	6.53978	50.33637	48.16433
chr11	48665925	48672772	clt_Me2_3-18_bowtie_peak_5824	716	.	8.10328	74.05342	71.64169
chr13	23786771	23793618	clt_Me2_3-18_bowtie_peak_10190	367	.	7.37665	38.79464	36.77574
chr1	92948225	92955070	clt_Me2_3-18_bowtie_peak_1115	189	.	4.52087	20.76754	18.91866
chr11	98611578	98618422	clt_Me2_3-18_bowtie_peak_7355	217	.	4.65743	23.61843	21.72535
chr9	57142827	57149659	clt_Me2_3-18_bowtie_peak_39744	281	.	5.64885	30.09130	28.15034
chr6	83298739	83305565	clt_Me2_3-18_bowtie_peak_33198	577	.	6.47264	59.93897	57.70363
chr7	134347401	134354226	clt_Me2_3-18_bowtie_peak_36555	603	.	7.86846	62.63705	60.35941
chr5	111233066	111239886	clt_Me2_3-18_bowtie_peak_30978	437	.	5.77522	45.83165	43.74646
chr4	141088977	141095796	clt_Me2_3-18_bowtie_peak_29129	665	.	7.92491	68.91539	66.54676
chr5	140266810	140273619	clt_Me2_3-18_bowtie_peak_31749	588	.	6.49805	61.10815	58.82692
chr9	72284802	72291609	clt_Me2_3-18_bowtie_peak_40239	639	.	9.04460	66.30676	63.95253
chr6	57650664	57657470	clt_Me2_3-18_bowtie_peak_32955	412	.	7.17903	43.30766	41.24786
chr2	94271922	94278728	clt_Me2_3-18_bowtie_peak_22890	366	.	6.12212	38.70114	36.67276
chr13	94148727	94155530	clt_Me2_3-18_bowtie_peak_11329	279	.	7.80327	29.90215	27.97397
chr14	65762812	65769614	clt_Me2_3-18_bowtie_peak_12884	312	.	5.63780	33.17732	31.21377
chr17	25965260	25972059	clt_Me2_3-18_bowtie_peak_16916	596	.	6.43428	61.97655	59.69098
chr5	32435180	32441979	clt_Me2_3-18_bowtie_peak_29883	177	.	4.83882	19.62913	17.78919
chr9	44091409	44098207	clt_Me2_3-18_bowtie_peak_39445	561	.	7.28368	58.41636	56.18028
chr16	93126653	93133450	clt_Me2_3-18_bowtie_peak_16405	300	.	6.56665	31.97915	30.01383
chrX	132669290	132676086	clt_Me2_3-18_bowtie_peak_42035	176	.	6.55946	19.46563	17.60900
chr2	23008724	23015520	clt_Me2_3-18_bowtie_peak_21455	508	.	8.28405	53.04906	50.82938
chr2	72802154	72808949	clt_Me2_3-18_bowtie_peak_22460	29	.	3.01669	4.56989	2.93482
chr19	55387346	55394141	clt_Me2_3-18_bowtie_peak_20990	422	.	6.89821	44.31400	42.21084
chr2	28451582	28458374	clt_Me2_3-18_bowtie_peak_21626	211	.	4.45375	23.07361	21.19290
chr3	96043439	96050230	clt_Me2_3-18_bowtie_peak_25768	356	.	6.95624	37.69617	35.68768
chr12	92823492	92830275	clt_Me2_3-18_bowtie_peak_9472	315	.	6.35701	33.57421	31.59508
chr4	41079419	41086201	clt_Me2_3-18_bowtie_peak_27153	452	.	7.20145	47.36567	45.23412
chr6	18382474	18389252	clt_Me2_3-18_bowtie_peak_32294	373	.	6.69438	39.32564	37.30982
chr13	112593966	112600741	clt_Me2_3-18_bowtie_peak_11777	485	.	7.89585	50.74195	48.55690
chr6	102509400	102516174	clt_Me2_3-18_bowtie_peak_33603	315	.	7.19951	33.53317	31.56695
chr14	41767350	41774119	clt_Me2_3-18_bowtie_peak_12382	117	.	3.89804	13.55716	11.76289
chr10	79880837	79887606	clt_Me2_3-18_bowtie_peak_4135	426	.	6.01451	44.69523	42.60087
chr3	89852748	89859516	clt_Me2_3-18_bowtie_peak_25612	485	.	8.10198	50.69491	48.50624
chr15	98393588	98400354	clt_Me2_3-18_bowtie_peak_14922	473	.	7.48450	49.47047	47.32011
chr10	20875278	20882044	clt_Me2_3-18_bowtie_peak_3081	541	.	6.71784	56.34091	54.13310
chr12	85656071	85662836	clt_Me2_3-18_bowtie_peak_9324	419	.	6.97450	44.05892	41.98062
chr15	83420555	83427318	clt_Me2_3-18_bowtie_peak_14657	663	.	7.08031	68.67435	66.32156
chr11	6190472	6197230	clt_Me2_3-18_bowtie_peak_5266	699	.	9.79818	72.32998	69.91538
chr13	75977050	75983806	clt_Me2_3-18_bowtie_peak_11145	181	.	4.13928	19.94884	18.12607
chr8	126509938	126516691	clt_Me2_3-18_bowtie_peak_38850	413	.	6.04300	43.45148	41.38982
chr11	60349638	60356389	clt_Me2_3-18_bowtie_peak_6193	577	.	7.18933	60.04495	57.79223
chr14	61271597	61278348	clt_Me2_3-18_bowtie_peak_12774	183	.	4.68181	20.19987	18.37345
chr3	119480301	119487049	clt_Me2_3-18_bowtie_peak_26222	267	.	6.81000	28.65497	26.73429
chr19	8794954	8801701	clt_Me2_3-18_bowtie_peak_19939	670	.	9.10456	69.49596	67.08067
chr2	130086007	130092747	clt_Me2_3-18_bowtie_peak_23469	432	.	8.75264	45.37588	43.28940
chr17	15631947	15638687	clt_Me2_3-18_bowtie_peak_16724	607	.	8.41392	63.05994	60.78981
chr11	95665194	95671931	clt_Me2_3-18_bowtie_peak_7213	282	.	5.00731	30.16437	28.21569
chr7	29592707	29599441	clt_Me2_3-18_bowtie_peak_34935	499	.	6.03066	52.20732	49.99312
chr11	48681791	48688525	clt_Me2_3-18_bowtie_peak_5825	599	.	8.05109	62.20356	59.92674
chr19	4565341	4572073	clt_Me2_3-18_bowtie_peak_19749	251	.	6.09267	27.03493	25.11495
chr5	8891943	8898673	clt_Me2_3-18_bowtie_peak_29584	554	.	8.56709	57.68116	55.45790
chr11	68663463	68670191	clt_Me2_3-18_bowtie_peak_6364	475	.	7.09600	49.70319	47.53897
chr4	153396033	153402760	clt_Me2_3-18_bowtie_peak_29423	716	.	7.31369	74.00541	71.62605
chr11	87403448	87410174	clt_Me2_3-18_bowtie_peak_7030	562	.	6.90486	58.47821	56.23234
chr19	41555386	41562110	clt_Me2_3-18_bowtie_peak_20635	512	.	7.74266	53.47040	51.23934
chr7	5030604	5037318	clt_Me2_3-18_bowtie_peak_34531	467	.	7.35725	48.91158	46.77307
chr8	97394384	97401098	clt_Me2_3-18_bowtie_peak_38274	386	.	5.57878	40.73006	38.69182
chr2	152673073	152679787	clt_Me2_3-18_bowtie_peak_23839	451	.	7.62080	47.28623	45.18020
chr10	60607877	60614591	clt_Me2_3-18_bowtie_peak_3714	478	.	7.33095	49.98668	47.82128
chrX	148449357	148456070	clt_Me2_3-18_bowtie_peak_42168	343	.	7.86286	36.37855	34.37785
chr7	74512752	74519465	clt_Me2_3-18_bowtie_peak_35479	441	.	6.18026	46.30761	44.18716
chr17	80289659	80296372	clt_Me2_3-18_bowtie_peak_18132	479	.	7.07686	50.07985	47.91792
chr12	70283003	70289716	clt_Me2_3-18_bowtie_peak_8878	540	.	7.28067	56.27992	54.03709
chr5	23425326	23432037	clt_Me2_3-18_bowtie_peak_29691	429	.	7.09325	45.01429	42.92257
chr9	85639044	85645754	clt_Me2_3-18_bowtie_peak_40424	483	.	8.34117	50.50438	48.35791
chr4	118104625	118111334	clt_Me2_3-18_bowtie_peak_28235	610	.	7.58863	63.41555	61.09389
chr4	128864945	128871653	clt_Me2_3-18_bowtie_peak_28515	515	.	7.11153	53.77221	51.56759
chr7	26002180	26008886	clt_Me2_3-18_bowtie_peak_34808	784	.	8.01784	80.98397	78.49083
chr17	25320209	25326913	clt_Me2_3-18_bowtie_peak_16896	545	.	6.77939	56.79363	54.53791
chr10	42220444	42227147	clt_Me2_3-18_bowtie_peak_3417	388	.	6.85992	40.86399	38.81492
chr8	71611996	71618698	clt_Me2_3-18_bowtie_peak_37662	355	.	6.41539	37.61702	35.59193
chr5	104472584	104479283	clt_Me2_3-18_bowtie_peak_30796	475	.	6.10510	49.63271	47.50072
chr1	93143613	93150308	clt_Me2_3-18_bowtie_peak_1125	523	.	7.43363	54.54935	52.38039
chr12	88231935	88238629	clt_Me2_3-18_bowtie_peak_9417	318	.	6.03021	33.87087	31.89613
chr4	137771470	137778162	clt_Me2_3-18_bowtie_peak_29023	488	.	7.26619	51.01952	48.85915
chr13	34361901	34368593	clt_Me2_3-18_bowtie_peak_10345	236	.	5.49476	25.57026	23.67376
chr9	70680445	70687135	clt_Me2_3-18_bowtie_peak_40180	208	.	4.82120	22.68721	20.82445
chr7	25634020	25640709	clt_Me2_3-18_bowtie_peak_34786	468	.	7.51890	48.99946	46.86338
chr9	122858073	122864762	clt_Me2_3-18_bowtie_peak_41187	578	.	9.60524	60.17911	57.89837
chr3	53264370	53271054	clt_Me2_3-18_bowtie_peak_25013	455	.	7.49017	47.62761	45.50155
chr4	13710588	13717267	clt_Me2_3-18_bowtie_peak_26948	397	.	7.85775	41.77407	39.73164
chr18	23961259	23967937	clt_Me2_3-18_bowtie_peak_18629	419	.	6.71143	44.08089	41.96729
chr4	46050960	46057633	clt_Me2_3-18_bowtie_peak_27299	641	.	7.42837	66.52445	64.19659
chr16	5047351	5054023	clt_Me2_3-18_bowtie_peak_15216	558	.	7.68641	58.08446	55.84983
chr8	82161725	82168397	clt_Me2_3-18_bowtie_peak_37920	524	.	8.27449	54.65588	52.48502
chr1	153189542	153196213	clt_Me2_3-18_bowtie_peak_1745	647	.	8.69620	67.08807	64.75203
chr6	120861210	120867881	clt_Me2_3-18_bowtie_peak_33890	354	.	5.45020	37.47974	35.47548
chr14	115438809	115445479	clt_Me2_3-18_bowtie_peak_13315	327	.	6.31780	34.76519	32.78846
chr3	137525928	137532596	clt_Me2_3-18_bowtie_peak_26475	541	.	8.29828	56.34471	54.11409
chr17	12395740	12402408	clt_Me2_3-18_bowtie_peak_16675	239	.	4.69460	25.81499	23.91448
chr11	32438113	32444775	clt_Me2_3-18_bowtie_peak_5666	339	.	5.51135	35.95626	33.93935
chr7	135436093	135442754	clt_Me2_3-18_bowtie_peak_36628	398	.	5.77394	41.87339	39.81956
chr9	103262783	103269442	clt_Me2_3-18_bowtie_peak_40691	416	.	6.41289	43.77454	41.69037
chr4	88362657	88369313	clt_Me2_3-18_bowtie_peak_27757	390	.	7.50144	41.13843	39.07029
chr17	34051828	34058484	clt_Me2_3-18_bowtie_peak_17280	596	.	6.69296	61.89119	59.60382
chr11	74641777	74648432	clt_Me2_3-18_bowtie_peak_6580	705	.	6.76481	72.98091	70.56468
chr2	30623987	30630641	clt_Me2_3-18_bowtie_peak_21722	419	.	5.77317	44.10515	41.99818
chr19	53460473	53467124	clt_Me2_3-18_bowtie_peak_20936	369	.	6.44115	39.03677	36.99980
chr7	87675399	87682049	clt_Me2_3-18_bowtie_peak_35700	444	.	6.92659	46.58175	44.45860
chr17	57165975	57172625	clt_Me2_3-18_bowtie_peak_17841	473	.	5.92347	49.44474	47.31688
chr11	3546037	3552686	clt_Me2_3-18_bowtie_peak_5153	361	.	6.21763	38.17789	36.16105
chr2	118483632	118490280	clt_Me2_3-18_bowtie_peak_23141	566	.	6.58432	58.88348	56.61668
chr6	87477004	87483652	clt_Me2_3-18_bowtie_peak_33327	141	.	3.89290	15.92902	14.14253
chr10	79559791	79566438	clt_Me2_3-18_bowtie_peak_4104	257	.	4.60521	27.69393	25.77237
chr13	101631169	101637815	clt_Me2_3-18_bowtie_peak_11562	235	.	5.74675	25.41098	23.52428
chr6	70675687	70682331	clt_Me2_3-18_bowtie_peak_33046	199	.	6.61476	21.82461	19.95626
chr17	24855177	24861821	clt_Me2_3-18_bowtie_peak_16870	625	.	7.80271	64.89275	62.58826
chr3	33917824	33924466	clt_Me2_3-18_bowtie_peak_24801	374	.	6.93110	39.46908	37.43007
chr12	3424158	3430800	clt_Me2_3-18_bowtie_peak_8256	595	.	8.77823	61.89190	59.58064
chr8	18843565	18850206	clt_Me2_3-18_bowtie_peak_37111	516	.	7.67603	53.87396	51.65423
chr1	163801865	163808504	clt_Me2_3-18_bowtie_peak_2027	644	.	9.76599	66.83087	64.48199
chr5	73643231	73649870	clt_Me2_3-18_bowtie_peak_30395	596	.	8.19305	61.90091	59.61753
chr14	76231705	76238340	clt_Me2_3-18_bowtie_peak_13110	560	.	7.50934	58.34210	56.07362
chr12	33062972	33069606	clt_Me2_3-18_bowtie_peak_8594	516	.	8.81483	53.85326	51.68238
chr10	36854965	36861597	clt_Me2_3-18_bowtie_peak_3275	347	.	6.61863	36.74824	34.73757
chr19	6012488	6019116	clt_Me2_3-18_bowtie_peak_19840	537	.	6.69323	55.96127	53.71988
chr3	142427034	142433662	clt_Me2_3-18_bowtie_peak_26532	370	.	6.60302	39.09341	37.05243
chr4	120484782	120491410	clt_Me2_3-18_bowtie_peak_28306	351	.	7.94372	37.12040	35.12854
chr8	11553876	11560503	clt_Me2_3-18_bowtie_peak_37041	700	.	8.36145	72.41808	70.00500
chr11	60687050	60693677	clt_Me2_3-18_bowtie_peak_6202	400	.	5.36738	42.06257	40.01456
chr7	59113752	59120378	clt_Me2_3-18_bowtie_peak_35357	343	.	6.61406	36.37548	34.35352
chr4	6291976	6298602	clt_Me2_3-18_bowtie_peak_26819	444	.	7.73614	46.54625	44.42197
chr18	12285687	12292310	clt_Me2_3-18_bowtie_peak_18523	359	.	6.90715	38.00597	35.98319
chr9	110955879	110962501	clt_Me2_3-18_bowtie_peak_40932	482	.	6.84536	50.38174	48.22871
chr6	92040003	92046624	clt_Me2_3-18_bowtie_peak_33470	395	.	7.03875	41.62929	39.56385
chr1	155329893	155336512	clt_Me2_3-18_bowtie_peak_1810	508	.	7.81103	53.05793	50.89588
chr1	52284467	52291082	clt_Me2_3-18_bowtie_peak_478	525	.	7.75205	54.76386	52.57745
chr7	133613835	133620447	clt_Me2_3-18_bowtie_peak_36505	315	.	5.11253	33.57853	31.59831
chr9	14586488	14593098	clt_Me2_3-18_bowtie_peak_39017	518	.	9.64052	54.06757	51.89242
chr7	148353159	148359769	clt_Me2_3-18_bowtie_peak_36811	449	.	5.99526	47.03012	44.92572
chrX	11662825	11669434	clt_Me2_3-18_bowtie_peak_41343	288	.	5.85282	30.82025	28.87628
chr18	82656398	82663006	clt_Me2_3-18_bowtie_peak_19588	216	.	4.77584	23.55623	21.66852
chr5	145960648	145967254	clt_Me2_3-18_bowtie_peak_31913	550	.	7.43904	57.26783	55.02975
chr7	35092868	35099465	clt_Me2_3-18_bowtie_peak_35063	393	.	7.19286	41.42004	39.35713
chr10	53315077	53321673	clt_Me2_3-18_bowtie_peak_3586	507	.	9.09321	52.90061	50.70095
chr5	100995901	101002497	clt_Me2_3-18_bowtie_peak_30727	52	.	3.36039	6.93580	5.24225
chr7	104881714	104888309	clt_Me2_3-18_bowtie_peak_35918	439	.	6.42097	46.07530	43.92944
chr14	21360738	21367332	clt_Me2_3-18_bowtie_peak_12042	435	.	8.47684	45.65943	43.55654
chr14	41774975	41781566	clt_Me2_3-18_bowtie_peak_12383	554	.	6.91228	57.66275	55.41474
chr13	104964383	104970972	clt_Me2_3-18_bowtie_peak_11628	675	.	10.29815	69.96271	67.50026
chr13	23455983	23462566	clt_Me2_3-18_bowtie_peak_10167	355	.	6.76210	37.57860	35.54672
chr4	140254645	140261227	clt_Me2_3-18_bowtie_peak_29078	579	.	7.24874	60.19912	57.93459
chr10	7378784	7385366	clt_Me2_3-18_bowtie_peak_2802	415	.	6.71313	43.64270	41.51085
chr15	80451480	80458061	clt_Me2_3-18_bowtie_peak_14509	281	.	5.59584	30.09926	28.15858
chr6	42298708	42305288	clt_Me2_3-18_bowtie_peak_32684	214	.	4.73123	23.30973	21.43028
chr19	6296296	6302875	clt_Me2_3-18_bowtie_peak_19859	184	.	4.19130	20.28965	18.43695
chr10	79314448	79321027	clt_Me2_3-18_bowtie_peak_4074	626	.	6.55464	65.00182	62.68870
chr16	38345309	38351881	clt_Me2_3-18_bowtie_peak_15899	521	.	8.24688	54.34674	52.13320
chr5	53979319	53985889	clt_Me2_3-18_bowtie_peak_30153	440	.	7.13215	46.12103	44.03900
chr5	143665518	143672086	clt_Me2_3-18_bowtie_peak_31819	342	.	5.20218	36.24476	34.21740
chr8	87208133	87214701	clt_Me2_3-18_bowtie_peak_38043	520	.	7.36792	54.28399	52.09300
chr13	107784726	107791292	clt_Me2_3-18_bowtie_peak_11664	324	.	7.47048	34.40953	32.43764
chr3	107929197	107935762	clt_Me2_3-18_bowtie_peak_26081	183	.	5.63107	20.18261	18.35468
chr6	38781184	38787739	clt_Me2_3-18_bowtie_peak_32607	209	.	5.67630	22.77969	20.91705
chr6	17584921	17591476	clt_Me2_3-18_bowtie_peak_32268	341	.	7.50199	36.18664	34.16618
chr11	68907815	68914367	clt_Me2_3-18_bowtie_peak_6386	674	.	7.71375	69.88148	67.49906
chr14	105571057	105577609	clt_Me2_3-18_bowtie_peak_13288	391	.	7.03937	41.20364	39.16544
chr10	20984780	20991329	clt_Me2_3-18_bowtie_peak_3091	238	.	6.88025	25.75260	23.84671
chr13	23684703	23691251	clt_Me2_3-18_bowtie_peak_10182	244	.	6.88378	26.35418	24.44720
chr5	33612813	33619360	clt_Me2_3-18_bowtie_peak_29905	504	.	6.27385	52.65375	50.47055
chr11	75545339	75551884	clt_Me2_3-18_bowtie_peak_6628	340	.	6.13396	36.10598	34.08474
chr6	67108298	67114841	clt_Me2_3-18_bowtie_peak_33033	365	.	7.27795	38.58421	36.55145
chr1	135646907	135653449	clt_Me2_3-18_bowtie_peak_1484	325	.	6.79503	34.51109	32.52651
chr16	17450988	17457530	clt_Me2_3-18_bowtie_peak_15414	644	.	8.92923	66.80134	64.40723
chr10	94976454	94982994	clt_Me2_3-18_bowtie_peak_4525	408	.	6.60445	42.89171	40.83990
chr5	33191152	33197692	clt_Me2_3-18_bowtie_peak_29891	497	.	8.04249	51.98148	49.79218
chr17	12374619	12381158	clt_Me2_3-18_bowtie_peak_16672	222	.	5.91361	24.17707	22.29612
chr6	136465425	136471963	clt_Me2_3-18_bowtie_peak_34233	368	.	7.87901	38.90005	36.84560
chr17	88838958	88845491	clt_Me2_3-18_bowtie_peak_18365	504	.	7.81454	52.59332	50.40377
chr9	77601417	77607950	clt_Me2_3-18_bowtie_peak_40333	520	.	7.79049	54.22485	52.03479
chr11	48610850	48617380	clt_Me2_3-18_bowtie_peak_5818	488	.	6.40152	50.95544	48.83293
chr3	107896509	107903038	clt_Me2_3-18_bowtie_peak_26079	439	.	7.13534	46.03144	43.95039
chr7	25686296	25692824	clt_Me2_3-18_bowtie_peak_34789	396	.	5.99749	41.66819	39.60166
chr8	86129216	86135743	clt_Me2_3-18_bowtie_peak_37983	571	.	6.94404	59.37787	57.10658
chr6	86614091	86620616	clt_Me2_3-18_bowtie_peak_33290	536	.	7.48911	55.89122	53.65729
chr11	77842917	77849440	clt_Me2_3-18_bowtie_peak_6713	504	.	6.81703	52.59685	50.42124
chr13	17785515	17792036	clt_Me2_3-18_bowtie_peak_10039	414	.	8.39446	43.53370	41.42411
chr18	38405170	38411690	clt_Me2_3-18_bowtie_peak_18883	734	.	7.98440	75.90572	73.45129
chr7	28375499	28382019	clt_Me2_3-18_bowtie_peak_34880	318	.	5.45594	33.82365	31.84635
chr14	63794013	63800532	clt_Me2_3-18_bowtie_peak_12844	366	.	6.62770	38.71641	36.67051
chr4	118721147	118727666	clt_Me2_3-18_bowtie_peak_28250	265	.	4.89037	28.44709	26.51323
chr8	83533731	83540249	clt_Me2_3-18_bowtie_peak_37950	593	.	8.39753	61.64805	59.35195
chr5	142915413	142921930	clt_Me2_3-18_bowtie_peak_31803	374	.	5.52657	39.56177	37.48990
chr8	96556502	96563019	clt_Me2_3-18_bowtie_peak_38228	530	.	7.51729	55.29477	53.04507
chr2	44777919	44784434	clt_Me2_3-18_bowtie_peak_22048	517	.	8.66520	54.11863	51.73089
chrX	65930426	65936939	clt_Me2_3-18_bowtie_peak_41660	260	.	7.32935	28.00439	26.09194
chr3	60404747	60411259	clt_Me2_3-18_bowtie_peak_25131	246	.	7.13967	26.59533	24.69225
chr8	107484677	107491186	clt_Me2_3-18_bowtie_peak_38352	361	.	7.40178	38.18814	36.17447
chr6	125299055	125305559	clt_Me2_3-18_bowtie_peak_34025	121	.	3.64408	13.94985	12.17628
chr14	57392073	57398577	clt_Me2_3-18_bowtie_peak_12710	581	.	9.17973	60.37730	58.13157
chr12	40944714	40951218	clt_Me2_3-18_bowtie_peak_8668	598	.	8.77895	62.16969	59.87614
chr5	30477998	30484501	clt_Me2_3-18_bowtie_peak_29817	437	.	6.61440	45.88185	43.76459
chr11	97559868	97566369	clt_Me2_3-18_bowtie_peak_7304	454	.	6.11417	47.52151	45.40126
chr4	100664651	100671150	clt_Me2_3-18_bowtie_peak_27892	308	.	5.81472	32.79481	30.84292
chr7	99886925	99893423	clt_Me2_3-18_bowtie_peak_35876	545	.	7.10081	56.77937	54.54799
chr2	22628696	22635193	clt_Me2_3-18_bowtie_peak_21438	554	.	9.45584	57.72158	55.49608
chr4	6339468	6345963	clt_Me2_3-18_bowtie_peak_26823	231	.	5.07854	25.07031	23.17220
chr13	35843597	35850089	clt_Me2_3-18_bowtie_peak_10383	223	.	5.02508	24.25056	22.37484
chr18	34780621	34787111	clt_Me2_3-18_bowtie_peak_18744	442	.	7.05164	46.42943	44.28217
chr1	36526861	36533351	clt_Me2_3-18_bowtie_peak_247	292	.	4.38168	31.24594	29.29911
chr5	122947001	122953489	clt_Me2_3-18_bowtie_peak_31318	486	.	7.03812	50.75705	48.60441
chr3	9827818	9834304	clt_Me2_3-18_bowtie_peak_24590	380	.	6.50448	40.12213	38.07308
chr2	166816114	166822599	clt_Me2_3-18_bowtie_peak_24251	400	.	6.03146	42.08873	40.01684
chr3	95319878	95326363	clt_Me2_3-18_bowtie_peak_25719	343	.	6.69821	36.30375	34.30910
chr15	80083649	80090130	clt_Me2_3-18_bowtie_peak_14491	764	.	7.92192	78.94048	76.45789
chr13	58225381	58231860	clt_Me2_3-18_bowtie_peak_10878	441	.	7.25775	46.23452	44.11184
chr9	32345117	32351592	clt_Me2_3-18_bowtie_peak_39271	185	.	4.85649	20.39255	18.54681
chr14	31361196	31367671	clt_Me2_3-18_bowtie_peak_12227	627	.	7.15161	65.11078	62.78105
chr7	20278686	20285161	clt_Me2_3-18_bowtie_peak_34731	97	.	3.42561	11.48615	9.74255
chr1	23401002	23407475	clt_Me2_3-18_bowtie_peak_148	155	.	5.67433	17.34150	15.51334
chr11	102175986	102182457	clt_Me2_3-18_bowtie_peak_7541	533	.	7.02760	55.61309	53.39314
chr6	34856006	34862475	clt_Me2_3-18_bowtie_peak_32538	516	.	7.48070	53.83406	51.64500
chr1	157816612	157823078	clt_Me2_3-18_bowtie_peak_1871	604	.	8.78172	62.78642	60.48245
chr7	127819770	127826236	clt_Me2_3-18_bowtie_peak_36401	384	.	6.63919	40.49359	38.44012
chr1	162835169	162841634	clt_Me2_3-18_bowtie_peak_2000	402	.	7.51675	42.37134	40.29708
chr10	79166352	79172813	clt_Me2_3-18_bowtie_peak_4059	518	.	6.00845	54.07057	51.88646
chrX	97818985	97825443	clt_Me2_3-18_bowtie_peak_41876	323	.	7.62783	34.35696	32.36912
chr7	109209971	109216426	clt_Me2_3-18_bowtie_peak_36089	502	.	7.53972	52.38473	50.20685
chr6	51118065	51124519	clt_Me2_3-18_bowtie_peak_32797	359	.	6.74603	37.96234	35.93905
chr10	120391499	120397953	clt_Me2_3-18_bowtie_peak_4907	160	.	5.44452	17.88587	16.07352
chr16	32160390	32166843	clt_Me2_3-18_bowtie_peak_15722	314	.	5.20068	33.45123	31.49470
chr3	95654460	95660912	clt_Me2_3-18_bowtie_peak_25743	357	.	7.25061	37.79270	35.73485
chr11	87475762	87482214	clt_Me2_3-18_bowtie_peak_7034	126	.	4.48254	14.45501	12.67719
chr19	41333336	41339786	clt_Me2_3-18_bowtie_peak_20619	441	.	6.88406	46.24243	44.11615
chrX	72340203	72346653	clt_Me2_3-18_bowtie_peak_41737	450	.	9.47104	47.10451	45.00487
chr19	46130003	46136452	clt_Me2_3-18_bowtie_peak_20807	480	.	6.80804	50.19890	48.01816
chr11	3188289	3194735	clt_Me2_3-18_bowtie_peak_5134	732	.	7.72209	75.68223	73.24136
chr2	125977055	125983497	clt_Me2_3-18_bowtie_peak_23343	487	.	9.26321	50.92354	48.74987
chr10	82221456	82227898	clt_Me2_3-18_bowtie_peak_4258	465	.	7.33953	48.79518	46.53299
chr12	81890293	81896735	clt_Me2_3-18_bowtie_peak_9215	429	.	6.93025	45.02676	42.94467
chr2	61548177	61554616	clt_Me2_3-18_bowtie_peak_22237	363	.	6.23500	38.36198	36.36128
chr10	61786076	61792514	clt_Me2_3-18_bowtie_peak_3753	451	.	6.28900	47.26170	45.17010
chr13	55545070	55551508	clt_Me2_3-18_bowtie_peak_10828	601	.	7.72635	62.55849	60.15870
chr13	93379093	93385528	clt_Me2_3-18_bowtie_peak_11300	639	.	7.93345	66.38017	63.99277
chr11	40543122	40549553	clt_Me2_3-18_bowtie_peak_5728	600	.	8.60879	62.37921	60.04968
chr7	16893758	16900187	clt_Me2_3-18_bowtie_peak_34617	705	.	8.09996	73.02303	70.58970
chr9	50811924	50818351	clt_Me2_3-18_bowtie_peak_39622	499	.	8.11422	52.15585	49.98446
chr13	114402970	114409396	clt_Me2_3-18_bowtie_peak_11861	354	.	6.16780	37.46283	35.44233
chr4	3757398	3763823	clt_Me2_3-18_bowtie_peak_26799	381	.	6.70371	40.18288	38.14122
chr15	35299263	35305681	clt_Me2_3-18_bowtie_peak_13745	548	.	9.63673	57.09270	54.80450
chr11	105894779	105901196	clt_Me2_3-18_bowtie_peak_7682	424	.	6.54990	44.59399	42.41749
chr1	145848472	145854888	clt_Me2_3-18_bowtie_peak_1696	244	.	5.50865	26.35010	24.45651
chr7	86803624	86810037	clt_Me2_3-18_bowtie_peak_35647	559	.	8.59526	58.20444	55.95205
chr15	79908780	79915193	clt_Me2_3-18_bowtie_peak_14476	587	.	6.78581	61.07531	58.77106
chr5	123347434	123353847	clt_Me2_3-18_bowtie_peak_31339	334	.	5.28484	35.41685	33.41218
chr10	7398352	7404762	clt_Me2_3-18_bowtie_peak_2804	411	.	6.66186	43.22212	41.15090
chr7	75094066	75100475	clt_Me2_3-18_bowtie_peak_35492	550	.	6.74276	57.30523	55.08752
chr7	52268374	52274782	clt_Me2_3-18_bowtie_peak_35215	510	.	6.60526	53.23914	51.00758
chr6	86472380	86478787	clt_Me2_3-18_bowtie_peak_33283	649	.	8.15484	67.23975	64.91378
chr19	9969693	9976099	clt_Me2_3-18_bowtie_peak_19974	592	.	7.57412	61.54129	59.25412
chr1	182831527	182837933	clt_Me2_3-18_bowtie_peak_2483	537	.	6.75828	55.91664	53.70748
chr8	72515329	72521734	clt_Me2_3-18_bowtie_peak_37696	492	.	7.17078	51.46735	49.26114
chr12	73859645	73866048	clt_Me2_3-18_bowtie_peak_8984	538	.	8.86176	56.01250	53.80281
chr19	42592499	42598901	clt_Me2_3-18_bowtie_peak_20676	327	.	5.59942	34.67458	32.71276
chr14	61351440	61357841	clt_Me2_3-18_bowtie_peak_12778	46	.	2.81735	6.32935	4.64610
chr5	107120834	107127234	clt_Me2_3-18_bowtie_peak_30846	320	.	5.48885	33.97229	32.00346
chr4	116663356	116669753	clt_Me2_3-18_bowtie_peak_28171	613	.	7.78925	63.67019	61.37289
chr7	130495654	130502049	clt_Me2_3-18_bowtie_peak_36455	214	.	5.07701	23.35492	21.46896
chr4	129137914	129144306	clt_Me2_3-18_bowtie_peak_28541	685	.	8.45079	70.99731	68.55305
chr19	8844760	8851151	clt_Me2_3-18_bowtie_peak_19943	782	.	8.97307	80.83244	78.28225
chr12	85699001	85705390	clt_Me2_3-18_bowtie_peak_9325	388	.	6.50214	40.90786	38.85910
chr8	9975060	9981447	clt_Me2_3-18_bowtie_peak_37017	506	.	7.83920	52.78346	50.60152
chr15	58907915	58914301	clt_Me2_3-18_bowtie_peak_14063	439	.	5.63905	45.99044	43.91431
chr13	49435283	49441668	clt_Me2_3-18_bowtie_peak_10692	364	.	5.19774	38.50131	36.45886
chr19	7379996	7386380	clt_Me2_3-18_bowtie_peak_19909	213	.	4.73059	23.22842	21.34938
chr12	58293527	58299911	clt_Me2_3-18_bowtie_peak_8839	556	.	10.02997	57.95748	55.69226
chr16	56025570	56031952	clt_Me2_3-18_bowtie_peak_16070	541	.	8.36217	56.34389	54.12462
chr5	123463813	123470192	clt_Me2_3-18_bowtie_peak_31345	357	.	5.42131	37.78526	35.73893
chr4	123338391	123344768	clt_Me2_3-18_bowtie_peak_28373	497	.	7.78527	51.93625	49.77964
chr4	136908833	136915209	clt_Me2_3-18_bowtie_peak_28984	352	.	6.78629	37.25921	35.23240
chr2	155415163	155421537	clt_Me2_3-18_bowtie_peak_23961	416	.	6.51746	43.74934	41.63597
chr11	90523152	90529526	clt_Me2_3-18_bowtie_peak_7113	494	.	8.19481	51.63192	49.48699
chr12	85542546	85548918	clt_Me2_3-18_bowtie_peak_9317	458	.	6.48374	47.98578	45.85372
chr6	114866205	114872574	clt_Me2_3-18_bowtie_peak_33714	392	.	6.27810	41.25269	39.21720
chr17	36002010	36008379	clt_Me2_3-18_bowtie_peak_17399	218	.	4.91645	23.70426	21.81328
chr18	68456461	68462830	clt_Me2_3-18_bowtie_peak_19362	502	.	6.83449	52.43542	50.23835
chr16	32243314	32249682	clt_Me2_3-18_bowtie_peak_15727	564	.	8.19070	58.80551	56.49350
chr12	27152976	27159342	clt_Me2_3-18_bowtie_peak_8505	539	.	7.44470	56.23618	53.98844
chr6	86585716	86592078	clt_Me2_3-18_bowtie_peak_33288	375	.	6.06718	39.55362	37.52226
chr4	140702651	140709012	clt_Me2_3-18_bowtie_peak_29110	531	.	7.11976	55.34763	53.15920
chr11	8866267	8872626	clt_Me2_3-18_bowtie_peak_5306	123	.	4.86286	14.16296	12.37533
chr15	61814834	61821192	clt_Me2_3-18_bowtie_peak_14090	724	.	8.27945	74.92101	72.49393
chr11	101174768	101181124	clt_Me2_3-18_bowtie_peak_7479	514	.	7.64714	53.65466	51.48118
chr11	54250585	54256941	clt_Me2_3-18_bowtie_peak_6025	569	.	10.13036	59.31707	56.93211
chr14	62297818	62304173	clt_Me2_3-18_bowtie_peak_12810	697	.	8.24475	72.17880	69.78241
chr8	36625394	36631749	clt_Me2_3-18_bowtie_peak_37365	167	.	5.78565	18.55355	16.71184
chr9	45817588	45823942	clt_Me2_3-18_bowtie_peak_39514	458	.	7.42047	47.92390	45.80889
chr12	112671067	112677421	clt_Me2_3-18_bowtie_peak_9767	131	.	3.58496	14.89643	13.10955
chr10	110909333	110915686	clt_Me2_3-18_bowtie_peak_4708	341	.	6.60933	36.17770	34.17044
chr3	90232250	90238600	clt_Me2_3-18_bowtie_peak_25629	462	.	6.83908	48.44787	46.28918
chr10	114747933	114754283	clt_Me2_3-18_bowtie_peak_4741	474	.	6.68372	49.59443	47.45028
chr11	102991650	102997999	clt_Me2_3-18_bowtie_peak_7590	331	.	5.58058	35.17994	33.17623
chr13	14121332	14127678	clt_Me2_3-18_bowtie_peak_10013	210	.	6.83384	22.89698	21.02150
chr4	108249262	108255601	clt_Me2_3-18_bowtie_peak_28039	548	.	8.90349	57.01806	54.80243
chr14	66826911	66833249	clt_Me2_3-18_bowtie_peak_12911	122	.	4.77187	14.06605	12.28997
chr2	25117021	25123358	clt_Me2_3-18_bowtie_peak_21496	380	.	5.07509	40.08698	38.00720
chr10	128240470	128246804	clt_Me2_3-18_bowtie_peak_5115	429	.	6.22336	45.06200	42.96764
chr7	51733856	51740189	clt_Me2_3-18_bowtie_peak_35182	220	.	6.07901	23.88546	22.00630
chr1	182189818	182196151	clt_Me2_3-18_bowtie_peak_2451	285	.	6.18162	30.47508	28.54009
chr16	31662289	31668619	clt_Me2_3-18_bowtie_peak_15701	351	.	6.69182	37.15248	35.12517
chr1	40484297	40490627	clt_Me2_3-18_bowtie_peak_379	361	.	7.66043	38.15456	36.14864
chr4	8651749	8658078	clt_Me2_3-18_bowtie_peak_26844	189	.	4.37333	20.84341	18.98075
chr4	120074282	120080611	clt_Me2_3-18_bowtie_peak_28286	347	.	7.67591	36.76638	34.76003
chr14	35122475	35128803	clt_Me2_3-18_bowtie_peak_12337	355	.	6.50833	37.62115	35.59072
chr4	128734261	128740589	clt_Me2_3-18_bowtie_peak_28506	632	.	7.98874	65.62775	63.25286
chr8	85961129	85967456	clt_Me2_3-18_bowtie_peak_37978	528	.	8.62432	55.11467	52.85832
chr18	80899634	80905960	clt_Me2_3-18_bowtie_peak_19573	234	.	4.92737	25.30367	23.43033
chr1	187026617	187032943	clt_Me2_3-18_bowtie_peak_2580	494	.	6.67776	51.63718	49.44339
chr10	84036521	84042846	clt_Me2_3-18_bowtie_peak_4304	440	.	6.38445	46.13479	44.01714
chr10	82320244	82326568	clt_Me2_3-18_bowtie_peak_4264	590	.	7.32099	61.31017	59.03818
chr1	135782284	135788608	clt_Me2_3-18_bowtie_peak_1498	226	.	4.80679	24.50451	22.61246
chr2	134465339	134471662	clt_Me2_3-18_bowtie_peak_23603	382	.	7.24324	40.26851	38.21626
chr4	151099519	151105840	clt_Me2_3-18_bowtie_peak_29365	256	.	5.09967	27.54182	25.62959
chr9	107453082	107459400	clt_Me2_3-18_bowtie_peak_40779	534	.	6.37025	55.62260	53.43220
chr2	127948354	127954671	clt_Me2_3-18_bowtie_peak_23412	474	.	5.71888	49.61122	47.46962
chr10	92602852	92609169	clt_Me2_3-18_bowtie_peak_4414	445	.	8.03301	46.68100	44.57441
chr7	130600449	130606765	clt_Me2_3-18_bowtie_peak_36461	228	.	5.10286	24.68884	22.80185
chr5	115746071	115752383	clt_Me2_3-18_bowtie_peak_31126	418	.	6.30592	43.94902	41.83165
chr11	102751917	102758227	clt_Me2_3-18_bowtie_peak_7574	516	.	6.73279	53.86752	51.67320
chr13	97436571	97442880	clt_Me2_3-18_bowtie_peak_11436	443	.	7.48576	46.49426	44.35165
chr11	100869287	100875595	clt_Me2_3-18_bowtie_peak_7447	653	.	9.31555	67.76291	65.35625
chr10	4519572	4525880	clt_Me2_3-18_bowtie_peak_2766	382	.	6.77501	40.35027	38.26333
chr8	72271756	72278063	clt_Me2_3-18_bowtie_peak_37682	277	.	5.70642	29.71569	27.78660
chr2	72837993	72844297	clt_Me2_3-18_bowtie_peak_22464	211	.	5.08547	23.01852	21.15065
chr13	42143983	42150286	clt_Me2_3-18_bowtie_peak_10514	757	.	10.19427	78.28825	75.77116
chr13	43571738	43578041	clt_Me2_3-18_bowtie_peak_10551	567	.	8.59743	58.92342	56.71253
chr4	131753672	131759972	clt_Me2_3-18_bowtie_peak_28648	41	.	3.26777	5.77696	4.10625
chr19	46835065	46841365	clt_Me2_3-18_bowtie_peak_20846	482	.	5.85590	50.42728	48.22218
chr18	60657921	60664219	clt_Me2_3-18_bowtie_peak_19139	628	.	7.43029	65.11112	62.82437
chr6	28548601	28554899	clt_Me2_3-18_bowtie_peak_32360	188	.	6.26648	20.73053	18.88942
chr17	79759367	79765665	clt_Me2_3-18_bowtie_peak_18127	211	.	5.51668	23.03552	21.18005
chr12	58330339	58336635	clt_Me2_3-18_bowtie_peak_8842	437	.	7.31084	45.93131	43.79667
chr1	9800047	9806342	clt_Me2_3-18_bowtie_peak_33	54	.	3.77031	7.18581	5.49907
chr3	113329573	113335864	clt_Me2_3-18_bowtie_peak_26145	497	.	9.41173	51.92151	49.76534
chr3	8918843	8925133	clt_Me2_3-18_bowtie_peak_24550	488	.	8.00773	50.99378	48.82739
chr9	42266305	42272595	clt_Me2_3-18_bowtie_peak_39408	459	.	6.98084	48.10352	45.99562
chr15	58702957	58709243	clt_Me2_3-18_bowtie_peak_14043	391	.	6.25011	41.24801	39.18601
chr7	31202492	31208777	clt_Me2_3-18_bowtie_peak_35015	224	.	4.47469	24.29351	22.41750
chr13	24921548	24927832	clt_Me2_3-18_bowtie_peak_10244	603	.	7.99728	62.69987	60.39450
chr3	132751783	132758063	clt_Me2_3-18_bowtie_peak_26411	497	.	8.25727	51.87323	49.71702
chr13	81021206	81027485	clt_Me2_3-18_bowtie_peak_11173	562	.	8.94524	58.47915	56.26439
chr12	86812757	86819036	clt_Me2_3-18_bowtie_peak_9378	454	.	6.49733	47.58557	45.44046
chr6	83069622	83075900	clt_Me2_3-18_bowtie_peak_33185	608	.	7.13186	63.11750	60.80811
chr7	56132563	56138840	clt_Me2_3-18_bowtie_peak_35325	545	.	7.03414	56.78367	54.55002
chr5	123540742	123547015	clt_Me2_3-18_bowtie_peak_31355	422	.	7.00636	44.33369	42.25482
chr14	49156149	49162421	clt_Me2_3-18_bowtie_peak_12498	346	.	6.23865	36.63929	34.63677
chr9	90160255	90166526	clt_Me2_3-18_bowtie_peak_40472	414	.	5.89301	43.56818	41.48819
chr18	75525882	75532151	clt_Me2_3-18_bowtie_peak_19466	327	.	6.40894	34.72686	32.73945
chr11	77498390	77504654	clt_Me2_3-18_bowtie_peak_6700	264	.	5.71454	28.30796	26.40147
chr3	21972324	21978588	clt_Me2_3-18_bowtie_peak_24691	475	.	7.55938	49.71331	47.58377
chr2	131011306	131017569	clt_Me2_3-18_bowtie_peak_23519	650	.	7.56426	67.32174	65.00671
chr8	14887187	14893449	clt_Me2_3-18_bowtie_peak_37097	736	.	7.20020	76.02126	73.61114
chr1	59740705	59746967	clt_Me2_3-18_bowtie_peak_611	583	.	9.67384	60.60499	58.34025
chr2	162879492	162885754	clt_Me2_3-18_bowtie_peak_24117	420	.	5.43755	44.12043	42.05085
chr10	79893445	79899705	clt_Me2_3-18_bowtie_peak_4136	440	.	6.37463	46.18922	44.06242
chr8	13158430	13164689	clt_Me2_3-18_bowtie_peak_37062	402	.	6.15860	42.32723	40.25483
chr15	27395061	27401320	clt_Me2_3-18_bowtie_peak_13647	552	.	8.84457	57.50050	55.26922
chr7	52822578	52828834	clt_Me2_3-18_bowtie_peak_35264	468	.	7.00396	48.99616	46.84374
chr5	72553782	72560036	clt_Me2_3-18_bowtie_peak_30352	354	.	7.53333	37.49070	35.49345
chr11	77302330	77308584	clt_Me2_3-18_bowtie_peak_6690	492	.	6.11578	51.41272	49.23703
chr12	35730052	35736305	clt_Me2_3-18_bowtie_peak_8632	413	.	6.65672	43.40685	41.33284
chr3	75356265	75362517	clt_Me2_3-18_bowtie_peak_25273	407	.	7.03363	42.80070	40.72883
chr9	123436247	123442496	clt_Me2_3-18_bowtie_peak_41205	494	.	7.13895	51.58428	49.41737
chr4	57965428	57971676	clt_Me2_3-18_bowtie_peak_27479	527	.	6.77321	54.94950	52.73845
chr9	72253530	72259774	clt_Me2_3-18_bowtie_peak_40235	484	.	7.23410	50.60175	48.47313
chr16	10540903	10547146	clt_Me2_3-18_bowtie_peak_15268	466	.	6.47409	48.81046	46.65342
chr11	68857194	68863436	clt_Me2_3-18_bowtie_peak_6381	372	.	5.87108	39.28961	37.23852
chr7	26470916	26477157	clt_Me2_3-18_bowtie_peak_34832	644	.	7.20343	66.77782	64.45242
chr2	58007565	58013802	clt_Me2_3-18_bowtie_peak_22150	237	.	6.90800	25.63898	23.73252
chr1	174077142	174083378	clt_Me2_3-18_bowtie_peak_2293	463	.	7.22009	48.47154	46.32984
chr14	67685544	67691779	clt_Me2_3-18_bowtie_peak_12939	222	.	6.01678	24.13725	22.26867
chr17	23938652	23944887	clt_Me2_3-18_bowtie_peak_16824	480	.	7.37299	50.18882	48.02615
chr5	5185158	5191391	clt_Me2_3-18_bowtie_peak_29558	202	.	6.81622	22.11356	20.25842
chr4	115744786	115751018	clt_Me2_3-18_bowtie_peak_28140	571	.	7.35367	59.42868	57.18531
chr13	45483722	45489954	clt_Me2_3-18_bowtie_peak_10599	486	.	6.91265	50.76196	48.62132
chr2	118849594	118855825	clt_Me2_3-18_bowtie_peak_23172	365	.	6.76452	38.53663	36.50442
chr11	79332285	79338515	clt_Me2_3-18_bowtie_peak_6782	147	.	5.81861	16.52474	14.70268
chr15	98697598	98703827	clt_Me2_3-18_bowtie_peak_14944	603	.	7.47681	62.58452	60.33015
chr1	58767415	58773644	clt_Me2_3-18_bowtie_peak_579	393	.	7.02615	41.41019	39.34291
[truncated: 35,959 more rows]
