# Supplementary material for: Hyperacetylated chromatin domains mark cell type-specific genes and suggest distinct modes of enhancer function
Source: Nat Commun. 2020 Sep 11;11:4544. doi: 10.1038/s41467-020-18303-0 (PMC7486385; doi:10.1038/s41467-020-18303-0)
Supplement: Supplementary file 20 — Supplementary Software 1 [file 41467_2020_18303_MOESM20_ESM.zip › identify_HCD/Mouse_Erythroid_H3K27Ac_intersected_replicates.bed]

chr1	4797551	4798310	clt_27Ac_3-18_bowtie_sorted_peak_2	50	.	2.79122	7.15480	5.06041
chr1	4851041	4851483	clt_27Ac_3-18_bowtie_sorted_peak_3	82	.	3.48046	10.41148	8.25045
chr1	4846513	4849867	clt_27Ac_3-18_bowtie_sorted_peak_3	82	.	3.48046	10.41148	8.25045
chr1	4855817	4856025	clt_27Ac_3-18_bowtie_sorted_peak_5	139	.	5.74444	16.19295	13.92397
chr1	4857107	4867098	clt_27Ac_3-18_bowtie_sorted_peak_5	139	.	5.74444	16.19295	13.92397
chr1	4871855	4873136	clt_27Ac_3-18_bowtie_sorted_peak_6	14	.	2.66193	3.29968	1.42216
chr1	5073211	5073592	clt_27Ac_3-18_bowtie_sorted_peak_9	95	.	3.40148	11.76773	9.54020
chr1	6203298	6206741	clt_27Ac_3-18_bowtie_sorted_peak_10	361	.	6.56250	38.91296	36.18088
chr1	7077902	7080741	clt_27Ac_3-18_bowtie_sorted_peak_12	217	.	5.21335	24.27265	21.78080
chr1	7386762	7388360	clt_27Ac_3-18_bowtie_sorted_peak_13	113	.	4.51577	13.62285	11.32839
chr1	9534833	9535704	clt_27Ac_3-18_bowtie_sorted_peak_14	69	.	3.11523	9.11063	6.93571
chr1	9537632	9537822	clt_27Ac_3-18_bowtie_sorted_peak_15	15	.	2.43519	3.48388	1.59745
chr1	9730320	9730604	clt_27Ac_3-18_bowtie_sorted_peak_18	135	.	4.42534	15.80341	13.50144
chr1	9732128	9739171	clt_27Ac_3-18_bowtie_sorted_peak_18	135	.	4.42534	15.80341	13.50144
chr1	9763040	9778461	clt_27Ac_3-18_bowtie_sorted_peak_19	188	.	6.69167	21.29314	18.85751
chr1	9781504	9781665	clt_27Ac_3-18_bowtie_sorted_peak_20	17	.	2.81084	3.65181	1.73972
chr1	9787035	9791425	clt_27Ac_3-18_bowtie_sorted_peak_22	201	.	5.25960	22.61178	20.16188
chr1	9794241	9796827	clt_27Ac_3-18_bowtie_sorted_peak_23	21	.	2.73776	4.09277	2.15913
chr1	9800427	9802601	clt_27Ac_3-18_bowtie_sorted_peak_24	24	.	3.07375	4.38263	2.41811
chr1	9804499	9806249	clt_27Ac_3-18_bowtie_sorted_peak_24	24	.	3.07375	4.38263	2.41811
chr1	9807155	9807521	clt_27Ac_3-18_bowtie_sorted_peak_24	24	.	3.07375	4.38263	2.41811
chr1	9812090	9813270	clt_27Ac_3-18_bowtie_sorted_peak_25	24	.	2.92895	4.45690	2.49192
chr1	9872697	9872763	clt_27Ac_3-18_bowtie_sorted_peak_29	22	.	2.92499	4.14738	2.20136
chr1	9931875	9932472	clt_27Ac_3-18_bowtie_sorted_peak_33	12	.	2.45888	3.09868	1.25662
chr1	9933408	9934315	clt_27Ac_3-18_bowtie_sorted_peak_34	79	.	3.17529	10.16629	7.95544
chr1	10027463	10030127	clt_27Ac_3-18_bowtie_sorted_peak_35	315	.	5.38474	34.13062	31.51253
chr1	10062116	10063129	clt_27Ac_3-18_bowtie_sorted_peak_39	20	.	2.93895	3.97104	2.03397
chr1	10099053	10100799	clt_27Ac_3-18_bowtie_sorted_peak_40	15	.	2.72188	3.44680	1.55469
chr1	10123063	10124130	clt_27Ac_3-18_bowtie_sorted_peak_41	20	.	2.91109	3.98875	2.05364
chr1	10222306	10223103	clt_27Ac_3-18_bowtie_sorted_peak_44	70	.	3.12741	9.25349	7.09179
chr1	13248566	13250104	clt_27Ac_3-18_bowtie_sorted_peak_48	58	.	3.95526	7.97690	5.84307
chr1	13361935	13364346	clt_27Ac_3-18_bowtie_sorted_peak_53	107	.	3.88687	13.08575	10.78822
chr1	13549083	13549237	clt_27Ac_3-18_bowtie_sorted_peak_55	13	.	2.41998	3.21033	1.35181
chr1	13555531	13560792	clt_27Ac_3-18_bowtie_sorted_peak_56	101	.	4.17356	12.39177	10.16448
chr1	13561614	13565934	clt_27Ac_3-18_bowtie_sorted_peak_56	101	.	4.17356	12.39177	10.16448
chr1	13566736	13567293	clt_27Ac_3-18_bowtie_sorted_peak_56	101	.	4.17356	12.39177	10.16448
chr1	13578085	13579984	clt_27Ac_3-18_bowtie_sorted_peak_57	154	.	4.59633	17.80419	15.43001
chr1	13644613	13644840	clt_27Ac_3-18_bowtie_sorted_peak_60	15	.	2.70073	3.40034	1.51632
chr1	13646139	13651946	clt_27Ac_3-18_bowtie_sorted_peak_61	134	.	4.20418	15.76565	13.47807
chr1	13654318	13655454	clt_27Ac_3-18_bowtie_sorted_peak_62	21	.	2.96959	4.08997	2.15022
chr1	14474242	14476192	clt_27Ac_3-18_bowtie_sorted_peak_63	50	.	4.00431	7.19225	5.08644
chr1	15795007	15798838	clt_27Ac_3-18_bowtie_sorted_peak_64	248	.	5.73141	27.38120	24.83579
chr1	15925570	15927021	clt_27Ac_3-18_bowtie_sorted_peak_65	29	.	3.23437	4.91338	2.92150
chr1	16093301	16095281	clt_27Ac_3-18_bowtie_sorted_peak_66	229	.	5.49154	25.48169	22.91982
chr1	16608626	16610007	clt_27Ac_3-18_bowtie_sorted_peak_71	135	.	4.24666	15.86574	13.55662
chr1	16640652	16647466	clt_27Ac_3-18_bowtie_sorted_peak_73	81	.	3.74188	10.37713	8.16729
chr1	16655316	16655999	clt_27Ac_3-18_bowtie_sorted_peak_74	117	.	3.55304	14.05933	11.79069
chr1	16677995	16679151	clt_27Ac_3-18_bowtie_sorted_peak_75	31	.	2.77309	5.14297	3.12833
chr1	20808292	20810896	clt_27Ac_3-18_bowtie_sorted_peak_77	122	.	4.43454	14.49457	12.22683
chr1	20822773	20823747	clt_27Ac_3-18_bowtie_sorted_peak_78	19	.	2.68170	3.89693	1.97754
chr1	21208606	21209007	clt_27Ac_3-18_bowtie_sorted_peak_81	101	.	4.10782	12.42050	10.16828
chr1	21318556	21319226	clt_27Ac_3-18_bowtie_sorted_peak_82	18	.	2.65276	3.74642	1.84202
chr1	21322968	21324717	clt_27Ac_3-18_bowtie_sorted_peak_83	33	.	3.25729	5.33572	3.33276
chr1	23261887	23267668	clt_27Ac_3-18_bowtie_sorted_peak_87	36	.	2.83986	5.62501	3.61101
chr1	23270520	23271378	clt_27Ac_3-18_bowtie_sorted_peak_88	17	.	2.80955	3.66563	1.75746
chr1	23273736	23275826	clt_27Ac_3-18_bowtie_sorted_peak_89	16	.	2.75480	3.51318	1.61324
chr1	23276617	23278038	clt_27Ac_3-18_bowtie_sorted_peak_89	16	.	2.75480	3.51318	1.61324
chr1	23283494	23297057	clt_27Ac_3-18_bowtie_sorted_peak_90	203	.	7.21126	22.83337	20.38691
chr1	23298143	23299081	clt_27Ac_3-18_bowtie_sorted_peak_90	203	.	7.21126	22.83337	20.38691
chr1	23321212	23321814	clt_27Ac_3-18_bowtie_sorted_peak_92	38	.	3.63673	5.89546	3.84322
chr1	23335333	23336215	clt_27Ac_3-18_bowtie_sorted_peak_94	201	.	6.16400	22.55191	20.14284
chr1	23338525	23345666	clt_27Ac_3-18_bowtie_sorted_peak_94	201	.	6.16400	22.55191	20.14284
chr1	23350994	23351482	clt_27Ac_3-18_bowtie_sorted_peak_95	23	.	3.07584	4.35904	2.39238
chr1	23352668	23353370	clt_27Ac_3-18_bowtie_sorted_peak_95	23	.	3.07584	4.35904	2.39238
chr1	23357295	23357977	clt_27Ac_3-18_bowtie_sorted_peak_97	15	.	2.73185	3.45531	1.56018
chr1	23378806	23379468	clt_27Ac_3-18_bowtie_sorted_peak_100	16	.	2.67614	3.55838	1.66135
chr1	23380415	23382470	clt_27Ac_3-18_bowtie_sorted_peak_100	16	.	2.67614	3.55838	1.66135
chr1	23389143	23390860	clt_27Ac_3-18_bowtie_sorted_peak_102	57	.	3.04750	7.84924	5.73672
chr1	23393260	23393482	clt_27Ac_3-18_bowtie_sorted_peak_103	27	.	2.98863	4.70056	2.71860
chr1	23406394	23407748	clt_27Ac_3-18_bowtie_sorted_peak_105	47	.	3.62677	6.76713	4.72282
chr1	23422656	23426520	clt_27Ac_3-18_bowtie_sorted_peak_107	130	.	4.90874	15.31856	13.00591
chr1	23427530	23428787	clt_27Ac_3-18_bowtie_sorted_peak_108	21	.	2.84636	4.07765	2.13625
chr1	23430523	23431736	clt_27Ac_3-18_bowtie_sorted_peak_109	37	.	3.31552	5.73680	3.72963
chr1	23433027	23437440	clt_27Ac_3-18_bowtie_sorted_peak_109	37	.	3.31552	5.73680	3.72963
chr1	23903944	23904303	clt_27Ac_3-18_bowtie_sorted_peak_111	17	.	2.74966	3.64878	1.73839
chr1	23905318	23907677	clt_27Ac_3-18_bowtie_sorted_peak_112	88	.	5.12966	11.06376	8.82177
chr1	23909900	23910682	clt_27Ac_3-18_bowtie_sorted_peak_113	13	.	2.52057	3.19440	1.33348
chr1	23919778	23920031	clt_27Ac_3-18_bowtie_sorted_peak_114	29	.	3.28883	4.97627	2.96354
chr1	23922022	23924683	clt_27Ac_3-18_bowtie_sorted_peak_115	44	.	3.76781	6.51178	4.43995
chr1	23925836	23930699	clt_27Ac_3-18_bowtie_sorted_peak_116	159	.	5.10328	18.32440	15.98565
chr1	23972697	23973525	clt_27Ac_3-18_bowtie_sorted_peak_118	32	.	3.35478	5.21995	3.20803
chr1	24011376	24012540	clt_27Ac_3-18_bowtie_sorted_peak_119	108	.	3.87870	13.07883	10.83197
chr1	24685193	24686286	clt_27Ac_3-18_bowtie_sorted_peak_120	106	.	3.72888	12.89291	10.63704
chr1	30926955	30927542	clt_27Ac_3-18_bowtie_sorted_peak_123	208	.	5.69374	23.37572	20.89338
chr1	30928308	30931868	clt_27Ac_3-18_bowtie_sorted_peak_123	208	.	5.69374	23.37572	20.89338
chr1	31004631	31007792	clt_27Ac_3-18_bowtie_sorted_peak_124	180	.	4.55831	20.50775	18.07748
chr1	33515623	33516315	clt_27Ac_3-18_bowtie_sorted_peak_126	13	.	2.57664	3.17174	1.31376
chr1	33524841	33524958	clt_27Ac_3-18_bowtie_sorted_peak_127	12	.	2.50725	3.11000	1.25547
chr1	33556387	33556795	clt_27Ac_3-18_bowtie_sorted_peak_130	23	.	2.97471	4.32992	2.37289
chr1	33558913	33560079	clt_27Ac_3-18_bowtie_sorted_peak_131	16	.	2.70300	3.54117	1.65039
chr1	33564523	33565025	clt_27Ac_3-18_bowtie_sorted_peak_132	19	.	2.85847	3.85010	1.93077
chr1	33581743	33583108	clt_27Ac_3-18_bowtie_sorted_peak_134	76	.	4.59441	9.79220	7.62949
chr1	33584357	33584887	clt_27Ac_3-18_bowtie_sorted_peak_134	76	.	4.59441	9.79220	7.62949
chr1	33585792	33592465	clt_27Ac_3-18_bowtie_sorted_peak_134	76	.	4.59441	9.79220	7.62949
chr1	33598855	33600527	clt_27Ac_3-18_bowtie_sorted_peak_135	18	.	2.84587	3.81832	1.89618
chr1	33602133	33603786	clt_27Ac_3-18_bowtie_sorted_peak_136	27	.	3.21673	4.74707	2.76652
chr1	33610462	33610659	clt_27Ac_3-18_bowtie_sorted_peak_138	15	.	2.73378	3.46193	1.56723
chr1	33618361	33619115	clt_27Ac_3-18_bowtie_sorted_peak_140	16	.	2.67005	3.53292	1.63863
chr1	33620152	33620927	clt_27Ac_3-18_bowtie_sorted_peak_140	16	.	2.67005	3.53292	1.63863
chr1	33622388	33623255	clt_27Ac_3-18_bowtie_sorted_peak_141	20	.	2.92288	4.00114	2.06254
chr1	33627879	33632654	clt_27Ac_3-18_bowtie_sorted_peak_142	291	.	9.10535	31.78796	29.15682
chr1	33634033	33639216	clt_27Ac_3-18_bowtie_sorted_peak_143	40	.	3.42037	6.12141	4.06151
chr1	33640769	33642114	clt_27Ac_3-18_bowtie_sorted_peak_144	43	.	3.77166	6.42515	4.35622
chr1	33643691	33644132	clt_27Ac_3-18_bowtie_sorted_peak_145	44	.	3.88669	6.56863	4.47532
chr1	33646432	33646998	clt_27Ac_3-18_bowtie_sorted_peak_146	14	.	2.51311	3.37790	1.49745
chr1	33654479	33656415	clt_27Ac_3-18_bowtie_sorted_peak_147	19	.	2.74367	3.89456	1.97450
chr1	33649034	33653587	clt_27Ac_3-18_bowtie_sorted_peak_147	19	.	2.74367	3.89456	1.97450
chr1	33658833	33663292	clt_27Ac_3-18_bowtie_sorted_peak_148	20	.	2.92391	4.01744	2.07954
chr1	33674471	33678524	clt_27Ac_3-18_bowtie_sorted_peak_149	103	.	4.75339	12.58571	10.35775
chr1	33695330	33697448	clt_27Ac_3-18_bowtie_sorted_peak_149	103	.	4.75339	12.58571	10.35775
chr1	33665853	33672248	clt_27Ac_3-18_bowtie_sorted_peak_149	103	.	4.75339	12.58571	10.35775
chr1	33700446	33703299	clt_27Ac_3-18_bowtie_sorted_peak_149	103	.	4.75339	12.58571	10.35775
chr1	33679715	33692387	clt_27Ac_3-18_bowtie_sorted_peak_149	103	.	4.75339	12.58571	10.35775
chr1	33706018	33709569	clt_27Ac_3-18_bowtie_sorted_peak_150	31	.	3.08852	5.12114	3.11420
chr1	33717006	33717239	clt_27Ac_3-18_bowtie_sorted_peak_151	40	.	3.70297	6.16560	4.08473
chr1	33725652	33729286	clt_27Ac_3-18_bowtie_sorted_peak_152	67	.	3.25108	8.92215	6.77576
chr1	33776809	33777302	clt_27Ac_3-18_bowtie_sorted_peak_155	46	.	2.66013	6.71585	4.61684
chr1	33809212	33815771	clt_27Ac_3-18_bowtie_sorted_peak_157	96	.	3.60743	11.94724	9.68904
chr1	33821254	33821315	clt_27Ac_3-18_bowtie_sorted_peak_158	16	.	2.56385	3.53704	1.64718
chr1	33824900	33825210	clt_27Ac_3-18_bowtie_sorted_peak_159	16	.	2.69016	3.53262	1.63631
chr1	33826299	33826499	clt_27Ac_3-18_bowtie_sorted_peak_159	16	.	2.69016	3.53262	1.63631
chr1	33846716	33847015	clt_27Ac_3-18_bowtie_sorted_peak_162	13	.	2.62199	3.19648	1.32639
chr1	33849514	33849692	clt_27Ac_3-18_bowtie_sorted_peak_163	18	.	2.73074	3.72066	1.81411
chr1	33854302	33855015	clt_27Ac_3-18_bowtie_sorted_peak_165	15	.	2.68933	3.42924	1.54139
chr1	33868996	33869146	clt_27Ac_3-18_bowtie_sorted_peak_167	12	.	2.39748	3.11281	1.26652
chr1	33870287	33871790	clt_27Ac_3-18_bowtie_sorted_peak_168	94	.	3.29673	11.61431	9.40932
chr1	34340355	34341037	clt_27Ac_3-18_bowtie_sorted_peak_169	18	.	2.68108	3.78543	1.88181
chr1	34356817	34357610	clt_27Ac_3-18_bowtie_sorted_peak_170	38	.	3.21562	5.93749	3.88960
chr1	34496009	34497214	clt_27Ac_3-18_bowtie_sorted_peak_172	72	.	2.89473	9.33140	7.20404
chr1	34896458	34896920	clt_27Ac_3-18_bowtie_sorted_peak_173	14	.	2.51775	3.34387	1.47406
chr1	34897912	34900411	clt_27Ac_3-18_bowtie_sorted_peak_174	58	.	3.15735	7.95084	5.82115
chr1	36032512	36033583	clt_27Ac_3-18_bowtie_sorted_peak_175	41	.	3.46252	6.16821	4.10340
chr1	36109941	36112830	clt_27Ac_3-18_bowtie_sorted_peak_176	42	.	3.43665	6.26200	4.21087
chr1	36121548	36122713	clt_27Ac_3-18_bowtie_sorted_peak_177	136	.	4.40431	15.98639	13.61783
chr1	36124538	36130077	clt_27Ac_3-18_bowtie_sorted_peak_178	135	.	3.75839	15.89956	13.57714
chr1	36135469	36135909	clt_27Ac_3-18_bowtie_sorted_peak_180	16	.	2.16022	3.48766	1.60145
chr1	36139116	36139672	clt_27Ac_3-18_bowtie_sorted_peak_181	13	.	2.11022	3.26080	1.39788
chr1	36159560	36159871	clt_27Ac_3-18_bowtie_sorted_peak_182	401	.	6.45741	42.96212	40.15840
chr1	36142839	36157960	clt_27Ac_3-18_bowtie_sorted_peak_182	401	.	6.45741	42.96212	40.15840
chr1	36163571	36164456	clt_27Ac_3-18_bowtie_sorted_peak_183	24	.	2.69108	4.36668	2.41533
chr1	36185811	36190527	clt_27Ac_3-18_bowtie_sorted_peak_186	84	.	3.52378	10.67831	8.45951
chr1	36237242	36237779	clt_27Ac_3-18_bowtie_sorted_peak_189	13	.	2.61719	3.21305	1.35877
chr1	36271253	36271994	clt_27Ac_3-18_bowtie_sorted_peak_190	15	.	2.61157	3.47673	1.59042
chr1	36299937	36301132	clt_27Ac_3-18_bowtie_sorted_peak_192	89	.	3.22865	11.20951	8.99648
chr1	36425308	36425976	clt_27Ac_3-18_bowtie_sorted_peak_194	135	.	4.33523	15.94716	13.54695
chr1	36501682	36503739	clt_27Ac_3-18_bowtie_sorted_peak_195	73	.	3.35108	9.47095	7.32634
chr1	36527823	36528268	clt_27Ac_3-18_bowtie_sorted_peak_196	106	.	3.37789	12.97882	10.67299
chr1	36568158	36569066	clt_27Ac_3-18_bowtie_sorted_peak_197	101	.	3.75009	12.44378	10.18069
chr1	36747838	36749247	clt_27Ac_3-18_bowtie_sorted_peak_198	94	.	3.05314	11.71542	9.45965
chr1	36765809	36767371	clt_27Ac_3-18_bowtie_sorted_peak_199	88	.	3.36394	11.12332	8.88689
chr1	36870453	36871369	clt_27Ac_3-18_bowtie_sorted_peak_200	18	.	2.69178	3.72089	1.81480
chr1	36896453	36898909	clt_27Ac_3-18_bowtie_sorted_peak_202	22	.	3.02581	4.24127	2.29502
chr1	36919918	36920063	clt_27Ac_3-18_bowtie_sorted_peak_204	16	.	2.78680	3.58843	1.68101
chr1	36921059	36921538	clt_27Ac_3-18_bowtie_sorted_peak_205	25	.	3.03360	4.54505	2.57228
chr1	36930580	36933389	clt_27Ac_3-18_bowtie_sorted_peak_207	29	.	2.96023	4.99140	2.99729
chr1	36934993	36936269	clt_27Ac_3-18_bowtie_sorted_peak_208	12	.	2.56425	3.06671	1.21755
chr1	36937882	36938239	clt_27Ac_3-18_bowtie_sorted_peak_209	13	.	2.60677	3.21119	1.35283
chr1	36940229	36940377	clt_27Ac_3-18_bowtie_sorted_peak_210	16	.	2.63933	3.58563	1.68935
chr1	36941918	36943001	clt_27Ac_3-18_bowtie_sorted_peak_210	16	.	2.63933	3.58563	1.68935
chr1	36947039	36947803	clt_27Ac_3-18_bowtie_sorted_peak_211	14	.	2.54273	3.27615	1.40745
chr1	36950103	36951358	clt_27Ac_3-18_bowtie_sorted_peak_212	20	.	2.75282	3.94428	2.02072
chr1	36953272	36955578	clt_27Ac_3-18_bowtie_sorted_peak_212	20	.	2.75282	3.94428	2.02072
chr1	36956965	36957663	clt_27Ac_3-18_bowtie_sorted_peak_212	20	.	2.75282	3.94428	2.02072
chr1	36960861	36962305	clt_27Ac_3-18_bowtie_sorted_peak_213	33	.	2.78069	5.39114	3.37512
chr1	36963913	36985504	clt_27Ac_3-18_bowtie_sorted_peak_214	139	.	4.61775	16.22305	13.91584
chr1	36987031	36989555	clt_27Ac_3-18_bowtie_sorted_peak_215	141	.	3.99780	16.43262	14.16032
chr1	36990527	36997271	clt_27Ac_3-18_bowtie_sorted_peak_215	141	.	3.99780	16.43262	14.16032
chr1	36999854	37001788	clt_27Ac_3-18_bowtie_sorted_peak_216	34	.	2.83053	5.46202	3.45152
chr1	37485550	37488468	clt_27Ac_3-18_bowtie_sorted_peak_218	111	.	3.40822	13.45680	11.17863
chr1	37492326	37494505	clt_27Ac_3-18_bowtie_sorted_peak_219	35	.	2.97726	5.53549	3.51322
chr1	37499108	37500594	clt_27Ac_3-18_bowtie_sorted_peak_220	19	.	2.49487	3.87762	1.95523
chr1	37530265	37531626	clt_27Ac_3-18_bowtie_sorted_peak_222	24	.	2.68815	4.37524	2.41839
chr1	37533596	37538244	clt_27Ac_3-18_bowtie_sorted_peak_223	111	.	4.11431	13.42221	11.14286
chr1	37543989	37544274	clt_27Ac_3-18_bowtie_sorted_peak_225	14	.	2.47025	3.29353	1.42645
chr1	37552757	37553180	clt_27Ac_3-18_bowtie_sorted_peak_226	21	.	2.42389	4.04678	2.11129
chr1	37921201	37922703	clt_27Ac_3-18_bowtie_sorted_peak_228	68	.	2.81380	9.03537	6.87685
chr1	37928524	37929605	clt_27Ac_3-18_bowtie_sorted_peak_229	24	.	2.38701	4.40225	2.43818
chr1	37946368	37948860	clt_27Ac_3-18_bowtie_sorted_peak_230	66	.	2.93721	8.79659	6.62607
chr1	38052868	38059119	clt_27Ac_3-18_bowtie_sorted_peak_231	181	.	4.88710	20.57506	18.12196
chr1	38060117	38075597	clt_27Ac_3-18_bowtie_sorted_peak_232	145	.	5.70143	16.94740	14.59725
chr1	38076822	38078308	clt_27Ac_3-18_bowtie_sorted_peak_233	19	.	2.84507	3.86846	1.94397
chr1	38091082	38091602	clt_27Ac_3-18_bowtie_sorted_peak_235	12	.	2.55609	3.05282	1.20069
chr1	38141846	38142434	clt_27Ac_3-18_bowtie_sorted_peak_240	30	.	3.37293	5.11148	3.09535
chr1	38146445	38146611	clt_27Ac_3-18_bowtie_sorted_peak_242	15	.	2.70770	3.42325	1.53317
chr1	38151573	38152999	clt_27Ac_3-18_bowtie_sorted_peak_244	23	.	2.86253	4.26613	2.31619
chr1	38160423	38160721	clt_27Ac_3-18_bowtie_sorted_peak_246	32	.	3.36808	5.22369	3.20130
chr1	38161751	38162715	clt_27Ac_3-18_bowtie_sorted_peak_247	20	.	2.94118	3.96961	2.03006
chr1	38180472	38181955	clt_27Ac_3-18_bowtie_sorted_peak_250	16	.	2.79177	3.60457	1.69659
chr1	38183492	38188319	clt_27Ac_3-18_bowtie_sorted_peak_251	119	.	4.14757	14.24644	11.95418
chr1	38498596	38506788	clt_27Ac_3-18_bowtie_sorted_peak_256	114	.	4.65497	13.67967	11.42122
chr1	38824278	38824614	clt_27Ac_3-18_bowtie_sorted_peak_260	41	.	3.11360	6.23663	4.16904
chr1	39044320	39044954	clt_27Ac_3-18_bowtie_sorted_peak_261	45	.	2.58940	6.60850	4.54268
chr1	39424741	39427237	clt_27Ac_3-18_bowtie_sorted_peak_262	117	.	3.70680	14.02690	11.74897
chr1	39486948	39487281	clt_27Ac_3-18_bowtie_sorted_peak_264	28	.	2.58656	4.85075	2.86035
chr1	39495686	39496311	clt_27Ac_3-18_bowtie_sorted_peak_265	19	.	2.52173	3.90104	1.97856
chr1	39517502	39517936	clt_27Ac_3-18_bowtie_sorted_peak_267	25	.	2.67854	4.54532	2.57297
chr1	39519442	39519791	clt_27Ac_3-18_bowtie_sorted_peak_268	17	.	2.46704	3.70888	1.79895
chr1	39592677	39593584	clt_27Ac_3-18_bowtie_sorted_peak_269	62	.	2.80586	8.34143	6.21579
chr1	39631697	39634104	clt_27Ac_3-18_bowtie_sorted_peak_271	32	.	2.51535	5.24952	3.25622
chr1	39792326	39793297	clt_27Ac_3-18_bowtie_sorted_peak_272	22	.	2.36403	4.15223	2.20782
chr1	39993161	39993328	clt_27Ac_3-18_bowtie_sorted_peak_273	46	.	2.96506	6.73102	4.66268
chr1	39994686	39994884	clt_27Ac_3-18_bowtie_sorted_peak_273	46	.	2.96506	6.73102	4.66268
chr1	40005962	40007017	clt_27Ac_3-18_bowtie_sorted_peak_274	14	.	2.49983	3.30874	1.44278
chr1	40285715	40288063	clt_27Ac_3-18_bowtie_sorted_peak_277	86	.	4.50980	10.89296	8.66131
chr1	40359941	40361112	clt_27Ac_3-18_bowtie_sorted_peak_280	17	.	2.56929	3.68139	1.77266
chr1	40472560	40472657	clt_27Ac_3-18_bowtie_sorted_peak_282	12	.	2.56804	3.08644	1.23339
chr1	40483810	40489707	clt_27Ac_3-18_bowtie_sorted_peak_284	78	.	4.17674	10.06592	7.88659
chr1	40558852	40558853	clt_27Ac_3-18_bowtie_sorted_peak_285	13	.	2.33204	3.25882	1.39606
chr1	40826558	40829967	clt_27Ac_3-18_bowtie_sorted_peak_286	77	.	3.85564	9.98510	7.79145
chr1	40847108	40848101	clt_27Ac_3-18_bowtie_sorted_peak_288	71	.	3.18840	9.30896	7.16195
chr1	42908146	42908534	clt_27Ac_3-18_bowtie_sorted_peak_290	103	.	3.29534	12.69502	10.39945
chr1	43148978	43149778	clt_27Ac_3-18_bowtie_sorted_peak_291	62	.	2.89360	8.42941	6.28843
chr1	43154261	43156580	clt_27Ac_3-18_bowtie_sorted_peak_292	373	.	7.48771	40.14771	37.35626
chr1	43354339	43355448	clt_27Ac_3-18_bowtie_sorted_peak_295	32	.	3.00889	5.28234	3.26567
chr1	43424355	43424575	clt_27Ac_3-18_bowtie_sorted_peak_297	15	.	2.73206	3.45600	1.56059
chr1	43441405	43443008	clt_27Ac_3-18_bowtie_sorted_peak_299	30	.	3.00511	4.99971	3.00159
chr1	43456196	43457066	clt_27Ac_3-18_bowtie_sorted_peak_301	26	.	3.13771	4.63243	2.65210
chr1	43457861	43459503	clt_27Ac_3-18_bowtie_sorted_peak_301	26	.	3.13771	4.63243	2.65210
chr1	43460386	43461255	clt_27Ac_3-18_bowtie_sorted_peak_301	26	.	3.13771	4.63243	2.65210
chr1	43464853	43465797	clt_27Ac_3-18_bowtie_sorted_peak_303	219	.	6.93791	24.38760	21.90191
chr1	43466848	43475811	clt_27Ac_3-18_bowtie_sorted_peak_303	219	.	6.93791	24.38760	21.90191
chr1	43481324	43481511	clt_27Ac_3-18_bowtie_sorted_peak_305	20	.	2.93008	4.00508	2.07339
chr1	43491543	43491835	clt_27Ac_3-18_bowtie_sorted_peak_309	16	.	2.72678	3.55792	1.66147
chr1	43502288	43503191	clt_27Ac_3-18_bowtie_sorted_peak_311	32	.	2.40331	5.25968	3.23849
chr1	43507454	43508444	clt_27Ac_3-18_bowtie_sorted_peak_312	18	.	2.45086	3.71366	1.80423
chr1	43511875	43516022	clt_27Ac_3-18_bowtie_sorted_peak_313	22	.	2.89162	4.23649	2.28860
chr1	43522022	43522179	clt_27Ac_3-18_bowtie_sorted_peak_314	14	.	2.43809	3.28575	1.41191
chr1	43530651	43532503	clt_27Ac_3-18_bowtie_sorted_peak_316	20	.	2.45295	3.94629	2.02079
chr1	43535524	43535733	clt_27Ac_3-18_bowtie_sorted_peak_317	19	.	2.64268	3.88187	1.95395
chr1	43538074	43538653	clt_27Ac_3-18_bowtie_sorted_peak_318	20	.	2.77765	4.03419	2.09363
chr1	43545832	43546975	clt_27Ac_3-18_bowtie_sorted_peak_320	20	.	2.93160	3.99381	2.06151
chr1	43557142	43558122	clt_27Ac_3-18_bowtie_sorted_peak_323	25	.	3.04205	4.52535	2.55782
chr1	43560240	43560474	clt_27Ac_3-18_bowtie_sorted_peak_324	40	.	3.67863	6.10223	4.05132
chr1	43575039	43575807	clt_27Ac_3-18_bowtie_sorted_peak_327	16	.	2.69420	3.54586	1.64937
chr1	43576721	43579500	clt_27Ac_3-18_bowtie_sorted_peak_328	57	.	3.81411	7.88074	5.75749
chr1	43582008	43583169	clt_27Ac_3-18_bowtie_sorted_peak_329	25	.	3.13571	4.50526	2.52982
chr1	43585590	43586165	clt_27Ac_3-18_bowtie_sorted_peak_329	25	.	3.13571	4.50526	2.52982
chr1	43589063	43592246	clt_27Ac_3-18_bowtie_sorted_peak_330	24	.	2.90882	4.37738	2.42575
chr1	43593759	43594097	clt_27Ac_3-18_bowtie_sorted_peak_331	22	.	2.90925	4.24166	2.29720
chr1	43595261	43596996	clt_27Ac_3-18_bowtie_sorted_peak_331	22	.	2.90925	4.24166	2.29720
chr1	43599407	43600147	clt_27Ac_3-18_bowtie_sorted_peak_332	26	.	2.81703	4.59745	2.62599
chr1	43604127	43606667	clt_27Ac_3-18_bowtie_sorted_peak_333	49	.	3.27036	7.03590	4.96065
chr1	43609702	43610587	clt_27Ac_3-18_bowtie_sorted_peak_334	14	.	2.43990	3.25828	1.40086
chr1	43611731	43619775	clt_27Ac_3-18_bowtie_sorted_peak_335	104	.	4.82951	12.66912	10.44304
chr1	43623589	43623811	clt_27Ac_3-18_bowtie_sorted_peak_336	24	.	2.91831	4.35301	2.40424
chr1	43620838	43622623	clt_27Ac_3-18_bowtie_sorted_peak_336	24	.	2.91831	4.35301	2.40424
chr1	43655953	43656520	clt_27Ac_3-18_bowtie_sorted_peak_339	35	.	3.42332	5.54796	3.51052
chr1	43867740	43868656	clt_27Ac_3-18_bowtie_sorted_peak_341	12	.	2.47535	3.15071	1.29639
chr1	43882600	43885774	clt_27Ac_3-18_bowtie_sorted_peak_344	90	.	3.71517	11.34979	9.09121
chr1	43989501	43993263	clt_27Ac_3-18_bowtie_sorted_peak_345	203	.	4.86466	22.79798	20.35689
chr1	43997426	43997655	clt_27Ac_3-18_bowtie_sorted_peak_346	42	.	3.71033	6.29999	4.23600
chr1	43998571	44001870	clt_27Ac_3-18_bowtie_sorted_peak_346	42	.	3.71033	6.29999	4.23600
chr1	44027132	44028168	clt_27Ac_3-18_bowtie_sorted_peak_348	23	.	3.06216	4.34158	2.38728
chr1	44156597	44156772	clt_27Ac_3-18_bowtie_sorted_peak_349	21	.	2.91815	4.03666	2.10401
chr1	44157718	44160024	clt_27Ac_3-18_bowtie_sorted_peak_350	146	.	4.51732	16.99674	14.66222
chr1	44174446	44176146	clt_27Ac_3-18_bowtie_sorted_peak_352	43	.	2.79723	6.40159	4.33252
chr1	44204786	44206014	clt_27Ac_3-18_bowtie_sorted_peak_353	48	.	2.83225	6.92807	4.85517
chr1	45816998	45819705	clt_27Ac_3-18_bowtie_sorted_peak_355	40	.	3.58132	6.09391	4.05202
chr1	45851968	45853601	clt_27Ac_3-18_bowtie_sorted_peak_356	64	.	2.95418	8.60663	6.45619
chr1	45881188	45881718	clt_27Ac_3-18_bowtie_sorted_peak_360	18	.	2.85642	3.75784	1.83608
chr1	45883965	45884736	clt_27Ac_3-18_bowtie_sorted_peak_361	12	.	2.56912	3.08460	1.22995
chr1	45915666	45918407	clt_27Ac_3-18_bowtie_sorted_peak_363	21	.	2.98967	4.09380	2.14541
chr1	45923204	45923748	clt_27Ac_3-18_bowtie_sorted_peak_364	18	.	2.86618	3.79135	1.86883
chr1	45925214	45926465	clt_27Ac_3-18_bowtie_sorted_peak_365	36	.	3.44841	5.70654	3.65974
chr1	45927853	45934843	clt_27Ac_3-18_bowtie_sorted_peak_366	226	.	7.46970	25.09251	22.61591
chr1	45976602	45976835	clt_27Ac_3-18_bowtie_sorted_peak_371	18	.	2.85722	3.76868	1.84814
chr1	45977879	45979481	clt_27Ac_3-18_bowtie_sorted_peak_372	123	.	4.04185	14.61620	12.32940
chr1	45980295	45985160	clt_27Ac_3-18_bowtie_sorted_peak_372	123	.	4.04185	14.61620	12.32940
chr1	46909207	46911633	clt_27Ac_3-18_bowtie_sorted_peak_376	165	.	4.58493	18.89030	16.50498
chr1	51535087	51536497	clt_27Ac_3-18_bowtie_sorted_peak_377	203	.	4.78481	22.78003	20.33834
chr1	51587260	51587996	clt_27Ac_3-18_bowtie_sorted_peak_378	21	.	2.83974	4.06096	2.12730
chr1	51622517	51622993	clt_27Ac_3-18_bowtie_sorted_peak_379	20	.	2.78571	4.01435	2.07756
chr1	52170015	52170588	clt_27Ac_3-18_bowtie_sorted_peak_381	77	.	3.53479	9.87577	7.70278
chr1	52175623	52176880	clt_27Ac_3-18_bowtie_sorted_peak_382	66	.	2.98194	8.82109	6.66429
chr1	52280569	52281063	clt_27Ac_3-18_bowtie_sorted_peak_384	19	.	2.83288	3.89144	1.96547
chr1	52282692	52285039	clt_27Ac_3-18_bowtie_sorted_peak_385	21	.	2.96626	4.05896	2.11912
chr1	52287037	52289951	clt_27Ac_3-18_bowtie_sorted_peak_386	77	.	3.42463	9.89892	7.71123
chr1	52687580	52688004	clt_27Ac_3-18_bowtie_sorted_peak_388	83	.	3.28479	10.53625	8.30573
chr1	52901041	52902816	clt_27Ac_3-18_bowtie_sorted_peak_391	98	.	3.82846	12.09303	9.82419
chr1	52973045	52973952	clt_27Ac_3-18_bowtie_sorted_peak_393	32	.	3.34691	5.25642	3.24877
chr1	53252401	53252892	clt_27Ac_3-18_bowtie_sorted_peak_394	14	.	2.66855	3.30371	1.42272
chr1	53351929	53355045	clt_27Ac_3-18_bowtie_sorted_peak_396	80	.	3.75847	10.26791	8.06263
chr1	53369747	53372853	clt_27Ac_3-18_bowtie_sorted_peak_397	171	.	4.63781	19.48299	17.12517
chr1	53377998	53379416	clt_27Ac_3-18_bowtie_sorted_peak_398	19	.	2.91971	3.92171	1.98772
chr1	53390251	53390760	clt_27Ac_3-18_bowtie_sorted_peak_400	18	.	2.85487	3.78248	1.86283
chr1	53391910	53395430	clt_27Ac_3-18_bowtie_sorted_peak_401	32	.	3.26731	5.23775	3.21742
chr1	53408302	53409461	clt_27Ac_3-18_bowtie_sorted_peak_403	34	.	2.70842	5.44679	3.42713
chr1	53830406	53831757	clt_27Ac_3-18_bowtie_sorted_peak_404	23	.	3.07833	4.34324	2.38175
chr1	53838420	53843205	clt_27Ac_3-18_bowtie_sorted_peak_405	252	.	5.66964	27.76770	25.26228
chr1	53907320	53908505	clt_27Ac_3-18_bowtie_sorted_peak_406	36	.	3.50514	5.68886	3.64624
chr1	54495225	54496120	clt_27Ac_3-18_bowtie_sorted_peak_407	83	.	3.48810	10.54208	8.31867
chr1	55022876	55024937	clt_27Ac_3-18_bowtie_sorted_peak_409	56	.	3.79401	7.81472	5.68201
chr1	55082957	55086053	clt_27Ac_3-18_bowtie_sorted_peak_410	289	.	5.77050	31.51554	28.95405
chr1	55098305	55099363	clt_27Ac_3-18_bowtie_sorted_peak_411	21	.	2.75550	4.12749	2.18776
chr1	55108522	55111404	clt_27Ac_3-18_bowtie_sorted_peak_412	163	.	4.31110	18.74431	16.35773
chr1	55117292	55118576	clt_27Ac_3-18_bowtie_sorted_peak_413	51	.	3.88410	7.25419	5.15182
chr1	55131693	55133845	clt_27Ac_3-18_bowtie_sorted_peak_415	32	.	3.37948	5.27653	3.25792
chr1	55142439	55147522	clt_27Ac_3-18_bowtie_sorted_peak_417	53	.	2.77782	7.44968	5.35409
chr1	55187136	55190876	clt_27Ac_3-18_bowtie_sorted_peak_418	118	.	3.90276	14.07639	11.82498
chr1	55293431	55295754	clt_27Ac_3-18_bowtie_sorted_peak_419	43	.	2.64863	6.39199	4.32867
chr1	56001374	56009167	clt_27Ac_3-18_bowtie_sorted_peak_421	59	.	4.22981	8.03726	5.91806
chr1	57432653	57435029	clt_27Ac_3-18_bowtie_sorted_peak_422	118	.	4.33386	14.18697	11.87900
chr1	57462343	57464230	clt_27Ac_3-18_bowtie_sorted_peak_423	229	.	5.12952	25.47061	22.93746
chr1	58026249	58026884	clt_27Ac_3-18_bowtie_sorted_peak_425	67	.	2.94488	8.95965	6.77125
chr1	58052421	58054063	clt_27Ac_3-18_bowtie_sorted_peak_426	163	.	4.23541	18.65397	16.34021
chr1	58055065	58055128	clt_27Ac_3-18_bowtie_sorted_peak_426	163	.	4.23541	18.65397	16.34021
chr1	58084324	58084490	clt_27Ac_3-18_bowtie_sorted_peak_427	17	.	2.41020	3.63925	1.74754
chr1	58449276	58450603	clt_27Ac_3-18_bowtie_sorted_peak_428	244	.	5.61998	27.00213	24.44533
chr1	58479319	58481421	clt_27Ac_3-18_bowtie_sorted_peak_429	747	.	10.10254	78.17603	74.77221
chr1	58502137	58503087	clt_27Ac_3-18_bowtie_sorted_peak_430	52	.	2.75026	7.37299	5.25530
chr1	58557780	58562517	clt_27Ac_3-18_bowtie_sorted_peak_431	83	.	4.03206	10.58186	8.37349
chr1	58641384	58644660	clt_27Ac_3-18_bowtie_sorted_peak_433	180	.	4.75851	20.41170	18.02473
chr1	58709417	58709893	clt_27Ac_3-18_bowtie_sorted_peak_435	60	.	3.20234	8.11675	6.00753
chr1	58756770	58757113	clt_27Ac_3-18_bowtie_sorted_peak_436	21	.	2.98026	4.10347	2.15667
chr1	58767626	58771094	clt_27Ac_3-18_bowtie_sorted_peak_437	271	.	5.94385	29.75308	27.16085
chr1	58773086	58773386	clt_27Ac_3-18_bowtie_sorted_peak_438	21	.	2.62736	4.08628	2.14767
chr1	58800442	58800851	clt_27Ac_3-18_bowtie_sorted_peak_441	14	.	2.44356	3.28724	1.41626
chr1	58852093	58852926	clt_27Ac_3-18_bowtie_sorted_peak_442	89	.	3.61174	11.11288	8.91896
chr1	58858922	58859610	clt_27Ac_3-18_bowtie_sorted_peak_443	23	.	2.78652	4.35687	2.39338
chr1	59004198	59034791	clt_27Ac_3-18_bowtie_sorted_peak_447	290	.	6.87502	31.68396	29.04693
chr1	59037389	59042979	clt_27Ac_3-18_bowtie_sorted_peak_448	32	.	3.36757	5.28400	3.26884
chr1	59044394	59047160	clt_27Ac_3-18_bowtie_sorted_peak_449	23	.	3.00908	4.25371	2.30789
chr1	59049128	59050103	clt_27Ac_3-18_bowtie_sorted_peak_450	39	.	3.45506	6.04868	3.98434
chr1	59292746	59294838	clt_27Ac_3-18_bowtie_sorted_peak_455	82	.	3.35289	10.48773	8.27163
chr1	59549316	59549898	clt_27Ac_3-18_bowtie_sorted_peak_456	24	.	2.65599	4.41820	2.46213
chr1	59554555	59556260	clt_27Ac_3-18_bowtie_sorted_peak_457	28	.	3.17659	4.79894	2.80642
chr1	59693136	59693536	clt_27Ac_3-18_bowtie_sorted_peak_458	12	.	2.53047	3.12292	1.26595
chr1	59699509	59700084	clt_27Ac_3-18_bowtie_sorted_peak_459	26	.	3.21901	4.68129	2.68943
chr1	59720433	59720691	clt_27Ac_3-18_bowtie_sorted_peak_460	28	.	3.24416	4.80855	2.82109
chr1	59725435	59728723	clt_27Ac_3-18_bowtie_sorted_peak_461	199	.	4.64474	22.40555	19.97477
chr1	59741034	59745205	clt_27Ac_3-18_bowtie_sorted_peak_462	120	.	3.86297	14.32627	12.06846
chr1	59796469	59797520	clt_27Ac_3-18_bowtie_sorted_peak_465	32	.	3.19088	5.26262	3.27757
chr1	59819937	59820663	clt_27Ac_3-18_bowtie_sorted_peak_466	56	.	2.82858	7.76692	5.64852
chr1	59861327	59861534	clt_27Ac_3-18_bowtie_sorted_peak_467	16	.	2.76900	3.54686	1.64389
chr1	59950635	59951842	clt_27Ac_3-18_bowtie_sorted_peak_469	39	.	2.89742	5.94620	3.90742
chr1	59960987	59961220	clt_27Ac_3-18_bowtie_sorted_peak_471	25	.	3.13517	4.49580	2.52496
chr1	59963216	59963249	clt_27Ac_3-18_bowtie_sorted_peak_472	21	.	2.92347	4.08539	2.13885
chr1	59969341	59970506	clt_27Ac_3-18_bowtie_sorted_peak_473	152	.	4.28277	17.63826	15.25783
chr1	59972438	59972875	clt_27Ac_3-18_bowtie_sorted_peak_474	19	.	2.72325	3.81975	1.90080
chr1	59974801	59975339	clt_27Ac_3-18_bowtie_sorted_peak_475	25	.	3.13629	4.54353	2.57201
chr1	59979760	59979815	clt_27Ac_3-18_bowtie_sorted_peak_477	12	.	2.53234	3.11496	1.26896
chr1	59998373	59998869	clt_27Ac_3-18_bowtie_sorted_peak_478	17	.	2.73045	3.62711	1.72257
chr1	60002579	60003072	clt_27Ac_3-18_bowtie_sorted_peak_479	28	.	3.23850	4.87070	2.87248
chr1	60152764	60156008	clt_27Ac_3-18_bowtie_sorted_peak_481	136	.	4.12746	15.97359	13.62677
chr1	60236726	60238103	clt_27Ac_3-18_bowtie_sorted_peak_483	58	.	2.89305	7.97174	5.82793
chr1	60399650	60400486	clt_27Ac_3-18_bowtie_sorted_peak_485	32	.	2.52340	5.29793	3.29604
chr1	61375294	61375363	clt_27Ac_3-18_bowtie_sorted_peak_490	44	.	3.90391	6.58888	4.48856
chr1	61428597	61434023	clt_27Ac_3-18_bowtie_sorted_peak_491	38	.	3.27263	5.88231	3.83934
chr1	62429679	62431003	clt_27Ac_3-18_bowtie_sorted_peak_494	24	.	2.96713	4.36970	2.41584
chr1	62820317	62820349	clt_27Ac_3-18_bowtie_sorted_peak_495	27	.	2.60414	4.69417	2.70379
chr1	62846993	62847440	clt_27Ac_3-18_bowtie_sorted_peak_496	16	.	2.36577	3.50415	1.61700
chr1	63159050	63162651	clt_27Ac_3-18_bowtie_sorted_peak_497	238	.	5.68860	26.39815	23.81208
chr1	63166369	63166678	clt_27Ac_3-18_bowtie_sorted_peak_498	14	.	2.46349	3.26846	1.40599
chr1	63169086	63169406	clt_27Ac_3-18_bowtie_sorted_peak_499	22	.	2.79540	4.13729	2.20235
chr1	63176719	63177246	clt_27Ac_3-18_bowtie_sorted_peak_500	33	.	2.73269	5.41125	3.37836
chr1	63222102	63224644	clt_27Ac_3-18_bowtie_sorted_peak_501	198	.	4.56074	22.25172	19.80410
chr1	63777250	63777741	clt_27Ac_3-18_bowtie_sorted_peak_502	48	.	3.06787	6.89236	4.82370
chr1	64128177	64128671	clt_27Ac_3-18_bowtie_sorted_peak_503	21	.	2.99966	4.12778	2.18118
chr1	64145519	64146072	clt_27Ac_3-18_bowtie_sorted_peak_504	12	.	2.47503	3.06627	1.22932
chr1	64167854	64168875	clt_27Ac_3-18_bowtie_sorted_peak_506	176	.	4.35327	20.06443	17.65850
chr1	64547610	64549753	clt_27Ac_3-18_bowtie_sorted_peak_510	19	.	2.87687	3.83075	1.90514
chr1	64571126	64571291	clt_27Ac_3-18_bowtie_sorted_peak_511	13	.	2.61249	3.17882	1.31226
chr1	64578243	64581935	clt_27Ac_3-18_bowtie_sorted_peak_513	120	.	4.06197	14.32116	12.06254
chr1	64582735	64583095	clt_27Ac_3-18_bowtie_sorted_peak_513	120	.	4.06197	14.32116	12.06254
chr1	64585116	64585557	clt_27Ac_3-18_bowtie_sorted_peak_513	120	.	4.06197	14.32116	12.06254
chr1	64592895	64593436	clt_27Ac_3-18_bowtie_sorted_peak_515	23	.	3.07667	4.34957	2.38792
chr1	64651605	64657422	clt_27Ac_3-18_bowtie_sorted_peak_519	50	.	3.64622	7.10662	5.03400
chr1	64663236	64664412	clt_27Ac_3-18_bowtie_sorted_peak_520	175	.	3.84146	19.93097	17.52760
chr1	64684882	64687727	clt_27Ac_3-18_bowtie_sorted_peak_521	41	.	3.54141	6.19846	4.13859
chr1	64702855	64704253	clt_27Ac_3-18_bowtie_sorted_peak_522	23	.	2.98525	4.26688	2.31357
chr1	64727659	64728401	clt_27Ac_3-18_bowtie_sorted_peak_524	17	.	2.75308	3.60375	1.70239
chr1	64730259	64731595	clt_27Ac_3-18_bowtie_sorted_peak_525	21	.	2.97887	4.08138	2.13626
chr1	64732398	64732652	clt_27Ac_3-18_bowtie_sorted_peak_525	21	.	2.97887	4.08138	2.13626
chr1	64736487	64737913	clt_27Ac_3-18_bowtie_sorted_peak_526	50	.	2.45303	7.10868	5.00834
chr1	64752245	64754047	clt_27Ac_3-18_bowtie_sorted_peak_527	25	.	3.16112	4.57335	2.59899
chr1	64761440	64762761	clt_27Ac_3-18_bowtie_sorted_peak_529	27	.	3.05623	4.77500	2.78542
chr1	64766318	64767332	clt_27Ac_3-18_bowtie_sorted_peak_531	20	.	2.93751	3.98274	2.04843
chr1	64772539	64773141	clt_27Ac_3-18_bowtie_sorted_peak_533	18	.	2.76983	3.81603	1.89895
chr1	64777903	64781487	clt_27Ac_3-18_bowtie_sorted_peak_534	184	.	4.73873	20.87280	18.44944
chr1	64783865	64786051	clt_27Ac_3-18_bowtie_sorted_peak_535	87	.	3.14949	11.02465	8.79310
chr1	65001998	65003394	clt_27Ac_3-18_bowtie_sorted_peak_538	85	.	3.89016	10.74311	8.54243
chr1	65224361	65226346	clt_27Ac_3-18_bowtie_sorted_peak_540	19	.	2.34674	3.92516	1.99899
chr1	65232618	65233823	clt_27Ac_3-18_bowtie_sorted_peak_541	91	.	3.33612	11.39777	9.15830
chr1	66747534	66749745	clt_27Ac_3-18_bowtie_sorted_peak_542	61	.	3.13306	8.23790	6.12494
chr1	66861165	66864618	clt_27Ac_3-18_bowtie_sorted_peak_543	116	.	4.71702	13.95573	11.64577
chr1	66908361	66910833	clt_27Ac_3-18_bowtie_sorted_peak_545	104	.	3.98281	12.68914	10.42339
chr1	67084025	67086040	clt_27Ac_3-18_bowtie_sorted_peak_546	79	.	3.34238	10.11935	7.93070
chr1	69542313	69543253	clt_27Ac_3-18_bowtie_sorted_peak_547	25	.	3.12544	4.47781	2.50986
chr1	69545704	69546989	clt_27Ac_3-18_bowtie_sorted_peak_548	19	.	2.88876	3.90531	1.97481
chr1	69559799	69561632	clt_27Ac_3-18_bowtie_sorted_peak_549	25	.	3.05136	4.48383	2.52133
chr1	69562451	69563940	clt_27Ac_3-18_bowtie_sorted_peak_549	25	.	3.05136	4.48383	2.52133
chr1	69587911	69593201	clt_27Ac_3-18_bowtie_sorted_peak_552	61	.	4.32252	8.32986	6.17125
chr1	69595508	69596058	clt_27Ac_3-18_bowtie_sorted_peak_553	14	.	2.67748	3.36398	1.48094
chr1	69602670	69602962	clt_27Ac_3-18_bowtie_sorted_peak_555	52	.	3.97406	7.40007	5.28757
chr1	69604233	69607885	clt_27Ac_3-18_bowtie_sorted_peak_555	52	.	3.97406	7.40007	5.28757
chr1	69792467	69794680	clt_27Ac_3-18_bowtie_sorted_peak_559	60	.	4.17053	8.16044	6.02357
chr1	70945567	70951343	clt_27Ac_3-18_bowtie_sorted_peak_563	163	.	6.73656	18.69693	16.32038
chr1	70953026	70957621	clt_27Ac_3-18_bowtie_sorted_peak_564	30	.	3.29761	5.06815	3.06856
chr1	70959207	70959589	clt_27Ac_3-18_bowtie_sorted_peak_564	30	.	3.29761	5.06815	3.06856
chr1	70961375	70966165	clt_27Ac_3-18_bowtie_sorted_peak_565	221	.	6.74511	24.66293	22.17397
chr1	70977932	70978122	clt_27Ac_3-18_bowtie_sorted_peak_566	12	.	2.56955	3.07568	1.21788
chr1	71098398	71099751	clt_27Ac_3-18_bowtie_sorted_peak_571	23	.	2.99621	4.29418	2.34131
chr1	71114532	71119605	clt_27Ac_3-18_bowtie_sorted_peak_573	26	.	3.16232	4.64203	2.66448
chr1	71146501	71153043	clt_27Ac_3-18_bowtie_sorted_peak_575	120	.	4.08617	14.24536	12.00064
chr1	71139955	71145494	clt_27Ac_3-18_bowtie_sorted_peak_575	120	.	4.08617	14.24536	12.00064
chr1	71577288	71577815	clt_27Ac_3-18_bowtie_sorted_peak_577	21	.	2.99745	4.11108	2.16121
chr1	71603836	71604866	clt_27Ac_3-18_bowtie_sorted_peak_578	53	.	2.72485	7.37214	5.31900
chr1	72290465	72291408	clt_27Ac_3-18_bowtie_sorted_peak_581	281	.	5.69671	30.68669	28.19093
chr1	72301275	72301589	clt_27Ac_3-18_bowtie_sorted_peak_582	221	.	5.07015	24.70706	22.19276
chr1	72353481	72354768	clt_27Ac_3-18_bowtie_sorted_peak_583	69	.	3.36125	9.11028	6.96032
chr1	72629846	72630925	clt_27Ac_3-18_bowtie_sorted_peak_584	104	.	3.53004	12.74864	10.45387
chr1	72757440	72759647	clt_27Ac_3-18_bowtie_sorted_peak_585	146	.	4.28165	17.03941	14.68754
chr1	73045773	73046385	clt_27Ac_3-18_bowtie_sorted_peak_586	14	.	2.69196	3.37977	1.49594
chr1	73048650	73050604	clt_27Ac_3-18_bowtie_sorted_peak_587	104	.	4.82644	12.73085	10.44853
chr1	73069627	73074826	clt_27Ac_3-18_bowtie_sorted_peak_590	33	.	3.33575	5.32468	3.31893
chr1	73075745	73076187	clt_27Ac_3-18_bowtie_sorted_peak_591	11	.	2.41976	3.00712	1.17363
chr1	73080832	73095433	clt_27Ac_3-18_bowtie_sorted_peak_592	172	.	5.36339	19.63438	17.21736
chr1	73117220	73122164	clt_27Ac_3-18_bowtie_sorted_peak_596	199	.	6.13404	22.39365	19.94821
chr1	73144302	73147049	clt_27Ac_3-18_bowtie_sorted_peak_598	70	.	4.42186	9.18457	7.02680
chr1	73191270	73191725	clt_27Ac_3-18_bowtie_sorted_peak_602	12	.	2.56955	3.07568	1.21788
chr1	73193608	73193664	clt_27Ac_3-18_bowtie_sorted_peak_603	15	.	2.74958	3.49897	1.59966
chr1	74046707	74049167	clt_27Ac_3-18_bowtie_sorted_peak_604	154	.	4.61789	17.88509	15.49072
chr1	74282580	74287403	clt_27Ac_3-18_bowtie_sorted_peak_605	93	.	3.68457	11.59075	9.35463
chr1	74289594	74289786	clt_27Ac_3-18_bowtie_sorted_peak_606	18	.	2.83535	3.77773	1.85685
chr1	74290903	74292506	clt_27Ac_3-18_bowtie_sorted_peak_606	18	.	2.83535	3.77773	1.85685
chr1	74295026	74297434	clt_27Ac_3-18_bowtie_sorted_peak_607	27	.	3.04467	4.74170	2.75998
chr1	74330519	74331261	clt_27Ac_3-18_bowtie_sorted_peak_609	40	.	2.69285	6.06048	4.02450
chr1	74334843	74336223	clt_27Ac_3-18_bowtie_sorted_peak_610	47	.	3.08108	6.77349	4.70594
chr1	74339684	74345127	clt_27Ac_3-18_bowtie_sorted_peak_611	142	.	3.62139	16.51178	14.20753
chr1	74350384	74350710	clt_27Ac_3-18_bowtie_sorted_peak_612	69	.	2.67712	9.07194	6.92282
chr1	74433213	74434128	clt_27Ac_3-18_bowtie_sorted_peak_613	297	.	5.98224	32.36773	29.72736
chr1	74437437	74439480	clt_27Ac_3-18_bowtie_sorted_peak_614	166	.	4.12971	19.04642	16.64557
chr1	74442691	74444899	clt_27Ac_3-18_bowtie_sorted_peak_615	152	.	3.75231	17.63235	15.25142
chr1	74447297	74448756	clt_27Ac_3-18_bowtie_sorted_peak_616	41	.	3.04307	6.20226	4.15442
chr1	74481788	74484244	clt_27Ac_3-18_bowtie_sorted_peak_617	28	.	2.86492	4.80833	2.84396
chr1	74551089	74555320	clt_27Ac_3-18_bowtie_sorted_peak_623	141	.	4.13706	16.42754	14.11171
chr1	74556883	74557463	clt_27Ac_3-18_bowtie_sorted_peak_623	141	.	4.13706	16.42754	14.11171
chr1	74559364	74560958	clt_27Ac_3-18_bowtie_sorted_peak_624	23	.	2.97758	4.25280	2.30409
chr1	74562744	74563564	clt_27Ac_3-18_bowtie_sorted_peak_624	23	.	2.97758	4.25280	2.30409
chr1	74631210	74631416	clt_27Ac_3-18_bowtie_sorted_peak_626	23	.	2.75357	4.28171	2.32866
chr1	74634184	74635064	clt_27Ac_3-18_bowtie_sorted_peak_627	72	.	2.98987	9.35178	7.20569
chr1	74647445	74648334	clt_27Ac_3-18_bowtie_sorted_peak_628	55	.	2.80962	7.67127	5.53105
chr1	74708316	74709550	clt_27Ac_3-18_bowtie_sorted_peak_629	72	.	3.67287	9.44661	7.29596
chr1	74711330	74711457	clt_27Ac_3-18_bowtie_sorted_peak_629	72	.	3.67287	9.44661	7.29596
chr1	75120175	75123273	clt_27Ac_3-18_bowtie_sorted_peak_632	138	.	4.22710	16.17667	13.84531
chr1	75144226	75144600	clt_27Ac_3-18_bowtie_sorted_peak_633	155	.	3.91280	17.90812	15.56226
chr1	75131946	75142992	clt_27Ac_3-18_bowtie_sorted_peak_633	155	.	3.91280	17.90812	15.56226
chr1	75150905	75151298	clt_27Ac_3-18_bowtie_sorted_peak_634	19	.	2.90480	3.88330	1.95142
chr1	75153932	75157818	clt_27Ac_3-18_bowtie_sorted_peak_635	119	.	4.93001	14.26256	11.95485
chr1	75163822	75165956	clt_27Ac_3-18_bowtie_sorted_peak_636	198	.	5.10179	22.30473	19.82294
chr1	75174278	75177840	clt_27Ac_3-18_bowtie_sorted_peak_637	399	.	5.92039	42.78694	39.95670
chr1	75186839	75189953	clt_27Ac_3-18_bowtie_sorted_peak_638	210	.	4.58286	23.59784	21.06615
chr1	75205982	75208791	clt_27Ac_3-18_bowtie_sorted_peak_639	130	.	3.56707	15.40606	13.08269
chr1	75209992	75210190	clt_27Ac_3-18_bowtie_sorted_peak_639	130	.	3.56707	15.40606	13.08269
chr1	75212843	75215812	clt_27Ac_3-18_bowtie_sorted_peak_639	130	.	3.56707	15.40606	13.08269
chr1	75224850	75227259	clt_27Ac_3-18_bowtie_sorted_peak_640	39	.	2.81778	5.98651	3.96428
chr1	75231479	75234842	clt_27Ac_3-18_bowtie_sorted_peak_641	204	.	4.55915	22.86365	20.41166
chr1	75313141	75314991	clt_27Ac_3-18_bowtie_sorted_peak_642	72	.	3.12174	9.44497	7.25330
chr1	75459666	75459960	clt_27Ac_3-18_bowtie_sorted_peak_644	14	.	2.27684	3.33783	1.46405
chr1	75517455	75519437	clt_27Ac_3-18_bowtie_sorted_peak_645	250	.	5.61209	27.66309	25.09758
chr1	77246773	77247231	clt_27Ac_3-18_bowtie_sorted_peak_652	12	.	2.56605	3.09157	1.24038
chr1	77251261	77252093	clt_27Ac_3-18_bowtie_sorted_peak_654	24	.	3.08758	4.41982	2.46060
chr1	77257077	77257391	clt_27Ac_3-18_bowtie_sorted_peak_655	21	.	2.99900	4.14391	2.19365
chr1	77260799	77261098	clt_27Ac_3-18_bowtie_sorted_peak_656	13	.	2.54683	3.15954	1.30567
chr1	77266326	77267141	clt_27Ac_3-18_bowtie_sorted_peak_657	14	.	2.65459	3.34308	1.46258
chr1	77268271	77268972	clt_27Ac_3-18_bowtie_sorted_peak_658	15	.	2.73511	3.46141	1.56517
chr1	77269982	77270115	clt_27Ac_3-18_bowtie_sorted_peak_659	18	.	2.82787	3.81869	1.89995
chr1	77274454	77274531	clt_27Ac_3-18_bowtie_sorted_peak_660	20	.	2.68605	4.00511	2.06799
chr1	77276332	77280294	clt_27Ac_3-18_bowtie_sorted_peak_661	258	.	7.35813	28.38552	25.88190
chr1	77284971	77299172	clt_27Ac_3-18_bowtie_sorted_peak_661	258	.	7.35813	28.38552	25.88190
chr1	77301934	77302766	clt_27Ac_3-18_bowtie_sorted_peak_661	258	.	7.35813	28.38552	25.88190
chr1	77281417	77284073	clt_27Ac_3-18_bowtie_sorted_peak_661	258	.	7.35813	28.38552	25.88190
chr1	77304983	77305756	clt_27Ac_3-18_bowtie_sorted_peak_662	15	.	2.71306	3.41190	1.52157
chr1	77308189	77308409	clt_27Ac_3-18_bowtie_sorted_peak_663	14	.	2.67476	3.32412	1.44267
chr1	77313379	77315760	clt_27Ac_3-18_bowtie_sorted_peak_664	18	.	2.81364	3.81692	1.89490
chr1	77318981	77319771	clt_27Ac_3-18_bowtie_sorted_peak_664	18	.	2.81364	3.81692	1.89490
chr1	77322936	77323170	clt_27Ac_3-18_bowtie_sorted_peak_665	14	.	2.64551	3.27384	1.40220
chr1	77324996	77325895	clt_27Ac_3-18_bowtie_sorted_peak_666	22	.	2.99860	4.15584	2.20588
chr1	77340272	77340325	clt_27Ac_3-18_bowtie_sorted_peak_667	15	.	2.71044	3.40405	1.51354
chr1	77351618	77352192	clt_27Ac_3-18_bowtie_sorted_peak_669	19	.	2.85127	3.84280	1.92417
chr1	77364188	77367210	clt_27Ac_3-18_bowtie_sorted_peak_670	46	.	3.56742	6.72424	4.65160
chr1	77368995	77369177	clt_27Ac_3-18_bowtie_sorted_peak_671	20	.	2.92806	3.93981	2.00358
chr1	78484021	78486357	clt_27Ac_3-18_bowtie_sorted_peak_675	144	.	4.07235	16.78313	14.42796
chr1	78654529	78654766	clt_27Ac_3-18_bowtie_sorted_peak_676	58	.	2.78405	7.93311	5.81337
chr1	79757949	79758259	clt_27Ac_3-18_bowtie_sorted_peak_679	36	.	2.43762	5.70500	3.66651
chr1	79772569	79773092	clt_27Ac_3-18_bowtie_sorted_peak_680	68	.	3.24033	9.04395	6.85148
chr1	79988864	79989273	clt_27Ac_3-18_bowtie_sorted_peak_683	15	.	2.71006	3.45353	1.56175
chr1	80007330	80007689	clt_27Ac_3-18_bowtie_sorted_peak_687	23	.	3.08635	4.35967	2.39632
chr1	80014804	80015074	clt_27Ac_3-18_bowtie_sorted_peak_689	15	.	2.66346	3.41447	1.53032
chr1	80018192	80018390	clt_27Ac_3-18_bowtie_sorted_peak_689	15	.	2.66346	3.41447	1.53032
chr1	80020186	80030449	clt_27Ac_3-18_bowtie_sorted_peak_690	217	.	6.67794	24.22521	21.76658
chr1	80031406	80032436	clt_27Ac_3-18_bowtie_sorted_peak_691	35	.	3.39604	5.58437	3.55547
chr1	80049073	80049400	clt_27Ac_3-18_bowtie_sorted_peak_692	28	.	3.20408	4.87795	2.87834
chr1	80060585	80060767	clt_27Ac_3-18_bowtie_sorted_peak_694	20	.	2.95246	3.99386	2.05036
chr1	80063656	80065200	clt_27Ac_3-18_bowtie_sorted_peak_695	19	.	2.91407	3.90680	1.97413
chr1	80069731	80070063	clt_27Ac_3-18_bowtie_sorted_peak_697	12	.	2.48819	3.09325	1.24662
chr1	80075452	80075782	clt_27Ac_3-18_bowtie_sorted_peak_699	12	.	2.58217	3.12615	1.27473
chr1	80078458	80078534	clt_27Ac_3-18_bowtie_sorted_peak_700	12	.	2.55476	3.13445	1.28457
chr1	80100967	80101562	clt_27Ac_3-18_bowtie_sorted_peak_702	17	.	2.82368	3.70463	1.79058
chr1	80324121	80324246	clt_27Ac_3-18_bowtie_sorted_peak_706	20	.	2.94264	3.97327	2.03378
chr1	80326836	80328052	clt_27Ac_3-18_bowtie_sorted_peak_707	22	.	3.02938	4.23423	2.28342
chr1	80328858	80329699	clt_27Ac_3-18_bowtie_sorted_peak_707	22	.	3.02938	4.23423	2.28342
chr1	80330530	80331534	clt_27Ac_3-18_bowtie_sorted_peak_707	22	.	3.02938	4.23423	2.28342
chr1	80333520	80338064	clt_27Ac_3-18_bowtie_sorted_peak_708	130	.	4.32778	15.34588	13.04127
chr1	82280097	82280636	clt_27Ac_3-18_bowtie_sorted_peak_709	32	.	2.68637	5.26011	3.25955
chr1	82312807	82314137	clt_27Ac_3-18_bowtie_sorted_peak_710	157	.	3.98522	18.07947	15.73040
chr1	82324569	82325231	clt_27Ac_3-18_bowtie_sorted_peak_711	33	.	3.40478	5.39840	3.37658
chr1	82341632	82342195	clt_27Ac_3-18_bowtie_sorted_peak_714	20	.	2.92811	3.93679	2.00046
chr1	82360642	82363662	clt_27Ac_3-18_bowtie_sorted_peak_716	33	.	3.26683	5.34218	3.33062
chr1	82365905	82375753	clt_27Ac_3-18_bowtie_sorted_peak_717	106	.	4.63265	12.85296	10.62289
chr1	82376805	82378193	clt_27Ac_3-18_bowtie_sorted_peak_718	17	.	2.80231	3.69958	1.78656
chr1	82379227	82381886	clt_27Ac_3-18_bowtie_sorted_peak_719	30	.	3.27384	5.08682	3.08353
chr1	82383527	82384257	clt_27Ac_3-18_bowtie_sorted_peak_720	15	.	2.70001	3.41697	1.53085
chr1	82622133	82622342	clt_27Ac_3-18_bowtie_sorted_peak_724	11	.	2.44156	2.92618	1.10093
chr1	82634339	82635852	clt_27Ac_3-18_bowtie_sorted_peak_725	24	.	3.00331	4.37749	2.41725
chr1	82643893	82645032	clt_27Ac_3-18_bowtie_sorted_peak_726	34	.	2.91983	5.42157	3.41392
chr1	82713964	82716053	clt_27Ac_3-18_bowtie_sorted_peak_727	35	.	3.44784	5.60352	3.56689
chr1	82721081	82724517	clt_27Ac_3-18_bowtie_sorted_peak_728	262	.	6.31059	28.81261	26.21115
chr1	82729282	82729828	clt_27Ac_3-18_bowtie_sorted_peak_729	16	.	2.77591	3.57693	1.67409
chr1	82744824	82745238	clt_27Ac_3-18_bowtie_sorted_peak_732	13	.	2.63692	3.24800	1.37467
chr1	82788969	82789678	clt_27Ac_3-18_bowtie_sorted_peak_735	20	.	2.59574	3.94583	2.01667
chr1	82792140	82792558	clt_27Ac_3-18_bowtie_sorted_peak_736	27	.	2.68682	4.75301	2.76476
chr1	82793509	82795243	clt_27Ac_3-18_bowtie_sorted_peak_737	30	.	2.93365	4.99824	3.01402
chr1	82800514	82802514	clt_27Ac_3-18_bowtie_sorted_peak_738	26	.	2.95396	4.61854	2.64389
chr1	82804365	82814664	clt_27Ac_3-18_bowtie_sorted_peak_739	169	.	5.25900	19.34782	16.98595
chr1	82840417	82840758	clt_27Ac_3-18_bowtie_sorted_peak_740	286	.	6.72469	31.31612	28.68985
chr1	82815621	82839655	clt_27Ac_3-18_bowtie_sorted_peak_740	286	.	6.72469	31.31612	28.68985
chr1	82842798	82844007	clt_27Ac_3-18_bowtie_sorted_peak_741	14	.	2.58019	3.27728	1.41042
chr1	82845244	82845893	clt_27Ac_3-18_bowtie_sorted_peak_741	14	.	2.58019	3.27728	1.41042
chr1	82851517	82854448	clt_27Ac_3-18_bowtie_sorted_peak_742	22	.	3.00910	4.20193	2.24895
chr1	84834646	84837552	clt_27Ac_3-18_bowtie_sorted_peak_747	80	.	3.77016	10.23510	8.05126
chr1	84850296	84850732	clt_27Ac_3-18_bowtie_sorted_peak_749	14	.	2.54864	3.28626	1.41565
chr1	87600442	87600824	clt_27Ac_3-18_bowtie_sorted_peak_751	32	.	2.78905	5.30486	3.28831
chr1	87631733	87633181	clt_27Ac_3-18_bowtie_sorted_peak_752	87	.	3.87846	11.00445	8.75739
chr1	87689778	87693222	clt_27Ac_3-18_bowtie_sorted_peak_753	131	.	4.01589	15.44589	13.14290
chr1	87960539	87963092	clt_27Ac_3-18_bowtie_sorted_peak_756	280	.	5.20017	30.60240	28.03039
chr1	88050368	88052130	clt_27Ac_3-18_bowtie_sorted_peak_760	63	.	3.27458	8.47756	6.34925
chr1	88055339	88060276	clt_27Ac_3-18_bowtie_sorted_peak_761	68	.	3.51592	9.00486	6.84869
chr1	88078862	88079357	clt_27Ac_3-18_bowtie_sorted_peak_764	22	.	2.36167	4.23022	2.28237
chr1	88107857	88108867	clt_27Ac_3-18_bowtie_sorted_peak_765	41	.	3.04627	6.25423	4.18524
chr1	88124944	88125269	clt_27Ac_3-18_bowtie_sorted_peak_768	28	.	2.80899	4.89821	2.89955
chr1	88159910	88160696	clt_27Ac_3-18_bowtie_sorted_peak_769	35	.	2.79613	5.58303	3.53967
chr1	88164887	88166033	clt_27Ac_3-18_bowtie_sorted_peak_770	28	.	2.70634	4.79335	2.81791
chr1	88255293	88257737	clt_27Ac_3-18_bowtie_sorted_peak_772	135	.	3.48772	15.85654	13.53612
chr1	88329081	88333699	clt_27Ac_3-18_bowtie_sorted_peak_773	219	.	4.84371	24.36158	21.92752
chr1	88337297	88339708	clt_27Ac_3-18_bowtie_sorted_peak_774	108	.	3.62182	13.15334	10.85836
chr1	88367218	88369679	clt_27Ac_3-18_bowtie_sorted_peak_775	78	.	3.15314	9.98276	7.80773
chr1	88373648	88378573	clt_27Ac_3-18_bowtie_sorted_peak_776	188	.	5.41336	21.32414	18.88740
chr1	88383245	88385467	clt_27Ac_3-18_bowtie_sorted_peak_777	252	.	5.20654	27.81948	25.22143
chr1	88420478	88425791	clt_27Ac_3-18_bowtie_sorted_peak_780	279	.	4.87535	30.54174	27.93122
chr1	88454304	88455047	clt_27Ac_3-18_bowtie_sorted_peak_782	25	.	2.91847	4.55646	2.59857
chr1	88463111	88463338	clt_27Ac_3-18_bowtie_sorted_peak_784	20	.	2.94650	3.96659	2.02347
chr1	88478251	88480678	clt_27Ac_3-18_bowtie_sorted_peak_786	169	.	4.67603	19.41862	16.99460
chr1	88483484	88484065	clt_27Ac_3-18_bowtie_sorted_peak_787	59	.	2.88657	8.14220	5.97965
chr1	88600037	88600982	clt_27Ac_3-18_bowtie_sorted_peak_789	97	.	3.80575	12.00942	9.75107
chr1	88746944	88748194	clt_27Ac_3-18_bowtie_sorted_peak_791	26	.	3.14171	4.62729	2.64959
chr1	88810479	88815133	clt_27Ac_3-18_bowtie_sorted_peak_793	56	.	3.83674	7.71352	5.61713
chr1	89109612	89111518	clt_27Ac_3-18_bowtie_sorted_peak_796	232	.	5.34606	25.79552	23.26406
chr1	89114628	89114699	clt_27Ac_3-18_bowtie_sorted_peak_797	12	.	2.44462	3.06885	1.22778
chr1	89223565	89225128	clt_27Ac_3-18_bowtie_sorted_peak_799	137	.	4.07770	16.12638	13.77457
chr1	89277734	89277890	clt_27Ac_3-18_bowtie_sorted_peak_800	14	.	2.62560	3.33545	1.46564
chr1	89281232	89281736	clt_27Ac_3-18_bowtie_sorted_peak_801	20	.	2.94602	3.98932	2.05082
chr1	89283035	89283403	clt_27Ac_3-18_bowtie_sorted_peak_802	25	.	3.12928	4.48350	2.51328
chr1	89516755	89518371	clt_27Ac_3-18_bowtie_sorted_peak_806	117	.	3.91157	13.98206	11.73026
chr1	89532058	89538152	clt_27Ac_3-18_bowtie_sorted_peak_806	117	.	3.91157	13.98206	11.73026
chr1	89540752	89540834	clt_27Ac_3-18_bowtie_sorted_peak_806	117	.	3.91157	13.98206	11.73026
chr1	89519391	89529837	clt_27Ac_3-18_bowtie_sorted_peak_806	117	.	3.91157	13.98206	11.73026
chr1	89541787	89548873	clt_27Ac_3-18_bowtie_sorted_peak_807	152	.	5.05542	17.60528	15.25491
chr1	89555165	89557384	clt_27Ac_3-18_bowtie_sorted_peak_809	20	.	2.63919	4.00882	2.07606
chr1	89585857	89587537	clt_27Ac_3-18_bowtie_sorted_peak_813	28	.	2.90616	4.81703	2.83040
chr1	89589733	89590531	clt_27Ac_3-18_bowtie_sorted_peak_814	16	.	2.49339	3.57850	1.67830
chr1	89593384	89599199	clt_27Ac_3-18_bowtie_sorted_peak_815	38	.	3.09194	5.92166	3.89013
chr1	89600197	89613415	clt_27Ac_3-18_bowtie_sorted_peak_816	228	.	5.97251	25.33556	22.82004
chr1	89614534	89615466	clt_27Ac_3-18_bowtie_sorted_peak_817	29	.	2.83809	4.97676	2.97576
chr1	89616758	89617837	clt_27Ac_3-18_bowtie_sorted_peak_818	20	.	2.49955	3.96854	2.03780
chr1	89633551	89634264	clt_27Ac_3-18_bowtie_sorted_peak_820	20	.	2.89544	3.95866	2.02830
chr1	89651206	89654068	clt_27Ac_3-18_bowtie_sorted_peak_821	199	.	5.12374	22.36415	19.92242
chr1	89749476	89750242	clt_27Ac_3-18_bowtie_sorted_peak_826	77	.	3.32256	9.94042	7.74647
chr1	89756510	89756549	clt_27Ac_3-18_bowtie_sorted_peak_827	16	.	2.79071	3.60398	1.69699
chr1	89762695	89762871	clt_27Ac_3-18_bowtie_sorted_peak_828	32	.	3.31065	5.26524	3.25061
chr1	89769753	89770107	clt_27Ac_3-18_bowtie_sorted_peak_829	34	.	3.39349	5.45348	3.43505
chr1	89772647	89773151	clt_27Ac_3-18_bowtie_sorted_peak_830	25	.	2.93087	4.53618	2.56956
chr1	89782600	89783983	clt_27Ac_3-18_bowtie_sorted_peak_833	16	.	2.73778	3.55415	1.65314
chr1	89786356	89787613	clt_27Ac_3-18_bowtie_sorted_peak_834	18	.	2.74761	3.79868	1.88063
chr1	89799151	89799909	clt_27Ac_3-18_bowtie_sorted_peak_836	21	.	2.95536	4.11535	2.17933
chr1	89805676	89808439	clt_27Ac_3-18_bowtie_sorted_peak_837	23	.	2.77596	4.26959	2.32216
chr1	89809363	89811420	clt_27Ac_3-18_bowtie_sorted_peak_837	23	.	2.77596	4.26959	2.32216
chr1	89819945	89820511	clt_27Ac_3-18_bowtie_sorted_peak_838	25	.	2.74694	4.55534	2.59250
chr1	89835859	89837793	clt_27Ac_3-18_bowtie_sorted_peak_842	21	.	2.48913	4.09257	2.15917
chr1	89833102	89834695	clt_27Ac_3-18_bowtie_sorted_peak_842	21	.	2.48913	4.09257	2.15917
chr1	89840078	89841320	clt_27Ac_3-18_bowtie_sorted_peak_843	13	.	2.20046	3.15156	1.30023
chr1	89842659	89842922	clt_27Ac_3-18_bowtie_sorted_peak_844	14	.	2.36881	3.30791	1.43406
chr1	89844110	89845158	clt_27Ac_3-18_bowtie_sorted_peak_845	20	.	2.49838	3.92860	2.00324
chr1	89846742	89847917	clt_27Ac_3-18_bowtie_sorted_peak_846	194	.	5.71489	21.83701	19.49287
chr1	89848814	89867293	clt_27Ac_3-18_bowtie_sorted_peak_846	194	.	5.71489	21.83701	19.49287
chr1	89869109	89874805	clt_27Ac_3-18_bowtie_sorted_peak_847	21	.	2.93304	4.07673	2.13191
chr1	89879314	89879815	clt_27Ac_3-18_bowtie_sorted_peak_849	11	.	2.55006	3.04348	1.19360
chr1	89887065	89887615	clt_27Ac_3-18_bowtie_sorted_peak_851	26	.	3.21768	4.68018	2.68864
chr1	89889141	89889589	clt_27Ac_3-18_bowtie_sorted_peak_852	18	.	2.80072	3.72361	1.81191
chr1	89890558	89891704	clt_27Ac_3-18_bowtie_sorted_peak_852	18	.	2.80072	3.72361	1.81191
chr1	89893901	89894153	clt_27Ac_3-18_bowtie_sorted_peak_853	22	.	2.95727	4.19167	2.23933
chr1	89895814	89898262	clt_27Ac_3-18_bowtie_sorted_peak_853	22	.	2.95727	4.19167	2.23933
chr1	89904544	89905115	clt_27Ac_3-18_bowtie_sorted_peak_854	54	.	2.83187	7.60734	5.48132
chr1	90002720	90003462	clt_27Ac_3-18_bowtie_sorted_peak_855	60	.	4.21929	8.12774	6.02189
chr1	90004310	90007177	clt_27Ac_3-18_bowtie_sorted_peak_855	60	.	4.21929	8.12774	6.02189
chr1	90034839	90038318	clt_27Ac_3-18_bowtie_sorted_peak_856	37	.	3.56028	5.78151	3.74973
chr1	90100707	90105819	clt_27Ac_3-18_bowtie_sorted_peak_858	326	.	7.60107	35.36526	32.68556
chr1	90172791	90174587	clt_27Ac_3-18_bowtie_sorted_peak_859	271	.	3.35958	29.80326	27.18419
chr1	90377502	90381711	clt_27Ac_3-18_bowtie_sorted_peak_860	285	.	6.94548	31.17657	28.58292
chr1	90382792	90383513	clt_27Ac_3-18_bowtie_sorted_peak_861	24	.	2.70393	4.36559	2.40645
chr1	90392889	90395400	clt_27Ac_3-18_bowtie_sorted_peak_862	97	.	3.95943	11.92381	9.71109
chr1	90384516	90391911	clt_27Ac_3-18_bowtie_sorted_peak_862	97	.	3.95943	11.92381	9.71109
chr1	90401894	90402325	clt_27Ac_3-18_bowtie_sorted_peak_863	20	.	2.63200	4.03404	2.09792
chr1	90406257	90406826	clt_27Ac_3-18_bowtie_sorted_peak_864	18	.	2.53951	3.75577	1.84927
chr1	90433136	90434043	clt_27Ac_3-18_bowtie_sorted_peak_867	44	.	3.66542	6.56034	4.49002
chr1	90496762	90496841	clt_27Ac_3-18_bowtie_sorted_peak_869	37	.	3.48765	5.84359	3.79218
chr1	92136851	92146719	clt_27Ac_3-18_bowtie_sorted_peak_871	210	.	5.05116	23.56038	21.08263
chr1	92168553	92168743	clt_27Ac_3-18_bowtie_sorted_peak_873	258	.	6.39391	28.44015	25.88869
chr1	92169529	92174167	clt_27Ac_3-18_bowtie_sorted_peak_873	258	.	6.39391	28.44015	25.88869
chr1	92176732	92178509	clt_27Ac_3-18_bowtie_sorted_peak_874	51	.	3.06337	7.28938	5.18803
chr1	92180058	92182425	clt_27Ac_3-18_bowtie_sorted_peak_875	40	.	2.89761	6.09581	4.04746
chr1	92184031	92188989	clt_27Ac_3-18_bowtie_sorted_peak_876	288	.	5.52299	31.46979	28.82908
chr1	92499510	92501003	clt_27Ac_3-18_bowtie_sorted_peak_881	108	.	4.23020	13.10881	10.82475
chr1	92843372	92844248	clt_27Ac_3-18_bowtie_sorted_peak_882	26	.	2.79633	4.63794	2.66915
chr1	93083795	93084954	clt_27Ac_3-18_bowtie_sorted_peak_883	21	.	2.58248	4.13337	2.19660
chr1	93123692	93125932	clt_27Ac_3-18_bowtie_sorted_peak_884	102	.	3.91954	12.46851	10.20817
chr1	93137543	93138269	clt_27Ac_3-18_bowtie_sorted_peak_885	16	.	2.55471	3.51866	1.62309
chr1	93142530	93142810	clt_27Ac_3-18_bowtie_sorted_peak_886	143	.	4.56162	16.67897	14.34037
chr1	93143629	93149161	clt_27Ac_3-18_bowtie_sorted_peak_886	143	.	4.56162	16.67897	14.34037
chr1	93154451	93155485	clt_27Ac_3-18_bowtie_sorted_peak_887	33	.	3.26751	5.40248	3.39691
chr1	93169251	93170224	clt_27Ac_3-18_bowtie_sorted_peak_890	18	.	2.84060	3.78564	1.86340
chr1	93173605	93176505	clt_27Ac_3-18_bowtie_sorted_peak_891	66	.	3.91995	8.77503	6.63823
chr1	93179155	93179211	clt_27Ac_3-18_bowtie_sorted_peak_893	14	.	2.54859	3.29245	1.43014
chr1	93194234	93195863	clt_27Ac_3-18_bowtie_sorted_peak_894	85	.	3.14823	10.80270	8.58686
chr1	93198127	93198639	clt_27Ac_3-18_bowtie_sorted_peak_895	36	.	2.89487	5.66626	3.61890
chr1	93263107	93264756	clt_27Ac_3-18_bowtie_sorted_peak_896	91	.	3.15017	11.38585	9.16049
chr1	93269922	93271537	clt_27Ac_3-18_bowtie_sorted_peak_897	46	.	3.02484	6.77739	4.68493
chr1	93291431	93291983	clt_27Ac_3-18_bowtie_sorted_peak_899	140	.	4.12738	16.33791	14.02789
chr1	93292878	93296239	clt_27Ac_3-18_bowtie_sorted_peak_899	140	.	4.12738	16.33791	14.02789
chr1	93423363	93425543	clt_27Ac_3-18_bowtie_sorted_peak_902	92	.	3.27540	11.48585	9.28743
chr1	93426586	93433075	clt_27Ac_3-18_bowtie_sorted_peak_902	92	.	3.27540	11.48585	9.28743
chr1	93448056	93448440	clt_27Ac_3-18_bowtie_sorted_peak_903	109	.	3.88175	13.21340	10.94716
chr1	93434489	93447136	clt_27Ac_3-18_bowtie_sorted_peak_903	109	.	3.88175	13.21340	10.94716
chr1	94025204	94025527	clt_27Ac_3-18_bowtie_sorted_peak_904	18	.	2.65032	3.77670	1.86088
chr1	94076509	94078089	clt_27Ac_3-18_bowtie_sorted_peak_906	189	.	5.39922	21.39249	18.99191
chr1	94369505	94370351	clt_27Ac_3-18_bowtie_sorted_peak_907	170	.	4.65011	19.43101	17.00514
chr1	94537874	94538501	clt_27Ac_3-18_bowtie_sorted_peak_908	68	.	2.99792	9.05666	6.89875
chr1	94803650	94804523	clt_27Ac_3-18_bowtie_sorted_peak_909	79	.	3.16269	10.14629	7.93383
chr1	94830458	94831135	clt_27Ac_3-18_bowtie_sorted_peak_910	44	.	2.40706	6.53699	4.47001
chr1	94929938	94931533	clt_27Ac_3-18_bowtie_sorted_peak_911	24	.	2.48009	4.42038	2.46273
chr1	95201953	95202455	clt_27Ac_3-18_bowtie_sorted_peak_912	95	.	3.34064	11.77983	9.54396
chr1	95238113	95240897	clt_27Ac_3-18_bowtie_sorted_peak_913	136	.	3.86390	15.96197	13.60685
chr1	95341550	95342969	clt_27Ac_3-18_bowtie_sorted_peak_914	40	.	2.68597	6.04781	4.00304
chr1	95373733	95377397	clt_27Ac_3-18_bowtie_sorted_peak_917	248	.	5.36557	27.41026	24.85393
chr1	95527125	95528131	clt_27Ac_3-18_bowtie_sorted_peak_919	30	.	2.69483	5.00836	3.00225
chr1	95531445	95533272	clt_27Ac_3-18_bowtie_sorted_peak_920	167	.	4.02562	19.15993	16.76431
chr1	95638258	95639302	clt_27Ac_3-18_bowtie_sorted_peak_922	21	.	2.80285	4.12455	2.18017
chr1	95643108	95643600	clt_27Ac_3-18_bowtie_sorted_peak_923	17	.	2.72310	3.70286	1.79819
chr1	95651190	95657028	clt_27Ac_3-18_bowtie_sorted_peak_924	88	.	3.91722	11.11459	8.89949
chr1	95658433	95663586	clt_27Ac_3-18_bowtie_sorted_peak_925	46	.	3.76217	6.73960	4.65074
chr1	95697826	95702680	clt_27Ac_3-18_bowtie_sorted_peak_928	144	.	4.23058	16.84296	14.46944
chr1	95719287	95722821	clt_27Ac_3-18_bowtie_sorted_peak_929	323	.	5.65820	35.07045	32.36269
chr1	97209582	97210801	clt_27Ac_3-18_bowtie_sorted_peak_932	56	.	3.18140	7.77458	5.64623
chr1	97553577	97553767	clt_27Ac_3-18_bowtie_sorted_peak_934	19	.	2.90017	3.87972	1.95132
chr1	99528297	99528402	clt_27Ac_3-18_bowtie_sorted_peak_937	12	.	2.59335	3.13049	1.26711
chr1	99529598	99530190	clt_27Ac_3-18_bowtie_sorted_peak_938	36	.	3.20406	5.64542	3.60839
chr1	99551483	99558567	clt_27Ac_3-18_bowtie_sorted_peak_940	101	.	4.20213	12.34951	10.11189
chr1	99546161	99550706	clt_27Ac_3-18_bowtie_sorted_peak_940	101	.	4.20213	12.34951	10.11189
chr1	99569059	99569374	clt_27Ac_3-18_bowtie_sorted_peak_941	12	.	2.60377	3.15703	1.29200
chr1	99602065	99602556	clt_27Ac_3-18_bowtie_sorted_peak_943	14	.	2.69584	3.37087	1.48382
chr1	99639171	99640277	clt_27Ac_3-18_bowtie_sorted_peak_946	13	.	2.63614	3.24800	1.37654
chr1	99650239	99650865	clt_27Ac_3-18_bowtie_sorted_peak_947	19	.	2.91194	3.89253	1.95872
chr1	99658292	99658865	clt_27Ac_3-18_bowtie_sorted_peak_949	13	.	2.62806	3.22009	1.34999
chr1	99661575	99661861	clt_27Ac_3-18_bowtie_sorted_peak_950	18	.	2.86594	3.77920	1.85449
chr1	99665160	99669393	clt_27Ac_3-18_bowtie_sorted_peak_951	60	.	3.10615	8.17173	6.06679
chr1	99670430	99670672	clt_27Ac_3-18_bowtie_sorted_peak_952	32	.	3.22325	5.30329	3.26988
chr1	99682081	99684577	clt_27Ac_3-18_bowtie_sorted_peak_953	42	.	3.64944	6.25424	4.21268
chr1	99687281	99687862	clt_27Ac_3-18_bowtie_sorted_peak_954	24	.	3.10838	4.38713	2.41452
chr1	107557534	107562044	clt_27Ac_3-18_bowtie_sorted_peak_958	51	.	3.05897	7.21428	5.11891
chr1	107886396	107887201	clt_27Ac_3-18_bowtie_sorted_peak_961	50	.	2.66684	7.12222	5.02888
chr1	107889841	107890897	clt_27Ac_3-18_bowtie_sorted_peak_962	64	.	3.21042	8.60558	6.47501
chr1	107917963	107920288	clt_27Ac_3-18_bowtie_sorted_peak_965	15	.	2.73719	3.48982	1.59511
chr1	108067398	108068642	clt_27Ac_3-18_bowtie_sorted_peak_966	132	.	4.18456	15.62170	13.28308
chr1	108655628	108656949	clt_27Ac_3-18_bowtie_sorted_peak_968	72	.	2.93194	9.39851	7.22287
chr1	108691991	108693831	clt_27Ac_3-18_bowtie_sorted_peak_969	267	.	5.69234	29.36765	26.76747
chr1	120206341	120208846	clt_27Ac_3-18_bowtie_sorted_peak_971	124	.	3.91862	14.79721	12.49332
chr1	120217867	120219004	clt_27Ac_3-18_bowtie_sorted_peak_972	52	.	2.66505	7.39537	5.29718
chr1	120284573	120287190	clt_27Ac_3-18_bowtie_sorted_peak_973	171	.	4.51956	19.53946	17.11421
chr1	120309549	120310226	clt_27Ac_3-18_bowtie_sorted_peak_976	16	.	2.42855	3.54912	1.65100
chr1	120313812	120315548	clt_27Ac_3-18_bowtie_sorted_peak_978	18	.	2.28685	3.71905	1.81527
chr1	120352047	120356551	clt_27Ac_3-18_bowtie_sorted_peak_981	131	.	3.62013	15.36218	13.13553
chr1	120376272	120376436	clt_27Ac_3-18_bowtie_sorted_peak_982	26	.	2.66778	4.59784	2.63226
chr1	120377315	120378970	clt_27Ac_3-18_bowtie_sorted_peak_982	26	.	2.66778	4.59784	2.63226
chr1	121422734	121422933	clt_27Ac_3-18_bowtie_sorted_peak_983	74	.	3.09254	9.61487	7.40859
chr1	121464773	121467942	clt_27Ac_3-18_bowtie_sorted_peak_984	70	.	4.63205	9.26356	7.07987
chr1	121484387	121484560	clt_27Ac_3-18_bowtie_sorted_peak_987	15	.	2.71112	3.40741	1.51697
chr1	121545034	121546186	clt_27Ac_3-18_bowtie_sorted_peak_989	70	.	3.40970	9.24331	7.07513
chr1	121582826	121583714	clt_27Ac_3-18_bowtie_sorted_peak_990	25	.	3.13394	4.57136	2.59448
chr1	121732562	121733979	clt_27Ac_3-18_bowtie_sorted_peak_996	56	.	3.42110	7.77336	5.65022
chr1	121808994	121809759	clt_27Ac_3-18_bowtie_sorted_peak_997	166	.	4.55976	19.04396	16.62816
chr1	122017154	122018423	clt_27Ac_3-18_bowtie_sorted_peak_998	48	.	2.52023	6.95897	4.85933
chr1	122127247	122128544	clt_27Ac_3-18_bowtie_sorted_peak_999	19	.	2.35443	3.90996	1.98442
chr1	122147241	122147707	clt_27Ac_3-18_bowtie_sorted_peak_1000	21	.	2.71411	4.12570	2.18301
chr1	122148760	122148800	clt_27Ac_3-18_bowtie_sorted_peak_1000	21	.	2.71411	4.12570	2.18301
chr1	122152725	122169183	clt_27Ac_3-18_bowtie_sorted_peak_1001	58	.	2.94771	8.01563	5.89003
chr1	122171836	122173546	clt_27Ac_3-18_bowtie_sorted_peak_1002	19	.	2.58156	3.91947	1.99573
chr1	123223610	123225757	clt_27Ac_3-18_bowtie_sorted_peak_1005	112	.	3.73092	13.49960	11.20439
chr1	123463448	123464388	clt_27Ac_3-18_bowtie_sorted_peak_1007	34	.	2.75053	5.46157	3.43693
chr1	127329015	127329286	clt_27Ac_3-18_bowtie_sorted_peak_1012	110	.	4.06114	13.34018	11.07702
chr1	127330317	127332824	clt_27Ac_3-18_bowtie_sorted_peak_1012	110	.	4.06114	13.34018	11.07702
chr1	127456610	127457021	clt_27Ac_3-18_bowtie_sorted_peak_1014	92	.	3.47873	11.55133	9.29500
chr1	128214134	128215031	clt_27Ac_3-18_bowtie_sorted_peak_1017	12	.	2.59038	3.13618	1.27388
chr1	128547211	128548385	clt_27Ac_3-18_bowtie_sorted_peak_1019	27	.	3.09788	4.72394	2.75468
chr1	129139427	129139714	clt_27Ac_3-18_bowtie_sorted_peak_1020	15	.	2.52077	3.46605	1.58436
chr1	129643421	129645129	clt_27Ac_3-18_bowtie_sorted_peak_1023	14	.	2.59850	3.37350	1.49705
chr1	129647616	129649574	clt_27Ac_3-18_bowtie_sorted_peak_1024	226	.	5.98091	25.09059	22.65447
chr1	129650643	129658572	clt_27Ac_3-18_bowtie_sorted_peak_1024	226	.	5.98091	25.09059	22.65447
chr1	129660518	129660988	clt_27Ac_3-18_bowtie_sorted_peak_1024	226	.	5.98091	25.09059	22.65447
chr1	129669310	129673546	clt_27Ac_3-18_bowtie_sorted_peak_1026	163	.	4.63661	18.71566	16.31459
chr1	129675821	129678667	clt_27Ac_3-18_bowtie_sorted_peak_1027	26	.	2.96299	4.58435	2.61553
chr1	129682287	129683400	clt_27Ac_3-18_bowtie_sorted_peak_1028	13	.	2.63217	3.22101	1.34865
chr1	129765335	129766655	clt_27Ac_3-18_bowtie_sorted_peak_1029	126	.	3.77588	15.00967	12.67276
chr1	129965176	129966216	clt_27Ac_3-18_bowtie_sorted_peak_1033	19	.	2.80037	3.88966	1.96923
chr1	129998333	130001916	clt_27Ac_3-18_bowtie_sorted_peak_1034	235	.	5.74023	26.07866	23.55908
chr1	130017023	130017316	clt_27Ac_3-18_bowtie_sorted_peak_1035	32	.	3.41726	5.23801	3.21550
chr1	130063442	130064417	clt_27Ac_3-18_bowtie_sorted_peak_1037	16	.	2.77730	3.56325	1.65793
chr1	130140723	130143029	clt_27Ac_3-18_bowtie_sorted_peak_1039	121	.	4.31194	14.53178	12.19172
chr1	130172250	130173193	clt_27Ac_3-18_bowtie_sorted_peak_1041	25	.	3.10144	4.51268	2.55431
chr1	130223621	130223628	clt_27Ac_3-18_bowtie_sorted_peak_1042	10	.	2.30579	2.87442	1.06129
chr1	130253519	130257586	clt_27Ac_3-18_bowtie_sorted_peak_1043	160	.	4.57469	18.40166	16.03734
chr1	130310936	130314533	clt_27Ac_3-18_bowtie_sorted_peak_1045	198	.	4.53662	22.20329	19.81699
chr1	130456307	130458117	clt_27Ac_3-18_bowtie_sorted_peak_1047	66	.	3.92287	8.78508	6.63960
chr1	131852365	131856914	clt_27Ac_3-18_bowtie_sorted_peak_1049	71	.	4.46053	9.37432	7.19354
chr1	131886870	131888328	clt_27Ac_3-18_bowtie_sorted_peak_1051	28	.	3.29881	4.89983	2.89486
chr1	132008949	132010747	clt_27Ac_3-18_bowtie_sorted_peak_1052	25	.	3.11660	4.50696	2.53653
chr1	132195464	132196750	clt_27Ac_3-18_bowtie_sorted_peak_1054	23	.	3.00500	4.28987	2.33901
chr1	132270383	132271314	clt_27Ac_3-18_bowtie_sorted_peak_1055	15	.	2.39595	3.48485	1.59703
chr1	132356596	132360921	clt_27Ac_3-18_bowtie_sorted_peak_1056	150	.	4.37238	17.39379	15.07126
chr1	132404705	132405235	clt_27Ac_3-18_bowtie_sorted_peak_1057	23	.	2.93622	4.34560	2.38706
chr1	132407105	132407367	clt_27Ac_3-18_bowtie_sorted_peak_1058	18	.	2.78838	3.81373	1.89726
chr1	132585267	132585535	clt_27Ac_3-18_bowtie_sorted_peak_1060	11	.	2.45697	2.95864	1.13130
chr1	132589188	132591231	clt_27Ac_3-18_bowtie_sorted_peak_1061	25	.	3.14911	4.54812	2.57687
chr1	132597017	132597404	clt_27Ac_3-18_bowtie_sorted_peak_1063	20	.	2.80190	4.00640	2.07755
chr1	132599809	132605263	clt_27Ac_3-18_bowtie_sorted_peak_1064	30	.	3.25999	5.06874	3.07003
chr1	132606024	132606330	clt_27Ac_3-18_bowtie_sorted_peak_1064	30	.	3.25999	5.06874	3.07003
chr1	132607814	132607920	clt_27Ac_3-18_bowtie_sorted_peak_1065	14	.	2.48315	3.34761	1.47792
chr1	132612239	132616287	clt_27Ac_3-18_bowtie_sorted_peak_1066	288	.	5.18696	31.52728	28.87768
chr1	132622062	132622329	clt_27Ac_3-18_bowtie_sorted_peak_1067	23	.	3.06817	4.33827	2.37343
chr1	132624457	132626427	clt_27Ac_3-18_bowtie_sorted_peak_1068	26	.	2.91940	4.57756	2.60743
chr1	132634374	132644147	clt_27Ac_3-18_bowtie_sorted_peak_1069	230	.	5.13000	25.55839	23.08411
chr1	132645540	132647667	clt_27Ac_3-18_bowtie_sorted_peak_1069	230	.	5.13000	25.55839	23.08411
chr1	132627492	132633367	clt_27Ac_3-18_bowtie_sorted_peak_1069	230	.	5.13000	25.55839	23.08411
chr1	132657745	132659192	clt_27Ac_3-18_bowtie_sorted_peak_1070	26	.	3.04584	4.61136	2.63515
chr1	132660021	132660464	clt_27Ac_3-18_bowtie_sorted_peak_1070	26	.	3.04584	4.61136	2.63515
chr1	132661234	132661541	clt_27Ac_3-18_bowtie_sorted_peak_1070	26	.	3.04584	4.61136	2.63515
chr1	132669830	132670259	clt_27Ac_3-18_bowtie_sorted_peak_1072	19	.	2.89889	3.85426	1.92058
chr1	132963499	132966434	clt_27Ac_3-18_bowtie_sorted_peak_1073	26	.	2.73621	4.66466	2.68764
chr1	132993947	132994897	clt_27Ac_3-18_bowtie_sorted_peak_1075	40	.	2.69227	6.07063	4.01812
chr1	133021185	133024754	clt_27Ac_3-18_bowtie_sorted_peak_1076	215	.	5.15858	24.08085	21.59755
chr1	133030932	133036428	clt_27Ac_3-18_bowtie_sorted_peak_1077	208	.	5.17792	23.36810	20.84206
chr1	133049406	133050900	clt_27Ac_3-18_bowtie_sorted_peak_1078	83	.	3.18459	10.51180	8.34987
chr1	133259090	133259213	clt_27Ac_3-18_bowtie_sorted_peak_1083	19	.	2.88585	3.87846	1.95295
chr1	133306048	133306286	clt_27Ac_3-18_bowtie_sorted_peak_1086	14	.	2.69252	3.37326	1.48960
chr1	133307817	133308543	clt_27Ac_3-18_bowtie_sorted_peak_1087	13	.	2.62167	3.20003	1.33135
chr1	133326264	133326391	clt_27Ac_3-18_bowtie_sorted_peak_1090	18	.	2.86143	3.81543	1.89334
chr1	133328021	133329368	clt_27Ac_3-18_bowtie_sorted_peak_1090	18	.	2.86143	3.81543	1.89334
chr1	133330930	133331675	clt_27Ac_3-18_bowtie_sorted_peak_1091	16	.	2.77186	3.54989	1.64552
chr1	133332436	133333028	clt_27Ac_3-18_bowtie_sorted_peak_1091	16	.	2.77186	3.54989	1.64552
chr1	133338614	133352250	clt_27Ac_3-18_bowtie_sorted_peak_1093	142	.	5.84493	16.59304	14.27116
chr1	133354829	133355500	clt_27Ac_3-18_bowtie_sorted_peak_1094	13	.	2.55114	3.20064	1.33544
chr1	133360406	133364091	clt_27Ac_3-18_bowtie_sorted_peak_1095	20	.	2.94704	4.03031	2.09128
chr1	133366425	133368708	clt_27Ac_3-18_bowtie_sorted_peak_1095	20	.	2.94704	4.03031	2.09128
chr1	133400877	133401439	clt_27Ac_3-18_bowtie_sorted_peak_1098	13	.	2.59809	3.16719	1.30752
chr1	133422515	133425190	clt_27Ac_3-18_bowtie_sorted_peak_1100	84	.	2.99567	10.61788	8.42300
chr1	133511459	133513952	clt_27Ac_3-18_bowtie_sorted_peak_1101	38	.	3.14912	5.89938	3.85278
chr1	133532680	133537428	clt_27Ac_3-18_bowtie_sorted_peak_1103	184	.	5.86285	20.90415	18.49876
chr1	133724646	133724863	clt_27Ac_3-18_bowtie_sorted_peak_1105	41	.	2.69261	6.16864	4.10043
chr1	133806333	133809987	clt_27Ac_3-18_bowtie_sorted_peak_1106	264	.	6.42365	28.99729	26.40374
chr1	133903166	133908983	clt_27Ac_3-18_bowtie_sorted_peak_1107	203	.	4.95577	22.81487	20.34936
chr1	133910292	133914178	clt_27Ac_3-18_bowtie_sorted_peak_1108	38	.	3.57259	5.89679	3.85177
chr1	133915375	133917172	clt_27Ac_3-18_bowtie_sorted_peak_1109	76	.	3.94709	9.85832	7.68923
chr1	133930375	133932186	clt_27Ac_3-18_bowtie_sorted_peak_1109	76	.	3.94709	9.85832	7.68923
chr1	133918057	133928885	clt_27Ac_3-18_bowtie_sorted_peak_1109	76	.	3.94709	9.85832	7.68923
chr1	134141903	134142965	clt_27Ac_3-18_bowtie_sorted_peak_1112	15	.	2.48011	3.41478	1.53527
chr1	134160686	134161874	clt_27Ac_3-18_bowtie_sorted_peak_1113	33	.	2.76642	5.32263	3.30292
chr1	134280736	134281276	clt_27Ac_3-18_bowtie_sorted_peak_1114	149	.	4.15288	17.34307	14.98960
chr1	134261267	134279737	clt_27Ac_3-18_bowtie_sorted_peak_1114	149	.	4.15288	17.34307	14.98960
chr1	134282828	134288840	clt_27Ac_3-18_bowtie_sorted_peak_1115	365	.	6.44848	39.29277	36.55261
chr1	134295982	134299825	clt_27Ac_3-18_bowtie_sorted_peak_1116	75	.	4.79168	9.71107	7.51587
chr1	134313171	134315632	clt_27Ac_3-18_bowtie_sorted_peak_1117	116	.	3.47013	13.89722	11.60404
chr1	134372896	134374334	clt_27Ac_3-18_bowtie_sorted_peak_1121	207	.	4.77761	23.23688	20.73335
chr1	134886164	134886393	clt_27Ac_3-18_bowtie_sorted_peak_1124	15	.	2.57275	3.39414	1.51480
chr1	134920506	134922550	clt_27Ac_3-18_bowtie_sorted_peak_1126	179	.	5.49610	20.32664	17.93577
chr1	134923623	134925096	clt_27Ac_3-18_bowtie_sorted_peak_1127	31	.	3.07633	5.10286	3.10213
chr1	134930164	134930867	clt_27Ac_3-18_bowtie_sorted_peak_1129	20	.	2.41369	3.99829	2.06457
chr1	135014742	135017690	clt_27Ac_3-18_bowtie_sorted_peak_1130	29	.	3.03728	4.93526	2.94188
chr1	135025636	135032500	clt_27Ac_3-18_bowtie_sorted_peak_1132	337	.	5.97363	36.46478	33.70351
chr1	135491681	135491900	clt_27Ac_3-18_bowtie_sorted_peak_1135	42	.	3.78055	6.29182	4.21654
chr1	135505596	135506879	clt_27Ac_3-18_bowtie_sorted_peak_1136	158	.	4.70762	18.22400	15.84642
chr1	135514377	135515054	clt_27Ac_3-18_bowtie_sorted_peak_1137	25	.	2.75510	4.50207	2.53383
chr1	135557054	135558702	clt_27Ac_3-18_bowtie_sorted_peak_1143	115	.	4.29223	13.89672	11.58882
chr1	135641884	135642903	clt_27Ac_3-18_bowtie_sorted_peak_1144	40	.	2.86277	6.10254	4.05875
chr1	135647314	135653665	clt_27Ac_3-18_bowtie_sorted_peak_1146	110	.	4.59439	13.28422	11.01658
chr1	135684829	135685356	clt_27Ac_3-18_bowtie_sorted_peak_1149	16	.	2.27793	3.55226	1.65954
chr1	135690152	135690769	clt_27Ac_3-18_bowtie_sorted_peak_1150	12	.	2.17929	3.06126	1.22471
chr1	135692354	135698102	clt_27Ac_3-18_bowtie_sorted_peak_1151	217	.	4.61830	24.31726	21.78385
chr1	135704312	135704578	clt_27Ac_3-18_bowtie_sorted_peak_1152	14	.	2.41106	3.31637	1.44438
chr1	135708966	135709282	clt_27Ac_3-18_bowtie_sorted_peak_1153	20	.	2.65550	3.99097	2.05868
chr1	135710288	135711217	clt_27Ac_3-18_bowtie_sorted_peak_1153	20	.	2.65550	3.99097	2.05868
chr1	135712467	135713714	clt_27Ac_3-18_bowtie_sorted_peak_1154	74	.	3.48427	9.63913	7.45682
chr1	135717204	135717775	clt_27Ac_3-18_bowtie_sorted_peak_1156	128	.	4.10381	15.08753	12.81057
chr1	135718620	135728925	clt_27Ac_3-18_bowtie_sorted_peak_1156	128	.	4.10381	15.08753	12.81057
chr1	135739403	135742286	clt_27Ac_3-18_bowtie_sorted_peak_1157	28	.	2.63140	4.80178	2.82610
chr1	135786536	135787311	clt_27Ac_3-18_bowtie_sorted_peak_1159	38	.	2.53283	5.86033	3.80438
chr1	135789206	135789449	clt_27Ac_3-18_bowtie_sorted_peak_1160	14	.	2.08888	3.26975	1.40417
chr1	135791233	135794402	clt_27Ac_3-18_bowtie_sorted_peak_1161	203	.	4.90505	22.77065	20.31702
chr1	135846379	135849365	clt_27Ac_3-18_bowtie_sorted_peak_1163	29	.	2.75745	4.92651	2.93693
chr1	135850342	135851078	clt_27Ac_3-18_bowtie_sorted_peak_1163	29	.	2.75745	4.92651	2.93693
chr1	135957066	135957932	clt_27Ac_3-18_bowtie_sorted_peak_1165	45	.	2.37819	6.64603	4.56160
chr1	135987816	135990946	clt_27Ac_3-18_bowtie_sorted_peak_1166	166	.	4.22062	18.99202	16.61328
chr1	135967443	135985353	clt_27Ac_3-18_bowtie_sorted_peak_1166	166	.	4.22062	18.99202	16.61328
chr1	135993273	135997011	clt_27Ac_3-18_bowtie_sorted_peak_1167	217	.	4.07889	24.23069	21.77040
chr1	135998430	135998871	clt_27Ac_3-18_bowtie_sorted_peak_1167	217	.	4.07889	24.23069	21.77040
chr1	136006805	136008178	clt_27Ac_3-18_bowtie_sorted_peak_1168	154	.	5.42960	17.88776	15.49994
chr1	136247281	136247985	clt_27Ac_3-18_bowtie_sorted_peak_1170	14	.	2.68720	3.34668	1.46132
chr1	136257716	136259564	clt_27Ac_3-18_bowtie_sorted_peak_1172	235	.	5.34178	26.12670	23.54746
chr1	136302573	136303064	clt_27Ac_3-18_bowtie_sorted_peak_1174	50	.	2.42949	7.17849	5.07312
chr1	136310975	136327702	clt_27Ac_3-18_bowtie_sorted_peak_1175	175	.	4.90960	19.91013	17.51766
chr1	136330358	136333405	clt_27Ac_3-18_bowtie_sorted_peak_1176	23	.	2.89520	4.29228	2.34704
chr1	136351322	136363028	clt_27Ac_3-18_bowtie_sorted_peak_1178	196	.	5.75448	22.06492	19.65638
chr1	136368121	136368327	clt_27Ac_3-18_bowtie_sorted_peak_1179	13	.	2.62666	3.20722	1.33604
chr1	136371415	136371907	clt_27Ac_3-18_bowtie_sorted_peak_1180	17	.	2.82193	3.68559	1.77282
chr1	136380018	136380820	clt_27Ac_3-18_bowtie_sorted_peak_1183	21	.	2.75272	4.11945	2.17964
chr1	136387857	136388307	clt_27Ac_3-18_bowtie_sorted_peak_1184	17	.	2.49441	3.64264	1.73743
chr1	136390489	136393053	clt_27Ac_3-18_bowtie_sorted_peak_1185	137	.	3.89365	16.09649	13.76360
chr1	136416424	136417957	clt_27Ac_3-18_bowtie_sorted_peak_1187	30	.	2.60814	5.06777	3.09312
chr1	136421626	136427151	clt_27Ac_3-18_bowtie_sorted_peak_1188	198	.	5.41094	22.25641	19.83285
chr1	136431749	136432718	clt_27Ac_3-18_bowtie_sorted_peak_1190	31	.	2.90364	5.19354	3.18614
chr1	136457687	136458542	clt_27Ac_3-18_bowtie_sorted_peak_1191	21	.	2.42687	4.03105	2.10230
chr1	136469210	136471691	clt_27Ac_3-18_bowtie_sorted_peak_1193	23	.	3.03163	4.32836	2.37073
chr1	136480655	136480849	clt_27Ac_3-18_bowtie_sorted_peak_1195	13	.	2.62609	3.23366	1.36482
chr1	136493861	136494008	clt_27Ac_3-18_bowtie_sorted_peak_1197	21	.	2.90165	4.07684	2.13409
chr1	136510176	136510236	clt_27Ac_3-18_bowtie_sorted_peak_1198	12	.	2.54707	3.06674	1.21813
chr1	136511333	136512298	clt_27Ac_3-18_bowtie_sorted_peak_1199	23	.	2.90514	4.26248	2.31012
chr1	136637466	136638907	clt_27Ac_3-18_bowtie_sorted_peak_1200	32	.	2.50532	5.29632	3.27311
chr1	136714188	136714886	clt_27Ac_3-18_bowtie_sorted_peak_1202	24	.	2.94106	4.44618	2.48254
chr1	136716651	136717731	clt_27Ac_3-18_bowtie_sorted_peak_1203	33	.	3.24789	5.41885	3.39473
chr1	136851871	136852539	clt_27Ac_3-18_bowtie_sorted_peak_1209	100	.	3.25481	12.33936	10.08515
chr1	136858241	136860417	clt_27Ac_3-18_bowtie_sorted_peak_1210	96	.	3.59515	11.83926	9.61648
chr1	137029388	137030348	clt_27Ac_3-18_bowtie_sorted_peak_1211	27	.	2.32230	4.71007	2.72567
chr1	137043447	137043766	clt_27Ac_3-18_bowtie_sorted_peak_1212	16	.	1.90285	3.53797	1.64827
chr1	137146065	137148659	clt_27Ac_3-18_bowtie_sorted_peak_1214	49	.	3.18913	7.05882	4.95302
chr1	137209467	137210749	clt_27Ac_3-18_bowtie_sorted_peak_1215	101	.	3.36304	12.46239	10.19988
chr1	137610883	137612354	clt_27Ac_3-18_bowtie_sorted_peak_1218	22	.	2.57605	4.15886	2.21411
chr1	137624757	137626277	clt_27Ac_3-18_bowtie_sorted_peak_1219	132	.	4.06737	15.58160	13.26782
chr1	137751111	137751408	clt_27Ac_3-18_bowtie_sorted_peak_1220	25	.	2.75781	4.53433	2.55496
chr1	137834267	137841147	clt_27Ac_3-18_bowtie_sorted_peak_1221	241	.	5.50914	26.63677	24.13033
chr1	137906856	137916207	clt_27Ac_3-18_bowtie_sorted_peak_1222	259	.	6.99264	28.51716	25.93887
chr1	138031280	138032545	clt_27Ac_3-18_bowtie_sorted_peak_1225	48	.	2.99140	6.96788	4.88580
chr1	138036338	138037387	clt_27Ac_3-18_bowtie_sorted_peak_1226	114	.	3.33846	13.74305	11.46486
chr1	138042566	138042762	clt_27Ac_3-18_bowtie_sorted_peak_1227	20	.	2.42559	3.96807	2.03427
chr1	138203607	138203834	clt_27Ac_3-18_bowtie_sorted_peak_1229	13	.	2.48387	3.25260	1.38336
chr1	138217578	138217697	clt_27Ac_3-18_bowtie_sorted_peak_1230	13	.	2.63526	3.23101	1.35904
chr1	138238223	138247288	clt_27Ac_3-18_bowtie_sorted_peak_1232	184	.	5.13894	20.84144	18.41077
chr1	138257178	138258104	clt_27Ac_3-18_bowtie_sorted_peak_1233	31	.	3.24584	5.18044	3.18099
chr1	138311034	138313368	clt_27Ac_3-18_bowtie_sorted_peak_1234	184	.	4.89207	20.84890	18.40013
chr1	138321699	138327863	clt_27Ac_3-18_bowtie_sorted_peak_1235	110	.	4.44391	13.32406	11.08149
chr1	138329263	138331077	clt_27Ac_3-18_bowtie_sorted_peak_1235	110	.	4.44391	13.32406	11.08149
chr1	138332105	138333573	clt_27Ac_3-18_bowtie_sorted_peak_1236	22	.	2.95396	4.24785	2.29459
chr1	138334859	138336161	clt_27Ac_3-18_bowtie_sorted_peak_1237	17	.	2.74027	3.66389	1.76447
chr1	138338124	138342670	clt_27Ac_3-18_bowtie_sorted_peak_1238	102	.	4.14238	12.49068	10.24809
chr1	138344031	138344793	clt_27Ac_3-18_bowtie_sorted_peak_1239	21	.	2.72752	4.11738	2.19128
chr1	138362284	138364258	clt_27Ac_3-18_bowtie_sorted_peak_1240	214	.	5.02400	23.91846	21.43064
chr1	138428192	138430565	clt_27Ac_3-18_bowtie_sorted_peak_1242	66	.	3.68077	8.75998	6.63382
chr1	138521539	138522182	clt_27Ac_3-18_bowtie_sorted_peak_1243	87	.	4.08684	10.96335	8.71544
chr1	139795496	139795896	clt_27Ac_3-18_bowtie_sorted_peak_1247	32	.	2.66528	5.22326	3.20915
chr1	140032379	140033867	clt_27Ac_3-18_bowtie_sorted_peak_1248	22	.	2.99425	4.22441	2.26789
chr1	140070977	140071706	clt_27Ac_3-18_bowtie_sorted_peak_1249	42	.	3.70584	6.34829	4.28401
chr1	140460933	140461493	clt_27Ac_3-18_bowtie_sorted_peak_1251	29	.	3.34312	5.00699	2.99233
chr1	140476679	140477273	clt_27Ac_3-18_bowtie_sorted_peak_1252	24	.	2.83621	4.35684	2.40174
chr1	140513964	140516944	clt_27Ac_3-18_bowtie_sorted_peak_1254	157	.	4.30034	18.15950	15.78628
chr1	140605457	140605945	clt_27Ac_3-18_bowtie_sorted_peak_1255	26	.	3.21261	4.67971	2.69128
chr1	140860364	140861037	clt_27Ac_3-18_bowtie_sorted_peak_1256	29	.	2.93202	4.94568	2.96007
chr1	141172053	141175357	clt_27Ac_3-18_bowtie_sorted_peak_1257	66	.	4.38998	8.83596	6.69460
chr1	141318072	141319447	clt_27Ac_3-18_bowtie_sorted_peak_1258	164	.	3.86217	18.80055	16.40068
chr1	141349883	141353087	clt_27Ac_3-18_bowtie_sorted_peak_1261	410	.	7.71986	43.92087	41.09652
chr1	141356567	141357548	clt_27Ac_3-18_bowtie_sorted_peak_1262	17	.	2.79229	3.64184	1.73826
chr1	145479435	145481619	clt_27Ac_3-18_bowtie_sorted_peak_1264	35	.	3.48975	5.56092	3.53989
chr1	145483464	145484403	clt_27Ac_3-18_bowtie_sorted_peak_1265	19	.	2.89893	3.91012	1.98414
chr1	145501063	145501742	clt_27Ac_3-18_bowtie_sorted_peak_1266	26	.	3.19679	4.65541	2.67139
chr1	145548069	145549826	clt_27Ac_3-18_bowtie_sorted_peak_1267	112	.	4.39727	13.47674	11.22460
chr1	145586082	145587527	clt_27Ac_3-18_bowtie_sorted_peak_1268	69	.	2.99842	9.09952	6.91574
chr1	145590865	145591288	clt_27Ac_3-18_bowtie_sorted_peak_1269	22	.	2.87122	4.25305	2.28943
chr1	145624439	145626078	clt_27Ac_3-18_bowtie_sorted_peak_1270	80	.	3.17858	10.18524	8.02100
chr1	146620716	146623035	clt_27Ac_3-18_bowtie_sorted_peak_1274	56	.	4.26016	7.83501	5.69970
chr1	151794410	151794430	clt_27Ac_3-18_bowtie_sorted_peak_1277	13	.	2.58390	3.18201	1.31864
chr1	151806690	151808968	clt_27Ac_3-18_bowtie_sorted_peak_1280	77	.	3.82851	9.88242	7.70174
chr1	151873520	151874470	clt_27Ac_3-18_bowtie_sorted_peak_1281	17	.	2.79893	3.64347	1.73865
chr1	151880513	151881243	clt_27Ac_3-18_bowtie_sorted_peak_1282	21	.	2.97324	4.06656	2.12432
chr1	152238728	152242696	clt_27Ac_3-18_bowtie_sorted_peak_1285	123	.	4.03515	14.57796	12.30349
chr1	152925888	152929789	clt_27Ac_3-18_bowtie_sorted_peak_1287	128	.	4.01851	15.16397	12.89337
chr1	152954254	152954410	clt_27Ac_3-18_bowtie_sorted_peak_1289	272	.	7.54563	29.83990	27.25617
chr1	152935056	152952837	clt_27Ac_3-18_bowtie_sorted_peak_1289	272	.	7.54563	29.83990	27.25617
chr1	152958294	152958509	clt_27Ac_3-18_bowtie_sorted_peak_1291	30	.	3.29554	5.04304	3.03648
chr1	152959385	152959557	clt_27Ac_3-18_bowtie_sorted_peak_1291	30	.	3.29554	5.04304	3.03648
chr1	152960577	152961586	clt_27Ac_3-18_bowtie_sorted_peak_1292	16	.	2.72955	3.60350	1.69951
chr1	152965414	152966046	clt_27Ac_3-18_bowtie_sorted_peak_1293	15	.	2.65959	3.40301	1.52330
chr1	152970733	152979499	clt_27Ac_3-18_bowtie_sorted_peak_1295	60	.	3.96871	8.22420	6.08906
chr1	152988745	152989354	clt_27Ac_3-18_bowtie_sorted_peak_1296	14	.	2.63466	3.26861	1.40156
chr1	153023504	153028936	clt_27Ac_3-18_bowtie_sorted_peak_1301	50	.	3.30119	7.09139	5.03412
chr1	153034685	153034883	clt_27Ac_3-18_bowtie_sorted_peak_1302	15	.	2.62276	3.46863	1.58191
chr1	153056203	153056455	clt_27Ac_3-18_bowtie_sorted_peak_1304	52	.	4.16761	7.42681	5.29591
chr1	153117544	153118195	clt_27Ac_3-18_bowtie_sorted_peak_1307	13	.	2.45979	3.24589	1.38406
chr1	153190184	153195183	clt_27Ac_3-18_bowtie_sorted_peak_1309	67	.	3.23216	8.88338	6.71110
chr1	153269658	153269758	clt_27Ac_3-18_bowtie_sorted_peak_1314	19	.	2.87103	3.87048	1.94774
chr1	153273868	153277212	clt_27Ac_3-18_bowtie_sorted_peak_1315	222	.	5.32594	24.78855	22.24896
chr1	153347158	153348603	clt_27Ac_3-18_bowtie_sorted_peak_1319	134	.	3.92802	15.74154	13.40140
chr1	153463123	153464874	clt_27Ac_3-18_bowtie_sorted_peak_1322	46	.	3.46562	6.66723	4.60415
chr1	153465998	153466778	clt_27Ac_3-18_bowtie_sorted_peak_1322	46	.	3.46562	6.66723	4.60415
chr1	153471786	153472958	clt_27Ac_3-18_bowtie_sorted_peak_1324	25	.	3.09639	4.50647	2.54111
chr1	153514772	153515454	clt_27Ac_3-18_bowtie_sorted_peak_1325	44	.	3.66376	6.51484	4.42660
chr1	153587980	153589133	clt_27Ac_3-18_bowtie_sorted_peak_1327	23	.	3.01577	4.34319	2.38760
chr1	153600789	153600799	clt_27Ac_3-18_bowtie_sorted_peak_1328	105	.	3.43498	12.77054	10.53645
chr1	153601575	153603507	clt_27Ac_3-18_bowtie_sorted_peak_1328	105	.	3.43498	12.77054	10.53645
chr1	153605864	153606331	clt_27Ac_3-18_bowtie_sorted_peak_1329	21	.	2.82143	4.14597	2.19687
chr1	153626198	153626924	clt_27Ac_3-18_bowtie_sorted_peak_1331	21	.	2.86635	4.11745	2.18345
chr1	154233024	154233674	clt_27Ac_3-18_bowtie_sorted_peak_1333	131	.	4.11372	15.52902	13.16756
chr1	154437101	154443008	clt_27Ac_3-18_bowtie_sorted_peak_1334	176	.	5.39952	20.13956	17.69453
chr1	154463190	154463720	clt_27Ac_3-18_bowtie_sorted_peak_1336	24	.	2.76014	4.41820	2.46730
chr1	154464765	154465270	clt_27Ac_3-18_bowtie_sorted_peak_1336	24	.	2.76014	4.41820	2.46730
chr1	154613822	154616038	clt_27Ac_3-18_bowtie_sorted_peak_1337	141	.	4.19902	16.46903	14.12175
chr1	154691114	154691730	clt_27Ac_3-18_bowtie_sorted_peak_1340	16	.	2.77846	3.56532	1.65991
chr1	154747711	154751849	clt_27Ac_3-18_bowtie_sorted_peak_1345	206	.	5.08853	23.18891	20.69539
chr1	155270491	155272372	clt_27Ac_3-18_bowtie_sorted_peak_1348	185	.	5.26894	21.03150	18.58021
chr1	155332265	155335377	clt_27Ac_3-18_bowtie_sorted_peak_1350	110	.	3.79339	13.33636	11.07719
chr1	155595387	155599912	clt_27Ac_3-18_bowtie_sorted_peak_1351	279	.	5.86501	30.56079	27.91848
chr1	155746521	155749129	clt_27Ac_3-18_bowtie_sorted_peak_1353	300	.	5.26364	32.64635	30.00620
chr1	155783880	155784090	clt_27Ac_3-18_bowtie_sorted_peak_1354	25	.	3.14299	4.51109	2.53442
chr1	155784971	155785239	clt_27Ac_3-18_bowtie_sorted_peak_1354	25	.	3.14299	4.51109	2.53442
chr1	155854623	155854658	clt_27Ac_3-18_bowtie_sorted_peak_1358	12	.	2.48180	3.10613	1.26052
chr1	155875887	155887139	clt_27Ac_3-18_bowtie_sorted_peak_1361	244	.	6.22612	26.96477	24.48236
chr1	155903699	155905760	clt_27Ac_3-18_bowtie_sorted_peak_1362	13	.	2.62155	3.22679	1.35778
chr1	155918476	155919834	clt_27Ac_3-18_bowtie_sorted_peak_1365	15	.	2.69051	3.41127	1.52681
chr1	156554794	156555461	clt_27Ac_3-18_bowtie_sorted_peak_1369	28	.	3.08603	4.79888	2.80987
chr1	156877804	156877945	clt_27Ac_3-18_bowtie_sorted_peak_1371	24	.	2.39000	4.45795	2.48484
chr1	156882346	156887158	clt_27Ac_3-18_bowtie_sorted_peak_1372	148	.	5.22655	17.21553	14.84545
chr1	156892318	156893252	clt_27Ac_3-18_bowtie_sorted_peak_1373	34	.	3.23500	5.50819	3.47997
chr1	156942455	156947214	clt_27Ac_3-18_bowtie_sorted_peak_1374	196	.	5.36875	22.17761	19.69623
chr1	157005925	157006171	clt_27Ac_3-18_bowtie_sorted_peak_1375	67	.	2.89428	8.88789	6.70541
chr1	157124041	157124838	clt_27Ac_3-18_bowtie_sorted_peak_1377	12	.	2.34626	3.15023	1.29765
chr1	157165744	157169902	clt_27Ac_3-18_bowtie_sorted_peak_1378	54	.	4.07948	7.57485	5.45306
chr1	157192813	157194897	clt_27Ac_3-18_bowtie_sorted_peak_1381	25	.	3.16577	4.56065	2.58127
chr1	157197319	157201351	clt_27Ac_3-18_bowtie_sorted_peak_1382	41	.	3.64400	6.17770	4.11151
chr1	157202535	157203195	clt_27Ac_3-18_bowtie_sorted_peak_1383	22	.	3.04330	4.23780	2.27908
chr1	157206467	157206710	clt_27Ac_3-18_bowtie_sorted_peak_1384	15	.	2.73786	3.47146	1.57486
chr1	157208767	157210113	clt_27Ac_3-18_bowtie_sorted_peak_1385	19	.	2.86940	3.82066	1.90016
chr1	157225818	157226552	clt_27Ac_3-18_bowtie_sorted_peak_1387	21	.	2.97258	4.07125	2.12529
chr1	157227926	157232020	clt_27Ac_3-18_bowtie_sorted_peak_1388	48	.	3.87588	6.91929	4.84390
chr1	157262131	157265409	clt_27Ac_3-18_bowtie_sorted_peak_1391	82	.	4.08357	10.44029	8.26371
chr1	157253714	157260485	clt_27Ac_3-18_bowtie_sorted_peak_1391	82	.	4.08357	10.44029	8.26371
chr1	157271835	157273161	clt_27Ac_3-18_bowtie_sorted_peak_1392	47	.	3.50009	6.83024	4.76866
chr1	157276534	157277463	clt_27Ac_3-18_bowtie_sorted_peak_1393	14	.	2.63891	3.29916	1.43291
chr1	157318668	157320297	clt_27Ac_3-18_bowtie_sorted_peak_1394	32	.	3.03135	5.28268	3.27307
chr1	157405025	157407198	clt_27Ac_3-18_bowtie_sorted_peak_1395	90	.	3.16549	11.25863	9.05741
chr1	157408116	157408767	clt_27Ac_3-18_bowtie_sorted_peak_1396	15	.	2.56732	3.45282	1.56660
chr1	157659755	157660584	clt_27Ac_3-18_bowtie_sorted_peak_1399	29	.	2.20921	4.96637	2.97135
chr1	157682650	157683828	clt_27Ac_3-18_bowtie_sorted_peak_1400	112	.	5.48882	13.43601	11.22249
chr1	157727965	157727976	clt_27Ac_3-18_bowtie_sorted_peak_1404	25	.	2.96184	4.46870	2.50384
chr1	157729110	157730065	clt_27Ac_3-18_bowtie_sorted_peak_1404	25	.	2.96184	4.46870	2.50384
chr1	157818721	157822105	clt_27Ac_3-18_bowtie_sorted_peak_1406	225	.	4.58976	25.07162	22.55504
chr1	157881705	157885852	clt_27Ac_3-18_bowtie_sorted_peak_1408	404	.	6.79261	43.27289	40.40369
chr1	157887563	157890193	clt_27Ac_3-18_bowtie_sorted_peak_1409	81	.	3.92002	10.37459	8.15997
chr1	157961153	157961428	clt_27Ac_3-18_bowtie_sorted_peak_1410	39	.	3.17862	6.02231	3.97596
chr1	158141767	158145230	clt_27Ac_3-18_bowtie_sorted_peak_1412	172	.	5.00717	19.66392	17.25982
chr1	158146150	158157903	clt_27Ac_3-18_bowtie_sorted_peak_1412	172	.	5.00717	19.66392	17.25982
chr1	158317018	158318010	clt_27Ac_3-18_bowtie_sorted_peak_1414	29	.	3.14199	4.91219	2.91148
chr1	158349813	158351708	clt_27Ac_3-18_bowtie_sorted_peak_1416	59	.	3.55242	8.04911	5.94230
chr1	158488644	158489640	clt_27Ac_3-18_bowtie_sorted_peak_1417	93	.	3.48139	11.57696	9.34207
chr1	158540635	158540736	clt_27Ac_3-18_bowtie_sorted_peak_1419	17	.	2.80615	3.63078	1.71879
chr1	158544454	158548096	clt_27Ac_3-18_bowtie_sorted_peak_1420	32	.	2.66279	5.28475	3.28037
chr1	158641384	158641680	clt_27Ac_3-18_bowtie_sorted_peak_1422	27	.	3.13227	4.73260	2.75408
chr1	158648202	158648861	clt_27Ac_3-18_bowtie_sorted_peak_1423	107	.	3.46029	12.99729	10.73612
chr1	158665730	158666048	clt_27Ac_3-18_bowtie_sorted_peak_1424	39	.	3.23657	5.99405	3.93670
chr1	158669796	158670212	clt_27Ac_3-18_bowtie_sorted_peak_1425	131	.	4.02825	15.45386	13.17743
chr1	158671478	158671839	clt_27Ac_3-18_bowtie_sorted_peak_1425	131	.	4.02825	15.45386	13.17743
chr1	158672703	158681512	clt_27Ac_3-18_bowtie_sorted_peak_1425	131	.	4.02825	15.45386	13.17743
chr1	158835913	158836284	clt_27Ac_3-18_bowtie_sorted_peak_1432	15	.	2.71478	3.49063	1.59747
chr1	158858479	158858955	clt_27Ac_3-18_bowtie_sorted_peak_1435	43	.	3.58331	6.39567	4.32254
chr1	158908614	158909539	clt_27Ac_3-18_bowtie_sorted_peak_1437	22	.	2.74070	4.17788	2.23273
chr1	158914207	158921626	clt_27Ac_3-18_bowtie_sorted_peak_1438	147	.	4.98932	17.09636	14.72176
chr1	158968099	158970464	clt_27Ac_3-18_bowtie_sorted_peak_1440	90	.	3.84567	11.29339	9.06629
chr1	158985430	158986756	clt_27Ac_3-18_bowtie_sorted_peak_1442	48	.	3.55385	6.90947	4.82793
chr1	159621756	159622060	clt_27Ac_3-18_bowtie_sorted_peak_1444	169	.	6.64372	19.32874	16.94266
chr1	159623234	159628519	clt_27Ac_3-18_bowtie_sorted_peak_1444	169	.	6.64372	19.32874	16.94266
chr1	161154027	161156515	clt_27Ac_3-18_bowtie_sorted_peak_1447	36	.	3.46024	5.71631	3.67245
chr1	161161348	161170898	clt_27Ac_3-18_bowtie_sorted_peak_1448	125	.	5.01728	14.93129	12.58130
chr1	161172157	161173268	clt_27Ac_3-18_bowtie_sorted_peak_1449	17	.	2.79361	3.61866	1.71129
chr1	161193895	161194145	clt_27Ac_3-18_bowtie_sorted_peak_1450	24	.	3.11884	4.43559	2.46478
chr1	161374546	161374942	clt_27Ac_3-18_bowtie_sorted_peak_1453	18	.	2.75951	3.71915	1.80782
chr1	161953528	161954482	clt_27Ac_3-18_bowtie_sorted_peak_1459	22	.	2.67256	4.15258	2.21063
chr1	161955566	161955699	clt_27Ac_3-18_bowtie_sorted_peak_1459	22	.	2.67256	4.15258	2.21063
chr1	161973668	161977677	clt_27Ac_3-18_bowtie_sorted_peak_1462	89	.	4.10616	11.13986	8.94082
chr1	161978459	161995306	clt_27Ac_3-18_bowtie_sorted_peak_1462	89	.	4.10616	11.13986	8.94082
chr1	162124670	162125817	clt_27Ac_3-18_bowtie_sorted_peak_1463	86	.	2.94212	10.82788	8.64003
chr1	162139908	162140109	clt_27Ac_3-18_bowtie_sorted_peak_1465	185	.	4.40755	20.96211	18.55185
chr1	162140891	162144244	clt_27Ac_3-18_bowtie_sorted_peak_1465	185	.	4.40755	20.96211	18.55185
chr1	162157829	162158059	clt_27Ac_3-18_bowtie_sorted_peak_1466	19	.	2.88569	3.86444	1.93784
chr1	162164372	162164938	clt_27Ac_3-18_bowtie_sorted_peak_1467	20	.	2.89583	3.93903	2.00407
chr1	162202278	162203666	clt_27Ac_3-18_bowtie_sorted_peak_1470	33	.	3.41425	5.32021	3.30631
chr1	162205117	162205363	clt_27Ac_3-18_bowtie_sorted_peak_1471	40	.	3.61238	6.08303	4.00877
chr1	162209177	162213748	clt_27Ac_3-18_bowtie_sorted_peak_1473	54	.	3.91633	7.56891	5.46631
chr1	162214669	162216417	clt_27Ac_3-18_bowtie_sorted_peak_1474	27	.	3.16740	4.70347	2.71545
chr1	162222308	162222549	clt_27Ac_3-18_bowtie_sorted_peak_1476	26	.	3.10310	4.67680	2.69874
chr1	162223650	162224324	clt_27Ac_3-18_bowtie_sorted_peak_1476	26	.	3.10310	4.67680	2.69874
chr1	162225116	162227589	clt_27Ac_3-18_bowtie_sorted_peak_1476	26	.	3.10310	4.67680	2.69874
chr1	162235353	162239411	clt_27Ac_3-18_bowtie_sorted_peak_1476	26	.	3.10310	4.67680	2.69874
chr1	162228793	162234508	clt_27Ac_3-18_bowtie_sorted_peak_1476	26	.	3.10310	4.67680	2.69874
chr1	162254564	162255816	clt_27Ac_3-18_bowtie_sorted_peak_1477	24	.	2.97866	4.42435	2.45286
chr1	162257763	162258276	clt_27Ac_3-18_bowtie_sorted_peak_1478	27	.	3.22506	4.70552	2.71345
chr1	162259807	162262924	clt_27Ac_3-18_bowtie_sorted_peak_1479	57	.	4.03882	7.93681	5.79260
chr1	162286496	162288639	clt_27Ac_3-18_bowtie_sorted_peak_1481	21	.	2.95425	4.06277	2.12698
chr1	162330249	162332495	clt_27Ac_3-18_bowtie_sorted_peak_1483	37	.	3.54500	5.83660	3.79386
chr1	162334902	162342805	clt_27Ac_3-18_bowtie_sorted_peak_1484	94	.	5.06777	11.63783	9.41380
chr1	162333649	162333921	clt_27Ac_3-18_bowtie_sorted_peak_1484	94	.	5.06777	11.63783	9.41380
chr1	162344131	162344866	clt_27Ac_3-18_bowtie_sorted_peak_1485	13	.	2.63400	3.23815	1.36577
chr1	162371962	162372581	clt_27Ac_3-18_bowtie_sorted_peak_1487	17	.	2.78200	3.61499	1.71182
chr1	162373513	162374059	clt_27Ac_3-18_bowtie_sorted_peak_1488	12	.	2.56955	3.07568	1.21788
chr1	162377029	162377745	clt_27Ac_3-18_bowtie_sorted_peak_1489	19	.	2.89368	3.86241	1.93483
chr1	162478109	162479005	clt_27Ac_3-18_bowtie_sorted_peak_1496	24	.	3.06206	4.35434	2.40230
chr1	162480253	162480684	clt_27Ac_3-18_bowtie_sorted_peak_1497	18	.	2.84541	3.72227	1.80079
chr1	162483281	162483768	clt_27Ac_3-18_bowtie_sorted_peak_1498	13	.	2.64343	3.24586	1.37075
chr1	162526850	162528403	clt_27Ac_3-18_bowtie_sorted_peak_1500	17	.	2.79027	3.60682	1.70089
chr1	162609349	162610001	clt_27Ac_3-18_bowtie_sorted_peak_1501	20	.	2.76992	4.03399	2.09407
chr1	162643665	162644151	clt_27Ac_3-18_bowtie_sorted_peak_1505	17	.	2.79545	3.61318	1.70482
chr1	162676748	162677031	clt_27Ac_3-18_bowtie_sorted_peak_1506	31	.	3.39091	5.14937	3.12881
chr1	162716045	162720108	clt_27Ac_3-18_bowtie_sorted_peak_1510	48	.	3.80545	6.91688	4.83358
chr1	162721210	162728110	clt_27Ac_3-18_bowtie_sorted_peak_1511	322	.	7.21987	34.90152	32.22691
chr1	162736021	162736296	clt_27Ac_3-18_bowtie_sorted_peak_1512	17	.	2.80447	3.68537	1.77173
chr1	162740623	162743223	clt_27Ac_3-18_bowtie_sorted_peak_1513	40	.	3.37914	6.12878	4.08576
chr1	162754456	162758520	clt_27Ac_3-18_bowtie_sorted_peak_1514	81	.	4.63169	10.29113	8.11781
chr1	162760793	162761596	clt_27Ac_3-18_bowtie_sorted_peak_1515	16	.	2.65033	3.50780	1.61434
chr1	162772497	162772607	clt_27Ac_3-18_bowtie_sorted_peak_1516	54	.	3.71699	7.60501	5.49904
chr1	162773379	162775908	clt_27Ac_3-18_bowtie_sorted_peak_1516	54	.	3.71699	7.60501	5.49904
chr1	162835450	162839541	clt_27Ac_3-18_bowtie_sorted_peak_1517	200	.	5.17539	22.51836	20.05218
chr1	162840549	162843987	clt_27Ac_3-18_bowtie_sorted_peak_1518	19	.	2.88991	3.92429	1.99652
chr1	162849397	162849753	clt_27Ac_3-18_bowtie_sorted_peak_1520	14	.	2.69284	3.36364	1.47726
chr1	162963788	162968507	clt_27Ac_3-18_bowtie_sorted_peak_1524	208	.	4.63154	23.35610	20.88679
chr1	162969455	162970865	clt_27Ac_3-18_bowtie_sorted_peak_1524	208	.	4.63154	23.35610	20.88679
chr1	162999985	163002606	clt_27Ac_3-18_bowtie_sorted_peak_1526	370	.	6.85189	39.88884	37.08971
chr1	163029984	163030586	clt_27Ac_3-18_bowtie_sorted_peak_1527	19	.	2.91692	3.90156	1.96563
chr1	163060917	163061908	clt_27Ac_3-18_bowtie_sorted_peak_1531	32	.	2.43864	5.22248	3.21604
chr1	163125890	163126164	clt_27Ac_3-18_bowtie_sorted_peak_1532	80	.	3.33958	10.30922	8.07722
chr1	163178383	163186111	clt_27Ac_3-18_bowtie_sorted_peak_1534	73	.	3.34123	9.50019	7.34839
chr1	163197495	163200048	clt_27Ac_3-18_bowtie_sorted_peak_1535	37	.	3.39823	5.77000	3.73219
chr1	163230310	163232565	clt_27Ac_3-18_bowtie_sorted_peak_1536	30	.	3.32897	5.03641	3.03342
chr1	163235999	163238057	clt_27Ac_3-18_bowtie_sorted_peak_1537	52	.	4.10256	7.38865	5.27259
chr1	163238828	163239015	clt_27Ac_3-18_bowtie_sorted_peak_1537	52	.	4.10256	7.38865	5.27259
chr1	163679940	163683411	clt_27Ac_3-18_bowtie_sorted_peak_1538	87	.	4.02770	10.98919	8.76962
chr1	163696664	163697366	clt_27Ac_3-18_bowtie_sorted_peak_1540	27	.	3.08714	4.73898	2.75125
chr1	163711440	163711670	clt_27Ac_3-18_bowtie_sorted_peak_1541	20	.	2.92661	3.95287	2.01899
chr1	163718904	163725884	clt_27Ac_3-18_bowtie_sorted_peak_1542	182	.	6.08048	20.62590	18.20574
chr1	163729583	163730653	clt_27Ac_3-18_bowtie_sorted_peak_1543	16	.	2.71744	3.53072	1.63731
chr1	163772133	163772189	clt_27Ac_3-18_bowtie_sorted_peak_1546	12	.	2.57669	3.09212	1.23265
chr1	163786017	163786404	clt_27Ac_3-18_bowtie_sorted_peak_1548	16	.	2.78747	3.59557	1.68946
chr1	163793946	163794631	clt_27Ac_3-18_bowtie_sorted_peak_1549	19	.	2.91286	3.90196	1.96878
chr1	163797378	163797644	clt_27Ac_3-18_bowtie_sorted_peak_1550	120	.	4.15258	14.38629	12.09925
chr1	163798597	163801096	clt_27Ac_3-18_bowtie_sorted_peak_1550	120	.	4.15258	14.38629	12.09925
chr1	163802915	163808422	clt_27Ac_3-18_bowtie_sorted_peak_1550	120	.	4.15258	14.38629	12.09925
chr1	163815083	163816093	clt_27Ac_3-18_bowtie_sorted_peak_1552	262	.	7.05676	28.80090	26.28978
chr1	163816883	163829559	clt_27Ac_3-18_bowtie_sorted_peak_1552	262	.	7.05676	28.80090	26.28978
chr1	163832500	163832593	clt_27Ac_3-18_bowtie_sorted_peak_1553	13	.	2.60042	3.18449	1.31887
chr1	163849518	163850095	clt_27Ac_3-18_bowtie_sorted_peak_1555	20	.	2.86893	3.98471	2.05139
chr1	163852109	163852325	clt_27Ac_3-18_bowtie_sorted_peak_1556	14	.	2.62667	3.27750	1.41277
chr1	163899072	163900189	clt_27Ac_3-18_bowtie_sorted_peak_1561	140	.	4.15023	16.35283	14.02950
chr1	164478791	164479586	clt_27Ac_3-18_bowtie_sorted_peak_1563	59	.	2.91651	8.07775	5.96223
chr1	164482782	164483975	clt_27Ac_3-18_bowtie_sorted_peak_1564	26	.	3.06606	4.62863	2.64586
chr1	164500209	164501472	clt_27Ac_3-18_bowtie_sorted_peak_1565	40	.	2.78087	6.09887	4.04456
chr1	164651507	164655658	clt_27Ac_3-18_bowtie_sorted_peak_1568	35	.	3.47655	5.53780	3.50160
chr1	164660721	164661193	clt_27Ac_3-18_bowtie_sorted_peak_1569	21	.	2.98834	4.12795	2.18655
chr1	164659033	164659910	clt_27Ac_3-18_bowtie_sorted_peak_1569	21	.	2.98834	4.12795	2.18655
chr1	164664550	164664957	clt_27Ac_3-18_bowtie_sorted_peak_1570	95	.	3.62867	11.67535	9.50143
chr1	164666098	164670705	clt_27Ac_3-18_bowtie_sorted_peak_1570	95	.	3.62867	11.67535	9.50143
chr1	165333285	165334180	clt_27Ac_3-18_bowtie_sorted_peak_1571	147	.	4.82725	17.04914	14.72931
chr1	165859824	165860999	clt_27Ac_3-18_bowtie_sorted_peak_1572	202	.	5.00142	22.71054	20.21182
chr1	165924195	165925653	clt_27Ac_3-18_bowtie_sorted_peak_1573	70	.	3.08660	9.23789	7.09004
chr1	166066011	166066278	clt_27Ac_3-18_bowtie_sorted_peak_1574	23	.	3.02802	4.32483	2.36795
chr1	166178682	166182066	clt_27Ac_3-18_bowtie_sorted_peak_1575	53	.	2.96737	7.49192	5.39169
chr1	166205314	166206285	clt_27Ac_3-18_bowtie_sorted_peak_1576	28	.	2.55650	4.86065	2.85887
chr1	166236760	166238391	clt_27Ac_3-18_bowtie_sorted_peak_1577	85	.	3.24677	10.73564	8.51871
chr1	167031842	167032879	clt_27Ac_3-18_bowtie_sorted_peak_1579	101	.	3.99400	12.44776	10.19360
chr1	167039478	167039855	clt_27Ac_3-18_bowtie_sorted_peak_1579	101	.	3.99400	12.44776	10.19360
chr1	167033704	167038595	clt_27Ac_3-18_bowtie_sorted_peak_1579	101	.	3.99400	12.44776	10.19360
chr1	167044691	167045662	clt_27Ac_3-18_bowtie_sorted_peak_1580	23	.	2.67950	4.29166	2.33952
chr1	167123997	167124947	clt_27Ac_3-18_bowtie_sorted_peak_1581	49	.	2.42008	7.02797	4.95662
chr1	167164046	167164493	clt_27Ac_3-18_bowtie_sorted_peak_1582	19	.	2.69419	3.86261	1.93868
chr1	167165741	167168006	clt_27Ac_3-18_bowtie_sorted_peak_1583	114	.	3.57560	13.71155	11.43049
chr1	167252830	167253598	clt_27Ac_3-18_bowtie_sorted_peak_1584	18	.	2.23511	3.80228	1.88794
chr1	167258377	167259489	clt_27Ac_3-18_bowtie_sorted_peak_1585	20	.	2.81191	4.02897	2.08960
chr1	167260663	167261436	clt_27Ac_3-18_bowtie_sorted_peak_1586	13	.	2.62208	3.20566	1.33684
chr1	167286573	167287418	clt_27Ac_3-18_bowtie_sorted_peak_1588	27	.	3.23541	4.76895	2.78124
chr1	167299144	167300099	clt_27Ac_3-18_bowtie_sorted_peak_1590	23	.	3.06970	4.34186	2.38593
chr1	167308112	167310814	clt_27Ac_3-18_bowtie_sorted_peak_1591	17	.	2.80001	3.66664	1.75619
chr1	167313127	167313300	clt_27Ac_3-18_bowtie_sorted_peak_1592	14	.	2.67101	3.31066	1.42919
chr1	167319571	167327365	clt_27Ac_3-18_bowtie_sorted_peak_1594	411	.	10.71236	43.86448	41.11996
chr1	167329114	167330851	clt_27Ac_3-18_bowtie_sorted_peak_1595	29	.	3.29439	4.95075	2.94832
chr1	167332372	167333546	clt_27Ac_3-18_bowtie_sorted_peak_1596	29	.	3.30983	4.97854	2.97722
chr1	167354610	167359346	clt_27Ac_3-18_bowtie_sorted_peak_1598	28	.	3.17301	4.82176	2.84169
chr1	167367838	167370166	clt_27Ac_3-18_bowtie_sorted_peak_1599	34	.	3.46340	5.44286	3.41698
chr1	167373208	167373857	clt_27Ac_3-18_bowtie_sorted_peak_1600	26	.	3.07633	4.61223	2.63291
chr1	167388117	167392745	clt_27Ac_3-18_bowtie_sorted_peak_1601	253	.	4.87973	27.89304	25.37671
chr1	167547304	167547439	clt_27Ac_3-18_bowtie_sorted_peak_1605	18	.	2.61546	3.72555	1.81556
chr1	167571954	167572739	clt_27Ac_3-18_bowtie_sorted_peak_1606	51	.	2.79873	7.22381	5.14452
chr1	167693818	167701717	clt_27Ac_3-18_bowtie_sorted_peak_1607	246	.	5.06523	27.20714	24.61201
chr1	167710477	167710697	clt_27Ac_3-18_bowtie_sorted_peak_1608	59	.	3.03640	8.06232	5.91773
chr1	167747742	167749604	clt_27Ac_3-18_bowtie_sorted_peak_1609	68	.	3.23283	9.02935	6.86791
chr1	167808529	167809172	clt_27Ac_3-18_bowtie_sorted_peak_1610	22	.	2.97547	4.20019	2.25315
chr1	167856262	167856362	clt_27Ac_3-18_bowtie_sorted_peak_1611	20	.	2.91791	3.95965	2.02793
chr1	167889033	167892941	clt_27Ac_3-18_bowtie_sorted_peak_1613	28	.	3.23138	4.89230	2.89991
chr1	167898740	167899849	clt_27Ac_3-18_bowtie_sorted_peak_1614	27	.	3.18503	4.76656	2.78060
chr1	167914810	167916532	clt_27Ac_3-18_bowtie_sorted_peak_1616	38	.	3.50209	5.92509	3.87405
chr1	167930755	167933521	clt_27Ac_3-18_bowtie_sorted_peak_1618	173	.	4.87181	19.69936	17.30812
chr1	168308781	168310169	clt_27Ac_3-18_bowtie_sorted_peak_1620	63	.	3.17710	8.43752	6.31942
chr1	168740351	168744682	clt_27Ac_3-18_bowtie_sorted_peak_1621	73	.	4.14092	9.54899	7.38168
chr1	168748709	168749401	clt_27Ac_3-18_bowtie_sorted_peak_1622	15	.	2.58254	3.43498	1.55404
chr1	169198565	169200114	clt_27Ac_3-18_bowtie_sorted_peak_1624	74	.	3.46649	9.63478	7.46467
chr1	169201163	169204576	clt_27Ac_3-18_bowtie_sorted_peak_1624	74	.	3.46649	9.63478	7.46467
chr1	169212983	169214254	clt_27Ac_3-18_bowtie_sorted_peak_1625	44	.	2.74231	6.51602	4.44995
chr1	169218120	169219544	clt_27Ac_3-18_bowtie_sorted_peak_1626	142	.	4.46438	16.65902	14.29903
chr1	169237736	169239296	clt_27Ac_3-18_bowtie_sorted_peak_1627	167	.	3.96536	19.10878	16.74114
chr1	169270452	169270967	clt_27Ac_3-18_bowtie_sorted_peak_1628	49	.	2.87817	7.09325	4.98471
chr1	169279241	169280613	clt_27Ac_3-18_bowtie_sorted_peak_1629	130	.	3.78439	15.41468	13.09681
chr1	169296829	169301171	clt_27Ac_3-18_bowtie_sorted_peak_1630	83	.	3.84681	10.51856	8.32861
chr1	169304944	169306830	clt_27Ac_3-18_bowtie_sorted_peak_1631	88	.	3.55521	11.11531	8.89826
chr1	169307594	169309062	clt_27Ac_3-18_bowtie_sorted_peak_1631	88	.	3.55521	11.11531	8.89826
chr1	169309986	169324898	clt_27Ac_3-18_bowtie_sorted_peak_1631	88	.	3.55521	11.11531	8.89826
chr1	169373420	169375872	clt_27Ac_3-18_bowtie_sorted_peak_1632	33	.	2.89406	5.32689	3.32629
chr1	170223251	170224076	clt_27Ac_3-18_bowtie_sorted_peak_1640	116	.	4.19030	13.95199	11.69869
chr1	170212535	170221996	clt_27Ac_3-18_bowtie_sorted_peak_1640	116	.	4.19030	13.95199	11.69869
chr1	170231318	170232972	clt_27Ac_3-18_bowtie_sorted_peak_1642	18	.	2.77750	3.80358	1.88980
chr1	170248553	170250810	clt_27Ac_3-18_bowtie_sorted_peak_1643	73	.	3.94173	9.46000	7.31539
chr1	170237633	170247600	clt_27Ac_3-18_bowtie_sorted_peak_1643	73	.	3.94173	9.46000	7.31539
chr1	170253464	170253892	clt_27Ac_3-18_bowtie_sorted_peak_1644	44	.	3.11707	6.54557	4.45207
chr1	170278881	170279211	clt_27Ac_3-18_bowtie_sorted_peak_1647	11	.	2.44846	3.00603	1.16729
chr1	170362772	170363014	clt_27Ac_3-18_bowtie_sorted_peak_1648	39	.	2.97024	6.03261	3.97738
chr1	171459647	171462557	clt_27Ac_3-18_bowtie_sorted_peak_1649	203	.	5.84808	22.82289	20.35879
chr1	171898836	171900106	clt_27Ac_3-18_bowtie_sorted_peak_1650	42	.	2.77294	6.31578	4.24733
chr1	172078816	172080076	clt_27Ac_3-18_bowtie_sorted_peak_1651	33	.	2.89678	5.36768	3.35847
chr1	172104214	172107804	clt_27Ac_3-18_bowtie_sorted_peak_1655	124	.	4.32504	14.78410	12.46062
chr1	172144499	172145650	clt_27Ac_3-18_bowtie_sorted_peak_1656	117	.	3.87130	13.99414	11.72407
chr1	172536292	172536482	clt_27Ac_3-18_bowtie_sorted_peak_1659	19	.	2.83241	3.88673	1.96017
chr1	172538025	172542884	clt_27Ac_3-18_bowtie_sorted_peak_1660	382	.	8.70653	41.07798	38.26409
chr1	172549026	172555760	clt_27Ac_3-18_bowtie_sorted_peak_1661	199	.	6.53662	22.41023	19.98887
chr1	172557327	172557538	clt_27Ac_3-18_bowtie_sorted_peak_1662	31	.	3.30931	5.15238	3.13289
chr1	172559833	172561054	clt_27Ac_3-18_bowtie_sorted_peak_1663	29	.	3.03371	4.90755	2.91574
chr1	172772648	172773431	clt_27Ac_3-18_bowtie_sorted_peak_1665	131	.	5.01188	15.49131	13.16372
chr1	172774516	172778285	clt_27Ac_3-18_bowtie_sorted_peak_1665	131	.	5.01188	15.49131	13.16372
chr1	172780260	172780500	clt_27Ac_3-18_bowtie_sorted_peak_1666	17	.	2.52127	3.63900	1.73747
chr1	172781277	172782253	clt_27Ac_3-18_bowtie_sorted_peak_1666	17	.	2.52127	3.63900	1.73747
chr1	172783829	172787052	clt_27Ac_3-18_bowtie_sorted_peak_1667	23	.	2.72445	4.33348	2.38672
chr1	172791874	172792872	clt_27Ac_3-18_bowtie_sorted_peak_1668	15	.	2.66864	3.44751	1.56223
chr1	172796155	172799025	clt_27Ac_3-18_bowtie_sorted_peak_1669	262	.	5.47614	28.82717	26.26614
chr1	172961612	172962614	clt_27Ac_3-18_bowtie_sorted_peak_1671	20	.	2.66677	3.94249	2.01639
chr1	172967330	172968715	clt_27Ac_3-18_bowtie_sorted_peak_1672	102	.	4.05639	12.49429	10.20912
chr1	172975031	172975498	clt_27Ac_3-18_bowtie_sorted_peak_1673	12	.	2.13601	3.05611	1.21374
chr1	173032715	173033681	clt_27Ac_3-18_bowtie_sorted_peak_1674	18	.	2.47009	3.76562	1.84967
chr1	173041420	173042089	clt_27Ac_3-18_bowtie_sorted_peak_1675	72	.	3.12504	9.42667	7.25383
chr1	173043863	173044583	clt_27Ac_3-18_bowtie_sorted_peak_1676	62	.	3.04594	8.42616	6.26670
chr1	173045792	173046340	clt_27Ac_3-18_bowtie_sorted_peak_1677	30	.	2.99305	5.02500	3.04115
chr1	173052131	173056104	clt_27Ac_3-18_bowtie_sorted_peak_1678	54	.	3.47449	7.50994	5.41363
chr1	173056994	173057683	clt_27Ac_3-18_bowtie_sorted_peak_1678	54	.	3.47449	7.50994	5.41363
chr1	173080133	173081485	clt_27Ac_3-18_bowtie_sorted_peak_1680	124	.	3.46282	14.79548	12.49088
chr1	173152797	173153380	clt_27Ac_3-18_bowtie_sorted_peak_1681	63	.	3.26242	8.48832	6.32515
chr1	173176795	173177838	clt_27Ac_3-18_bowtie_sorted_peak_1683	57	.	2.67358	7.83227	5.70819
chr1	173199769	173201662	clt_27Ac_3-18_bowtie_sorted_peak_1684	129	.	3.86298	15.31102	12.96163
chr1	173208292	173213074	clt_27Ac_3-18_bowtie_sorted_peak_1685	341	.	5.62667	36.90931	34.19253
chr1	173217557	173218858	clt_27Ac_3-18_bowtie_sorted_peak_1686	99	.	3.57859	12.21823	9.96362
chr1	173224276	173225427	clt_27Ac_3-18_bowtie_sorted_peak_1687	387	.	7.82499	41.60018	38.77142
chr1	173257517	173260088	clt_27Ac_3-18_bowtie_sorted_peak_1688	282	.	5.72657	30.87592	28.28822
chr1	173275171	173276263	clt_27Ac_3-18_bowtie_sorted_peak_1689	59	.	2.68016	8.08790	5.95235
chr1	173287896	173288540	clt_27Ac_3-18_bowtie_sorted_peak_1691	26	.	2.86445	4.63675	2.66190
chr1	173290996	173291996	clt_27Ac_3-18_bowtie_sorted_peak_1692	107	.	3.59351	12.99706	10.74415
chr1	173319314	173319578	clt_27Ac_3-18_bowtie_sorted_peak_1693	29	.	2.83162	4.97143	2.96404
chr1	173341076	173342472	clt_27Ac_3-18_bowtie_sorted_peak_1694	127	.	4.14479	15.10583	12.76206
chr1	173432915	173434055	clt_27Ac_3-18_bowtie_sorted_peak_1695	126	.	4.45072	14.91575	12.62019
chr1	173710834	173713976	clt_27Ac_3-18_bowtie_sorted_peak_1696	52	.	3.90249	7.39837	5.29149
chr1	173727508	173728638	clt_27Ac_3-18_bowtie_sorted_peak_1697	21	.	2.96940	4.06382	2.12196
chr1	173774189	173774796	clt_27Ac_3-18_bowtie_sorted_peak_1698	25	.	3.16473	4.56824	2.59082
chr1	174011838	174014023	clt_27Ac_3-18_bowtie_sorted_peak_1699	137	.	3.74798	16.08286	13.76824
chr1	174056922	174057893	clt_27Ac_3-18_bowtie_sorted_peak_1702	170	.	4.47183	19.47449	17.07515
chr1	174077067	174081607	clt_27Ac_3-18_bowtie_sorted_peak_1703	476	.	7.81785	50.58574	47.64801
chr1	174091640	174091845	clt_27Ac_3-18_bowtie_sorted_peak_1706	16	.	2.77797	3.57909	1.67571
chr1	174240066	174240349	clt_27Ac_3-18_bowtie_sorted_peak_1707	37	.	2.50914	5.75977	3.73505
chr1	174241446	174242917	clt_27Ac_3-18_bowtie_sorted_peak_1707	37	.	2.50914	5.75977	3.73505
chr1	174305655	174307025	clt_27Ac_3-18_bowtie_sorted_peak_1708	150	.	4.71106	17.36735	15.00642
chr1	174430899	174432371	clt_27Ac_3-18_bowtie_sorted_peak_1709	19	.	2.29888	3.90296	1.97601
chr1	174443379	174444746	clt_27Ac_3-18_bowtie_sorted_peak_1710	99	.	4.03501	12.20650	9.93507
chr1	175254507	175266797	clt_27Ac_3-18_bowtie_sorted_peak_1713	207	.	5.48082	23.17371	20.71594
chr1	175268661	175271138	clt_27Ac_3-18_bowtie_sorted_peak_1714	30	.	3.04275	5.03940	3.03697
chr1	175276517	175277036	clt_27Ac_3-18_bowtie_sorted_peak_1715	20	.	2.65462	3.98709	2.05642
chr1	175279671	175282451	clt_27Ac_3-18_bowtie_sorted_peak_1716	80	.	4.15429	10.30035	8.08873
chr1	175283752	175287107	clt_27Ac_3-18_bowtie_sorted_peak_1716	80	.	4.15429	10.30035	8.08873
chr1	175773917	175775637	clt_27Ac_3-18_bowtie_sorted_peak_1718	53	.	3.94211	7.45303	5.33882
chr1	175796050	175797235	clt_27Ac_3-18_bowtie_sorted_peak_1719	42	.	3.67729	6.31445	4.27693
chr1	176063041	176063427	clt_27Ac_3-18_bowtie_sorted_peak_1726	22	.	3.01719	4.16082	2.20627
chr1	176087392	176088904	clt_27Ac_3-18_bowtie_sorted_peak_1731	14	.	2.65550	3.33805	1.45838
chr1	176090022	176090380	clt_27Ac_3-18_bowtie_sorted_peak_1732	14	.	2.66285	3.29167	1.41210
chr1	176094312	176108842	clt_27Ac_3-18_bowtie_sorted_peak_1733	279	.	7.80386	30.53796	27.98407
chr1	176355128	176357736	clt_27Ac_3-18_bowtie_sorted_peak_1736	28	.	3.21841	4.86675	2.88194
chr1	176358807	176359984	clt_27Ac_3-18_bowtie_sorted_peak_1737	23	.	3.08419	4.32988	2.36241
chr1	177010484	177014436	clt_27Ac_3-18_bowtie_sorted_peak_1740	77	.	4.63174	9.98952	7.79836
chr1	177036202	177037010	clt_27Ac_3-18_bowtie_sorted_peak_1741	13	.	2.48064	3.25488	1.39129
chr1	177555409	177556399	clt_27Ac_3-18_bowtie_sorted_peak_1742	47	.	2.80893	6.83484	4.76806
chr1	177621960	177623779	clt_27Ac_3-18_bowtie_sorted_peak_1743	41	.	2.49230	6.16241	4.11568
chr1	177810543	177811406	clt_27Ac_3-18_bowtie_sorted_peak_1744	274	.	5.85643	30.09176	27.46068
chr1	178739639	178739663	clt_27Ac_3-18_bowtie_sorted_peak_1748	13	.	2.60125	3.20194	1.34743
chr1	178742389	178745768	clt_27Ac_3-18_bowtie_sorted_peak_1749	150	.	3.93079	17.46304	15.06021
chr1	178751506	178752682	clt_27Ac_3-18_bowtie_sorted_peak_1750	21	.	2.89685	4.06576	2.14065
chr1	178757131	178757635	clt_27Ac_3-18_bowtie_sorted_peak_1751	36	.	3.34805	5.63094	3.62867
chr1	178869892	178873568	clt_27Ac_3-18_bowtie_sorted_peak_1752	96	.	5.15866	11.92574	9.67679
chr1	178874338	178874460	clt_27Ac_3-18_bowtie_sorted_peak_1752	96	.	5.15866	11.92574	9.67679
chr1	179188651	179189250	clt_27Ac_3-18_bowtie_sorted_peak_1757	116	.	4.08315	14.00414	11.67063
chr1	179197544	179198287	clt_27Ac_3-18_bowtie_sorted_peak_1758	16	.	2.77644	3.56004	1.65438
chr1	179371220	179372814	clt_27Ac_3-18_bowtie_sorted_peak_1759	98	.	3.46851	12.11122	9.84035
chr1	179641488	179641995	clt_27Ac_3-18_bowtie_sorted_peak_1760	19	.	2.88292	3.84799	1.92075
chr1	179723389	179727613	clt_27Ac_3-18_bowtie_sorted_peak_1764	92	.	3.82848	11.51876	9.29864
chr1	180117000	180118972	clt_27Ac_3-18_bowtie_sorted_peak_1765	63	.	3.25536	8.51268	6.38957
chr1	180242027	180245636	clt_27Ac_3-18_bowtie_sorted_peak_1766	282	.	6.17175	30.79747	28.23657
chr1	180246536	180252226	clt_27Ac_3-18_bowtie_sorted_peak_1766	282	.	6.17175	30.79747	28.23657
chr1	180264658	180269024	clt_27Ac_3-18_bowtie_sorted_peak_1768	268	.	5.83295	29.46759	26.84014
chr1	180298759	180300497	clt_27Ac_3-18_bowtie_sorted_peak_1769	53	.	2.81617	7.40366	5.30666
chr1	180306957	180307990	clt_27Ac_3-18_bowtie_sorted_peak_1770	24	.	2.94942	4.42108	2.45106
chr1	180332129	180332835	clt_27Ac_3-18_bowtie_sorted_peak_1771	23	.	2.76732	4.34208	2.39221
chr1	180335054	180337369	clt_27Ac_3-18_bowtie_sorted_peak_1772	483	.	8.10149	51.27414	48.33861
chr1	180362423	180362867	clt_27Ac_3-18_bowtie_sorted_peak_1773	41	.	3.72585	6.16951	4.10715
chr1	180377260	180379267	clt_27Ac_3-18_bowtie_sorted_peak_1774	25	.	2.85719	4.53400	2.57013
chr1	180384969	180385445	clt_27Ac_3-18_bowtie_sorted_peak_1776	13	.	2.61388	3.26942	1.39610
chr1	180641964	180643112	clt_27Ac_3-18_bowtie_sorted_peak_1778	104	.	4.73158	12.68829	10.45355
chr1	180985827	180986091	clt_27Ac_3-18_bowtie_sorted_peak_1779	12	.	2.36203	3.13415	1.28502
chr1	181447416	181448110	clt_27Ac_3-18_bowtie_sorted_peak_1780	34	.	2.37428	5.42434	3.40479
chr1	181473807	181484591	clt_27Ac_3-18_bowtie_sorted_peak_1782	134	.	4.95373	15.75668	13.42732
chr1	181486814	181487839	clt_27Ac_3-18_bowtie_sorted_peak_1783	16	.	2.67218	3.55558	1.66407
chr1	181491047	181492821	clt_27Ac_3-18_bowtie_sorted_peak_1784	25	.	3.06837	4.48747	2.52674
chr1	181498875	181499743	clt_27Ac_3-18_bowtie_sorted_peak_1786	37	.	3.50442	5.76868	3.72825
chr1	181500766	181500966	clt_27Ac_3-18_bowtie_sorted_peak_1787	22	.	2.74671	4.21743	2.27460
chr1	181508610	181508850	clt_27Ac_3-18_bowtie_sorted_peak_1789	13	.	2.46855	3.16970	1.31586
chr1	181510964	181513840	clt_27Ac_3-18_bowtie_sorted_peak_1790	35	.	3.20886	5.62016	3.59415
chr1	181645976	181646914	clt_27Ac_3-18_bowtie_sorted_peak_1791	29	.	2.87873	4.94130	2.95299
chr1	181732247	181735859	clt_27Ac_3-18_bowtie_sorted_peak_1794	311	.	6.71584	33.85806	31.15704
chr1	181736944	181739158	clt_27Ac_3-18_bowtie_sorted_peak_1795	28	.	2.97944	4.80833	2.82687
chr1	181740080	181740296	clt_27Ac_3-18_bowtie_sorted_peak_1796	41	.	3.68876	6.22743	4.15412
chr1	181742949	181744100	clt_27Ac_3-18_bowtie_sorted_peak_1797	21	.	2.85986	4.11146	2.17182
chr1	181784103	181784931	clt_27Ac_3-18_bowtie_sorted_peak_1801	23	.	2.33229	4.31590	2.36003
chr1	181788744	181789523	clt_27Ac_3-18_bowtie_sorted_peak_1802	20	.	2.58065	3.98463	2.05168
chr1	181792177	181792946	clt_27Ac_3-18_bowtie_sorted_peak_1803	16	.	2.57368	3.52594	1.63706
chr1	181889474	181892756	clt_27Ac_3-18_bowtie_sorted_peak_1804	98	.	3.80699	12.13157	9.89792
chr1	181902175	181909344	clt_27Ac_3-18_bowtie_sorted_peak_1805	83	.	4.18776	10.48853	8.30262
chr1	181911866	181913411	clt_27Ac_3-18_bowtie_sorted_peak_1806	16	.	2.69962	3.50029	1.60821
chr1	181927590	181927804	clt_27Ac_3-18_bowtie_sorted_peak_1807	17	.	2.81327	3.64792	1.73402
chr1	181958145	181958516	clt_27Ac_3-18_bowtie_sorted_peak_1811	18	.	2.86528	3.77761	1.85381
chr1	181960459	181962802	clt_27Ac_3-18_bowtie_sorted_peak_1812	71	.	4.52702	9.37589	7.19161
chr1	182075486	182082721	clt_27Ac_3-18_bowtie_sorted_peak_1818	97	.	4.20770	11.93222	9.71481
chr1	182083678	182084255	clt_27Ac_3-18_bowtie_sorted_peak_1819	19	.	2.85322	3.88519	1.95836
chr1	182125917	182126532	clt_27Ac_3-18_bowtie_sorted_peak_1821	20	.	2.04239	4.02109	2.08372
chr1	182155711	182156873	clt_27Ac_3-18_bowtie_sorted_peak_1822	108	.	3.73115	13.09274	10.80420
chr1	182177783	182178870	clt_27Ac_3-18_bowtie_sorted_peak_1823	21	.	2.54344	4.06611	2.13054
chr1	182183796	182184797	clt_27Ac_3-18_bowtie_sorted_peak_1824	30	.	2.53488	5.04316	3.04620
chr1	182185921	182188047	clt_27Ac_3-18_bowtie_sorted_peak_1824	30	.	2.53488	5.04316	3.04620
chr1	182190963	182193176	clt_27Ac_3-18_bowtie_sorted_peak_1825	82	.	3.89395	10.47521	8.25816
chr1	182190073	182190157	clt_27Ac_3-18_bowtie_sorted_peak_1825	82	.	3.89395	10.47521	8.25816
chr1	182317033	182318848	clt_27Ac_3-18_bowtie_sorted_peak_1826	93	.	3.44184	11.57859	9.38915
chr1	182570626	182572417	clt_27Ac_3-18_bowtie_sorted_peak_1827	407	.	6.97940	43.60648	40.72514
chr1	182652977	182653780	clt_27Ac_3-18_bowtie_sorted_peak_1828	14	.	2.27249	3.28694	1.41943
chr1	182655625	182656844	clt_27Ac_3-18_bowtie_sorted_peak_1829	43	.	2.61916	6.44464	4.39403
chr1	182659436	182660585	clt_27Ac_3-18_bowtie_sorted_peak_1830	17	.	2.62083	3.68158	1.77504
chr1	182708061	182708255	clt_27Ac_3-18_bowtie_sorted_peak_1831	40	.	2.42771	6.14350	4.08022
chr1	182741240	182755505	clt_27Ac_3-18_bowtie_sorted_peak_1832	218	.	5.52907	24.32543	21.84175
chr1	182759624	182760376	clt_27Ac_3-18_bowtie_sorted_peak_1834	34	.	2.41311	5.45179	3.41792
chr1	182777725	182783278	clt_27Ac_3-18_bowtie_sorted_peak_1835	412	.	7.18188	44.12341	41.26747
chr1	182784674	182785200	clt_27Ac_3-18_bowtie_sorted_peak_1836	15	.	2.36531	3.40087	1.52065
chr1	182789192	182790314	clt_27Ac_3-18_bowtie_sorted_peak_1837	17	.	2.47756	3.62574	1.72734
chr1	182793696	182794435	clt_27Ac_3-18_bowtie_sorted_peak_1838	16	.	2.52492	3.53082	1.63400
chr1	182831691	182836026	clt_27Ac_3-18_bowtie_sorted_peak_1839	140	.	4.08180	16.38732	14.03296
chr1	182841283	182842064	clt_27Ac_3-18_bowtie_sorted_peak_1840	12	.	2.14202	3.10739	1.26047
chr1	182872181	182873276	clt_27Ac_3-18_bowtie_sorted_peak_1841	139	.	3.46747	16.32195	13.95436
chr1	182876302	182876757	clt_27Ac_3-18_bowtie_sorted_peak_1842	12	.	2.08654	3.11386	1.26792
chr1	183084851	183085370	clt_27Ac_3-18_bowtie_sorted_peak_1846	99	.	3.53919	12.19094	9.96924
chr1	183073470	183082391	clt_27Ac_3-18_bowtie_sorted_peak_1846	99	.	3.53919	12.19094	9.96924
chr1	183091531	183091853	clt_27Ac_3-18_bowtie_sorted_peak_1847	12	.	2.52101	3.11195	1.25849
chr1	183139163	183153144	clt_27Ac_3-18_bowtie_sorted_peak_1849	255	.	5.92750	28.09764	25.52314
chr1	183159854	183165013	clt_27Ac_3-18_bowtie_sorted_peak_1851	92	.	3.35059	11.42041	9.21532
chr1	183169447	183170028	clt_27Ac_3-18_bowtie_sorted_peak_1852	21	.	2.80384	4.07338	2.14690
chr1	183171194	183171565	clt_27Ac_3-18_bowtie_sorted_peak_1853	238	.	5.56975	26.34344	23.81039
chr1	183172810	183193434	clt_27Ac_3-18_bowtie_sorted_peak_1853	238	.	5.56975	26.34344	23.81039
chr1	183202139	183202964	clt_27Ac_3-18_bowtie_sorted_peak_1854	12	.	2.08362	3.06671	1.22667
chr1	183240923	183241454	clt_27Ac_3-18_bowtie_sorted_peak_1856	32	.	3.13580	5.24854	3.23540
chr1	183252208	183256207	clt_27Ac_3-18_bowtie_sorted_peak_1857	63	.	3.69043	8.45752	6.30047
chr1	183259050	183267414	clt_27Ac_3-18_bowtie_sorted_peak_1858	154	.	4.49584	17.74827	15.42758
chr1	183769592	183773964	clt_27Ac_3-18_bowtie_sorted_peak_1860	204	.	4.52232	22.87067	20.41336
chr1	183790338	183790883	clt_27Ac_3-18_bowtie_sorted_peak_1861	23	.	2.83165	4.34667	2.38058
chr1	184054946	184055998	clt_27Ac_3-18_bowtie_sorted_peak_1862	92	.	3.70155	11.46633	9.21629
chr1	184210506	184213203	clt_27Ac_3-18_bowtie_sorted_peak_1863	80	.	3.12648	10.19844	8.01386
chr1	184270484	184272164	clt_27Ac_3-18_bowtie_sorted_peak_1865	186	.	4.70824	21.14347	18.67635
chr1	184338793	184339723	clt_27Ac_3-18_bowtie_sorted_peak_1866	31	.	2.55622	5.20259	3.18840
chr1	185857134	185858811	clt_27Ac_3-18_bowtie_sorted_peak_1867	239	.	4.98668	26.45701	23.91459
chr1	186410342	186410508	clt_27Ac_3-18_bowtie_sorted_peak_1869	13	.	2.62473	3.23409	1.37836
chr1	186413660	186414384	clt_27Ac_3-18_bowtie_sorted_peak_1870	19	.	2.81816	3.89765	1.98117
chr1	186431066	186431500	clt_27Ac_3-18_bowtie_sorted_peak_1873	17	.	2.77243	3.65127	1.75033
chr1	186451741	186455980	clt_27Ac_3-18_bowtie_sorted_peak_1877	117	.	4.64054	13.97051	11.71789
chr1	186464645	186476886	clt_27Ac_3-18_bowtie_sorted_peak_1878	302	.	7.56575	32.81843	30.20328
chr1	186477812	186485913	clt_27Ac_3-18_bowtie_sorted_peak_1878	302	.	7.56575	32.81843	30.20328
chr1	186487015	186489317	clt_27Ac_3-18_bowtie_sorted_peak_1879	45	.	3.38997	6.60070	4.53190
chr1	186492114	186494349	clt_27Ac_3-18_bowtie_sorted_peak_1880	27	.	3.00441	4.72417	2.73768
chr1	186499430	186499500	clt_27Ac_3-18_bowtie_sorted_peak_1881	23	.	2.64226	4.32771	2.36592
chr1	186501836	186502327	clt_27Ac_3-18_bowtie_sorted_peak_1882	19	.	2.55751	3.85855	1.93735
chr1	186604687	186605540	clt_27Ac_3-18_bowtie_sorted_peak_1885	18	.	2.58854	3.72973	1.81266
chr1	186667929	186670588	clt_27Ac_3-18_bowtie_sorted_peak_1886	43	.	2.53453	6.45693	4.38695
chr1	186751698	186753460	clt_27Ac_3-18_bowtie_sorted_peak_1887	19	.	2.74059	3.90313	1.97795
chr1	187026727	187029646	clt_27Ac_3-18_bowtie_sorted_peak_1888	108	.	3.58846	13.19064	10.89824
chr1	187030946	187030971	clt_27Ac_3-18_bowtie_sorted_peak_1889	16	.	2.33729	3.54669	1.65212
chr1	187053529	187054205	clt_27Ac_3-18_bowtie_sorted_peak_1892	33	.	2.46514	5.34163	3.31888
chr1	187152604	187153521	clt_27Ac_3-18_bowtie_sorted_peak_1893	75	.	2.89905	9.72074	7.54435
chr1	187186077	187188002	clt_27Ac_3-18_bowtie_sorted_peak_1895	215	.	4.64181	24.07825	21.59269
chr1	187227569	187228993	clt_27Ac_3-18_bowtie_sorted_peak_1899	30	.	3.29138	5.04317	3.04708
chr1	187230396	187231160	clt_27Ac_3-18_bowtie_sorted_peak_1900	21	.	2.84362	4.03646	2.10740
chr1	187232240	187232764	clt_27Ac_3-18_bowtie_sorted_peak_1900	21	.	2.84362	4.03646	2.10740
chr1	187233852	187237627	clt_27Ac_3-18_bowtie_sorted_peak_1900	21	.	2.84362	4.03646	2.10740
chr1	187242237	187245270	clt_27Ac_3-18_bowtie_sorted_peak_1901	22	.	2.79623	4.17890	2.23388
chr1	187238771	187240662	clt_27Ac_3-18_bowtie_sorted_peak_1901	22	.	2.79623	4.17890	2.23388
chr1	187246184	187249784	clt_27Ac_3-18_bowtie_sorted_peak_1902	19	.	2.65792	3.84501	1.92892
chr1	187250805	187250996	clt_27Ac_3-18_bowtie_sorted_peak_1902	19	.	2.65792	3.84501	1.92892
chr1	187253590	187254361	clt_27Ac_3-18_bowtie_sorted_peak_1903	11	.	2.30868	2.94976	1.12643
chr1	187256623	187257397	clt_27Ac_3-18_bowtie_sorted_peak_1904	18	.	2.63355	3.74036	1.83630
chr1	187268323	187268404	clt_27Ac_3-18_bowtie_sorted_peak_1905	14	.	2.51820	3.34138	1.46392
chr1	187270965	187281622	clt_27Ac_3-18_bowtie_sorted_peak_1906	106	.	3.88072	12.92798	10.67601
chr1	187282841	187285161	clt_27Ac_3-18_bowtie_sorted_peak_1907	188	.	4.88043	21.28375	18.87740
chr1	187287205	187289725	clt_27Ac_3-18_bowtie_sorted_peak_1907	188	.	4.88043	21.28375	18.87740
chr1	187290664	187301716	clt_27Ac_3-18_bowtie_sorted_peak_1907	188	.	4.88043	21.28375	18.87740
chr1	187316850	187317043	clt_27Ac_3-18_bowtie_sorted_peak_1908	13	.	2.45390	3.17040	1.31444
chr1	187323926	187324277	clt_27Ac_3-18_bowtie_sorted_peak_1910	18	.	2.77478	3.75218	1.84031
chr1	187325254	187325780	clt_27Ac_3-18_bowtie_sorted_peak_1911	17	.	2.48330	3.68052	1.77383
chr1	187327685	187327955	clt_27Ac_3-18_bowtie_sorted_peak_1912	20	.	2.65664	3.94493	2.02307
chr1	187331852	187333069	clt_27Ac_3-18_bowtie_sorted_peak_1913	31	.	3.02885	5.11926	3.11071
chr1	187337975	187341632	clt_27Ac_3-18_bowtie_sorted_peak_1914	164	.	5.08791	18.90851	16.46694
chr1	187552056	187552708	clt_27Ac_3-18_bowtie_sorted_peak_1916	82	.	4.39913	10.48607	8.28790
chr1	187553532	187557397	clt_27Ac_3-18_bowtie_sorted_peak_1916	82	.	4.39913	10.48607	8.28790
chr1	188572949	188573816	clt_27Ac_3-18_bowtie_sorted_peak_1918	64	.	2.95284	8.62678	6.49317
chr1	189038675	189039914	clt_27Ac_3-18_bowtie_sorted_peak_1919	160	.	4.64012	18.42924	16.07170
chr1	190209571	190212887	clt_27Ac_3-18_bowtie_sorted_peak_1920	83	.	4.97925	10.57646	8.36056
chr1	190594298	190595720	clt_27Ac_3-18_bowtie_sorted_peak_1921	23	.	3.06562	4.33426	2.37861
chr1	190654536	190655469	clt_27Ac_3-18_bowtie_sorted_peak_1924	41	.	3.48661	6.25234	4.18309
chr1	190721497	190722017	clt_27Ac_3-18_bowtie_sorted_peak_1925	22	.	2.96001	4.17042	2.22328
chr1	190790097	190804362	clt_27Ac_3-18_bowtie_sorted_peak_1927	55	.	3.50308	7.63674	5.55282
chr1	190831323	190831780	clt_27Ac_3-18_bowtie_sorted_peak_1931	203	.	4.89678	22.76399	20.30734
chr1	191509729	191513333	clt_27Ac_3-18_bowtie_sorted_peak_1932	153	.	4.82560	17.71839	15.37372
chr1	191576313	191577169	clt_27Ac_3-18_bowtie_sorted_peak_1935	351	.	6.26735	37.86596	35.16061
chr1	191577976	191583786	clt_27Ac_3-18_bowtie_sorted_peak_1935	351	.	6.26735	37.86596	35.16061
chr1	191631859	191633608	clt_27Ac_3-18_bowtie_sorted_peak_1940	35	.	2.93775	5.59521	3.55998
chr1	191655018	191655401	clt_27Ac_3-18_bowtie_sorted_peak_1941	17	.	2.33355	3.69541	1.79433
chr1	191680110	191680335	clt_27Ac_3-18_bowtie_sorted_peak_1942	23	.	2.68873	4.24700	2.30421
chr1	191690652	191691425	clt_27Ac_3-18_bowtie_sorted_peak_1944	41	.	2.67098	6.20398	4.14370
chr1	192751675	192753839	clt_27Ac_3-18_bowtie_sorted_peak_1947	136	.	4.29205	16.00018	13.63165
chr1	192849650	192849925	clt_27Ac_3-18_bowtie_sorted_peak_1948	47	.	2.42227	6.81819	4.72439
chr1	192878716	192879667	clt_27Ac_3-18_bowtie_sorted_peak_1950	41	.	3.24222	6.19219	4.11654
chr1	192886223	192888298	clt_27Ac_3-18_bowtie_sorted_peak_1951	95	.	3.25822	11.80967	9.56916
chr1	193047858	193048736	clt_27Ac_3-18_bowtie_sorted_peak_1952	58	.	2.83993	8.00522	5.86786
chr1	193136562	193136923	clt_27Ac_3-18_bowtie_sorted_peak_1953	55	.	2.65352	7.69028	5.56330
chr1	193141175	193143359	clt_27Ac_3-18_bowtie_sorted_peak_1954	86	.	3.42333	10.86369	8.65123
chr1	193149006	193150067	clt_27Ac_3-18_bowtie_sorted_peak_1955	52	.	2.76046	7.36186	5.25143
chr1	193198613	193201043	clt_27Ac_3-18_bowtie_sorted_peak_1956	33	.	3.22948	5.34857	3.32933
chr1	193206518	193207013	clt_27Ac_3-18_bowtie_sorted_peak_1958	14	.	2.68676	3.35323	1.46860
chr1	193219643	193222240	clt_27Ac_3-18_bowtie_sorted_peak_1960	290	.	6.03743	31.71637	29.06091
chr1	193317684	193317923	clt_27Ac_3-18_bowtie_sorted_peak_1963	16	.	2.23476	3.54001	1.64746
chr1	193394520	193394827	clt_27Ac_3-18_bowtie_sorted_peak_1965	21	.	3.00469	4.13642	2.18307
chr1	193396493	193401117	clt_27Ac_3-18_bowtie_sorted_peak_1966	136	.	3.57422	15.88071	13.60902
chr1	193644997	193646323	clt_27Ac_3-18_bowtie_sorted_peak_1968	202	.	3.91841	22.62917	20.23585
chr1	193676555	193681354	clt_27Ac_3-18_bowtie_sorted_peak_1969	229	.	5.23326	25.47293	22.95641
chr1	193703817	193708211	clt_27Ac_3-18_bowtie_sorted_peak_1970	41	.	2.84596	6.21203	4.14233
chr1	193729996	193731332	clt_27Ac_3-18_bowtie_sorted_peak_1971	139	.	3.71126	16.31190	13.94370
chr1	193735006	193735326	clt_27Ac_3-18_bowtie_sorted_peak_1972	20	.	2.45331	3.97553	2.04012
chr1	193813599	193814381	clt_27Ac_3-18_bowtie_sorted_peak_1973	109	.	4.25818	13.23327	10.97726
chr1	193818257	193819414	clt_27Ac_3-18_bowtie_sorted_peak_1974	27	.	2.49323	4.70430	2.72079
chr1	193915496	193916965	clt_27Ac_3-18_bowtie_sorted_peak_1976	63	.	2.87723	8.56391	6.39876
chr1	193937961	193942280	clt_27Ac_3-18_bowtie_sorted_peak_1978	28	.	3.19961	4.87160	2.88499
chr1	193952363	193955069	clt_27Ac_3-18_bowtie_sorted_peak_1980	23	.	3.03815	4.30413	2.34684
chr1	193959836	193962672	clt_27Ac_3-18_bowtie_sorted_peak_1982	58	.	2.80555	7.97083	5.83798
chr1	194473614	194474032	clt_27Ac_3-18_bowtie_sorted_peak_1983	18	.	2.57155	3.73078	1.82235
chr1	194571483	194571896	clt_27Ac_3-18_bowtie_sorted_peak_1984	187	.	6.75699	21.20116	18.72127
chr1	194806879	194809051	clt_27Ac_3-18_bowtie_sorted_peak_1989	28	.	3.15101	4.80074	2.81139
chr1	194811313	194814823	clt_27Ac_3-18_bowtie_sorted_peak_1990	23	.	2.98060	4.26280	2.31094
chr1	194818160	194825442	clt_27Ac_3-18_bowtie_sorted_peak_1992	154	.	6.02157	17.82660	15.46100
chr1	194847217	194851725	clt_27Ac_3-18_bowtie_sorted_peak_1993	160	.	5.83073	18.34582	16.00617
chr1	194826351	194845248	clt_27Ac_3-18_bowtie_sorted_peak_1993	160	.	5.83073	18.34582	16.00617
chr1	194853932	194854746	clt_27Ac_3-18_bowtie_sorted_peak_1994	17	.	2.80398	3.62743	1.71605
chr1	194858426	194862481	clt_27Ac_3-18_bowtie_sorted_peak_1996	153	.	4.75439	17.63991	15.30606
chr1	194950915	194951461	clt_27Ac_3-18_bowtie_sorted_peak_1999	15	.	2.49056	3.38512	1.50142
chr1	194956210	194957045	clt_27Ac_3-18_bowtie_sorted_peak_2000	31	.	2.46410	5.15251	3.15853
chr1	194998991	195000332	clt_27Ac_3-18_bowtie_sorted_peak_2001	68	.	3.06224	9.02541	6.87338
chr1	195490540	195491425	clt_27Ac_3-18_bowtie_sorted_peak_2004	35	.	3.26306	5.54737	3.52617
chr1	195731324	195732624	clt_27Ac_3-18_bowtie_sorted_peak_2005	41	.	3.73259	6.21551	4.15306
chr1	196133250	196136194	clt_27Ac_3-18_bowtie_sorted_peak_2007	61	.	4.09661	8.24539	6.10476
chr1	196440491	196440944	clt_27Ac_3-18_bowtie_sorted_peak_2008	18	.	2.62355	3.73747	1.82679
chr1	196497588	196506638	clt_27Ac_3-18_bowtie_sorted_peak_2011	63	.	4.19996	8.52675	6.37685
chr1	196548014	196548296	clt_27Ac_3-18_bowtie_sorted_peak_2014	21	.	2.97009	4.06146	2.11724
chr1	196598639	196602468	clt_27Ac_3-18_bowtie_sorted_peak_2018	58	.	4.05422	7.94218	5.82558
chr1	196631219	196633251	clt_27Ac_3-18_bowtie_sorted_peak_2021	22	.	2.98306	4.23263	2.29011
chr1	196634769	196637021	clt_27Ac_3-18_bowtie_sorted_peak_2022	32	.	2.80295	5.22180	3.22152
chr1	196640430	196642707	clt_27Ac_3-18_bowtie_sorted_peak_2023	37	.	3.45042	5.83740	3.79248
chr1	196806738	196806783	clt_27Ac_3-18_bowtie_sorted_peak_2026	48	.	3.86406	6.88414	4.82056
chr1	196807704	196812644	clt_27Ac_3-18_bowtie_sorted_peak_2026	48	.	3.86406	6.88414	4.82056
chr1	196817709	196818420	clt_27Ac_3-18_bowtie_sorted_peak_2027	18	.	2.79322	3.72677	1.81208
chr1	196858490	196862149	clt_27Ac_3-18_bowtie_sorted_peak_2032	24	.	3.04647	4.39932	2.43695
chr1	196908214	196908974	clt_27Ac_3-18_bowtie_sorted_peak_2039	44	.	3.81728	6.50218	4.43358
chr1	196910763	196911326	clt_27Ac_3-18_bowtie_sorted_peak_2040	25	.	3.16059	4.53340	2.55289
chr1	196912775	196925194	clt_27Ac_3-18_bowtie_sorted_peak_2041	159	.	5.10331	18.31989	15.99032
chr1	196926533	196927599	clt_27Ac_3-18_bowtie_sorted_peak_2042	26	.	3.17555	4.63925	2.65839
chr1	196933914	196934098	clt_27Ac_3-18_bowtie_sorted_peak_2045	18	.	2.88800	3.82136	1.88991
chr1	196936935	196944089	clt_27Ac_3-18_bowtie_sorted_peak_2047	81	.	4.83559	10.39186	8.18399
chr1	196947187	196947609	clt_27Ac_3-18_bowtie_sorted_peak_2048	23	.	3.07195	4.34159	2.38381
chr1	196954405	196960298	clt_27Ac_3-18_bowtie_sorted_peak_2049	241	.	6.16216	26.65026	24.16796
chr1	196951646	196953517	clt_27Ac_3-18_bowtie_sorted_peak_2049	241	.	6.16216	26.65026	24.16796
chr1	196985563	196986638	clt_27Ac_3-18_bowtie_sorted_peak_2050	15	.	2.71925	3.44826	1.55975
chr1	197067783	197068079	clt_27Ac_3-18_bowtie_sorted_peak_2053	131	.	3.21077	15.50680	13.13864
chr10	3133829	3134102	clt_27Ac_3-18_bowtie_sorted_peak_2054	41	.	2.60113	6.23443	4.15970
chr10	3148643	3148852	clt_27Ac_3-18_bowtie_sorted_peak_2055	16	.	2.61769	3.48639	1.60780
chr10	4521710	4523237	clt_27Ac_3-18_bowtie_sorted_peak_2058	100	.	3.88767	12.31339	10.02809
chr10	4537214	4542779	clt_27Ac_3-18_bowtie_sorted_peak_2060	154	.	4.99502	17.85665	15.48369
chr10	4660841	4661069	clt_27Ac_3-18_bowtie_sorted_peak_2061	18	.	2.81042	3.71879	1.81095
chr10	4937044	4937216	clt_27Ac_3-18_bowtie_sorted_peak_2062	22	.	2.89785	4.25900	2.29886
chr10	5136428	5136765	clt_27Ac_3-18_bowtie_sorted_peak_2063	67	.	3.94242	8.88969	6.75103
chr10	5137730	5146159	clt_27Ac_3-18_bowtie_sorted_peak_2063	67	.	3.94242	8.88969	6.75103
chr10	5149760	5152818	clt_27Ac_3-18_bowtie_sorted_peak_2064	30	.	2.96130	5.05922	3.06667
chr10	5157412	5157646	clt_27Ac_3-18_bowtie_sorted_peak_2065	14	.	2.54958	3.35668	1.48374
chr10	5854849	5856390	clt_27Ac_3-18_bowtie_sorted_peak_2068	60	.	3.90840	8.10991	6.01844
chr10	5912719	5915586	clt_27Ac_3-18_bowtie_sorted_peak_2069	105	.	3.68142	12.78432	10.55562
chr10	5958163	5960199	clt_27Ac_3-18_bowtie_sorted_peak_2070	140	.	4.50913	16.41528	14.07263
chr10	6209415	6212021	clt_27Ac_3-18_bowtie_sorted_peak_2071	50	.	3.74279	7.15563	5.06462
chr10	6222084	6223390	clt_27Ac_3-18_bowtie_sorted_peak_2073	22	.	2.73604	4.20447	2.26896
chr10	6350046	6356404	clt_27Ac_3-18_bowtie_sorted_peak_2077	187	.	5.45476	21.21519	18.78411
chr10	6357369	6358134	clt_27Ac_3-18_bowtie_sorted_peak_2078	17	.	2.60982	3.61611	1.72153
chr10	6361483	6361751	clt_27Ac_3-18_bowtie_sorted_peak_2079	13	.	2.64765	3.27374	1.39822
chr10	6366254	6373807	clt_27Ac_3-18_bowtie_sorted_peak_2080	183	.	4.77340	20.81543	18.37950
chr10	7380966	7384474	clt_27Ac_3-18_bowtie_sorted_peak_2082	158	.	4.18525	18.27360	15.89485
chr10	7386965	7387249	clt_27Ac_3-18_bowtie_sorted_peak_2083	39	.	2.72784	6.00818	3.95815
chr10	7392643	7393225	clt_27Ac_3-18_bowtie_sorted_peak_2084	23	.	3.00562	4.25445	2.30384
chr10	7399995	7402252	clt_27Ac_3-18_bowtie_sorted_peak_2085	227	.	5.06165	25.29065	22.78487
chr10	7406906	7407295	clt_27Ac_3-18_bowtie_sorted_peak_2086	17	.	2.80275	3.64482	1.73535
chr10	7445810	7447868	clt_27Ac_3-18_bowtie_sorted_peak_2087	82	.	3.47758	10.39640	8.20644
chr10	7456842	7458706	clt_27Ac_3-18_bowtie_sorted_peak_2088	17	.	2.76666	3.69907	1.79035
chr10	7500173	7501323	clt_27Ac_3-18_bowtie_sorted_peak_2091	117	.	3.91952	14.02065	11.72065
chr10	7511732	7513431	clt_27Ac_3-18_bowtie_sorted_peak_2092	245	.	5.09421	27.10603	24.50709
chr10	7673792	7677228	clt_27Ac_3-18_bowtie_sorted_peak_2097	60	.	3.16843	8.20483	6.07394
chr10	9599989	9600458	clt_27Ac_3-18_bowtie_sorted_peak_2100	16	.	2.77672	3.56711	1.66229
chr10	9620415	9620973	clt_27Ac_3-18_bowtie_sorted_peak_2101	40	.	2.36972	6.04331	4.00694
chr10	9904279	9905460	clt_27Ac_3-18_bowtie_sorted_peak_2103	20	.	2.75331	3.95191	2.03227
chr10	10868428	10872321	clt_27Ac_3-18_bowtie_sorted_peak_2104	31	.	2.83846	5.11612	3.11849
chr10	10922418	10922692	clt_27Ac_3-18_bowtie_sorted_peak_2106	19	.	2.83966	3.82924	1.90412
chr10	10924435	10928861	clt_27Ac_3-18_bowtie_sorted_peak_2107	35	.	3.50572	5.61309	3.58676
chr10	10949810	10950131	clt_27Ac_3-18_bowtie_sorted_peak_2108	15	.	2.72130	3.42524	1.53189
chr10	11000221	11007440	clt_27Ac_3-18_bowtie_sorted_peak_2109	217	.	6.18281	24.25520	21.79560
chr10	11029871	11030554	clt_27Ac_3-18_bowtie_sorted_peak_2110	13	.	2.48438	3.24421	1.38347
chr10	11038380	11046259	clt_27Ac_3-18_bowtie_sorted_peak_2112	70	.	4.42848	9.23740	7.09125
chr10	11063316	11063868	clt_27Ac_3-18_bowtie_sorted_peak_2113	16	.	2.40381	3.49861	1.61002
chr10	12292613	12293856	clt_27Ac_3-18_bowtie_sorted_peak_2114	19	.	2.84627	3.82981	1.90818
chr10	12376969	12377161	clt_27Ac_3-18_bowtie_sorted_peak_2115	17	.	2.82039	3.69396	1.77832
chr10	12524439	12524677	clt_27Ac_3-18_bowtie_sorted_peak_2118	18	.	2.72682	3.71080	1.80130
chr10	12531142	12536229	clt_27Ac_3-18_bowtie_sorted_peak_2119	99	.	3.89832	12.20422	9.95644
chr10	12593503	12594952	clt_27Ac_3-18_bowtie_sorted_peak_2121	37	.	3.32823	5.77963	3.74049
chr10	12642153	12643015	clt_27Ac_3-18_bowtie_sorted_peak_2122	47	.	2.74106	6.84473	4.76673
chr10	12670399	12672746	clt_27Ac_3-18_bowtie_sorted_peak_2123	24	.	3.11272	4.42675	2.45695
chr10	12681459	12684103	clt_27Ac_3-18_bowtie_sorted_peak_2124	60	.	3.11187	8.20896	6.08055
chr10	12727293	12728519	clt_27Ac_3-18_bowtie_sorted_peak_2125	102	.	3.74669	12.46011	10.20472
chr10	12912193	12913662	clt_27Ac_3-18_bowtie_sorted_peak_2127	244	.	4.71238	27.00046	24.43734
chr10	12920662	12923172	clt_27Ac_3-18_bowtie_sorted_peak_2128	48	.	3.85339	6.97752	4.88631
chr10	13220443	13224087	clt_27Ac_3-18_bowtie_sorted_peak_2129	41	.	2.98638	6.19279	4.13015
chr10	13240640	13242461	clt_27Ac_3-18_bowtie_sorted_peak_2131	35	.	3.46773	5.53604	3.51674
chr10	13271759	13273839	clt_27Ac_3-18_bowtie_sorted_peak_2132	144	.	4.68303	16.76985	14.40728
chr10	13593620	13596455	clt_27Ac_3-18_bowtie_sorted_peak_2134	63	.	3.72402	8.42130	6.30301
chr10	13702940	13703656	clt_27Ac_3-18_bowtie_sorted_peak_2136	38	.	2.68879	5.87514	3.84819
chr10	14423754	14425697	clt_27Ac_3-18_bowtie_sorted_peak_2138	145	.	4.80067	16.93089	14.54311
chr10	16320250	16321390	clt_27Ac_3-18_bowtie_sorted_peak_2140	50	.	3.99220	7.13183	5.01903
chr10	16357267	16358330	clt_27Ac_3-18_bowtie_sorted_peak_2141	29	.	3.29588	4.92403	2.92450
chr10	17205210	17206074	clt_27Ac_3-18_bowtie_sorted_peak_2143	16	.	2.79489	3.60691	1.69752
chr10	17269295	17270512	clt_27Ac_3-18_bowtie_sorted_peak_2147	19	.	2.88878	3.87744	1.95407
chr10	17281743	17283337	clt_27Ac_3-18_bowtie_sorted_peak_2148	35	.	3.11992	5.54990	3.52333
chr10	17292015	17293248	clt_27Ac_3-18_bowtie_sorted_peak_2150	46	.	3.58648	6.70168	4.63585
chr10	17294068	17296943	clt_27Ac_3-18_bowtie_sorted_peak_2150	46	.	3.58648	6.70168	4.63585
chr10	17305414	17305748	clt_27Ac_3-18_bowtie_sorted_peak_2151	59	.	4.02959	8.10146	5.98226
chr10	17307075	17322202	clt_27Ac_3-18_bowtie_sorted_peak_2151	59	.	4.02959	8.10146	5.98226
chr10	17372629	17374367	clt_27Ac_3-18_bowtie_sorted_peak_2155	82	.	4.93074	10.47234	8.25688
chr10	17438573	17439161	clt_27Ac_3-18_bowtie_sorted_peak_2156	27	.	2.85839	4.70106	2.72258
chr10	17441029	17443510	clt_27Ac_3-18_bowtie_sorted_peak_2157	74	.	3.04124	9.64906	7.45193
chr10	17641285	17641716	clt_27Ac_3-18_bowtie_sorted_peak_2158	21	.	2.95283	4.05105	2.11004
chr10	17664568	17667766	clt_27Ac_3-18_bowtie_sorted_peak_2159	62	.	3.68673	8.41321	6.29028
chr10	17741716	17743068	clt_27Ac_3-18_bowtie_sorted_peak_2160	92	.	3.41843	11.43907	9.24297
chr10	17775331	17775990	clt_27Ac_3-18_bowtie_sorted_peak_2161	137	.	4.63265	16.05147	13.71441
chr10	17778067	17778184	clt_27Ac_3-18_bowtie_sorted_peak_2162	15	.	2.72963	3.45268	1.55860
chr10	17858544	17859870	clt_27Ac_3-18_bowtie_sorted_peak_2163	33	.	3.33897	5.42258	3.39330
chr10	17954120	17955536	clt_27Ac_3-18_bowtie_sorted_peak_2164	260	.	4.75781	28.56720	26.02398
chr10	18166525	18167695	clt_27Ac_3-18_bowtie_sorted_peak_2165	14	.	2.68350	3.33924	1.45482
chr10	18781389	18783663	clt_27Ac_3-18_bowtie_sorted_peak_2168	21	.	2.82125	4.08136	2.14257
chr10	18784477	18785401	clt_27Ac_3-18_bowtie_sorted_peak_2168	21	.	2.82125	4.08136	2.14257
chr10	19302432	19305728	clt_27Ac_3-18_bowtie_sorted_peak_2173	38	.	3.53940	5.93073	3.88753
chr10	19311187	19312290	clt_27Ac_3-18_bowtie_sorted_peak_2174	46	.	2.75843	6.74915	4.69093
chr10	19627224	19627563	clt_27Ac_3-18_bowtie_sorted_peak_2178	221	.	5.39205	24.64655	22.10351
chr10	20031065	20034224	clt_27Ac_3-18_bowtie_sorted_peak_2180	282	.	5.01667	30.86695	28.25297
chr10	20037512	20037681	clt_27Ac_3-18_bowtie_sorted_peak_2181	18	.	2.85709	3.80420	1.88865
chr10	20066957	20068853	clt_27Ac_3-18_bowtie_sorted_peak_2182	114	.	4.04364	13.76206	11.47464
chr10	20455080	20457316	clt_27Ac_3-18_bowtie_sorted_peak_2183	39	.	3.40218	6.03184	3.97695
chr10	20493516	20493806	clt_27Ac_3-18_bowtie_sorted_peak_2186	12	.	2.55753	3.06248	1.20769
chr10	20517566	20519118	clt_27Ac_3-18_bowtie_sorted_peak_2187	17	.	2.75344	3.61144	1.70564
chr10	20554762	20555151	clt_27Ac_3-18_bowtie_sorted_peak_2192	30	.	3.34355	5.02583	3.01409
chr10	20599097	20599398	clt_27Ac_3-18_bowtie_sorted_peak_2193	17	.	2.76636	3.69962	1.79395
chr10	20602159	20602915	clt_27Ac_3-18_bowtie_sorted_peak_2194	12	.	2.42290	3.07254	1.22536
chr10	20612608	20612681	clt_27Ac_3-18_bowtie_sorted_peak_2196	18	.	2.70236	3.75666	1.84345
chr10	20614226	20615897	clt_27Ac_3-18_bowtie_sorted_peak_2197	14	.	2.69443	3.38426	1.49941
chr10	20621036	20635462	clt_27Ac_3-18_bowtie_sorted_peak_2198	136	.	5.41313	16.01013	13.69600
chr10	20671565	20673943	clt_27Ac_3-18_bowtie_sorted_peak_2201	106	.	3.61130	12.91685	10.65312
chr10	20688463	20690059	clt_27Ac_3-18_bowtie_sorted_peak_2202	25	.	3.00834	4.55591	2.58914
chr10	20712777	20713552	clt_27Ac_3-18_bowtie_sorted_peak_2203	19	.	2.89258	3.84640	1.91714
chr10	20746941	20749591	clt_27Ac_3-18_bowtie_sorted_peak_2204	62	.	4.17324	8.35139	6.20454
chr10	20855394	20855867	clt_27Ac_3-18_bowtie_sorted_peak_2206	16	.	2.74388	3.52000	1.62356
chr10	20906829	20907041	clt_27Ac_3-18_bowtie_sorted_peak_2210	17	.	2.61832	3.61745	1.71562
chr10	20908541	20910271	clt_27Ac_3-18_bowtie_sorted_peak_2211	20	.	2.37360	4.00032	2.06438
chr10	20915463	20918525	clt_27Ac_3-18_bowtie_sorted_peak_2212	184	.	5.55209	20.91807	18.45227
chr10	20926058	20926775	clt_27Ac_3-18_bowtie_sorted_peak_2215	12	.	2.54778	3.08347	1.22945
chr10	20939982	20942045	clt_27Ac_3-18_bowtie_sorted_peak_2216	54	.	4.00614	7.58857	5.47362
chr10	20946738	20947378	clt_27Ac_3-18_bowtie_sorted_peak_2217	24	.	2.87077	4.35314	2.40774
chr10	20948752	20949041	clt_27Ac_3-18_bowtie_sorted_peak_2217	24	.	2.87077	4.35314	2.40774
chr10	20958419	20962910	clt_27Ac_3-18_bowtie_sorted_peak_2218	47	.	3.54623	6.82745	4.75371
chr10	20964909	20965687	clt_27Ac_3-18_bowtie_sorted_peak_2219	14	.	2.56620	3.29265	1.42714
chr10	20972802	20973371	clt_27Ac_3-18_bowtie_sorted_peak_2220	154	.	5.98568	17.74833	15.41668
chr10	20993882	20994175	clt_27Ac_3-18_bowtie_sorted_peak_2220	154	.	5.98568	17.74833	15.41668
chr10	20974219	20993120	clt_27Ac_3-18_bowtie_sorted_peak_2220	154	.	5.98568	17.74833	15.41668
chr10	21006983	21007211	clt_27Ac_3-18_bowtie_sorted_peak_2221	19	.	2.89076	3.84423	1.91421
chr10	21014974	21017281	clt_27Ac_3-18_bowtie_sorted_peak_2222	112	.	4.18321	13.48584	11.26626
chr10	21036492	21036838	clt_27Ac_3-18_bowtie_sorted_peak_2225	11	.	2.54022	3.02982	1.18530
chr10	21069340	21069520	clt_27Ac_3-18_bowtie_sorted_peak_2228	22	.	2.83249	4.22209	2.27335
chr10	21070588	21072115	clt_27Ac_3-18_bowtie_sorted_peak_2229	53	.	3.50723	7.40942	5.31581
chr10	22439801	22440214	clt_27Ac_3-18_bowtie_sorted_peak_2235	12	.	2.56955	3.07568	1.21788
chr10	22450407	22451982	clt_27Ac_3-18_bowtie_sorted_peak_2237	240	.	5.13268	26.61608	24.06879
chr10	22574009	22574870	clt_27Ac_3-18_bowtie_sorted_peak_2238	20	.	2.78397	3.98697	2.05868
chr10	23501279	23502115	clt_27Ac_3-18_bowtie_sorted_peak_2240	17	.	2.66692	3.64069	1.73998
chr10	23504867	23508516	clt_27Ac_3-18_bowtie_sorted_peak_2241	78	.	3.08725	10.03955	7.86546
chr10	23726472	23728816	clt_27Ac_3-18_bowtie_sorted_peak_2243	32	.	3.35487	5.24331	3.22887
chr10	23760185	23760523	clt_27Ac_3-18_bowtie_sorted_peak_2244	31	.	3.40330	5.18713	3.15830
chr10	23852002	23852255	clt_27Ac_3-18_bowtie_sorted_peak_2245	31	.	3.24110	5.17169	3.15761
chr10	23868695	23869627	clt_27Ac_3-18_bowtie_sorted_peak_2246	26	.	2.36542	4.58312	2.60687
chr10	24474322	24474827	clt_27Ac_3-18_bowtie_sorted_peak_2250	25	.	2.54731	4.54663	2.57278
chr10	24503567	24506082	clt_27Ac_3-18_bowtie_sorted_peak_2252	35	.	3.14194	5.61517	3.59640
chr10	24540581	24550901	clt_27Ac_3-18_bowtie_sorted_peak_2254	115	.	5.28712	13.82993	11.56314
chr10	24552962	24553183	clt_27Ac_3-18_bowtie_sorted_peak_2255	23	.	3.07495	4.33263	2.36842
chr10	24589526	24590589	clt_27Ac_3-18_bowtie_sorted_peak_2256	113	.	3.67412	13.56363	11.32753
chr10	24906421	24906605	clt_27Ac_3-18_bowtie_sorted_peak_2258	44	.	3.87327	6.51376	4.42023
chr10	24970856	24977571	clt_27Ac_3-18_bowtie_sorted_peak_2260	151	.	5.34077	17.53386	15.19962
chr10	24978371	24980108	clt_27Ac_3-18_bowtie_sorted_peak_2260	151	.	5.34077	17.53386	15.19962
chr10	25015075	25020868	clt_27Ac_3-18_bowtie_sorted_peak_2263	196	.	5.00699	22.09452	19.63037
chr10	25022414	25022565	clt_27Ac_3-18_bowtie_sorted_peak_2264	13	.	2.41512	3.22609	1.35907
chr10	26670152	26670977	clt_27Ac_3-18_bowtie_sorted_peak_2274	17	.	2.63511	3.68190	1.77225
chr10	26693899	26694688	clt_27Ac_3-18_bowtie_sorted_peak_2275	36	.	3.54059	5.66784	3.63223
chr10	28286388	28288625	clt_27Ac_3-18_bowtie_sorted_peak_2277	25	.	3.06194	4.50608	2.53637
chr10	28307942	28308658	clt_27Ac_3-18_bowtie_sorted_peak_2278	20	.	2.94984	4.01586	2.07504
chr10	29031920	29034272	clt_27Ac_3-18_bowtie_sorted_peak_2280	79	.	3.56267	10.10819	7.93052
chr10	29079638	29082567	clt_27Ac_3-18_bowtie_sorted_peak_2283	96	.	4.16008	11.90870	9.65323
chr10	29411627	29414078	clt_27Ac_3-18_bowtie_sorted_peak_2284	59	.	4.20401	8.10244	5.98110
chr10	29918131	29920333	clt_27Ac_3-18_bowtie_sorted_peak_2285	156	.	4.47856	18.02711	15.68610
chr10	30255739	30256091	clt_27Ac_3-18_bowtie_sorted_peak_2287	11	.	2.49180	2.98367	1.14908
chr10	30279008	30281386	clt_27Ac_3-18_bowtie_sorted_peak_2290	25	.	2.98191	4.54416	2.57429
chr10	30275468	30278131	clt_27Ac_3-18_bowtie_sorted_peak_2290	25	.	2.98191	4.54416	2.57429
chr10	30287725	30287861	clt_27Ac_3-18_bowtie_sorted_peak_2292	20	.	2.93310	4.04057	2.09945
chr10	30297399	30300650	clt_27Ac_3-18_bowtie_sorted_peak_2294	40	.	3.64286	6.12208	4.07153
chr10	30301921	30301964	clt_27Ac_3-18_bowtie_sorted_peak_2295	20	.	2.95607	4.03869	2.09378
chr10	30305574	30307206	clt_27Ac_3-18_bowtie_sorted_peak_2296	28	.	3.23073	4.79580	2.81068
chr10	30319595	30321099	clt_27Ac_3-18_bowtie_sorted_peak_2297	53	.	2.90580	7.46964	5.35333
chr10	30328513	30331042	clt_27Ac_3-18_bowtie_sorted_peak_2298	31	.	3.36502	5.19498	3.18774
chr10	30336645	30339113	clt_27Ac_3-18_bowtie_sorted_peak_2299	236	.	5.46974	26.14589	23.61203
chr10	30347421	30347611	clt_27Ac_3-18_bowtie_sorted_peak_2300	13	.	2.62733	3.21892	1.34750
chr10	30349018	30353997	clt_27Ac_3-18_bowtie_sorted_peak_2301	33	.	3.22204	5.33222	3.31858
chr10	30420882	30421107	clt_27Ac_3-18_bowtie_sorted_peak_2312	22	.	2.96935	4.18621	2.24080
chr10	30427128	30427371	clt_27Ac_3-18_bowtie_sorted_peak_2314	12	.	2.56955	3.07568	1.21788
chr10	30432518	30433263	clt_27Ac_3-18_bowtie_sorted_peak_2315	23	.	3.06730	4.30979	2.34991
chr10	30437907	30444649	clt_27Ac_3-18_bowtie_sorted_peak_2317	29	.	3.20817	4.90732	2.91321
chr10	30447923	30458503	clt_27Ac_3-18_bowtie_sorted_peak_2318	154	.	5.97466	17.76238	15.42823
chr10	30459424	30489843	clt_27Ac_3-18_bowtie_sorted_peak_2318	154	.	5.97466	17.76238	15.42823
chr10	30496024	30496128	clt_27Ac_3-18_bowtie_sorted_peak_2319	21	.	2.89625	4.03539	2.10278
chr10	30490894	30494867	clt_27Ac_3-18_bowtie_sorted_peak_2319	21	.	2.89625	4.03539	2.10278
chr10	30497725	30498331	clt_27Ac_3-18_bowtie_sorted_peak_2320	17	.	2.77135	3.68378	1.77532
chr10	30502553	30503939	clt_27Ac_3-18_bowtie_sorted_peak_2321	31	.	3.36162	5.20014	3.18883
chr10	30505830	30508618	clt_27Ac_3-18_bowtie_sorted_peak_2322	29	.	3.22171	4.95706	2.95394
chr10	30510131	30511193	clt_27Ac_3-18_bowtie_sorted_peak_2323	14	.	2.69216	3.36129	1.47501
chr10	30519146	30519441	clt_27Ac_3-18_bowtie_sorted_peak_2325	15	.	2.50725	3.41899	1.53536
chr10	30520363	30523734	clt_27Ac_3-18_bowtie_sorted_peak_2326	153	.	4.73217	17.69436	15.31480
chr10	30528064	30528512	clt_27Ac_3-18_bowtie_sorted_peak_2327	11	.	2.50031	2.95810	1.12946
chr10	30530451	30530795	clt_27Ac_3-18_bowtie_sorted_peak_2328	33	.	3.34625	5.41985	3.38723
chr10	31032749	31033482	clt_27Ac_3-18_bowtie_sorted_peak_2329	16	.	2.46196	3.56016	1.66241
chr10	31108554	31109139	clt_27Ac_3-18_bowtie_sorted_peak_2332	28	.	3.26521	4.80237	2.80196
chr10	32277504	32278500	clt_27Ac_3-18_bowtie_sorted_peak_2334	22	.	3.04171	4.25369	2.29986
chr10	33669530	33671186	clt_27Ac_3-18_bowtie_sorted_peak_2335	150	.	4.69577	17.42842	15.07336
chr10	33738482	33740659	clt_27Ac_3-18_bowtie_sorted_peak_2337	60	.	2.97999	8.16049	6.01651
chr10	33957603	33959353	clt_27Ac_3-18_bowtie_sorted_peak_2338	38	.	3.20803	5.85191	3.81190
chr10	33960985	33961214	clt_27Ac_3-18_bowtie_sorted_peak_2339	14	.	2.66768	3.30829	1.42910
chr10	34000546	34002850	clt_27Ac_3-18_bowtie_sorted_peak_2340	182	.	4.60937	20.71162	18.24269
chr10	34135791	34138870	clt_27Ac_3-18_bowtie_sorted_peak_2342	135	.	4.23099	15.85062	13.58322
chr10	35457290	35458178	clt_27Ac_3-18_bowtie_sorted_peak_2343	30	.	3.29608	5.04145	3.03276
chr10	36693733	36695166	clt_27Ac_3-18_bowtie_sorted_peak_2344	121	.	3.97094	14.45229	12.11494
chr10	36919327	36919389	clt_27Ac_3-18_bowtie_sorted_peak_2350	16	.	2.76483	3.54516	1.64319
chr10	36936390	36943111	clt_27Ac_3-18_bowtie_sorted_peak_2355	42	.	3.40630	6.34630	4.29931
chr10	36944102	36944595	clt_27Ac_3-18_bowtie_sorted_peak_2356	159	.	5.64055	18.32088	15.97186
chr10	36945568	36958065	clt_27Ac_3-18_bowtie_sorted_peak_2356	159	.	5.64055	18.32088	15.97186
chr10	36960451	36960650	clt_27Ac_3-18_bowtie_sorted_peak_2357	24	.	3.07448	4.44019	2.46804
chr10	36963082	36963458	clt_27Ac_3-18_bowtie_sorted_peak_2358	18	.	2.85365	3.75572	1.83608
chr10	36976404	36977464	clt_27Ac_3-18_bowtie_sorted_peak_2360	19	.	2.88943	3.83945	1.91070
chr10	36986519	36986806	clt_27Ac_3-18_bowtie_sorted_peak_2363	21	.	2.94791	4.11149	2.16860
chr10	36992914	36993292	clt_27Ac_3-18_bowtie_sorted_peak_2364	12	.	2.56955	3.07568	1.21788
chr10	36994370	36994516	clt_27Ac_3-18_bowtie_sorted_peak_2365	19	.	2.89671	3.86345	1.93388
chr10	36996570	36996760	clt_27Ac_3-18_bowtie_sorted_peak_2365	19	.	2.89671	3.86345	1.93388
chr10	36998349	37001888	clt_27Ac_3-18_bowtie_sorted_peak_2366	31	.	3.20413	5.12742	3.12648
chr10	37009804	37010673	clt_27Ac_3-18_bowtie_sorted_peak_2367	18	.	2.84632	3.79694	1.87309
chr10	37350061	37350358	clt_27Ac_3-18_bowtie_sorted_peak_2373	12	.	2.56955	3.07568	1.21788
chr10	38853854	38855157	clt_27Ac_3-18_bowtie_sorted_peak_2374	71	.	3.67522	9.31893	7.17312
chr10	38860737	38861632	clt_27Ac_3-18_bowtie_sorted_peak_2375	16	.	2.73373	3.51894	1.62333
chr10	39089750	39091355	clt_27Ac_3-18_bowtie_sorted_peak_2376	43	.	2.95546	6.44408	4.39321
chr10	39132572	39132609	clt_27Ac_3-18_bowtie_sorted_peak_2377	19	.	2.62537	3.83876	1.91701
chr10	39175725	39176595	clt_27Ac_3-18_bowtie_sorted_peak_2378	26	.	2.71736	4.67789	2.69917
chr10	39450780	39453614	clt_27Ac_3-18_bowtie_sorted_peak_2380	311	.	6.74196	33.83709	31.18652
chr10	39585301	39585657	clt_27Ac_3-18_bowtie_sorted_peak_2384	30	.	3.07156	5.05122	3.04444
chr10	39618524	39619364	clt_27Ac_3-18_bowtie_sorted_peak_2386	26	.	2.19863	4.67933	2.69679
chr10	39825188	39826060	clt_27Ac_3-18_bowtie_sorted_peak_2390	19	.	2.62343	3.89095	1.96797
chr10	39827862	39828108	clt_27Ac_3-18_bowtie_sorted_peak_2391	21	.	2.72931	4.04174	2.10570
chr10	39837935	39838317	clt_27Ac_3-18_bowtie_sorted_peak_2393	120	.	4.53802	14.37565	12.09796
chr10	39839795	39862925	clt_27Ac_3-18_bowtie_sorted_peak_2393	120	.	4.53802	14.37565	12.09796
chr10	39865499	39874057	clt_27Ac_3-18_bowtie_sorted_peak_2394	215	.	6.07932	24.04374	21.53236
chr10	39875860	39877183	clt_27Ac_3-18_bowtie_sorted_peak_2395	22	.	3.00271	4.15995	2.20841
chr10	39966184	39967371	clt_27Ac_3-18_bowtie_sorted_peak_2397	58	.	2.88135	8.00633	5.87039
chr10	39976800	39979397	clt_27Ac_3-18_bowtie_sorted_peak_2398	121	.	3.99056	14.49607	12.15485
chr10	39991687	39996721	clt_27Ac_3-18_bowtie_sorted_peak_2399	150	.	5.36492	17.45876	15.07062
chr10	40000682	40000780	clt_27Ac_3-18_bowtie_sorted_peak_2400	18	.	2.66057	3.78802	1.87332
chr10	40012840	40013459	clt_27Ac_3-18_bowtie_sorted_peak_2401	23	.	2.93812	4.34264	2.38288
chr10	40020750	40023019	clt_27Ac_3-18_bowtie_sorted_peak_2403	160	.	4.30186	18.41847	16.00989
chr10	40029423	40030665	clt_27Ac_3-18_bowtie_sorted_peak_2404	32	.	2.76383	5.28709	3.27542
chr10	40045798	40049308	clt_27Ac_3-18_bowtie_sorted_peak_2405	45	.	2.96416	6.64737	4.57864
chr10	40052620	40053245	clt_27Ac_3-18_bowtie_sorted_peak_2406	20	.	2.87642	4.00366	2.07003
chr10	40067224	40069846	clt_27Ac_3-18_bowtie_sorted_peak_2407	399	.	6.67704	42.75263	39.90182
chr10	40168137	40168259	clt_27Ac_3-18_bowtie_sorted_peak_2410	15	.	2.40408	3.37962	1.50075
chr10	40171184	40172287	clt_27Ac_3-18_bowtie_sorted_peak_2411	94	.	4.45458	11.69145	9.45729
chr10	40602003	40603190	clt_27Ac_3-18_bowtie_sorted_peak_2415	174	.	4.95629	19.96047	17.47064
chr10	40724397	40731450	clt_27Ac_3-18_bowtie_sorted_peak_2417	207	.	5.38450	23.16682	20.70834
chr10	40732573	40733546	clt_27Ac_3-18_bowtie_sorted_peak_2418	13	.	2.37183	3.22187	1.36008
chr10	40743808	40745670	clt_27Ac_3-18_bowtie_sorted_peak_2419	34	.	3.10988	5.48478	3.45731
chr10	40870631	40871212	clt_27Ac_3-18_bowtie_sorted_peak_2425	19	.	2.51393	3.91142	1.99270
chr10	40873331	40874204	clt_27Ac_3-18_bowtie_sorted_peak_2426	19	.	2.47738	3.83800	1.92771
chr10	40875434	40875454	clt_27Ac_3-18_bowtie_sorted_peak_2426	19	.	2.47738	3.83800	1.92771
chr10	40893889	40894216	clt_27Ac_3-18_bowtie_sorted_peak_2428	14	.	2.57933	3.36521	1.49043
chr10	40900575	40900738	clt_27Ac_3-18_bowtie_sorted_peak_2429	28	.	3.25853	4.81565	2.82151
chr10	40902830	40904961	clt_27Ac_3-18_bowtie_sorted_peak_2430	22	.	2.86289	4.21064	2.25886
chr10	40911747	40912126	clt_27Ac_3-18_bowtie_sorted_peak_2431	76	.	3.75846	9.82228	7.66059
chr10	40906361	40910910	clt_27Ac_3-18_bowtie_sorted_peak_2431	76	.	3.75846	9.82228	7.66059
chr10	40914948	40940441	clt_27Ac_3-18_bowtie_sorted_peak_2432	294	.	6.85414	32.03949	29.41249
chr10	40941344	40943770	clt_27Ac_3-18_bowtie_sorted_peak_2432	294	.	6.85414	32.03949	29.41249
chr10	40946319	40951878	clt_27Ac_3-18_bowtie_sorted_peak_2433	69	.	3.80877	9.10640	6.96736
chr10	40966130	40970820	clt_27Ac_3-18_bowtie_sorted_peak_2433	69	.	3.80877	9.10640	6.96736
chr10	40971713	40972308	clt_27Ac_3-18_bowtie_sorted_peak_2433	69	.	3.80877	9.10640	6.96736
chr10	40952659	40964955	clt_27Ac_3-18_bowtie_sorted_peak_2433	69	.	3.80877	9.10640	6.96736
chr10	40978605	40982873	clt_27Ac_3-18_bowtie_sorted_peak_2434	98	.	4.72912	12.04194	9.82826
chr10	40988557	40989028	clt_27Ac_3-18_bowtie_sorted_peak_2436	20	.	2.82218	4.03611	2.09933
chr10	40991258	40992280	clt_27Ac_3-18_bowtie_sorted_peak_2436	20	.	2.82218	4.03611	2.09933
chr10	40994079	40995167	clt_27Ac_3-18_bowtie_sorted_peak_2437	16	.	2.65914	3.52074	1.62829
chr10	41004008	41004233	clt_27Ac_3-18_bowtie_sorted_peak_2438	13	.	2.44636	3.18517	1.33254
chr10	41007687	41008593	clt_27Ac_3-18_bowtie_sorted_peak_2440	28	.	2.87697	4.80009	2.82179
chr10	41022564	41024163	clt_27Ac_3-18_bowtie_sorted_peak_2441	177	.	4.06599	20.17142	17.73006
chr10	41169553	41170752	clt_27Ac_3-18_bowtie_sorted_peak_2442	199	.	5.13715	22.44236	19.93328
chr10	41210391	41210615	clt_27Ac_3-18_bowtie_sorted_peak_2444	37	.	2.42005	5.78073	3.73252
chr10	41238326	41240795	clt_27Ac_3-18_bowtie_sorted_peak_2445	292	.	5.63917	31.87797	29.23029
chr10	41244838	41245224	clt_27Ac_3-18_bowtie_sorted_peak_2446	25	.	3.10006	4.48044	2.51057
chr10	41528594	41532559	clt_27Ac_3-18_bowtie_sorted_peak_2447	165	.	3.95919	18.87917	16.52790
chr10	41533399	41534387	clt_27Ac_3-18_bowtie_sorted_peak_2447	165	.	3.95919	18.87917	16.52790
chr10	41583009	41583448	clt_27Ac_3-18_bowtie_sorted_peak_2449	13	.	2.57810	3.23395	1.37105
chr10	41605669	41610885	clt_27Ac_3-18_bowtie_sorted_peak_2452	107	.	4.27912	13.05892	10.77990
chr10	41612331	41614577	clt_27Ac_3-18_bowtie_sorted_peak_2453	18	.	2.81293	3.74646	1.83122
chr10	41621803	41622511	clt_27Ac_3-18_bowtie_sorted_peak_2454	20	.	2.88633	4.00132	2.07044
chr10	41629557	41635284	clt_27Ac_3-18_bowtie_sorted_peak_2456	103	.	4.44905	12.67255	10.39241
chr10	41775348	41776231	clt_27Ac_3-18_bowtie_sorted_peak_2457	44	.	3.45805	6.54317	4.45964
chr10	41777333	41777760	clt_27Ac_3-18_bowtie_sorted_peak_2458	25	.	2.41855	4.50977	2.54007
chr10	41919823	41920204	clt_27Ac_3-18_bowtie_sorted_peak_2460	19	.	2.45974	3.82991	1.90983
chr10	41934996	41936236	clt_27Ac_3-18_bowtie_sorted_peak_2461	19	.	2.58498	3.88169	1.96318
chr10	41940467	41940899	clt_27Ac_3-18_bowtie_sorted_peak_2462	24	.	2.77862	4.43833	2.46393
chr10	41956689	41958585	clt_27Ac_3-18_bowtie_sorted_peak_2465	18	.	2.50438	3.75558	1.84672
chr10	41962464	41975464	clt_27Ac_3-18_bowtie_sorted_peak_2466	102	.	3.76345	12.50572	10.25273
chr10	41976281	41986253	clt_27Ac_3-18_bowtie_sorted_peak_2466	102	.	3.76345	12.50572	10.25273
chr10	41987917	41998047	clt_27Ac_3-18_bowtie_sorted_peak_2466	102	.	3.76345	12.50572	10.25273
chr10	42015474	42016866	clt_27Ac_3-18_bowtie_sorted_peak_2467	32	.	3.01774	5.23773	3.21793
chr10	42197400	42200753	clt_27Ac_3-18_bowtie_sorted_peak_2468	169	.	4.57588	19.38783	16.99337
chr10	42220488	42226233	clt_27Ac_3-18_bowtie_sorted_peak_2469	116	.	3.85416	13.90522	11.62375
chr10	42227467	42229628	clt_27Ac_3-18_bowtie_sorted_peak_2470	104	.	4.48012	12.71240	10.47587
chr10	42230480	42260994	clt_27Ac_3-18_bowtie_sorted_peak_2470	104	.	4.48012	12.71240	10.47587
chr10	42263546	42264259	clt_27Ac_3-18_bowtie_sorted_peak_2471	14	.	2.38706	3.32652	1.45586
chr10	42265118	42265461	clt_27Ac_3-18_bowtie_sorted_peak_2471	14	.	2.38706	3.32652	1.45586
chr10	42266426	42266840	clt_27Ac_3-18_bowtie_sorted_peak_2472	14	.	2.30709	3.32398	1.45597
chr10	42345187	42346404	clt_27Ac_3-18_bowtie_sorted_peak_2473	30	.	2.66118	5.07299	3.07624
chr10	42398830	42400340	clt_27Ac_3-18_bowtie_sorted_peak_2474	68	.	3.10233	9.00490	6.83946
chr10	42480779	42482693	clt_27Ac_3-18_bowtie_sorted_peak_2475	122	.	4.31037	14.56788	12.28143
chr10	42536483	42538475	clt_27Ac_3-18_bowtie_sorted_peak_2477	43	.	3.74577	6.39912	4.33088
chr10	42940156	42941929	clt_27Ac_3-18_bowtie_sorted_peak_2478	163	.	4.12713	18.68384	16.30305
chr10	42945834	42947685	clt_27Ac_3-18_bowtie_sorted_peak_2479	20	.	2.83667	3.94536	2.01722
chr10	42964310	42965790	clt_27Ac_3-18_bowtie_sorted_peak_2480	32	.	3.37314	5.29722	3.28532
chr10	43004419	43004532	clt_27Ac_3-18_bowtie_sorted_peak_2481	18	.	2.84395	3.72455	1.80418
chr10	43008297	43013225	clt_27Ac_3-18_bowtie_sorted_peak_2482	111	.	4.73806	13.39880	11.10840
chr10	43033086	43033360	clt_27Ac_3-18_bowtie_sorted_peak_2484	19	.	2.59681	3.92076	1.99588
chr10	43102835	43103437	clt_27Ac_3-18_bowtie_sorted_peak_2485	19	.	2.84020	3.85393	1.92742
chr10	43187694	43187965	clt_27Ac_3-18_bowtie_sorted_peak_2486	22	.	2.60417	4.22162	2.27913
chr10	43198349	43201125	clt_27Ac_3-18_bowtie_sorted_peak_2487	46	.	2.64253	6.75935	4.68044
chr10	43260233	43261236	clt_27Ac_3-18_bowtie_sorted_peak_2488	33	.	2.36551	5.37122	3.35220
chr10	43294514	43296074	clt_27Ac_3-18_bowtie_sorted_peak_2489	191	.	4.72223	21.57900	19.14015
chr10	43297094	43302113	clt_27Ac_3-18_bowtie_sorted_peak_2489	191	.	4.72223	21.57900	19.14015
chr10	43305513	43309146	clt_27Ac_3-18_bowtie_sorted_peak_2490	45	.	3.40091	6.63369	4.57997
chr10	43310975	43320110	clt_27Ac_3-18_bowtie_sorted_peak_2491	100	.	3.95920	12.30156	10.06293
chr10	43321726	43322289	clt_27Ac_3-18_bowtie_sorted_peak_2492	17	.	2.36676	3.65319	1.75072
chr10	43324211	43335068	clt_27Ac_3-18_bowtie_sorted_peak_2493	312	.	8.75750	33.93908	31.26334
chr10	43336201	43336982	clt_27Ac_3-18_bowtie_sorted_peak_2494	29	.	3.13174	4.95625	2.96787
chr10	43338424	43353922	clt_27Ac_3-18_bowtie_sorted_peak_2495	168	.	5.98224	19.27338	16.84394
chr10	43355235	43355944	clt_27Ac_3-18_bowtie_sorted_peak_2496	18	.	2.64637	3.74024	1.82875
chr10	43360451	43370458	clt_27Ac_3-18_bowtie_sorted_peak_2498	67	.	3.95422	8.95341	6.79942
chr10	43376848	43377963	clt_27Ac_3-18_bowtie_sorted_peak_2499	16	.	2.46341	3.55668	1.66009
chr10	43379639	43379986	clt_27Ac_3-18_bowtie_sorted_peak_2500	25	.	2.96863	4.52471	2.54098
chr10	43384304	43396562	clt_27Ac_3-18_bowtie_sorted_peak_2501	89	.	3.82355	11.20158	8.99139
chr10	43400435	43401109	clt_27Ac_3-18_bowtie_sorted_peak_2502	19	.	2.73903	3.85704	1.94614
chr10	43422389	43422646	clt_27Ac_3-18_bowtie_sorted_peak_2503	12	.	2.39686	3.13543	1.28696
chr10	43484665	43486716	clt_27Ac_3-18_bowtie_sorted_peak_2505	101	.	4.07455	12.43842	10.14865
chr10	43496933	43497266	clt_27Ac_3-18_bowtie_sorted_peak_2506	18	.	2.86351	3.77015	1.84516
chr10	43498277	43498572	clt_27Ac_3-18_bowtie_sorted_peak_2507	13	.	2.55925	3.21256	1.35432
chr10	43504413	43504898	clt_27Ac_3-18_bowtie_sorted_peak_2509	34	.	3.45052	5.46024	3.43676
chr10	43506290	43506988	clt_27Ac_3-18_bowtie_sorted_peak_2510	15	.	2.68011	3.47641	1.59279
chr10	43508255	43514914	clt_27Ac_3-18_bowtie_sorted_peak_2511	339	.	7.75751	36.68100	33.99707
chr10	43520244	43520783	clt_27Ac_3-18_bowtie_sorted_peak_2513	20	.	2.36848	3.94802	2.02607
chr10	43526090	43527345	clt_27Ac_3-18_bowtie_sorted_peak_2514	14	.	2.66205	3.33424	1.45546
chr10	43533801	43533944	clt_27Ac_3-18_bowtie_sorted_peak_2515	15	.	2.58915	3.40340	1.52177
chr10	43543846	43543972	clt_27Ac_3-18_bowtie_sorted_peak_2516	19	.	2.76861	3.88377	1.96520
chr10	43621078	43622103	clt_27Ac_3-18_bowtie_sorted_peak_2517	38	.	2.49432	5.89412	3.85411
chr10	43631978	43632329	clt_27Ac_3-18_bowtie_sorted_peak_2519	15	.	2.57223	3.37113	1.50105
chr10	43636942	43637198	clt_27Ac_3-18_bowtie_sorted_peak_2520	31	.	3.18171	5.15831	3.15460
chr10	43882575	43887957	clt_27Ac_3-18_bowtie_sorted_peak_2521	113	.	4.61011	13.65599	11.39446
chr10	43894829	43897235	clt_27Ac_3-18_bowtie_sorted_peak_2522	36	.	3.50087	5.65086	3.62118
chr10	43987282	43989142	clt_27Ac_3-18_bowtie_sorted_peak_2523	79	.	3.49727	10.16683	7.96772
chr10	44046994	44047258	clt_27Ac_3-18_bowtie_sorted_peak_2525	17	.	2.79431	3.61034	1.70218
chr10	44049001	44049590	clt_27Ac_3-18_bowtie_sorted_peak_2526	46	.	3.52495	6.67261	4.60803
chr10	44050438	44054949	clt_27Ac_3-18_bowtie_sorted_peak_2526	46	.	3.52495	6.67261	4.60803
chr10	44056272	44061576	clt_27Ac_3-18_bowtie_sorted_peak_2526	46	.	3.52495	6.67261	4.60803
chr10	44065402	44065745	clt_27Ac_3-18_bowtie_sorted_peak_2527	27	.	3.24441	4.78896	2.79587
chr10	44073356	44074597	clt_27Ac_3-18_bowtie_sorted_peak_2529	27	.	2.99214	4.76471	2.77456
chr10	44092350	44092592	clt_27Ac_3-18_bowtie_sorted_peak_2530	17	.	2.68311	3.62653	1.72372
chr10	44274803	44278099	clt_27Ac_3-18_bowtie_sorted_peak_2532	31	.	3.32895	5.13099	3.11546
chr10	44720293	44723419	clt_27Ac_3-18_bowtie_sorted_peak_2536	35	.	2.87892	5.52738	3.51864
chr10	45097971	45098500	clt_27Ac_3-18_bowtie_sorted_peak_2538	18	.	2.84052	3.73400	1.81853
chr10	45119171	45120666	clt_27Ac_3-18_bowtie_sorted_peak_2539	55	.	3.61910	7.67546	5.54716
chr10	45141935	45142164	clt_27Ac_3-18_bowtie_sorted_peak_2540	17	.	2.80797	3.63838	1.72578
chr10	45187685	45189324	clt_27Ac_3-18_bowtie_sorted_peak_2542	25	.	2.90446	4.55476	2.58543
chr10	45204772	45205474	clt_27Ac_3-18_bowtie_sorted_peak_2543	38	.	2.72470	5.94487	3.89719
chr10	45297533	45305396	clt_27Ac_3-18_bowtie_sorted_peak_2544	420	.	9.53987	44.95009	42.06392
chr10	45307869	45312004	clt_27Ac_3-18_bowtie_sorted_peak_2545	42	.	3.64299	6.36049	4.29968
chr10	45313059	45313458	clt_27Ac_3-18_bowtie_sorted_peak_2545	42	.	3.64299	6.36049	4.29968
chr10	45314676	45315810	clt_27Ac_3-18_bowtie_sorted_peak_2545	42	.	3.64299	6.36049	4.29968
chr10	45320356	45323088	clt_27Ac_3-18_bowtie_sorted_peak_2546	26	.	3.15832	4.66023	2.68338
chr10	45323940	45324538	clt_27Ac_3-18_bowtie_sorted_peak_2546	26	.	3.15832	4.66023	2.68338
chr10	45330417	45331427	clt_27Ac_3-18_bowtie_sorted_peak_2547	14	.	2.68933	3.35717	1.47174
chr10	45333674	45334406	clt_27Ac_3-18_bowtie_sorted_peak_2548	13	.	2.53221	3.24438	1.38455
chr10	45339204	45340191	clt_27Ac_3-18_bowtie_sorted_peak_2549	20	.	2.90759	3.96372	2.03170
chr10	45371179	45371664	clt_27Ac_3-18_bowtie_sorted_peak_2555	21	.	2.97599	4.04854	2.10083
chr10	50311241	50318191	clt_27Ac_3-18_bowtie_sorted_peak_2557	161	.	5.38554	18.51620	16.15943
chr10	50419415	50423056	clt_27Ac_3-18_bowtie_sorted_peak_2562	85	.	4.84094	10.70764	8.52871
chr10	50423950	50425158	clt_27Ac_3-18_bowtie_sorted_peak_2562	85	.	4.84094	10.70764	8.52871
chr10	51174066	51174454	clt_27Ac_3-18_bowtie_sorted_peak_2564	18	.	2.85068	3.74506	1.82370
chr10	52100789	52102762	clt_27Ac_3-18_bowtie_sorted_peak_2566	107	.	3.49639	13.04036	10.78660
chr10	52136787	52138152	clt_27Ac_3-18_bowtie_sorted_peak_2567	54	.	2.88435	7.57431	5.47007
chr10	52948346	52950402	clt_27Ac_3-18_bowtie_sorted_peak_2569	64	.	4.28111	8.59823	6.42649
chr10	53053263	53053673	clt_27Ac_3-18_bowtie_sorted_peak_2571	23	.	3.05353	4.27026	2.31219
chr10	53055139	53058052	clt_27Ac_3-18_bowtie_sorted_peak_2572	31	.	3.34393	5.20127	3.18984
chr10	53099326	53099613	clt_27Ac_3-18_bowtie_sorted_peak_2575	36	.	2.54732	5.64856	3.60982
chr10	53141216	53142120	clt_27Ac_3-18_bowtie_sorted_peak_2576	16	.	2.71789	3.53212	1.63659
chr10	53145845	53146637	clt_27Ac_3-18_bowtie_sorted_peak_2577	30	.	3.12414	5.05566	3.04962
chr10	53154713	53156684	clt_27Ac_3-18_bowtie_sorted_peak_2580	51	.	3.34653	7.24998	5.14573
chr10	53315489	53321536	clt_27Ac_3-18_bowtie_sorted_peak_2581	173	.	5.13305	19.74581	17.37572
chr10	53348852	53349844	clt_27Ac_3-18_bowtie_sorted_peak_2583	201	.	4.97230	22.65219	20.14337
chr10	53607339	53610311	clt_27Ac_3-18_bowtie_sorted_peak_2584	72	.	4.39655	9.37450	7.21745
chr10	53679286	53679316	clt_27Ac_3-18_bowtie_sorted_peak_2588	11	.	2.54303	3.04765	1.19567
chr10	53687858	53688522	clt_27Ac_3-18_bowtie_sorted_peak_2590	20	.	2.95722	4.02235	2.08227
chr10	53696885	53698133	clt_27Ac_3-18_bowtie_sorted_peak_2592	19	.	2.90793	3.90250	1.97294
chr10	53712744	53713609	clt_27Ac_3-18_bowtie_sorted_peak_2596	17	.	2.83404	3.70646	1.78988
chr10	53719439	53722752	clt_27Ac_3-18_bowtie_sorted_peak_2598	27	.	3.16676	4.67405	2.70125
chr10	53723560	53724484	clt_27Ac_3-18_bowtie_sorted_peak_2598	27	.	3.16676	4.67405	2.70125
chr10	53726300	53727506	clt_27Ac_3-18_bowtie_sorted_peak_2599	30	.	3.30747	5.10471	3.08965
chr10	53732218	53732539	clt_27Ac_3-18_bowtie_sorted_peak_2600	33	.	3.45676	5.38874	3.36586
chr10	53734551	53736105	clt_27Ac_3-18_bowtie_sorted_peak_2601	28	.	3.24892	4.82886	2.84065
chr10	53737205	53740389	clt_27Ac_3-18_bowtie_sorted_peak_2601	28	.	3.24892	4.82886	2.84065
chr10	53742035	53752698	clt_27Ac_3-18_bowtie_sorted_peak_2602	37	.	3.49182	5.82542	3.78760
chr10	53754049	53769503	clt_27Ac_3-18_bowtie_sorted_peak_2603	117	.	4.87571	14.05136	11.76115
chr10	53770415	53771388	clt_27Ac_3-18_bowtie_sorted_peak_2603	117	.	4.87571	14.05136	11.76115
chr10	53775197	53775492	clt_27Ac_3-18_bowtie_sorted_peak_2604	16	.	2.67705	3.56090	1.66467
chr10	53773113	53773603	clt_27Ac_3-18_bowtie_sorted_peak_2604	16	.	2.67705	3.56090	1.66467
chr10	53780449	53780677	clt_27Ac_3-18_bowtie_sorted_peak_2605	23	.	2.89922	4.26848	2.32243
chr10	53786014	53786769	clt_27Ac_3-18_bowtie_sorted_peak_2606	36	.	3.52408	5.71603	3.69364
chr10	53787659	53788375	clt_27Ac_3-18_bowtie_sorted_peak_2606	36	.	3.52408	5.71603	3.69364
chr10	53790060	53790732	clt_27Ac_3-18_bowtie_sorted_peak_2607	24	.	2.82782	4.43047	2.46377
chr10	53792447	53793210	clt_27Ac_3-18_bowtie_sorted_peak_2608	28	.	2.55517	4.79267	2.80647
chr10	53794375	53795886	clt_27Ac_3-18_bowtie_sorted_peak_2609	30	.	2.24070	5.09272	3.08952
chr10	53837960	53839145	clt_27Ac_3-18_bowtie_sorted_peak_2610	28	.	3.23338	4.83087	2.84597
chr10	55826774	55827160	clt_27Ac_3-18_bowtie_sorted_peak_2611	51	.	3.60114	7.29686	5.17715
chr10	55948536	55949113	clt_27Ac_3-18_bowtie_sorted_peak_2612	86	.	3.51256	10.89478	8.65741
chr10	57218807	57219054	clt_27Ac_3-18_bowtie_sorted_peak_2613	18	.	2.84459	3.72715	1.80713
chr10	57248972	57252641	clt_27Ac_3-18_bowtie_sorted_peak_2614	225	.	5.45966	25.05634	22.56203
chr10	57514284	57515612	clt_27Ac_3-18_bowtie_sorted_peak_2615	143	.	3.85210	16.71173	14.39279
chr10	57516640	57516839	clt_27Ac_3-18_bowtie_sorted_peak_2615	143	.	3.85210	16.71173	14.39279
chr10	57523808	57523873	clt_27Ac_3-18_bowtie_sorted_peak_2617	101	.	5.29240	12.40585	10.17618
chr10	57525191	57531266	clt_27Ac_3-18_bowtie_sorted_peak_2617	101	.	5.29240	12.40585	10.17618
chr10	57535087	57536028	clt_27Ac_3-18_bowtie_sorted_peak_2618	15	.	2.72905	3.46419	1.57169
chr10	57717643	57718968	clt_27Ac_3-18_bowtie_sorted_peak_2619	34	.	2.61530	5.48753	3.45864
chr10	57753108	57753722	clt_27Ac_3-18_bowtie_sorted_peak_2621	33	.	3.42097	5.34590	3.32275
chr10	57788944	57792558	clt_27Ac_3-18_bowtie_sorted_peak_2623	86	.	3.57957	10.77270	8.60353
chr10	57784908	57787913	clt_27Ac_3-18_bowtie_sorted_peak_2623	86	.	3.57957	10.77270	8.60353
chr10	57796523	57797037	clt_27Ac_3-18_bowtie_sorted_peak_2624	14	.	2.68463	3.34240	1.45815
chr10	57804020	57805227	clt_27Ac_3-18_bowtie_sorted_peak_2625	18	.	2.85253	3.75690	1.83693
chr10	57813306	57815281	clt_27Ac_3-18_bowtie_sorted_peak_2626	20	.	2.82308	4.03108	2.09580
chr10	57816234	57817743	clt_27Ac_3-18_bowtie_sorted_peak_2626	20	.	2.82308	4.03108	2.09580
chr10	57822313	57822447	clt_27Ac_3-18_bowtie_sorted_peak_2627	12	.	2.50905	3.07732	1.23069
chr10	57823992	57840551	clt_27Ac_3-18_bowtie_sorted_peak_2628	163	.	5.39817	18.70797	16.34603
chr10	57844923	57845881	clt_27Ac_3-18_bowtie_sorted_peak_2629	25	.	3.09880	4.54493	2.57401
chr10	57852984	57857067	clt_27Ac_3-18_bowtie_sorted_peak_2631	40	.	3.51673	6.14868	4.09338
chr10	57857993	57858208	clt_27Ac_3-18_bowtie_sorted_peak_2632	15	.	2.73234	3.49383	1.59762
chr10	57867156	57876972	clt_27Ac_3-18_bowtie_sorted_peak_2633	61	.	4.09098	8.25620	6.12468
chr10	57878207	57879071	clt_27Ac_3-18_bowtie_sorted_peak_2634	24	.	3.11371	4.43077	2.45420
chr10	57882019	57882207	clt_27Ac_3-18_bowtie_sorted_peak_2635	18	.	2.85149	3.75166	1.83209
chr10	57893025	57893168	clt_27Ac_3-18_bowtie_sorted_peak_2638	19	.	2.92264	3.92737	1.99271
chr10	57908133	57916702	clt_27Ac_3-18_bowtie_sorted_peak_2639	178	.	5.57918	20.30888	17.88438
chr10	57959794	57961718	clt_27Ac_3-18_bowtie_sorted_peak_2641	122	.	3.79929	14.52044	12.23399
chr10	58625500	58626570	clt_27Ac_3-18_bowtie_sorted_peak_2643	13	.	2.58683	3.24794	1.38708
chr10	58785400	58786684	clt_27Ac_3-18_bowtie_sorted_peak_2645	43	.	2.66979	6.38709	4.30818
chr10	58793213	58794632	clt_27Ac_3-18_bowtie_sorted_peak_2646	17	.	2.77106	3.63576	1.72667
chr10	58797580	58799488	clt_27Ac_3-18_bowtie_sorted_peak_2647	46	.	3.69167	6.74536	4.65974
chr10	58802304	58802644	clt_27Ac_3-18_bowtie_sorted_peak_2648	29	.	3.31730	4.97016	2.96346
chr10	58806795	58807283	clt_27Ac_3-18_bowtie_sorted_peak_2650	119	.	5.44394	14.27791	11.97681
chr10	58808086	58812891	clt_27Ac_3-18_bowtie_sorted_peak_2650	119	.	5.44394	14.27791	11.97681
chr10	58814122	58814557	clt_27Ac_3-18_bowtie_sorted_peak_2651	13	.	2.52820	3.24518	1.38207
chr10	58815915	58816188	clt_27Ac_3-18_bowtie_sorted_peak_2652	19	.	2.90826	3.90282	1.97337
chr10	58826131	58827140	clt_27Ac_3-18_bowtie_sorted_peak_2654	28	.	3.00805	4.81956	2.83334
chr10	58842974	58844520	clt_27Ac_3-18_bowtie_sorted_peak_2656	29	.	2.81374	4.95252	2.96266
chr10	59033343	59034303	clt_27Ac_3-18_bowtie_sorted_peak_2657	31	.	3.31223	5.17107	3.16921
chr10	59039480	59045648	clt_27Ac_3-18_bowtie_sorted_peak_2658	55	.	3.60855	7.70098	5.58619
chr10	59079149	59079431	clt_27Ac_3-18_bowtie_sorted_peak_2660	33	.	2.48585	5.32733	3.30230
chr10	59164694	59167037	clt_27Ac_3-18_bowtie_sorted_peak_2661	160	.	4.55004	18.40898	16.03097
chr10	59169845	59171220	clt_27Ac_3-18_bowtie_sorted_peak_2662	19	.	2.68122	3.83772	1.92626
chr10	59216854	59217068	clt_27Ac_3-18_bowtie_sorted_peak_2664	13	.	2.57587	3.25435	1.38530
chr10	59254507	59257091	clt_27Ac_3-18_bowtie_sorted_peak_2666	39	.	2.84611	5.99749	3.95865
chr10	59261258	59267384	clt_27Ac_3-18_bowtie_sorted_peak_2667	99	.	3.81159	12.20098	9.96875
chr10	59276997	59277538	clt_27Ac_3-18_bowtie_sorted_peak_2668	20	.	2.56633	4.02146	2.08683
chr10	59335039	59344164	clt_27Ac_3-18_bowtie_sorted_peak_2670	393	.	6.69824	42.20922	39.36607
chr10	59346946	59350515	clt_27Ac_3-18_bowtie_sorted_peak_2671	36	.	2.70860	5.70899	3.68607
chr10	59352081	59352454	clt_27Ac_3-18_bowtie_sorted_peak_2672	17	.	2.35700	3.63912	1.73803
chr10	59359969	59364516	clt_27Ac_3-18_bowtie_sorted_peak_2673	97	.	3.57000	12.01473	9.77090
chr10	59464435	59466258	clt_27Ac_3-18_bowtie_sorted_peak_2675	199	.	4.00377	22.34665	19.93046
chr10	59538319	59543803	clt_27Ac_3-18_bowtie_sorted_peak_2678	120	.	4.32605	14.39955	12.09052
chr10	59546998	59547886	clt_27Ac_3-18_bowtie_sorted_peak_2680	11	.	2.19783	2.97884	1.15002
chr10	59739931	59741075	clt_27Ac_3-18_bowtie_sorted_peak_2681	166	.	3.85806	19.04936	16.63908
chr10	59753404	59754191	clt_27Ac_3-18_bowtie_sorted_peak_2682	15	.	2.07837	3.47192	1.58633
chr10	59809783	59815020	clt_27Ac_3-18_bowtie_sorted_peak_2683	69	.	3.10638	9.16818	6.98538
chr10	60039769	60041600	clt_27Ac_3-18_bowtie_sorted_peak_2684	32	.	2.53805	5.25629	3.24588
chr10	60215210	60215402	clt_27Ac_3-18_bowtie_sorted_peak_2685	28	.	2.16788	4.80360	2.80764
chr10	60575376	60576915	clt_27Ac_3-18_bowtie_sorted_peak_2688	29	.	3.28814	4.97742	2.97220
chr10	60578785	60580148	clt_27Ac_3-18_bowtie_sorted_peak_2689	127	.	5.56612	14.99330	12.70459
chr10	60580950	60593171	clt_27Ac_3-18_bowtie_sorted_peak_2689	127	.	5.56612	14.99330	12.70459
chr10	60597360	60598573	clt_27Ac_3-18_bowtie_sorted_peak_2690	14	.	2.68586	3.34945	1.46523
chr10	60610449	60612608	clt_27Ac_3-18_bowtie_sorted_peak_2692	99	.	4.10223	12.17035	9.94064
chr10	60873739	60877878	clt_27Ac_3-18_bowtie_sorted_peak_2694	160	.	4.93617	18.45294	16.07567
chr10	60911883	60912410	clt_27Ac_3-18_bowtie_sorted_peak_2695	41	.	2.96728	6.18402	4.11994
chr10	60914068	60916164	clt_27Ac_3-18_bowtie_sorted_peak_2696	101	.	3.28270	12.37445	10.11472
chr10	60927396	60927939	clt_27Ac_3-18_bowtie_sorted_peak_2697	19	.	2.44759	3.86969	1.95097
chr10	60938142	60939228	clt_27Ac_3-18_bowtie_sorted_peak_2698	105	.	3.20311	12.78848	10.52932
chr10	60954372	60954917	clt_27Ac_3-18_bowtie_sorted_peak_2699	30	.	2.59302	5.08652	3.08187
chr10	61005318	61005395	clt_27Ac_3-18_bowtie_sorted_peak_2700	16	.	2.45669	3.52177	1.63104
chr10	61006393	61007367	clt_27Ac_3-18_bowtie_sorted_peak_2701	45	.	2.74239	6.57910	4.50588
chr10	61111467	61112167	clt_27Ac_3-18_bowtie_sorted_peak_2702	32	.	2.09697	5.23953	3.23139
chr10	61132648	61133530	clt_27Ac_3-18_bowtie_sorted_peak_2703	35	.	3.00264	5.55302	3.53644
chr10	61138061	61139109	clt_27Ac_3-18_bowtie_sorted_peak_2704	23	.	2.71763	4.25973	2.30615
chr10	61141856	61144427	clt_27Ac_3-18_bowtie_sorted_peak_2705	130	.	3.94298	15.39134	13.07586
chr10	61157708	61158655	clt_27Ac_3-18_bowtie_sorted_peak_2706	44	.	2.73993	6.53823	4.48864
chr10	61677328	61679894	clt_27Ac_3-18_bowtie_sorted_peak_2707	100	.	4.04359	12.34994	10.08515
chr10	61699552	61702082	clt_27Ac_3-18_bowtie_sorted_peak_2708	55	.	3.42045	7.68300	5.55665
chr10	61788405	61792173	clt_27Ac_3-18_bowtie_sorted_peak_2709	52	.	2.82657	7.32626	5.21323
chr10	61794519	61796409	clt_27Ac_3-18_bowtie_sorted_peak_2710	40	.	2.71537	6.13395	4.08546
chr10	61801924	61808839	clt_27Ac_3-18_bowtie_sorted_peak_2712	97	.	3.47870	11.99280	9.75526
chr10	61911826	61913349	clt_27Ac_3-18_bowtie_sorted_peak_2713	239	.	4.50070	26.50795	23.92452
chr10	61933880	61934439	clt_27Ac_3-18_bowtie_sorted_peak_2714	15	.	2.69671	3.38714	1.50109
chr10	61942471	61942792	clt_27Ac_3-18_bowtie_sorted_peak_2716	18	.	2.85912	3.76937	1.84822
chr10	61943922	61944124	clt_27Ac_3-18_bowtie_sorted_peak_2716	18	.	2.85912	3.76937	1.84822
chr10	61947470	61950276	clt_27Ac_3-18_bowtie_sorted_peak_2718	127	.	3.92762	15.10243	12.76122
chr10	61966123	61970851	clt_27Ac_3-18_bowtie_sorted_peak_2720	113	.	4.26616	13.60493	11.37051
chr10	62040666	62041846	clt_27Ac_3-18_bowtie_sorted_peak_2723	74	.	3.39483	9.65959	7.47505
chr10	62063661	62065373	clt_27Ac_3-18_bowtie_sorted_peak_2724	43	.	2.42496	6.37477	4.34112
chr10	62090300	62090817	clt_27Ac_3-18_bowtie_sorted_peak_2725	14	.	2.66299	3.29092	1.41123
chr10	62111618	62115108	clt_27Ac_3-18_bowtie_sorted_peak_2726	78	.	3.32488	10.05876	7.88307
chr10	62253905	62256052	clt_27Ac_3-18_bowtie_sorted_peak_2727	223	.	5.02538	24.93176	22.39715
chr10	62382786	62383933	clt_27Ac_3-18_bowtie_sorted_peak_2728	153	.	3.97804	17.79618	15.39467
chr10	62409572	62411168	clt_27Ac_3-18_bowtie_sorted_peak_2730	37	.	2.81693	5.76872	3.73549
chr10	62406582	62408711	clt_27Ac_3-18_bowtie_sorted_peak_2730	37	.	2.81693	5.76872	3.73549
chr10	62485456	62487390	clt_27Ac_3-18_bowtie_sorted_peak_2732	305	.	6.06737	33.21863	30.58006
chr10	62624038	62625214	clt_27Ac_3-18_bowtie_sorted_peak_2734	19	.	2.79016	3.82502	1.90439
chr10	62661030	62662933	clt_27Ac_3-18_bowtie_sorted_peak_2735	22	.	2.98608	4.21623	2.26448
chr10	62705828	62707691	clt_27Ac_3-18_bowtie_sorted_peak_2736	198	.	5.20288	22.32149	19.87654
chr10	62708556	62708838	clt_27Ac_3-18_bowtie_sorted_peak_2736	198	.	5.20288	22.32149	19.87654
chr10	62710154	62710576	clt_27Ac_3-18_bowtie_sorted_peak_2737	21	.	2.89093	4.05207	2.11065
chr10	62718063	62718329	clt_27Ac_3-18_bowtie_sorted_peak_2738	17	.	2.82014	3.68136	1.76856
chr10	62719313	62720129	clt_27Ac_3-18_bowtie_sorted_peak_2739	20	.	2.94328	3.97263	2.03261
chr10	62730347	62732217	clt_27Ac_3-18_bowtie_sorted_peak_2740	65	.	3.98781	8.71472	6.57603
chr10	62733309	62734134	clt_27Ac_3-18_bowtie_sorted_peak_2740	65	.	3.98781	8.71472	6.57603
chr10	62734961	62742432	clt_27Ac_3-18_bowtie_sorted_peak_2740	65	.	3.98781	8.71472	6.57603
chr10	62744079	62746519	clt_27Ac_3-18_bowtie_sorted_peak_2741	32	.	3.35280	5.21913	3.20269
chr10	62759602	62759916	clt_27Ac_3-18_bowtie_sorted_peak_2744	14	.	2.68037	3.33249	1.44885
chr10	62761425	62762249	clt_27Ac_3-18_bowtie_sorted_peak_2745	13	.	2.63216	3.22378	1.35252
chr10	62767413	62767432	clt_27Ac_3-18_bowtie_sorted_peak_2746	13	.	2.65152	3.27001	1.39392
chr10	62800882	62803049	clt_27Ac_3-18_bowtie_sorted_peak_2749	133	.	3.69760	15.65764	13.34329
chr10	62848701	62849380	clt_27Ac_3-18_bowtie_sorted_peak_2750	36	.	2.74570	5.69798	3.65711
chr10	62886493	62887066	clt_27Ac_3-18_bowtie_sorted_peak_2751	46	.	3.57112	6.74347	4.63809
chr10	62892362	62893325	clt_27Ac_3-18_bowtie_sorted_peak_2752	114	.	3.63922	13.76459	11.48022
chr10	62907963	62908268	clt_27Ac_3-18_bowtie_sorted_peak_2753	17	.	2.54347	3.62226	1.71977
chr10	66488502	66489261	clt_27Ac_3-18_bowtie_sorted_peak_2755	37	.	3.03702	5.82071	3.77954
chr10	66559340	66559916	clt_27Ac_3-18_bowtie_sorted_peak_2756	54	.	3.05918	7.56564	5.45680
chr10	66628338	66628527	clt_27Ac_3-18_bowtie_sorted_peak_2757	14	.	2.66592	3.30903	1.43124
chr10	66639084	66639330	clt_27Ac_3-18_bowtie_sorted_peak_2758	14	.	2.60030	3.32892	1.45877
chr10	66640330	66642180	clt_27Ac_3-18_bowtie_sorted_peak_2759	23	.	2.99123	4.29480	2.34377
chr10	66644306	66652296	clt_27Ac_3-18_bowtie_sorted_peak_2760	91	.	4.29156	11.37364	9.15289
chr10	66662977	66663133	clt_27Ac_3-18_bowtie_sorted_peak_2762	16	.	2.74962	3.55041	1.65375
chr10	66747476	66748636	clt_27Ac_3-18_bowtie_sorted_peak_2765	48	.	2.80458	6.95309	4.85994
chr10	66757836	66759921	clt_27Ac_3-18_bowtie_sorted_peak_2766	72	.	4.28424	9.38405	7.20185
chr10	67011416	67012676	clt_27Ac_3-18_bowtie_sorted_peak_2767	247	.	4.94912	27.30971	24.71004
chr10	67567863	67568024	clt_27Ac_3-18_bowtie_sorted_peak_2768	25	.	3.12442	4.47778	2.50492
chr10	67589763	67590143	clt_27Ac_3-18_bowtie_sorted_peak_2769	25	.	3.14380	4.48568	2.50720
chr10	67609362	67611480	clt_27Ac_3-18_bowtie_sorted_peak_2770	56	.	4.01872	7.70154	5.60301
chr10	67613564	67620376	clt_27Ac_3-18_bowtie_sorted_peak_2771	189	.	5.51400	21.31058	18.90509
chr10	67626446	67626807	clt_27Ac_3-18_bowtie_sorted_peak_2773	24	.	3.06230	4.37383	2.42646
chr10	67632098	67632723	clt_27Ac_3-18_bowtie_sorted_peak_2775	21	.	2.97871	4.06968	2.12425
chr10	67658163	67658805	clt_27Ac_3-18_bowtie_sorted_peak_2780	20	.	2.95150	3.99018	2.04814
chr10	67908634	67909809	clt_27Ac_3-18_bowtie_sorted_peak_2782	98	.	5.35415	12.14157	9.85796
chr10	68813810	68816438	clt_27Ac_3-18_bowtie_sorted_peak_2784	203	.	5.27698	22.80267	20.30099
chr10	69350715	69351372	clt_27Ac_3-18_bowtie_sorted_peak_2785	47	.	3.46470	6.82926	4.75704
chr10	69366973	69375598	clt_27Ac_3-18_bowtie_sorted_peak_2786	106	.	4.96602	12.90554	10.66104
chr10	69387076	69387304	clt_27Ac_3-18_bowtie_sorted_peak_2787	40	.	2.99442	6.08172	4.01172
chr10	69558037	69560430	clt_27Ac_3-18_bowtie_sorted_peak_2788	34	.	2.46708	5.49651	3.46941
chr10	69585745	69586113	clt_27Ac_3-18_bowtie_sorted_peak_2789	30	.	2.81516	5.03646	3.03909
chr10	69582011	69584810	clt_27Ac_3-18_bowtie_sorted_peak_2789	30	.	2.81516	5.03646	3.03909
chr10	69587609	69591024	clt_27Ac_3-18_bowtie_sorted_peak_2790	42	.	3.11919	6.29321	4.23835
chr10	69594327	69595977	clt_27Ac_3-18_bowtie_sorted_peak_2791	28	.	2.52568	4.88678	2.89540
chr10	69601222	69604108	clt_27Ac_3-18_bowtie_sorted_peak_2793	38	.	2.82011	5.94221	3.89994
chr10	70699603	70701256	clt_27Ac_3-18_bowtie_sorted_peak_2794	104	.	3.64886	12.70191	10.46126
chr10	70801931	70801942	clt_27Ac_3-18_bowtie_sorted_peak_2795	12	.	2.34167	3.10251	1.25429
chr10	70806684	70808055	clt_27Ac_3-18_bowtie_sorted_peak_2796	58	.	2.67991	7.95962	5.86741
chr10	70809250	70812141	clt_27Ac_3-18_bowtie_sorted_peak_2797	59	.	2.94339	8.06900	5.94779
chr10	72116373	72118929	clt_27Ac_3-18_bowtie_sorted_peak_2798	188	.	5.49612	21.27768	18.82681
chr10	72131008	72132816	clt_27Ac_3-18_bowtie_sorted_peak_2800	31	.	3.37843	5.19802	3.18200
chr10	72139895	72139969	clt_27Ac_3-18_bowtie_sorted_peak_2801	12	.	2.56955	3.07568	1.21788
chr10	74674092	74675474	clt_27Ac_3-18_bowtie_sorted_peak_2802	60	.	2.97823	8.16606	6.05269
chr10	74962301	74963771	clt_27Ac_3-18_bowtie_sorted_peak_2803	68	.	3.84213	9.00519	6.85252
chr10	74967149	74968223	clt_27Ac_3-18_bowtie_sorted_peak_2804	52	.	3.19693	7.28611	5.20453
chr10	74976116	74981184	clt_27Ac_3-18_bowtie_sorted_peak_2805	319	.	5.54018	34.59307	31.92831
chr10	75140090	75140527	clt_27Ac_3-18_bowtie_sorted_peak_2808	30	.	2.71440	4.98733	3.00407
chr10	75151706	75152240	clt_27Ac_3-18_bowtie_sorted_peak_2809	16	.	2.34343	3.48762	1.60048
chr10	75153589	75154153	clt_27Ac_3-18_bowtie_sorted_peak_2810	118	.	3.74086	14.12833	11.84138
chr10	75155108	75163896	clt_27Ac_3-18_bowtie_sorted_peak_2810	118	.	3.74086	14.12833	11.84138
chr10	75165205	75173366	clt_27Ac_3-18_bowtie_sorted_peak_2811	77	.	3.42942	9.90838	7.70862
chr10	75174520	75175383	clt_27Ac_3-18_bowtie_sorted_peak_2812	22	.	2.51786	4.14053	2.20195
chr10	75177882	75178152	clt_27Ac_3-18_bowtie_sorted_peak_2813	24	.	2.62291	4.45028	2.48930
chr10	75189567	75189672	clt_27Ac_3-18_bowtie_sorted_peak_2816	28	.	3.14982	4.87168	2.88018
chr10	75190967	75191959	clt_27Ac_3-18_bowtie_sorted_peak_2816	28	.	3.14982	4.87168	2.88018
chr10	75225396	75228299	clt_27Ac_3-18_bowtie_sorted_peak_2817	118	.	3.70701	14.16051	11.84443
chr10	75298821	75301173	clt_27Ac_3-18_bowtie_sorted_peak_2818	154	.	4.20723	17.82191	15.44038
chr10	75307437	75309551	clt_27Ac_3-18_bowtie_sorted_peak_2819	68	.	3.65939	8.97587	6.80032
chr10	75322116	75322878	clt_27Ac_3-18_bowtie_sorted_peak_2821	62	.	3.05297	8.38617	6.25067
chr10	75383683	75384900	clt_27Ac_3-18_bowtie_sorted_peak_2823	106	.	3.15850	12.96289	10.68613
chr10	75398742	75399072	clt_27Ac_3-18_bowtie_sorted_peak_2824	219	.	5.31564	24.42324	21.95444
chr10	75400095	75404417	clt_27Ac_3-18_bowtie_sorted_peak_2824	219	.	5.31564	24.42324	21.95444
chr10	75494699	75496083	clt_27Ac_3-18_bowtie_sorted_peak_2825	50	.	2.62300	7.11246	5.00464
chr10	75904388	75906617	clt_27Ac_3-18_bowtie_sorted_peak_2828	287	.	5.48909	31.43995	28.76863
chr10	75908646	75909602	clt_27Ac_3-18_bowtie_sorted_peak_2829	36	.	2.81082	5.64101	3.60408
chr10	75931168	75932292	clt_27Ac_3-18_bowtie_sorted_peak_2830	164	.	4.98778	18.82432	16.40005
chr10	75994560	75994765	clt_27Ac_3-18_bowtie_sorted_peak_2831	33	.	2.36574	5.33727	3.31423
chr10	76369464	76369777	clt_27Ac_3-18_bowtie_sorted_peak_2832	59	.	3.41320	8.11441	5.96881
chr10	76530745	76531270	clt_27Ac_3-18_bowtie_sorted_peak_2834	20	.	2.53368	3.96575	2.03488
chr10	76595594	76598109	clt_27Ac_3-18_bowtie_sorted_peak_2835	70	.	3.30449	9.17584	7.02800
chr10	76620930	76621762	clt_27Ac_3-18_bowtie_sorted_peak_2836	25	.	2.53643	4.52563	2.56279
chr10	76672142	76677026	clt_27Ac_3-18_bowtie_sorted_peak_2838	217	.	4.84151	24.16239	21.74393
chr10	76678108	76681544	clt_27Ac_3-18_bowtie_sorted_peak_2838	217	.	4.84151	24.16239	21.74393
chr10	76682917	76690324	clt_27Ac_3-18_bowtie_sorted_peak_2839	148	.	4.38475	17.18003	14.81089
chr10	76691120	76696506	clt_27Ac_3-18_bowtie_sorted_peak_2839	148	.	4.38475	17.18003	14.81089
chr10	76722134	76722668	clt_27Ac_3-18_bowtie_sorted_peak_2841	52	.	2.65008	7.38031	5.26055
chr10	76761022	76764424	clt_27Ac_3-18_bowtie_sorted_peak_2842	26	.	2.63259	4.60103	2.62823
chr10	76977951	76979120	clt_27Ac_3-18_bowtie_sorted_peak_2843	78	.	2.95943	10.04314	7.83348
chr10	77044117	77045219	clt_27Ac_3-18_bowtie_sorted_peak_2844	99	.	3.01708	12.16558	9.90324
chr10	77046338	77046767	clt_27Ac_3-18_bowtie_sorted_peak_2845	13	.	2.16809	3.22514	1.36720
chr10	77052903	77053292	clt_27Ac_3-18_bowtie_sorted_peak_2846	30	.	2.50743	5.06542	3.05153
chr10	77068353	77070361	clt_27Ac_3-18_bowtie_sorted_peak_2847	140	.	4.00788	16.37568	14.01509
chr10	77084247	77086095	clt_27Ac_3-18_bowtie_sorted_peak_2849	196	.	4.40285	22.12719	19.61831
chr10	77133879	77134482	clt_27Ac_3-18_bowtie_sorted_peak_2850	44	.	3.26169	6.54553	4.47513
chr10	77465166	77465430	clt_27Ac_3-18_bowtie_sorted_peak_2851	60	.	2.74687	8.13657	6.02183
chr10	77466199	77471037	clt_27Ac_3-18_bowtie_sorted_peak_2851	60	.	2.74687	8.13657	6.02183
[truncated: 18,959 more rows]
