# Supplementary material for: Hyperacetylated chromatin domains mark cell type-specific genes and suggest distinct modes of enhancer function
Source: Nat Commun. 2020 Sep 11;11:4544. doi: 10.1038/s41467-020-18303-0 (PMC7486385; doi:10.1038/s41467-020-18303-0)
Supplement: Supplementary file 20 — Supplementary Software 1 [file 41467_2020_18303_MOESM20_ESM.zip › identify_HCD/README]

README identify_HCD.pl

Operating systems can include Mac and Linux
Installed software must include Perl and R 
Script has been tested on Mac OS (v10.14.6 and v10.14) Perl (v5.18.4, v5.18.2) and R (v3.3.2, v3.6.2)  
Script does not require any non-standard hardware

Installation Guide:
- ensure a working version of Perl and R are installed on your Mac or Linux machine. If no version of R or Perl are installed you must install them following the instructions for your OS on their respective websites
- Install time depends on if you have working installations of R/Perl
- Make sure the identify_HCD.pl script lives in the directory with the enhancers.bed file or that you provide the full path to the identify_HCD.pl script

Demo: 

usage: perl identify_HCD.pl <ENHANCERS> <THRESHOLD> <PREFIX> <R>

ENHANCERS = a bed file or narrowPeak file that contains enhancers regions. first three columns must contain chr, start, stop
THRESHOLD = value 0-1, how you are defining hyperacetylated domains, based on the publication we use 0.02
PREFIX = a name to be included on output files
R = 0 = do not create r script, 1 = create and run R script to generate plot file

If you do not provide any arugments to the script, it will print the above usage message.

Example commands:
 
perl identify_HCD.pl Mouse_Erythroid_H3K27Ac_intersected_replicates.bed 0.02 H3K27Ac 1

the above commands will identify HCD using the enchaners.bed file and output the top 2% domains, naming output files with the test_run prefix. Since 1 is being passed in for the R parameter, a Rscript will be generated and a plot will be produced.
expected output files: 
- H3K27Ac.R - Rscript to generate the figure
- H3K27Ac.pdf - the figure generated by the Rscript
- H3K27Ac_HCD.bed - a BED file of all identified HCDs
- H3K27Ac_HCDanno.txt - a text file of all origianl enchaners, sizes, and 0|1 with a 1 designating the enhancer is a HCD


perl identify_HCD.pl Mouse_Erythroid_H3K4Me2_intersected_replicates.bed 0.02 H3K4Me2 1

the above commands will identify HCD using the enchaners.bed file and output the top 2% domains, naming output files with the test_run prefix. Since 1 is being passed in for the R parameter, a Rscript will be generated and a plot will be produced.
expected output files: 
- H3K4Me2.R - Rscript to generate the figure
- H3K4Me2.pdf - the figure generated by the Rscript
- H3K4Me2_HCD.bed - a BED file of all identified HCDs
- H3K4Me2_HCDanno.txt - a text file of all origianl enchaners, sizes, and 0|1 with a 1 designating the enhancer is a HCD

The number of enhancers will impact the runtime. In average cases the run time should be <5min

The BED files that are output of our program will need to be sorted (sort -k1,1 -k2,2n in.bed > in.sorted.bed) and then intersected and merged (using bedtools intersect -wa -wb, then bedtools merge) to reproduce our published HCD list.
