# Supplementary material for: Hyperacetylated chromatin domains mark cell type-specific genes and suggest distinct modes of enhancer function
Source: Nat Commun. 2020 Sep 11;11:4544. doi: 10.1038/s41467-020-18303-0 (PMC7486385; doi:10.1038/s41467-020-18303-0)
Supplement: Supplementary file 20 — Supplementary Software 1 [file 41467_2020_18303_MOESM20_ESM.zip › identify_HCD/H3K4Me2_HCD.bed]

chr9	63863993	63873608
chr6	38288293	38306916
chr19	46110630	46121303
chr6	91058780	91068323
chr4	135405881	135417299
chr11	94848799	94862703
chr16	49870583	49882906
chr11	69564961	69574296
chr7	111055944	111067288
chr12	3278729	3300148
chr6	136795638	136808374
chr3	65754390	65767245
chr2	69654025	69663486
chr6	51411468	51429987
chr5	143574726	143585252
chr6	47537601	47547229
chr9	66194359	66204378
chr8	125065114	125076262
chr8	26705936	26723170
chr6	113019205	113034980
chr4	131576433	131592571
chr16	16982829	16993391
chr18	77939298	77954713
chr12	25387402	25401253
chr17	40942202	40961690
chr17	65951948	65964999
chr7	127984675	128001476
chr19	41867542	41877981
chr3	157689959	157701945
chr4	11115434	11127018
chr9	66754891	66769633
chr19	8781376	8793585
chr10	7669380	7679276
chr6	83398670	83408019
chr17	28959219	28970830
chr4	117145118	117158021
chr4	43969935	43979844
chr5	111263022	111273414
chr6	88673566	88687170
chr18	32695354	32722296
chr8	63440646	63464445
chr14	31937549	31946803
chr4	117501493	117514039
chr7	97275966	97299993
chr5	108291697	108305561
chr9	48138720	48151404
chr13	107796739	107806027
chr15	77798709	77808835
chr1	9762982	9778353
chr4	86309461	86321890
chr19	10087010	10098845
chr1	181473757	181485106
chr6	86024010	86034724
chr17	35970281	35980565
chr17	29624841	29640850
chr2	75533938	75546035
chr17	10504808	10514892
chr5	115220817	115235528
chr12	110027014	110039910
chr5	32769284	32778929
chr9	57604794	57615487
chr1	135966397	135980856
chr19	37624000	37638255
chr3	37444858	37460814
chr18	57048120	57071223
chr11	98764699	98775134
chr5	37078819	37088220
chr9	64018250	64028502
chr1	95693414	95702734
chr15	58711735	58729038
chrX	100669764	100680240
chr2	153167962	153178135
chr2	120386632	120396171
chr16	8666318	8679549
chr13	55310162	55320224
chr11	32140774	32159696
chr4	118851446	118871874
chr7	139956909	139971189
chr14	17074740	17084521
chr16	8828290	8839184
chr11	23973382	23989789
chr3	68805951	68816997
chr3	94905931	94916839
chr11	69726285	69737587
chr8	24136236	24174190
chr11	105039322	105050766
chr2	152625271	152657981
chr19	57431974	57442662
chr8	72871741	72881694
chr1	129668461	129678999
chr4	134478119	134489518
chr9	71003498	71016921
chr13	110470050	110484694
chr11	77988634	77998022
chr5	115774848	115785054
chr1	175254522	175267967
chr1	63156534	63167033
chr8	125555347	125568525
chr4	46459731	46478870
chr15	97670570	97682039
chr2	84637517	84647361
chr3	87708997	87718413
chr1	162228461	162240951
chr15	73002880	73017505
chr14	62256228	62270821
chr3	84269124	84285635
chr1	93434280	93446105
chr11	82653789	82669653
chr9	90135431	90148188
chr11	32184603	32196274
chr6	60768493	60780968
chr5	138037656	138047284
chr11	69388444	69400539
chr16	49795344	49806041
chr9	64653147	64666299
chr4	133303735	133314228
chr8	87487794	87505195
chr8	59988800	60000279
chr18	57072005	57088678
chr15	77578011	77587941
chr10	92622116	92631554
chr7	148313719	148334021
chr10	61793909	61808530
chr3	87941277	87954825
chr11	107268309	107279384
chr2	167450605	167461596
chr17	43152807	43170216
chr14	79689948	79704046
chr1	134256816	134289169
chr13	23535136	23547311
chr5	38895747	38905020
chr3	120960188	120972530
chr14	63368881	63381980
chr12	40752100	40765611
chr1	135025503	135035296
chr7	4690351	4701469
chr4	59200730	59220327
chr19	12078741	12088191
chr6	38860190	38876867
chr14	31828744	31838188
chr4	132063161	132072415
chr5	35314193	35324577
chr15	64208442	64218524
chr7	36335935	36346208
chr1	157253979	157265275
chr17	30744389	30754180
chr1	99546190	99559729
chr14	121763219	121774251
chr5	121664885	121702231
chr5	97339732	97354264
chr3	107120879	107138220
chr10	79726599	79736516
chr13	37916535	37925795
chr14	69934528	69945894
chr3	100282285	100295369
chr17	71633743	71644632
chr4	8612230	8640711
chr2	44888953	44901563
chr8	13199082	13210159
chr4	40790779	40802280
chr5	100398433	100409399
chr19	37276942	37286349
chr11	11698959	11712478
chr11	6367770	6377130
chr15	103065872	103091331
chr15	75729255	75742388
chr17	33845194	33856938
chr5	137727634	137737414
chr4	101318922	101330392
chr7	106738778	106748790
chr1	163176679	163186181
chr17	37001707	37013892
chr1	36968551	36986620
chr3	51136917	51146860
chr1	36989082	37001963
chr9	58500843	58511358
chr8	108128247	108138356
chr9	120019125	120031482
chr2	103795636	103816381
chr11	102211691	102232292
chr3	51217251	51227852
chr15	8998463	9013472
chr2	131028821	131041562
chr13	22110922	22123507
chr11	53833105	53844295
chr10	43310804	43322289
chr3	96064624	96074344
chr7	35162894	35176402
chr2	44953549	44973929
chr12	81910209	81924365
chr11	87561224	87573996
chr10	80836424	80848901
chr5	37121780	37131095
chr14	48133975	48148906
chr10	76682646	76696546
chr5	108693997	108703721
chr2	154614496	154625872
chr12	52917727	52933789
chr2	93285792	93304309
chr11	45663969	45677662
chr11	121292832	121302149
chr3	89190897	89201037
chr10	41961317	41972177
chr4	131610809	131636008
chr2	129022050	129036345
chr2	166524533	166540605
chr11	72499791	72511346
chrX	8847740	8858122
chr3	135487092	135497239
chr11	31767047	31803337
chr2	127188320	127204271
chr4	129007417	129018530
chr4	59540503	59564425
chr12	107260090	107273245
chr1	155593780	155603448
chr18	54580351	54599309
chr12	66064120	66077475
chr2	18872073	18881370
chr11	87858300	87867838
chr4	34496789	34506869
chr2	180426658	180440706
chr4	130260033	130274161
chr14	68329625	68339689
chr18	39640667	39652003
chr15	96283445	96293439
chr7	91025463	91035369
chr13	49056207	49067079
chr17	32244498	32255858
chr3	105596986	105606901
chr2	20880204	20892563
chr3	100481612	100491032
chr12	119533874	119544472
chr12	25327436	25344679
chr7	29160023	29169782
chr9	13626921	13636309
chr13	102313973	102323998
chr16	32607603	32622173
chr2	121852383	121863782
chr10	80154870	80167058
chr8	124420408	124433678
chr6	31346137	31357706
chr8	26723894	26733761
chr9	21759113	21769033
chr4	44173784	44183174
chr2	152608390	152621261
chr9	34912482	34932647
chr10	116577768	116588855
chr1	36144384	36154831
chr8	74936471	74946840
chr7	109390220	109400184
chr8	108317415	108359920
chr5	147053881	147064224
chr4	118705026	118715110
chr5	118926532	118936188
chr13	23771555	23782833
chr2	4477481	4495157
chr7	28231037	28244904
chr5	139853092	139871221
chr6	72045575	72062856
chr11	11734239	11743862
chr5	73576746	73586290
chr1	152941195	152952768
chr6	87531821	87541502
chr9	106784045	106796176
chr11	78879708	78890122
chr11	58725403	58735216
chr7	91797527	91808255
chr4	46399696	46427493
chr15	57710092	57725380
chr5	97423388	97446819
chr16	4551282	4561274
chr3	89220285	89230808
chr13	45601452	45617716
chrX	7412855	7424255
chr12	114059886	114069871
chr13	23659006	23681222
chr1	132609533	132619225
chr10	39842026	39863640
chr17	26071326	26085226
chr14	21513229	21523744
chr1	75132142	75144501
chr5	144278438	144290224
chr7	108001691	108012156
chr17	28826043	28838154
chr5	114420735	114444556
chr19	5792902	5807698
chr11	49014151	49026835
chr11	84674139	84688492
chr10	127771946	127783608
chr2	103731723	103745155
chr9	110431745	110441238
chr17	24333695	24349935
chr4	154284279	154304603
chr5	115517246	115527096
chr8	125215620	125226867
chr14	67609381	67621159
chr2	84548688	84557944
chr1	167692586	167702630
chr9	107873339	107889841
chr1	162716058	162725614
chr11	117683365	117694695
chr6	113638991	113651518
chr18	6759941	6775136
chr10	41527319	41536746
chr6	116297096	116312350
chr1	183072647	183084276
chr13	47189014	47209556
chr2	131314713	131328514
chr18	62318407	62342791
chr5	44593210	44603669
chr7	128003389	128014548
chr9	54544509	54553820
chr14	27345474	27355068
chr2	103629757	103639108
chr16	76363107	76374729
chr9	96157784	96172007
chr10	122622829	122635614
chr16	49852102	49867922
chr11	84631301	84643905
chr5	115500654	115511732
chr18	21438248	21451627
chr11	97299420	97312173
chr3	83836956	83846847
chr9	70522865	70552797
chr17	36130497	36140080
chr17	49566963	49580624
chr6	38807229	38829367
chr10	41977666	41999273
chr2	35177454	35194337
chr11	104294988	104306031
chr15	83248404	83265369
chr6	108777270	108786942
chr7	80689724	80705490
chr7	100019804	100036315
chr9	43038779	43051836
chr5	135661628	135672637
chr13	34417848	34441952
chr6	119956337	119967163
chr7	122970606	122991319
chr6	38795685	38806353
chr2	84775340	84788139
chr8	87354114	87365550
chr3	121945496	121957853
chr7	97205527	97217627
chr7	97189104	97198487
chr13	102529160	102541707
chr2	25862096	25878692
chr11	96798073	96812686
chr3	146066280	146076414
chr19	5719706	5732295
chr2	72809890	72820542
chr19	53257432	53271684
chr11	57457101	57472010
chr16	49767817	49778788
chr7	117911456	117926265
chr11	57821056	57835819
chr11	22740824	22761443
chr5	77374208	77384684
chr11	115366659	115376749
chr7	29357932	29370884
chr7	148742268	148753440
chr10	82446758	82458171
chr2	79092822	79112498
chr8	112386712	112397687
chr13	51737247	51748882
chr1	127322279	127335113
chr4	118957611	118968394
chr13	37943448	37974321
chr9	57484938	57495226
chr16	76312503	76327189
chr1	157880635	157892244
chr13	112263129	112282147
chr17	74682162	74695999
chr16	44136434	44146246
chr1	122152516	122168686
chr15	100241030	100255153
chr12	77466209	77480838
chr7	71076751	71087008
chr15	51814652	51824536
chr8	108378234	108392102
chr5	151456527	151468964
chr14	69918701	69929174
chr7	108463448	108473026
chr13	59862193	59874730
chr2	132071576	132081833
chr8	107842415	107852008
chr17	5502775	5513019
chr2	112101941	112114532
chr3	88935146	88947500
chr2	84571715	84585048
chr1	9786456	9797533
chr11	79880823	79896502
chr11	4992909	5002888
chr3	58217286	58228229
chr9	100976725	100988233
chr11	23991121	24003424
chr15	78231963	78245122
chr7	16628461	16639284
chr8	87223304	87233211
chr5	28641737	28651345
chr11	11625077	11636797
chr6	49157426	49170800
chr14	35483920	35499910
chr13	94070509	94080063
chr5	104194312	104204362
chr1	183135451	183148435
chr19	29137798	29147996
chr5	115459832	115470529
chr1	36124204	36134616
chr5	20548900	20563730
chr17	34252581	34262226
chr2	109117615	109129009
chr10	90626080	90636037
chr18	34671860	34684341
chr15	5185413	5195079
chr2	169950854	169960604
chr19	12645254	12656878
chr7	73253056	73267159
chr5	34913577	34929243
chr17	71531343	71541269
chr7	128016478	128025775
chr19	59404136	59422374
chr11	55281261	55291604
chr9	110554284	110573889
chr9	107975986	107988945
chr3	75752553	75761817
chr5	144391487	144403560
chr14	121750707	121761847
chr16	77013013	77031458
chr8	113815926	113825331
chr11	65581224	65591906
chr14	32972034	32984599
chrX	7538935	7550000
chr6	119967991	119978327
chr5	20444351	20462061
chr19	45514907	45524617
chr1	181729304	181739118
chr6	119980802	119991274
chr5	104164107	104176566
chr5	22931465	22951874
chr9	107464660	107475774
chr6	29642887	29660024
chr10	53786633	53796906
chr11	98599627	98610646
chr11	95193362	95208999
chr9	7824864	7838630
chr5	65192420	65207733
chr17	25222623	25232910
chr9	59135208	59145605
chr2	84677992	84689074
chr12	29487848	29497267
chr10	116539514	116552910
chr8	131208105	131222946
chr16	58656679	58682323
chr4	62171424	62182959
chr6	34420689	34437977
chr9	24946661	24957684
chr5	104180569	104193206
chr4	105986150	106001796
chr11	116475844	116487083
chr8	97506760	97517175
chr6	91105343	91115693
chr14	46269168	46279430
chr4	130216114	130228406
chr8	34488150	34498872
chr11	109325681	109336611
chr15	67000452	67010633
chr3	95461154	95473462
chr18	67399831	67409337
chr3	60301876	60317543
chr4	109136893	109150300
chr7	16983662	16993590
chr8	36649435	36658758
chr12	102313110	102323335
chr12	86302276	86313458
chr8	124804268	124855484
chr7	29737771	29748385
chr13	99577063	99586784
chr1	138027338	138038069
chr9	65964963	65978085
chr8	10994006	11011396
chr6	90655088	90667196
chr11	76647987	76661427
chr1	161972827	161985163
chr4	118776401	118795347
chr8	87422629	87434557
chr6	117854902	117872845
chr18	64636565	64655603
chr8	73357065	73369087
chr15	36569887	36580196
chr1	89516385	89529621
chr10	93343607	93356738
chr18	57025185	57037077
chr18	46673231	46687119
chr6	90566516	90575842
chr12	72930159	72941014
chr11	70458970	70470521
chr11	94172414	94184572
chr12	32785409	32810719
chr5	105946968	105958212
chr14	63738071	63751601
chr11	109469963	109480325
chr4	132083098	132094665
chr4	45533264	45545640
chr6	120779150	120789069
chr11	83103284	83113645
chr16	18423298	18434028
chr14	79914013	79923458
chr10	110599628	110609286
chr11	86550150	86574819
chr14	71017649	71029491
chr18	57131826	57141212
chr1	182734938	182753098
chr5	147041460	147051441
chr1	71139829	71150771
chr4	134417829	134428579
chr7	25148560	25170042
chr8	123008289	123029459
chr4	6368581	6384566
chr9	108239970	108253055
chr19	8966103	8975523
chr7	105318050	105328338
chr5	148240355	148257442
chr3	19085601	19096842
chr4	87444863	87455007
chr4	138746992	138757702
chr11	115664199	115677645
chr3	142539086	142550451
chr10	57829354	57839088
chr12	32729142	32748099
chr2	172843544	172868513
chr1	180257505	180269517
chr17	71604444	71620079
chr8	129106623	129123688
chr13	24891202	24901755
chr2	26763926	26773989
chr6	134865898	134884718
chr4	109075322	109085716
chr13	23829042	23859076
chr11	69658791	69669962
chr6	72327805	72343499
chr10	80596407	80605900
chr2	165701901	165716170
chr1	82827921	82844405
chr13	23620633	23658287
chr3	60372075	60381336
chr15	5087905	5099521
chr11	68930614	68940391
chr13	34397034	34408032
chr16	8718964	8742028
chr7	66482476	66492510
chr11	117637530	117648166
chr8	124470775	124480420
chr3	104434757	104452528
chr11	84925775	84955540
chr2	153345597	153356931
chr17	5490221	5501229
chr13	75843799	75887412
chr10	74975496	74984808
chr4	114760854	114771125
chr1	137907415	137917213
chr18	67728088	67739074
chr2	163461153	163472094
chr4	125773402	125783099
chr11	61769576	61785013
chr9	44140775	44153392
chr17	48586004	48597891
chr1	176099220	176109206
chr14	79878077	79889077
chr3	88751485	88761383
chr17	79741394	79756468
chr4	135726760	135737668
chr15	80636524	80647952
chr11	116431316	116443221
chr5	115714116	115723776
chr16	56067708	56078764
chr5	123581740	123596193
chr8	83015820	83032030
chr2	70654252	70670187
chr7	111001584	111028155
chr1	33680271	33689817
chr1	132627300	132643995
chr14	103740706	103750345
chr16	58513951	58528394
chr14	52808546	52820454
chr7	107605961	107619034
chr11	16848605	16859298
chr11	69221378	69234753
chr12	17543472	17557227
chr10	95019210	95033585
chr6	67214631	67227224
chr7	140886830	140896617
chr8	126494107	126509215
chr7	82729992	82743969
chr6	41634889	41664338
chr4	120679679	120690481
chr16	35762242	35773126
chr15	64133240	64145940
chr15	44288152	44297949
chr4	114723959	114739924
chr6	56848644	56875048
chr5	129505929	129515986
chr5	138695819	138706601
chr15	73572107	73584060
chr5	21846614	21856969
chr5	116469153	116479831
chr1	169308439	169325372
chr9	14177651	14188136
chr1	135690104	135699584
chr11	87538265	87554102
chr3	14874528	14897348
chr9	95453618	95464543
chr11	120090736	120101518
chr16	22254956	22267156
chr8	123058299	123067985
chr1	75205087	75216983
chr7	128110928	128127853
chr1	136310752	136324438
chr15	79511167	79529036
chr15	98431645	98441280
chr1	133417832	133427400
chrX	11573682	11585427
chr10	80316067	80326378
chr17	29568696	29586412
chr3	101962777	101972457
chr4	134314191	134324836
chr5	31513085	31524535
chr15	36707863	36725395
chr17	35131627	35141487
chr3	96051153	96061420
chr2	23416559	23428115
chr2	34653846	34667088
chr15	53029741	53039334
chr13	23588784	23599819
chr1	161160674	161170157
chr6	56737642	56749026
chr14	79928814	79939291
chr11	116701041	116716668
chr18	63842474	63853813
chr11	32162449	32175072
chr9	115208802	115221166
chr17	71552667	71566601
chr10	59335589	59345109
chr7	80675582	80688822
chr8	87896607	87907288
chr5	112704431	112713728
chr2	144087749	144101138
chr11	4438897	4458940
chr5	139672019	139681420
chrX	82817977	82829265
chr8	23968318	23978704
chr19	36997658	37017566
chr7	87336132	87356948
chr17	84579454	84588923
chr13	94261362	94270971
chr16	22850747	22860078
chr3	35820182	35834753
chr17	87838855	87848834
chr3	51027132	51039434
chr11	104402154	104412741
chr3	68838790	68851107
chr10	85483729	85493155
chr12	103210092	103219912
chr5	44609579	44620676
chr2	132510267	132523766
chr19	5840931	5851966
chr13	22124488	22138536
chr18	70726366	70739167
chr1	59004452	59034507
chr2	119441251	119450733
chr11	117657187	117666530
chr1	187273389	187299943
chr13	21835153	21850537
chr13	21806089	21816465
chr9	64668218	64684028
chr4	132925150	132937267
chr13	21867151	21884345
chr18	38083188	38095261
chr6	120614260	120624198
chr17	29167628	29178169
chr8	96701053	96711864
chr13	46810438	46824737
chr16	92691353	92702494
chr6	136745138	136759868
chr10	127526464	127536053
chr2	34601428	34611253
chr17	47727898	47737244
chr11	94867216	94878093
chr9	42904634	42915658
chr3	129580838	129590148
chr7	86412117	86422573
chr6	5235805	5250077
chr16	87697351	87715095
chr5	22046823	22057340
chr14	71100167	71109990
chr8	113442803	113458485
chr8	26299365	26313400
chr15	77660328	77673905
chr8	73139671	73149474
chr8	63426375	63438384
chr15	96110605	96127001
chr18	67599350	67609605
chr11	20529654	20540546
chr8	122433358	122446409
chr16	94789385	94799718
chr15	6653547	6665938
chr19	4553676	4564470
chr13	76147396	76157382
chr11	11584099	11597490
chr9	48164936	48174947
chr2	157852120	157864218
chr7	97221151	97233371
chr11	77873476	77894959
chr6	39365931	39380970
chr13	23520639	23531501
chr14	69870582	69907580
chr2	169969244	169981870
chr9	14166985	14176670
chr13	91595772	91605532
chr9	113838068	113852821
chr5	124888336	124901788
chr3	103602169	103617125
chr9	24286963	24296327
chr19	17407675	17432030
chr9	70497804	70509383
chr11	86163043	86172588
chr12	106263224	106279604
chr11	98440783	98451141
chr6	82959711	82974789
chr11	120484297	120496451
chr6	58588460	58604165
chr3	60275156	60288267
chr10	80031703	80042419
chrX	146980911	147001464
chr2	119418582	119433733
chr13	59913165	59925727
chr10	40014101	40023485
chr1	38052514	38072912
chr18	35712008	35729626
chr3	116560527	116570964
chr1	82810665	82825502
chr18	24359337	24369778
chr11	46247921	46257432
chr13	73603785	73622429
chr12	31588578	31600045
chrX	71205842	71217804
chr4	147411632	147423192
chr19	54013759	54024167
chr19	44366077	44377041
chr1	129995594	130005246
chr5	143812151	143823584
chr3	103582699	103598246
chr12	77760853	77814292
chr11	68871458	68881387
chr8	107819541	107830429
chr3	127588428	127600407
chr11	24021313	24039428
chr15	82166750	82179543
chr11	49053493	49068642
