# Supplementary material for: Hyperacetylated chromatin domains mark cell type-specific genes and suggest distinct modes of enhancer function
Source: Nat Commun. 2020 Sep 11;11:4544. doi: 10.1038/s41467-020-18303-0 (PMC7486385; doi:10.1038/s41467-020-18303-0)
Supplement: Supplementary file 20 — Supplementary Software 1 [file 41467_2020_18303_MOESM20_ESM.zip › identify_HCD/H3K27Ac_HCD.bed]

chr2	72925732	72939549
chr13	107675405	107691184
chr4	46408512	46432124
chr5	143798369	143829557
chr4	154278162	154292144
chr2	34587314	34599505
chr18	57023113	57043609
chr2	38037861	38051992
chr6	39371250	39387155
chr17	85170328	85182233
chr5	68203521	68215259
chr14	62264083	62279307
chr4	114720184	114735702
chr9	48159805	48179658
chr10	36945568	36958065
chr2	167245059	167261406
chr11	61769434	61785254
chr11	95191638	95206050
chr8	26723731	26739002
chr4	130253617	130297538
chr6	82959440	82976428
chr5	139853148	139868139
chr13	23826977	23857695
chr6	58589329	58604363
chr6	119956290	119975539
chr13	21806106	21817827
chr12	54929334	54943161
chr5	97413697	97440569
chr7	116734904	116746980
chr15	36711740	36725564
chr7	142903822	142915824
chr2	44888382	44900991
chr10	40914948	40940441
chr3	60342026	60387123
chr11	29704490	29720243
chr9	90125960	90159492
chr7	97275973	97300018
chr19	59972547	59986547
chr16	32505795	32517563
chr11	86547693	86575254
chr9	70991789	71024646
chr1	36142839	36157960
chr16	90984247	90997558
chr14	47150451	47163091
chr18	24353247	24368811
chr2	31975642	31988793
chr1	194826351	194845248
chr6	38777078	38788613
chr2	25865087	25879980
chr3	60583018	60596337
chr15	66943179	66956735
chr18	67592588	67605328
chr1	196912775	196925194
chr11	11584308	11601174
chr1	176094312	176108842
chr13	57759462	57778823
chr13	21503138	21518539
chr12	3276073	3305226
chr7	128109384	128126606
chr6	34104155	34115742
chr4	144619372	144633903
chr4	131611539	131635485
chr2	93285327	93304527
chr6	55306288	55318594
chr7	59234838	59251041
chr18	68426442	68443914
chr10	116532667	116558940
chr8	126501264	126519193
chr1	9763040	9778461
chr2	44904056	44915689
chr7	142999177	143012232
chr10	20621036	20635462
chr5	65193779	65206283
chr3	95313401	95327754
chr18	10024198	10041128
chr11	11617563	11643950
chr3	37396738	37420929
chr5	50512743	50524315
chr5	97337234	97355219
chr13	94106529	94123413
chr7	148308123	148321251
chr10	40952659	40964955
chr8	124830058	124850345
chr1	136310975	136327702
chr17	49567733	49580622
chr5	64974191	64986092
chr7	29735954	29748527
chr13	93357232	93368827
chr16	49763286	49810974
chr15	103080522	103097725
chr1	38060117	38075597
chr1	136351322	136363028
chr2	152634056	152647581
chr6	41648389	41666934
chr14	48129024	48148930
chr1	182741240	182755505
chr17	71604976	71619851
chr19	24575462	24598374
chr3	153508477	153524957
chr11	120836121	120852994
chr9	64649606	64664869
chr11	31699667	31715245
chr1	161978459	161995306
chr18	32708234	32721590
chr19	32245561	32259326
chr2	62445388	62467861
chr17	5106828	5120131
chr7	139955765	139973311
chr3	68855795	68869951
chr9	63886156	63900766
chr13	24508841	24524730
chr9	50615516	50637350
chr2	132514743	132527001
chr8	87489372	87501647
chr14	69911195	69943813
chr5	20549102	20563455
chr1	36963913	36985504
chr19	36520979	36534112
chr4	8621064	8638140
chr7	148739076	148751665
chr19	46918076	46930583
chr18	64638204	64657526
chr1	133338614	133352250
chr13	22120707	22138005
chr11	82656410	82670627
chr7	123029627	123042178
chr13	21837063	21852483
chr17	43153484	43174307
chr3	14874717	14894542
chr16	36883572	36897630
chr10	41962464	41975464
chr1	183139163	183153144
chr18	34671982	34684440
chr10	53754049	53769503
chr15	80582820	80598496
chr6	116228273	116240903
chr2	79090130	79106141
chr3	103591154	103616764
chr9	96135401	96151427
chr4	109110531	109125657
chr3	60618406	60632624
chr5	104163590	104192887
chr1	190790097	190804362
chr16	49852299	49867232
chr7	116769324	116783042
chr14	63735903	63751483
chrX	39365134	39377831
chr3	98651956	98664577
chr1	135967443	135985353
chr1	158146150	158157903
chr13	110466228	110487003
chr10	93344778	93358012
chr15	66977546	66989206
chr11	30056612	30069329
chr14	79926298	79939134
chr15	35385932	35413084
chr8	122890295	122901878
chr13	34411835	34444488
chr9	108240053	108252801
chr11	78877830	78889940
chr11	85147395	85159131
chr7	25150036	25167263
chr8	108340745	108359376
chr11	32135250	32177053
chr9	66192496	66204657
chr11	6485349	6497603
chr18	60674558	60687394
chr8	24137970	24173541
chr16	11599046	11617235
chr13	96439283	96459899
chr11	4474309	4487618
chr10	30459424	30489843
chr7	97220887	97235755
chr1	89848814	89867293
chr2	160476273	160488827
chr12	32722257	32748031
chr4	131576322	131600025
chr5	22040798	22057659
chr10	43338424	43353922
chr10	94385580	94398458
chr6	17682884	17701964
chr13	59911464	59926664
chr13	36287570	36303298
chr1	77284971	77299172
chr3	135487569	135499636
chr9	21357823	21373500
chr3	35816075	35833808
chr10	42230480	42260994
chr9	58500656	58514151
chr13	73576207	73589601
chr17	12362918	12381937
chr10	39839795	39862925
chr8	63426417	63438549
chr13	21868202	21883914
chr11	77873310	77889418
chr9	70676681	70691867
chrX	7541558	7554075
chr12	80703689	80716142
chr15	53021000	53044120
chr19	45512007	45524429
chr13	34395892	34409166
chr6	30091161	30102987
chr2	131030721	131045216
chr3	104431626	104451397
chr1	122152725	122169183
chr16	76310609	76336813
chr14	69890848	69909198
chr17	29572389	29587299
chr5	118925648	118941587
chr12	12493015	12506975
chr3	60401002	60413098
chr16	77013308	77031253
chr2	35177906	35194028
chr2	172856478	172868154
chr11	48894131	48906513
chr1	186464645	186476886
chr6	28164737	28195300
chr4	140710071	140722499
chr6	32787491	32808754
chr19	37023590	37046379
chr19	32547649	32563669
chr16	58493689	58506995
chr3	37441265	37468397
chr2	152610725	152625876
chr14	32972762	32984552
chr5	37064723	37079750
chr13	59889908	59901794
chr9	14165785	14180200
chr8	125060466	125075802
chr17	50149359	50176219
chr13	33054525	33080401
chr11	109405915	109422894
chr5	114420860	114441610
chr11	45613616	45625513
chr6	38839649	38853563
chr7	97205371	97219827
chr6	38857138	38876710
chr6	56847247	56864704
chr3	37381084	37393622
chr1	82815621	82839655
chr4	33545741	33573889
chr10	60580950	60593171
chr13	110429175	110444962
chr7	63262594	63276583
chr11	95661167	95673781
chr15	35414241	35429852
chr15	79511955	79527170
chr4	59536330	59554321
chr15	58708723	58724046
chr2	169972182	169985680
chr16	58511102	58523273
chr19	29136160	29148389
chr5	144392673	144410045
chr13	36169392	36186310
chr18	60658377	60672505
chr16	87703245	87715461
chr13	91594288	91605964
chr3	127588537	127600859
chr11	121403568	121415087
chr5	35220298	35247586
chr1	93434489	93447136
chr2	103725654	103743109
chr11	44313967	44329240
chr4	118859594	118871599
chr15	73004104	73015932
chr1	152935056	152952837
chr10	43384304	43396562
chr9	113839238	113857250
chr7	107603963	107621395
chr11	84908967	84948643
chr19	37304903	37318011
chr13	35763534	35778891
chr14	79690394	79703884
chr15	8707650	8720390
chr3	40966233	40983958
chr3	153460447	153473530
chr10	94370527	94383949
chr7	91790954	91811549
chr1	23283494	23297057
chr2	70659562	70671543
chr18	70711736	70733789
chr6	90653740	90666891
chr17	33844857	33857994
chr7	110987527	111030698
chr2	37394721	37409327
chr8	112377101	112396315
chr17	40939743	40956678
chr14	47857325	47869170
chr3	60298941	60314112
chr15	44288166	44300133
chr5	121680381	121702001
chr13	23620790	23683452
chr10	57823992	57840551
chr16	35799401	35813380
chr11	31727114	31749173
chr8	47621435	47637947
chr9	70541918	70556824
chr12	32777791	32811473
chr19	17384228	17422205
chr18	21429154	21451602
chr12	70834628	70846482
chr16	8743170	8756101
chr2	78717161	78729396
chr3	19080636	19092502
chr15	57709979	57725312
chr8	63439920	63464496
chr2	33692905	33721629
chr16	49832114	49850829
chr11	86469086	86490400
chr15	36569644	36582226
chr1	59004198	59034791
chr9	63914611	63927517
chr1	89600197	89613415
chr18	21395305	21419122
chr3	60273352	60289027
chr15	58415636	58430274
chr5	130443128	130457986
chr9	50724670	50739713
chr6	72045627	72061535
chr9	70760874	70778032
chr11	4900743	4912862
chr7	104099283	104111473
chr3	66283289	66301025
chr17	48584952	48596595
chr13	73602849	73622926
chr19	37624902	37637149
chr2	27828362	27843659
chr1	169309986	169324898
chr11	32184597	32196277
chr10	20974219	20993120
chr13	94145841	94170486
chr3	152411668	152426641
chr6	57692001	57721396
chr2	121056842	121069158
chr17	71632538	71644450
chr9	64632811	64647572
chr17	26643987	26656312
chr1	33679715	33692387
chr6	108471844	108486721
chr8	122433622	122445361
chr13	94191390	94203713
chr11	96790905	96812684
chr2	34654522	34669478
chr18	85048352	85062191
chr6	57722158	57739689
chr6	67105718	67119032
chr2	164571005	164592823
chr15	100240317	100253385
chr19	56008693	56021458
chr18	32695074	32707464
chr15	58753791	58766303
chr8	108319593	108333434
chr10	108014855	108028247
chr2	69823971	69844510
chr10	82474246	82486761
chr18	57047752	57070885
chr11	84631821	84643896
chr19	4551488	4574931
chr4	118698382	118716425
chr8	87243537	87258648
chr14	71096592	71121269
chr6	5095531	5113883
chr2	129044546	129069975
chr16	58655995	58674384
chr8	83012521	83029090
chr11	11602058	11616738
chr15	83251778	83265414
chr6	91105424	91117741
chr17	28957254	28973698
chr6	29644269	29656079
chr19	46973487	46997920
chr9	99150443	99162457
chr13	46810434	46824488
chr13	75850889	75887426
chr9	98202759	98218403
chr4	46455452	46472365
chr17	71578171	71591857
chr19	24600839	24613673
chr13	37942908	37971876
chr6	5229014	5243833
chr11	102220447	102239398
chr7	63246620	63261790
chr3	75717471	75730812
chr12	31580822	31598686
chr1	73080832	73095433
chr9	96152627	96171928
chr1	175254507	175266797
chr1	163816883	163829559
chr4	109136664	109149690
chr5	34905681	34922512
chr12	77767446	77784371
chr6	149135949	149150281
chr17	63657760	63674548
chr1	134261267	134279737
chr12	80002566	80017504
chr1	183172810	183193434
chr19	55353227	55366600
chr7	117913939	117925912
chr18	62318806	62331072
chr15	5084208	5096280
chr4	6328681	6348323
chr4	151327319	151342152
chr11	57763771	57777182
chr7	135427642	135446110
chr12	52935226	52949247
chr7	127991956	128031154
chr13	45613185	45627941
chr13	47196611	47209785
chr9	66021167	66036137
chr15	8998901	9013453
chr11	24025590	24039631
chr5	105987411	106006691
chr11	4430536	4459912
chr18	67708362	67739125
chr10	17307075	17322202
chr4	87444543	87456924
chr11	30892769	30910767
chr9	70513477	70531787
chr17	12392217	12406061
