# Supplementary material for: Hyperacetylated chromatin domains mark cell type-specific genes and suggest distinct modes of enhancer function
Source: Nat Commun. 2020 Sep 11;11:4544. doi: 10.1038/s41467-020-18303-0 (PMC7486385; doi:10.1038/s41467-020-18303-0)
Supplement: Supplementary file 20 — Supplementary Software 1 [file 41467_2020_18303_MOESM20_ESM.zip › identify_HCD/H3K4Me2_HCDannot.txt]

chr	start	stop	size	isHCD
chrX	146900542	146903128	2586	0
chr7	148127005	148128603	1598	0
chr17	36406715	36411109	4394	0
chrX	156034716	156036534	1818	0
chr2	150728363	150731506	3143	0
chr1	88154799	88155422	623	0
chr6	67118064	67120980	2916	0
chr15	61923359	61924582	1223	0
chr8	70729271	70731506	2235	0
chr6	136465425	136471963	6538	0
chr6	31592243	31593115	872	0
chr2	48668247	48672313	4066	0
chr8	83533731	83540249	6518	0
chr19	6116429	6119306	2877	0
chr13	37445984	37446557	573	0
chr6	142864414	142865009	595	0
chr17	24625280	24626221	941	0
chr3	79041336	79041935	599	0
chr5	21151057	21153472	2415	0
chr17	83711720	83712001	281	0
chr10	18929560	18929908	348	0
chr13	20885384	20887545	2161	0
chr5	29903608	29906842	3234	0
chr10	42220444	42227147	6703	0
chr5	64771750	64774174	2424	0
chr8	125502742	125502822	80	0
chr18	63362941	63365682	2741	0
chr11	32597343	32598068	725	0
chr13	44934980	44936223	1243	0
chr8	120383674	120384085	411	0
chr4	53171160	53173202	2042	0
chr8	107733255	107734034	779	0
chr5	43439098	43439900	802	0
chr7	124550027	124550229	202	0
chr2	77477938	77479834	1896	0
chr4	131939576	131939976	400	0
chr1	182124738	182126901	2163	0
chrX	90930448	90931020	572	0
chr8	125302589	125303561	972	0
chr4	140461118	140462770	1652	0
chr19	53881961	53885354	3393	0
chr18	30431860	30434387	2527	0
chr13	44793016	44793287	271	0
chrX	103366375	103367430	1055	0
chr14	20746958	20747750	792	0
chr15	9426287	9427078	791	0
chr16	32515886	32517634	1748	0
chr15	96396974	96398046	1072	0
chr6	117836758	117841394	4636	0
chr9	63863993	63873608	9615	1
chr2	91771412	91773494	2082	0
chr13	104819305	104820484	1179	0
chr14	79706141	79708646	2505	0
chr13	12486211	12489367	3156	0
chr19	37215726	37217253	1527	0
chr2	91796868	91799759	2891	0
chr2	71112109	71112762	653	0
chr9	120510535	120512049	1514	0
chr8	3259834	3260900	1066	0
chr2	118998653	118999320	667	0
chr10	12661356	12661533	177	0
chr3	153661621	153662998	1377	0
chr12	80457387	80457576	189	0
chr5	36921876	36925921	4045	0
chr13	109087126	109088284	1158	0
chr13	93122803	93127541	4738	0
chr11	60248769	60249036	267	0
chr5	37846801	37849661	2860	0
chr5	97366524	97369640	3116	0
chr18	36487606	36488826	1220	0
chr7	80520035	80520935	900	0
chr17	24805550	24809643	4093	0
chr15	84550250	84550971	721	0
chr16	89774109	89774854	745	0
chr1	36602498	36604646	2148	0
chr16	94861457	94861678	221	0
chr7	19510606	19511535	929	0
chr4	110023603	110024818	1215	0
chr6	129014645	129015259	614	0
chr12	112400420	112401304	884	0
chr5	75730090	75730351	261	0
chr5	124163682	124164374	692	0
chr10	109892443	109893316	873	0
chr16	13866331	13866600	269	0
chr6	31109517	31109748	231	0
chr5	144437480	144440239	2759	0
chr5	22062066	22065196	3130	0
chr11	8528703	8529356	653	0
chr6	53930142	53932051	1909	0
chr4	118238831	118243154	4323	0
chr5	36953576	36954176	600	0
chr11	22693104	22694640	1536	0
chr1	10025857	10031387	5530	0
chr3	83090944	83091220	276	0
chr9	88614859	88615546	687	0
chr11	96975920	96977285	1365	0
chr4	59458096	59458815	719	0
chr3	127201122	127202504	1382	0
chr7	25964281	25967202	2921	0
chrX	139445091	139449693	4602	0
chr16	57130183	57131324	1141	0
chr2	72123095	72126703	3608	0
chr1	53007868	53010336	2468	0
chr11	53300418	53301092	674	0
chr12	120075115	120075677	562	0
chr7	125426580	125427092	512	0
chr6	115468059	115470060	2001	0
chr16	97139072	97142557	3485	0
chr1	172549816	172550826	1010	0
chr4	15191787	15200980	9193	0
chr2	133250654	133258881	8227	0
chr3	107864260	107864529	269	0
chr11	85337337	85338214	877	0
chr10	111031576	111034128	2552	0
chr13	24592728	24595359	2631	0
chr5	92243000	92244103	1103	0
chr3	60397056	60397397	341	0
chr18	82990905	82992050	1145	0
chr12	101948247	101950457	2210	0
chr3	27187877	27188090	213	0
chr18	55130671	55130882	211	0
chr17	43369787	43370159	372	0
chr1	64752028	64753878	1850	0
chr6	17979944	17982059	2115	0
chr16	29578666	29581920	3254	0
chr4	102895484	102896035	551	0
chr12	10397037	10399517	2480	0
chr9	21117690	21119990	2300	0
chr6	30234267	30234482	215	0
chr4	94826707	94829500	2793	0
chr9	14848434	14850531	2097	0
chr2	116798076	116798695	619	0
chr19	37777015	37777268	253	0
chr8	126534557	126537017	2460	0
chr3	61213652	61214193	541	0
chr18	54554233	54554598	365	0
chr6	113322614	113324364	1750	0
chr2	43601173	43601622	449	0
chr8	4226603	4227216	613	0
chr7	112899445	112901079	1634	0
chr11	95548469	95551422	2953	0
chr1	74646576	74648456	1880	0
chr8	127180707	127187792	7085	0
chr18	65958984	65963955	4971	0
chr7	107965812	107966285	473	0
chr6	38288293	38306916	18623	1
chr11	49426986	49427215	229	0
chr1	75151198	75151692	494	0
chr1	59693149	59693930	781	0
chr8	71316492	71319497	3005	0
chr2	103904109	103904868	759	0
chr13	55253911	55254285	374	0
chr8	42324193	42331190	6997	0
chr7	134835044	134835509	465	0
chr8	113917238	113918099	861	0
chr4	71858115	71863708	5593	0
chr10	126477908	126480148	2240	0
chr16	38341556	38342728	1172	0
chr10	66363608	66364976	1368	0
chr1	172212462	172213294	832	0
chr4	120698233	120698618	385	0
chr11	22776475	22777512	1037	0
chr13	73672363	73675535	3172	0
chr13	35824138	35825921	1783	0
chr6	86022081	86022284	203	0
chr9	21031199	21032657	1458	0
chr1	193006226	193007985	1759	0
chr4	25207454	25209715	2261	0
chr10	99986884	99988628	1744	0
chr5	140266810	140273619	6809	0
chr2	84971157	84971817	660	0
chr11	116058664	116061503	2839	0
chr1	157727751	157728093	342	0
chr9	31739220	31739502	282	0
chr19	46110630	46121303	10673	1
chr6	48976451	48977067	616	0
chr17	88939435	88939872	437	0
chr9	54797878	54802541	4663	0
chr5	74712704	74716108	3404	0
chr11	68907815	68914367	6552	0
chr5	123181524	123182929	1405	0
chr2	31701289	31702308	1019	0
chr10	98382002	98383538	1536	0
chr3	86599695	86607040	7345	0
chr8	89405175	89409744	4569	0
chr5	151270839	151271381	542	0
chr16	38742050	38743248	1198	0
chr18	61265607	61265928	321	0
chr4	98859608	98862294	2686	0
chr11	26109787	26111691	1904	0
chr1	82729439	82730089	650	0
chr2	76052832	76053590	758	0
chr3	51530675	51533779	3104	0
chr19	45250789	45251539	750	0
chr13	34922016	34923271	1255	0
chr11	117060893	117061398	505	0
chr8	71642890	71646303	3413	0
chr10	20624123	20628606	4483	0
chr7	118050545	118050696	151	0
chr13	102431338	102432198	860	0
chr6	113326225	113330851	4626	0
chrX	50589019	50589889	870	0
chr1	37944372	37949692	5320	0
chr10	10115700	10116175	475	0
chr1	165859044	165862722	3678	0
chr3	9619982	9620525	543	0
chr5	35222822	35225413	2591	0
chr15	78148657	78149841	1184	0
chr7	135393571	135393761	190	0
chr7	19542872	19543993	1121	0
chr15	93100806	93101357	551	0
chr3	103662703	103666221	3518	0
chr12	57796340	57797005	665	0
chr10	39964205	39967920	3715	0
chr13	41580418	41583137	2719	0
chr15	57783095	57783632	537	0
chr6	21735246	21735512	266	0
chr13	34411831	34416476	4645	0
chrY	345739	348409	2670	0
chr10	114758931	114759187	256	0
chr17	26903831	26905265	1434	0
chr14	55511555	55515206	3651	0
chr7	29824556	29826056	1500	0
chr14	50402785	50403105	320	0
chr5	136577926	136578755	829	0
chr2	92884793	92887034	2241	0
chr11	4436668	4437154	486	0
chr4	134429736	134430250	514	0
chr5	7344320	7344879	559	0
chr1	134941769	134944196	2427	0
chr1	64727583	64729086	1503	0
chr5	111180865	111182615	1750	0
chr1	191654426	191656102	1676	0
chr6	49758010	49758232	222	0
chr3	83957981	83960536	2555	0
chr16	18819884	18820349	465	0
chr2	119901954	119902156	202	0
chr3	87826359	87827519	1160	0
chr3	79797176	79800939	3763	0
chr7	111068105	111068283	178	0
chr4	141322202	141324623	2421	0
chr11	20377333	20377894	561	0
chr3	37603693	37604287	594	0
chr13	55670609	55673866	3257	0
chr2	125732907	125734117	1210	0
chr1	183767479	183774710	7231	0
chr17	27074401	27078779	4378	0
chr10	33957930	33959436	1506	0
chr5	8807224	8807575	351	0
chr19	42649606	42650236	630	0
chr6	124674278	124675378	1100	0
chr7	87946555	87949152	2597	0
chr6	91058780	91068323	9543	1
chr6	48503983	48505858	1875	0
chr16	96151082	96151255	173	0
chr4	97557759	97558304	545	0
chr15	34995485	34997681	2196	0
chr18	67977102	67978804	1702	0
chr11	59077043	59078126	1083	0
chr13	12504170	12504946	776	0
chr7	6098473	6098975	502	0
chrX	101395099	101396511	1412	0
chr15	31468832	31473185	4353	0
chr7	73279091	73283910	4819	0
chrX	11699883	11700565	682	0
chr2	126962750	126963277	527	0
chr14	37780822	37782843	2021	0
chr9	81756681	81757991	1310	0
chr11	6467829	6469083	1254	0
chr18	13945569	13947944	2375	0
chr14	55194224	55194691	467	0
chr10	43986546	43989918	3372	0
chr15	98361568	98365810	4242	0
chr3	14999821	15001078	1257	0
chr17	9060408	9061477	1069	0
chr5	101064273	101068951	4678	0
chr7	19904031	19906016	1985	0
chr2	157992164	157993386	1222	0
chr2	33514561	33514968	407	0
chr13	81490217	81491817	1600	0
chr12	33029837	33030636	799	0
chr12	70868757	70868966	209	0
chr10	128257030	128261525	4495	0
chr8	125462687	125462968	281	0
chr13	34181016	34181467	451	0
chr7	74788415	74792478	4063	0
chr9	83935571	83936364	793	0
chr2	174235374	174236175	801	0
chrX	11208442	11209477	1035	0
chr2	143997990	143999731	1741	0
chr11	78479896	78480329	433	0
chr14	63789318	63790910	1592	0
chr5	151400772	151402492	1720	0
chr6	17683477	17686044	2567	0
chr7	121705705	121707063	1358	0
chr1	169198452	169202608	4156	0
chr19	45618682	45619943	1261	0
chr11	104457764	104458033	269	0
chr6	88850901	88858298	7397	0
chr7	52436781	52438275	1494	0
chr5	130005792	130009434	3642	0
chr6	128385939	128390644	4705	0
chr2	118213363	118217195	3832	0
chr5	15440289	15440991	702	0
chr13	94137672	94137934	262	0
chr4	32049179	32054369	5190	0
chr16	10540903	10547146	6243	0
chr18	67764614	67771910	7296	0
chr2	44775990	44776285	295	0
chr1	132444426	132445468	1042	0
chr11	83476939	83477104	165	0
chr18	21401226	21403528	2302	0
chr8	73836752	73838941	2189	0
chr1	87497424	87498745	1321	0
chr9	45750297	45751841	1544	0
chr4	19959505	19960742	1237	0
chr5	33988137	33996900	8763	0
chr1	141052904	141053136	232	0
chr2	69721135	69725042	3907	0
chr13	100969226	100972889	3663	0
chr10	58727438	58729074	1636	0
chr13	24635232	24635897	665	0
chr3	106347511	106352944	5433	0
chr7	87158627	87158881	254	0
chr2	22907686	22908202	516	0
chr11	80631814	80632035	221	0
chr3	144247084	144249198	2114	0
chr16	4682504	4686229	3725	0
chr19	3986555	3986729	174	0
chr3	153647884	153648198	314	0
chr2	59874555	59876677	2122	0
chr11	98697418	98699018	1600	0
chr14	26353263	26356691	3428	0
chr13	56260688	56260869	181	0
chr8	71700322	71700782	460	0
chr16	92475183	92476573	1390	0
chr10	74769675	74770234	559	0
chr17	29616825	29617903	1078	0
chr11	75558974	75559765	791	0
chr15	38397936	38404079	6143	0
chr19	7396173	7396879	706	0
chr9	106312985	106315171	2186	0
chr9	108974563	108977790	3227	0
chr11	62366543	62369263	2720	0
chr4	135405881	135417299	11418	1
chr7	133613835	133620447	6612	0
chr14	71164620	71168293	3673	0
chr3	84998919	84999751	832	0
chr9	32148343	32149144	801	0
chr1	134929253	134931296	2043	0
chr5	46317413	46317763	350	0
chr7	30767505	30771386	3881	0
chr5	101274204	101276089	1885	0
chr2	38780097	38783483	3386	0
chr13	69137933	69138195	262	0
chr15	79569957	79573952	3995	0
chr3	79366052	79366794	742	0
chr12	86559486	86562488	3002	0
chr17	43024245	43024743	498	0
chr8	26322246	26322784	538	0
chr11	32419214	32419718	504	0
chr7	30978131	30980937	2806	0
chr10	19568930	19571810	2880	0
chr16	10814693	10815170	477	0
chr2	30943230	30943793	563	0
chr17	36637228	36637537	309	0
chr6	89488062	89488672	610	0
chr12	71027668	71028187	519	0
chr17	40930577	40932058	1481	0
chr10	12530875	12535171	4296	0
chr14	23043912	23044145	233	0
chr7	106282323	106283045	722	0
chr10	77481573	77482010	437	0
chr3	37537666	37541149	3483	0
chr13	67273423	67274992	1569	0
chr4	106628548	106629266	718	0
chr2	26357110	26360045	2935	0
chr17	26674406	26675662	1256	0
chr5	125747727	125748559	832	0
chr1	179546457	179547112	655	0
chr17	41040414	41040792	378	0
chr6	123072845	123074895	2050	0
chr16	10192495	10193833	1338	0
chr7	108190701	108191032	331	0
chr11	49794149	49800119	5970	0
chr4	80556559	80558313	1754	0
chr2	104572316	104572504	188	0
chr13	103568925	103569298	373	0
chr9	69167673	69168231	558	0
chr18	35638660	35638820	160	0
chr4	151115191	151116980	1789	0
chr1	59228596	59229003	407	0
chr7	121187223	121187803	580	0
chr19	45154217	45154850	633	0
chr3	151500413	151500697	284	0
chr14	54254276	54254459	183	0
chr8	86706738	86708261	1523	0
chr2	120236054	120238720	2666	0
chr12	85574543	85574928	385	0
chr4	126104658	126108190	3532	0
chr3	68924555	68932654	8099	0
chr3	22030142	22030558	416	0
chr18	76194305	76195152	847	0
chr3	28161044	28164370	3326	0
chr19	12098893	12099174	281	0
chr4	154861820	154869250	7430	0
chr17	71517182	71517969	787	0
chr17	36046007	36047408	1401	0
chr5	122109494	122112749	3255	0
chr9	54433554	54436722	3168	0
chr3	36430773	36431510	737	0
chr5	93655881	93656896	1015	0
chr1	186059687	186060010	323	0
chr15	75472054	75473955	1901	0
chr9	56483040	56483803	763	0
chr9	108498912	108500424	1512	0
chr1	181788755	181789725	970	0
chr11	77928010	77930719	2709	0
chr12	70352170	70352400	230	0
chr1	172184989	172186138	1149	0
chr7	123474875	123480455	5580	0
chr9	36531862	36535536	3674	0
chr18	80390083	80391314	1231	0
chrX	155691558	155696301	4743	0
chr11	94232212	94232513	301	0
chr7	126412580	126415404	2824	0
chr12	77518249	77519003	754	0
chr5	34037867	34038497	630	0
chr9	40076746	40077237	491	0
chr16	73835512	73836668	1156	0
chr7	104490201	104490648	447	0
chr19	6913951	6916061	2110	0
chr8	114452759	114458398	5639	0
chr7	54100247	54103207	2960	0
chr16	18418006	18422480	4474	0
chr6	41493650	41494004	354	0
chr7	25235516	25235953	437	0
chr7	142782905	142792088	9183	0
chr15	85464158	85466499	2341	0
chr8	88269041	88269461	420	0
chr13	114225112	114225840	728	0
chr15	76142420	76142751	331	0
chr4	25171828	25171966	138	0
chr1	127456021	127458924	2903	0
chr13	42962025	42962603	578	0
chr19	11819949	11820835	886	0
chr18	82752822	82754095	1273	0
chr7	4444350	4444734	384	0
chr3	144342133	144342830	697	0
chr1	130016538	130018465	1927	0
chr1	153438164	153438936	772	0
chr13	112136115	112136840	725	0
chr18	23982169	23983275	1106	0
chr13	43011664	43012343	679	0
chr3	51873044	51874858	1814	0
chr17	45766577	45767885	1308	0
chrX	159339062	159340953	1891	0
chr4	46455547	46456036	489	0
chr16	44392158	44392699	541	0
chr15	36808657	36809403	746	0
chr9	62780166	62781850	1684	0
chr9	95757216	95759876	2660	0
chr12	80485751	80486104	353	0
chr17	33528941	33532625	3684	0
chr15	55382181	55383191	1010	0
chr9	23027021	23028200	1179	0
chr17	35240302	35243384	3082	0
chr2	153384106	153384748	642	0
chr15	38382590	38382873	283	0
chr11	116133063	116136506	3443	0
chr2	156829310	156833615	4305	0
chr14	47797519	47798037	518	0
chr6	142763052	142763351	299	0
chr17	25965260	25972059	6799	0
chr8	36561658	36562404	746	0
chr15	61959261	61960605	1344	0
chr9	98202695	98203996	1301	0
chr18	35277535	35281382	3847	0
chr2	131343741	131345358	1617	0
chr7	56132563	56138840	6277	0
chr7	135429889	135434873	4984	0
chr14	75415594	75417199	1605	0
chr16	89675650	89675920	270	0
chr6	38899493	38900960	1467	0
chr17	56272031	56274545	2514	0
chr17	25375939	25378597	2658	0
chr10	80562679	80563588	909	0
chr11	94848799	94862703	13904	1
chr6	88143486	88144559	1073	0
chr19	31944618	31945064	446	0
chr7	108534227	108534464	237	0
chr11	77056423	77056602	179	0
chr9	21024887	21026562	1675	0
chr3	152064542	152065872	1330	0
chr9	77840254	77843961	3707	0
chr2	30247168	30249703	2535	0
chr7	120228899	120229063	164	0
chr8	88015991	88017936	1945	0
chr10	87799132	87799615	483	0
chr7	108016076	108017363	1287	0
chr9	107276702	107278074	1372	0
chr7	105488723	105491312	2589	0
chr14	27445716	27446469	753	0
chr9	63890696	63899772	9076	0
chr3	103187055	103187792	737	0
chr11	114795337	114795744	407	0
chr5	115529245	115529830	585	0
chr10	50421017	50422833	1816	0
chr14	21418150	21420521	2371	0
chr13	73563512	73563801	289	0
chr8	33049629	33050734	1105	0
chr1	59649325	59650108	783	0
chr17	44870491	44875443	4952	0
chr3	144765088	144765265	177	0
chr12	118499111	118499903	792	0
chr17	71657144	71661616	4472	0
chr12	58312091	58314264	2173	0
chr4	131466366	131467246	880	0
chr7	125727677	125728628	951	0
chr5	115762126	115764135	2009	0
chr16	16994211	16994494	283	0
chr13	21490282	21495528	5246	0
chr19	42160004	42161106	1102	0
chr8	124984083	124984960	877	0
chr7	88049210	88050416	1206	0
chr12	101120453	101124732	4279	0
chr16	94444483	94445356	873	0
chrX	45245190	45245634	444	0
chr12	85563122	85564395	1273	0
chr10	24647773	24648320	547	0
chr10	82376033	82376875	842	0
chr4	147188248	147189078	830	0
chr17	56213296	56215239	1943	0
chr9	50341157	50342306	1149	0
chr4	142731579	142732313	734	0
chr6	87965570	87966512	942	0
chr3	157243081	157244373	1292	0
chr17	41014345	41018373	4028	0
chr3	153380534	153389177	8643	0
chr7	4086610	4090563	3953	0
chr6	28585244	28586362	1118	0
chr4	32706368	32707144	776	0
chr4	14790542	14793713	3171	0
chr2	102903358	102903532	174	0
chr15	58215273	58215446	173	0
chr10	60953850	60955391	1541	0
chr13	52318583	52318929	346	0
chr13	99688032	99688374	342	0
chr7	20236382	20237289	907	0
chr3	84216343	84218402	2059	0
chr7	26442585	26445661	3076	0
chr9	7570537	7572527	1990	0
chr10	44329032	44329459	427	0
chr9	74823310	74824663	1353	0
chr1	64655051	64657095	2044	0
chr2	132423145	132423721	576	0
chr15	88580413	88585597	5184	0
chr6	86430241	86430999	758	0
chr1	140054925	140056018	1093	0
chr10	75259771	75261803	2032	0
chr16	49870583	49882906	12323	1
chr5	64215488	64216639	1151	0
chr14	121434297	121436322	2025	0
chr5	115453124	115453618	494	0
chr11	51729523	51730667	1144	0
chr2	167466989	167467317	328	0
chr11	69615966	69618035	2069	0
chr19	56636837	56637434	597	0
chr1	173340925	173343666	2741	0
chr2	181153462	181157515	4053	0
chr9	50259978	50261181	1203	0
chr3	95160567	95161612	1045	0
chr12	58472936	58473301	365	0
chr9	94591794	94593397	1603	0
chr3	40696080	40699429	3349	0
chr5	93103938	93105340	1402	0
chr11	69564961	69574296	9335	1
chr5	115108076	115108420	344	0
chr2	38370123	38370432	309	0
chr8	107088531	107088839	308	0
chr7	103361246	103362127	881	0
chr14	121724305	121724946	641	0
chr2	27954233	27957923	3690	0
chr6	120861210	120867881	6671	0
chr17	45611506	45612201	695	0
chr12	85640020	85640751	731	0
chr16	43364015	43364196	181	0
chr17	6172481	6173075	594	0
chr7	46843578	46844521	943	0
chr7	111055944	111067288	11344	1
chr13	64025259	64025976	717	0
chr12	3278729	3300148	21419	1
chr8	126320892	126323026	2134	0
chr1	145585618	145589203	3585	0
chr17	51970720	51973499	2779	0
chr4	42890048	42895810	5762	0
chr13	43304035	43305097	1062	0
chr12	88196511	88196975	464	0
chr17	21586428	21589408	2980	0
chr1	43556857	43557703	846	0
chr7	19984763	19985375	612	0
chr2	25826250	25826435	185	0
chr5	64493506	64494559	1053	0
chr9	106628902	106629844	942	0
chr5	44165897	44166636	739	0
chr10	43715967	43716634	667	0
chr2	144208100	144209168	1068	0
chr11	68697201	68698772	1571	0
chr11	102876856	102879116	2260	0
chr17	40904191	40904860	669	0
chr15	79100564	79101892	1328	0
chr3	109126769	109127016	247	0
chr3	51849493	51851445	1952	0
chr14	76185436	76188295	2859	0
chr19	42163309	42166702	3393	0
chr17	24843076	24845920	2844	0
chr9	64832181	64833974	1793	0
chr4	129928419	129931124	2705	0
chr15	36529760	36530531	771	0
chr5	144307865	144312736	4871	0
chr9	121791120	121791597	477	0
chr2	90779829	90787666	7837	0
chr4	59029549	59030188	639	0
chr15	102300110	102304031	3921	0
chr12	88308993	88310532	1539	0
chr14	32520128	32520771	643	0
chr11	60960379	60961147	768	0
chr10	24881355	24881980	625	0
chr10	13271367	13274555	3188	0
chr4	141595633	141596553	920	0
chr3	97798341	97798611	270	0
chr19	5871358	5876017	4659	0
chr4	62140289	62142030	1741	0
chr9	119010865	119012513	1648	0
chr2	77379365	77382112	2747	0
chr8	90641631	90645281	3650	0
chr9	65519341	65519705	364	0
chr2	167316232	167319590	3358	0
chr5	53058820	53061552	2732	0
chr10	17014864	17015279	415	0
chr11	58171146	58171717	571	0
chr18	37921088	37921663	575	0
chr4	46501489	46504049	2560	0
chr2	71011001	71011742	741	0
chr6	35202134	35210685	8551	0
chr3	96217185	96220567	3382	0
chr7	54268369	54271923	3554	0
chr9	40231217	40231749	532	0
chr3	102913958	102914994	1036	0
chr1	39418935	39419772	837	0
chr15	75477951	75479371	1420	0
chr14	70465428	70466603	1175	0
chr8	26125330	26129317	3987	0
chr3	79320363	79320715	352	0
chr9	110032962	110037737	4775	0
chr19	46583606	46584995	1389	0
chr3	121149146	121149746	600	0
chr7	134264591	134265015	424	0
chr15	12126521	12127133	612	0
chr10	110669381	110669558	177	0
chr10	117008336	117008863	527	0
chr13	44599135	44599941	806	0
chr9	109768758	109769117	359	0
chr7	88715379	88719177	3798	0
chr11	121420606	121421838	1232	0
chr17	5150682	5151262	580	0
chr10	77364760	77366147	1387	0
chr10	128026078	128027737	1659	0
chr6	136795638	136808374	12736	1
chr15	102523261	102523664	403	0
chr2	103168963	103168998	35	0
chr19	9057600	9057969	369	0
chr14	61664374	61665967	1593	0
chrX	91785850	91787966	2116	0
chr6	56810086	56810562	476	0
chr10	38986361	38986597	236	0
chr1	95381657	95381976	319	0
chr16	78563290	78564574	1284	0
chr2	103867233	103871456	4223	0
chr16	38457097	38457783	686	0
chr8	97386613	97388070	1457	0
chr3	121516085	121519364	3279	0
chr3	36962553	36962766	213	0
chr6	134420887	134421432	545	0
chr2	60722006	60722525	519	0
chr1	146618068	146618138	70	0
chr3	157293791	157294577	786	0
chr17	27108448	27113781	5333	0
chr5	116009010	116016957	7947	0
chr19	5473534	5475103	1569	0
chr1	162834167	162834325	158	0
chr14	75338889	75339888	999	0
chr13	21944202	21944277	75	0
chr2	129417554	129421743	4189	0
chr13	21270032	21277395	7363	0
chr13	49776073	49780240	4167	0
chr3	108828310	108831187	2877	0
chr8	107862850	107864450	1600	0
chr12	101908417	101909408	991	0
chr11	54835988	54837218	1230	0
chrX	98722473	98724243	1770	0
chr12	25496087	25496487	400	0
chr11	97897289	97897787	498	0
chr7	54254312	54257562	3250	0
chr8	80636879	80637412	533	0
chr4	151307380	151312439	5059	0
chr13	55273424	55273655	231	0
chr6	134117924	134118221	297	0
chr9	53191883	53193192	1309	0
chr12	53247646	53248137	491	0
chr9	42902388	42902934	546	0
chr18	44971762	44972045	283	0
chr12	112275650	112281002	5352	0
chr12	71367737	71367913	176	0
chr13	120250524	120253848	3324	0
chr9	114683990	114691736	7746	0
chr1	158938293	158938605	312	0
chr9	50811924	50818351	6427	0
chr7	25413728	25414483	755	0
chr16	18836255	18838196	1941	0
chr8	112307815	112308587	772	0
chr9	75255045	75259698	4653	0
chr10	93132528	93134237	1709	0
chr9	119889776	119893732	3956	0
chr5	123298526	123302172	3646	0
chr8	26893389	26897595	4206	0
chr4	105239244	105240196	952	0
chr7	104519071	104521790	2719	0
chr5	58179586	58180225	639	0
chr13	112862627	112864988	2361	0
chr12	114179505	114180896	1391	0
chr10	127504168	127506928	2760	0
chr10	77699099	77702172	3073	0
chr9	57073843	57074373	530	0
chr4	146780882	146782086	1204	0
chr14	66447801	66453523	5722	0
chr9	107528373	107533189	4816	0
chr3	65754390	65767245	12855	1
chr9	21545957	21546887	930	0
chr13	107883557	107885748	2191	0
chr4	131392020	131394732	2712	0
chr6	118090870	118091382	512	0
chr8	73415625	73416806	1181	0
chr13	44675684	44676355	671	0
chr11	117667920	117673807	5887	0
chr5	32107296	32107514	218	0
chr12	88571135	88572515	1380	0
chr7	25668592	25673264	4672	0
chr4	138735546	138736116	570	0
chr2	31542851	31546969	4118	0
chr19	11119082	11120123	1041	0
chr8	36268339	36269744	1405	0
chr6	71524656	71526239	1583	0
chr4	148773321	148774105	784	0
chr7	30882492	30883081	589	0
chr14	76227894	76229773	1879	0
chr6	88086121	88086712	591	0
chr16	50381288	50382113	825	0
chr13	96560827	96561182	355	0
chr15	97597481	97599137	1656	0
chr11	30057194	30061926	4732	0
chr16	31662289	31668619	6330	0
chr11	32247285	32249435	2150	0
chr15	75539386	75540047	661	0
chr12	72443445	72443831	386	0
chr8	107978701	107980146	1445	0
chr7	86925575	86926350	775	0
chr10	5963038	5963265	227	0
chr5	76029406	76029693	287	0
chr12	36766146	36769734	3588	0
chr12	23094253	23094929	676	0
chr9	106728318	106730086	1768	0
chr7	29764996	29769343	4347	0
chr15	96758107	96759737	1630	0
chr11	84338966	84339223	257	0
chr7	7088787	7089713	926	0
chr5	107525966	107526612	646	0
chr11	116970939	116971234	295	0
chr9	13340412	13341684	1272	0
chr5	150084836	150084929	93	0
chr3	37475484	37476360	876	0
chr2	90863798	90869016	5218	0
chr2	5813267	5817121	3854	0
chr12	83345777	83349421	3644	0
chr15	93422267	93427498	5231	0
chr4	137306365	137310095	3730	0
chr16	94739964	94741514	1550	0
chr1	51532744	51537523	4779	0
chr1	162676937	162677261	324	0
chr4	109065903	109067466	1563	0
chr11	62061630	62063323	1693	0
chr6	39530794	39532341	1547	0
chr1	13249540	13250123	583	0
chr19	42053568	42058222	4654	0
chr1	155964907	155965916	1009	0
chr19	8094126	8095001	875	0
chr15	72967111	72971913	4802	0
chr7	151708448	151711234	2786	0
chr6	72846701	72851590	4889	0
chr10	93150350	93153159	2809	0
chr5	20933925	20934347	422	0
chr7	35597553	35598060	507	0
chr16	36941111	36941714	603	0
chr14	32136499	32138345	1846	0
chr9	65206522	65207273	751	0
chr9	121578375	121579255	880	0
chr18	15353880	15354593	713	0
chr5	23380436	23380602	166	0
chr5	108393229	108398986	5757	0
chr10	18173721	18174409	688	0
chr13	41174279	41175540	1261	0
chr4	125695290	125695779	489	0
chr9	101016603	101017174	571	0
chr19	16390108	16390265	157	0
chr3	129776145	129776469	324	0
chr14	75410194	75410879	685	0
chrX	12810635	12811080	445	0
chr11	26349566	26350407	841	0
chr5	123962099	123962511	412	0
chr9	96254043	96254779	736	0
chr2	163533808	163534493	685	0
chr12	85488503	85494708	6205	0
chr8	77613130	77614013	883	0
chr2	131248532	131249449	917	0
chrX	42142468	42143314	846	0
chr9	96211563	96212074	511	0
chr12	25627161	25628797	1636	0
chr2	109845000	109849157	4157	0
chr17	25956234	25956771	537	0
chr17	84249614	84249794	180	0
chr6	119851709	119854074	2365	0
chr2	157502912	157503425	513	0
chr10	26693596	26695993	2397	0
chr10	110908126	110908276	150	0
chr14	76924491	76924727	236	0
chr9	57670420	57671457	1037	0
chr7	151915756	151919634	3878	0
chr17	37094388	37097078	2690	0
chr5	89401353	89401671	318	0
chr16	90736879	90744250	7371	0
chr8	80597511	80598226	715	0
chr12	25366657	25366930	273	0
chr4	117479410	117480464	1054	0
chr14	21711264	21711343	79	0
chr13	14114080	14114351	271	0
chr15	76600901	76601191	290	0
chr2	69654025	69663486	9461	1
chr5	106173497	106174600	1103	0
chr9	100558356	100558583	227	0
chr14	70574646	70576872	2226	0
chr5	143177954	143178666	712	0
chr18	84462279	84464074	1795	0
chr9	64692634	64693581	947	0
chr7	148735313	148736534	1221	0
chr16	91359026	91359529	503	0
chr5	134574618	134576498	1880	0
chr17	57366161	57367939	1778	0
chr2	72330846	72331717	871	0
chr13	14103145	14104193	1048	0
chr13	117825239	117825502	263	0
chr14	37438028	37438598	570	0
chr2	4388265	4388768	503	0
chr10	82846476	82848161	1685	0
chr6	120478634	120482764	4130	0
chr13	59942720	59944547	1827	0
chr4	134063767	134064629	862	0
chr19	40535574	40536377	803	0
chrX	11241068	11243515	2447	0
chr9	54828858	54829969	1111	0
chr13	100534744	100534964	220	0
chr2	70934099	70934931	832	0
chr5	136270091	136270867	776	0
chr2	38016140	38018488	2348	0
chr19	45385389	45385800	411	0
chr8	85664533	85665588	1055	0
chr10	94392238	94396221	3983	0
chr17	74907648	74908199	551	0
chr15	77135542	77138264	2722	0
chr17	56356370	56359478	3108	0
chr15	99301322	99301567	245	0
chr9	103108210	103108638	428	0
chr3	98186317	98186508	191	0
chr9	99463660	99464810	1150	0
chr7	29214275	29222945	8670	0
chr16	91533690	91534344	654	0
chr6	51411468	51429987	18519	1
chr5	16908238	16908584	346	0
chr8	129371871	129373942	2071	0
chr5	143574726	143585252	10526	1
chr16	11604975	11607598	2623	0
chr18	77186457	77188714	2257	0
chr11	88366844	88369488	2644	0
chr5	46879736	46880175	439	0
chrX	23269058	23275247	6189	0
chr17	47873584	47876261	2677	0
chr13	12634619	12634702	83	0
chr6	85399855	85408212	8357	0
chr7	4421774	4423071	1297	0
chr17	30249770	30250257	487	0
chrX	108810117	108810551	434	0
chr7	65913189	65914708	1519	0
chr6	66894327	66895286	959	0
chr10	21104804	21105349	545	0
chr9	71933173	71933863	690	0
chr4	131897539	131902389	4850	0
chr6	86534577	86535658	1081	0
chr5	30300072	30300566	494	0
chr6	28380986	28382389	1403	0
chr5	67136826	67137573	747	0
chr3	126298776	126301701	2925	0
chr3	122959325	122959910	585	0
chr19	25033277	25036599	3322	0
chr5	31349049	31352753	3704	0
chr17	26737784	26738634	850	0
chr10	96187325	96187815	490	0
chr10	79810327	79811527	1200	0
chr14	71198489	71198976	487	0
chr7	20105337	20105812	475	0
chr17	87505501	87508134	2633	0
chr14	31272877	31273363	486	0
chr15	44239596	44240011	415	0
chrX	5976638	5978397	1759	0
chr6	67009915	67010171	256	0
chr11	62544721	62545634	913	0
chr16	28564748	28565067	319	0
chr18	37965533	37967065	1532	0
chr7	133951131	133953756	2625	0
chr15	102551400	102553149	1749	0
chr6	7664229	7664653	424	0
chr3	146028094	146028818	724	0
chr8	108023200	108024197	997	0
chr13	98545593	98550845	5252	0
chr4	53133607	53135001	1394	0
chr4	144669247	144669655	408	0
chr11	79120002	79121149	1147	0
chr19	41068422	41069004	582	0
chr3	148173202	148173762	560	0
chr7	112781212	112783158	1946	0
chr3	90057685	90059914	2229	0
chr5	20916644	20918210	1566	0
chr5	91831334	91832281	947	0
chr18	78057430	78058157	727	0
chr4	124443123	124444260	1137	0
chr17	28668925	28669440	515	0
chr1	37364627	37365815	1188	0
chr17	24354608	24358529	3921	0
chr13	65198152	65199863	1711	0
chr2	155804801	155805958	1157	0
chr6	47537601	47547229	9628	1
chr5	64421135	64422197	1062	0
chr3	87316199	87316742	543	0
chr15	83178880	83181670	2790	0
chr13	105014867	105022696	7829	0
chr14	66924432	66924614	182	0
chr4	70206916	70207398	482	0
chr6	47740579	47741351	772	0
chr17	50157721	50162740	5019	0
chr6	21907877	21908739	862	0
chr9	72265989	72266603	614	0
chr5	46246238	46250456	4218	0
chr9	59464068	59466432	2364	0
chr8	71611996	71618698	6702	0
chr7	53355768	53356289	521	0
chr12	12458139	12459636	1497	0
chr4	42879067	42883029	3962	0
chr2	112218882	112223867	4985	0
chr9	118387038	118388441	1403	0
chr6	85326826	85328912	2086	0
chr4	83185542	83186502	960	0
chr4	137023798	137025812	2014	0
chr3	87846307	87848896	2589	0
chr7	96648750	96648936	186	0
chr15	42346643	42347567	924	0
chr12	74441814	74442330	516	0
chr19	56461957	56462505	548	0
chr11	95848948	95850301	1353	0
chr13	115470333	115470945	612	0
chr7	148652624	148655521	2897	0
chr7	51717915	51718074	159	0
chr19	44388494	44390038	1544	0
chr9	96119532	96120069	537	0
chr7	148955790	148961350	5560	0
chr5	20665475	20667124	1649	0
chr12	58293527	58299911	6384	0
chr15	75445790	75448447	2657	0
chr15	56454289	56456556	2267	0
chr13	112814224	112815861	1637	0
chr2	148503025	148509140	6115	0
chr14	11284288	11286616	2328	0
chr10	120687886	120688791	905	0
chr12	84172648	84178787	6139	0
chr13	40941368	40941663	295	0
chr11	30117351	30117734	383	0
chr2	158084066	158084619	553	0
chr4	102628164	102628560	396	0
chr17	57385382	57390242	4860	0
chr5	137339808	137340176	368	0
chr11	32431467	32435876	4409	0
chr3	33925396	33929914	4518	0
chr2	91096035	91097590	1555	0
chr9	66194359	66204378	10019	1
chr10	111105718	111106684	966	0
chr8	96620843	96623317	2474	0
chr4	116743216	116743474	258	0
chr8	125065114	125076262	11148	1
chr11	49714909	49715979	1070	0
chr4	94280117	94282173	2056	0
chr14	22874206	22875779	1573	0
chr12	35710794	35710971	177	0
chr19	21720728	21721362	634	0
chr8	26705936	26723170	17234	1
chr3	129314444	129316456	2012	0
chr5	21077826	21077988	162	0
chr1	176353237	176353523	286	0
chr8	126600532	126602162	1630	0
chr6	122520635	122521960	1325	0
chr1	167324379	167327291	2912	0
chr9	108467684	108473533	5849	0
chr10	13173109	13173668	559	0
chr8	27226861	27231716	4855	0
chr12	35532144	35532547	403	0
chr5	114184747	114187361	2614	0
chr3	104388965	104389725	760	0
chr9	88494233	88494626	393	0
chr19	29885911	29888595	2684	0
chr7	20204598	20205269	671	0
chr13	83706153	83706963	810	0
chr17	47025559	47030291	4732	0
chr10	126572248	126574311	2063	0
chr10	17204424	17206287	1863	0
chr16	93585953	93586821	868	0
chr9	112903957	112907277	3320	0
chr13	43278055	43278883	828	0
chr9	108838184	108840705	2521	0
chr4	108646343	108646548	205	0
chr3	138142802	138143078	276	0
chr4	32098330	32098849	519	0
chr5	129685989	129687981	1992	0
chr19	45002670	45003100	430	0
chr3	9340525	9341157	632	0
chr6	113019205	113034980	15775	1
chr14	55961623	55964227	2604	0
chr4	47413144	47413338	194	0
chr1	140605318	140605898	580	0
chr9	38525353	38527662	2309	0
chr9	78336416	78337383	967	0
chr2	135537750	135537985	235	0
chr17	24288175	24290704	2529	0
chr6	116577385	116579684	2299	0
chr4	131576433	131592571	16138	1
chr16	30595589	30597741	2152	0
chr2	162768713	162769635	922	0
chr3	105553901	105554217	316	0
chrX	97589517	97590837	1320	0
chr12	103143378	103144369	991	0
chr15	76025141	76030814	5673	0
chr14	66455462	66458529	3067	0
chr12	70856790	70862367	5577	0
chr1	34547034	34547277	243	0
chr12	29359442	29361547	2105	0
chr2	13450867	13451662	795	0
chr13	104929655	104930454	799	0
chr11	120079669	120080402	733	0
chr12	80231480	80232087	607	0
chr14	47902721	47903578	857	0
chr1	36318943	36319615	672	0
chr14	56406555	56408124	1569	0
chr3	85514573	85514796	223	0
chr9	115099335	115099568	233	0
chr17	33097600	33098489	889	0
chr17	35337088	35339190	2102	0
chr2	103949825	103950218	393	0
chr8	98134425	98135073	648	0
chr14	30938391	30938672	281	0
chr7	73398081	73398560	479	0
chr1	186492666	186493645	979	0
chr10	67441612	67443603	1991	0
chr17	57072867	57075666	2799	0
chr1	16606118	16610720	4602	0
chr2	19611636	19612271	635	0
chr18	61664819	61666614	1795	0
chr10	19901300	19902294	994	0
chr6	128250022	128251095	1073	0
chr19	45822545	45824858	2313	0
chr6	100093626	100094290	664	0
chr2	62481293	62485531	4238	0
chr19	42603315	42605635	2320	0
chr11	80289523	80291815	2292	0
chr1	74219312	74220080	768	0
chr5	92541195	92541848	653	0
chr5	66540781	66543190	2409	0
chr19	10139951	10140652	701	0
chr17	45660059	45660397	338	0
chr4	82949380	82949948	568	0
chr2	58209329	58210474	1145	0
chr4	116923542	116926451	2909	0
chr6	148302853	148304833	1980	0
chr2	90622512	90623616	1104	0
chr3	21854894	21855071	177	0
chr19	55998663	56005687	7024	0
chr4	125723618	125725892	2274	0
chr5	115767172	115770652	3480	0
chr6	149089290	149091854	2564	0
chr1	36714852	36715564	712	0
chr3	38295722	38296132	410	0
chr15	78134827	78136419	1592	0
chr2	153548931	153551090	2159	0
chr17	25932410	25934805	2395	0
chr2	158381818	158382195	377	0
chr19	22990461	22991410	949	0
chr11	57527353	57527737	384	0
chr11	116180230	116181088	858	0
chr1	88078758	88079545	787	0
chr11	101947092	101951683	4591	0
chr18	12382635	12383323	688	0
chr6	34867073	34867479	406	0
chrX	133571445	133573676	2231	0
chr8	124792865	124793715	850	0
chr6	28369348	28377014	7666	0
chr3	90268919	90270657	1738	0
chr16	16982829	16993391	10562	1
chr6	136397819	136398465	646	0
chr1	51019335	51019566	231	0
chr8	119801593	119806597	5004	0
chr10	19898370	19899368	998	0
chr7	19597134	19598010	876	0
chr8	35236305	35236944	639	0
chrX	12246850	12247076	226	0
chr19	55326583	55335615	9032	0
chr10	84017172	84017467	295	0
chr14	123480370	123480928	558	0
chr11	20933843	20934325	482	0
chr2	26427019	26429097	2078	0
chr8	26625438	26626020	582	0
chr5	64559916	64561464	1548	0
chr6	124732425	124732817	392	0
chr14	58156406	58156609	203	0
chr17	35874597	35875257	660	0
chr5	114100424	114100577	153	0
chr9	16304847	16305021	174	0
chrX	83164459	83164682	223	0
chr10	116533829	116537276	3447	0
chr3	35964013	35966975	2962	0
chr10	82464327	82465520	1193	0
chrX	139111748	139120763	9015	0
chr8	3492596	3494683	2087	0
chr10	62705224	62711408	6184	0
chr2	35299397	35301289	1892	0
chr11	49009359	49009703	344	0
chr12	33903047	33908115	5068	0
chr11	86939044	86943240	4196	0
chr2	71436514	71436888	374	0
chr1	52282465	52283740	1275	0
chr18	77939298	77954713	15415	1
chr3	51685115	51686090	975	0
chr12	25387402	25401253	13851	1
chr1	194856062	194863037	6975	0
chr13	107958429	107959247	818	0
chr11	75002288	75004498	2210	0
chr8	89236435	89237257	822	0
chr17	40942202	40961690	19488	1
chr4	71855963	71856716	753	0
chr16	58626750	58630308	3558	0
chr10	9599798	9600694	896	0
chr13	83391404	83391913	509	0
chr2	29627636	29627818	182	0
chr2	105264038	105264199	161	0
chr6	128838131	128841361	3230	0
chr11	100752306	100753966	1660	0
chr18	38654512	38654784	272	0
chr13	67600123	67601991	1868	0
chrY	621027	623763	2736	0
chr4	55543283	55546507	3224	0
chr2	150574341	150576831	2490	0
chr11	34212240	34212570	330	0
chr7	116758945	116760951	2006	0
chr14	52897605	52901491	3886	0
chr5	9265553	9266656	1103	0
chr13	20216917	20217212	295	0
chr11	4499860	4500010	150	0
chr2	144992886	144995153	2267	0
chrX	91278296	91278939	643	0
chr17	33702875	33703808	933	0
chr5	130427796	130433205	5409	0
chr3	65194279	65197076	2797	0
chr17	64368194	64368767	573	0
chr9	113029477	113029856	379	0
chr15	76485069	76488192	3123	0
chr2	71231003	71231344	341	0
chr13	23824129	23824619	490	0
chr6	66297216	66297919	703	0
chr2	156812778	156818718	5940	0
chr1	167414678	167414855	177	0
chr4	133205485	133206168	683	0
chr5	53793813	53794038	225	0
chr1	167914727	167918511	3784	0
chr1	170287026	170288089	1063	0
chr8	120299659	120300202	543	0
chr5	112671334	112671641	307	0
chr2	69473075	69474028	953	0
chr10	122511017	122514645	3628	0
chr2	150431454	150436280	4826	0
chr2	110042297	110043536	1239	0
chr11	32345803	32346085	282	0
chr12	80453191	80454283	1092	0
chr19	24583335	24584282	947	0
chr5	124862239	124862913	674	0
chr4	87575580	87577886	2306	0
chr11	69650280	69653884	3604	0
chr10	69600362	69604174	3812	0
chr18	61137449	61138178	729	0
chr7	26523232	26524040	808	0
chr17	65951948	65964999	13051	1
chr2	32167029	32168464	1435	0
chr5	90758470	90759184	714	0
chr13	56276950	56280463	3513	0
chr6	88585362	88591010	5648	0
chr11	115111370	115111778	408	0
chr17	34114704	34116639	1935	0
chr19	60209829	60211643	1814	0
chr6	118543268	118544260	992	0
chr11	22845576	22846023	447	0
chr10	30452636	30453660	1024	0
chr19	23832584	23834215	1631	0
chr14	31433027	31433332	305	0
chr3	116157948	116158298	350	0
chr7	4865761	4868801	3040	0
chr2	91801540	91806322	4782	0
chr3	97816388	97819856	3468	0
chr6	23788782	23790144	1362	0
chr3	157229608	157231214	1606	0
chr1	180567117	180568129	1012	0
chr6	97755728	97758709	2981	0
chr9	15081824	15085721	3897	0
chr12	56400556	56405463	4907	0
chr17	63538116	63538929	813	0
chr18	78032483	78036264	3781	0
chr8	47779018	47779196	178	0
chr1	186480164	186483016	2852	0
chr12	30398053	30398216	163	0
chr15	76339646	76343524	3878	0
chr1	39707169	39708033	864	0
chr10	24547216	24549231	2015	0
chr7	5030604	5037318	6714	0
chr10	41935228	41937014	1786	0
chr10	85802557	85803855	1298	0
chr18	75197092	75198906	1814	0
chr1	4796908	4799384	2476	0
chr4	122860497	122861083	586	0
chrX	136016557	136017044	487	0
chr7	127984675	128001476	16801	1
chr11	66837539	66839518	1979	0
chr17	46210491	46211903	1412	0
chr19	41867542	41877981	10439	1
chr9	108186911	108187324	413	0
chr1	181645965	181646437	472	0
chr18	68557115	68560802	3687	0
chr18	68036327	68036991	664	0
chr8	98057547	98058326	779	0
chr8	108458963	108462528	3565	0
chr3	96404350	96405759	1409	0
chr13	25109889	25112999	3110	0
chr10	12716846	12717069	223	0
chr13	31893228	31893615	387	0
chr13	110611169	110614000	2831	0
chr5	75754794	75755879	1085	0
chr12	114166734	114168305	1571	0
chr2	33707899	33713470	5571	0
chr3	153451706	153456060	4354	0
chr10	21546490	21547534	1044	0
chr17	84089709	84091324	1615	0
chr14	55712707	55715556	2849	0
chr12	86159727	86161604	1877	0
chr19	56062342	56062880	538	0
chr2	174262318	174265776	3458	0
chr2	132460297	132460960	663	0
chr17	32404877	32406423	1546	0
chr14	56278083	56280139	2056	0
chr3	36465322	36472411	7089	0
chr11	3661790	3662282	492	0
chrX	49502357	49505599	3242	0
chr12	53068756	53073294	4538	0
chr7	108970272	108970877	605	0
chr2	73746489	73750855	4366	0
chr2	26261382	26265274	3892	0
chr17	24745093	24748208	3115	0
chr11	51860317	51860526	209	0
chr17	73193868	73194731	863	0
chr11	84513993	84516278	2285	0
chr10	127616747	127617633	886	0
chr11	96882839	96883925	1086	0
chr5	101668035	101669011	976	0
chr13	103543708	103544932	1224	0
chr12	3959631	3960866	1235	0
chr7	148464762	148465342	580	0
chr1	13484844	13485351	507	0
chr13	8868157	8871619	3462	0
chr9	43921246	43922857	1611	0
chr3	71367967	71368206	239	0
chr3	153143609	153144629	1020	0
chr8	72806126	72807925	1799	0
chr3	95491169	95492249	1080	0
chr4	133284538	133288831	4293	0
chr7	52793410	52793941	531	0
chr13	59772851	59778646	5795	0
chr8	128234847	128236239	1392	0
chr10	117241104	117241902	798	0
chr12	24936543	24937585	1042	0
chr4	107704077	107704689	612	0
chr14	27812990	27815410	2420	0
chr11	32436966	32437247	281	0
chr7	107703415	107704014	599	0
chr12	112671067	112677421	6354	0
chr17	8503045	8506081	3036	0
chr8	71692339	71692677	338	0
chr3	142105952	142106443	491	0
chr3	157689959	157701945	11986	1
chr3	105609673	105615370	5697	0
chr5	77569042	77569683	641	0
chr11	100746947	100748703	1756	0
chr10	67701855	67702476	621	0
chr15	98822528	98824893	2365	0
chr6	122619647	122620193	546	0
chr15	89115281	89117256	1975	0
chr5	101054087	101054905	818	0
chr4	11115434	11127018	11584	1
chr12	70586955	70587336	381	0
chr16	32519532	32521458	1926	0
chr5	138224197	138229491	5294	0
chr1	195025516	195028025	2509	0
chr3	63764396	63769286	4890	0
chr7	6281668	6283437	1769	0
chr6	121193790	121198224	4434	0
chr14	118024579	118024680	101	0
chr6	71386654	71392224	5570	0
chrX	93150479	93153579	3100	0
chr7	148392333	148393021	688	0
chr4	126231583	126231868	285	0
chr11	87591677	87592662	985	0
chr19	10134232	10135927	1695	0
chr18	73853088	73853441	353	0
chr8	125679302	125680879	1577	0
chr9	112901967	112902643	676	0
chr13	107793353	107793560	207	0
chr2	69733949	69738346	4397	0
chr16	75836237	75839977	3740	0
chr9	64064111	64064565	454	0
chr11	96879966	96880266	300	0
chr17	50457988	50458474	486	0
chr3	57860177	57861619	1442	0
chr4	12833683	12834846	1163	0
chr13	14396021	14396966	945	0
chr19	4865294	4865609	315	0
chr7	152100204	152102679	2475	0
chr1	90391640	90392049	409	0
chrX	45558263	45558923	660	0
chr9	66754891	66769633	14742	1
chr2	116814670	116815536	866	0
chr7	71166943	71167622	679	0
chr1	43468611	43472916	4305	0
chr17	48178282	48179153	871	0
chrX	159087544	159087812	268	0
chr7	20213112	20215530	2418	0
chrX	130515720	130516379	659	0
chr11	94210756	94212869	2113	0
chr13	32892784	32896795	4011	0
chr11	69058960	69059377	417	0
chr15	9458180	9458391	211	0
chr4	129984877	129986394	1517	0
chr18	57244219	57245991	1772	0
chr18	63857200	63857596	396	0
chr7	114852076	114852512	436	0
chr19	37018517	37019308	791	0
chr9	66895332	66897349	2017	0
chr8	3327683	3328272	589	0
chr2	128015469	128016328	859	0
chr8	13671177	13671994	817	0
chr7	29251970	29252970	1000	0
chr6	122549621	122553564	3943	0
chr2	27595349	27596381	1032	0
chr2	128791529	128795889	4360	0
chr1	3661847	3662021	174	0
chr3	127212953	127213047	94	0
chr5	12926109	12926687	578	0
chr4	109103415	109105275	1860	0
chr11	80189712	80192394	2682	0
chr2	112652892	112653124	232	0
chr4	108632233	108635149	2916	0
chr7	106951244	106955009	3765	0
chr8	72238295	72241719	3424	0
chr8	108927297	108927742	445	0
chr8	75876355	75878604	2249	0
chr19	6333940	6336912	2972	0
chr13	120216990	120221049	4059	0
chr5	91378523	91379169	646	0
chr5	66468173	66468851	678	0
chr5	137461633	137464606	2973	0
chr7	4014082	4015030	948	0
chr3	145626550	145628108	1558	0
chr3	97628203	97628488	285	0
chr15	66646506	66648152	1646	0
chr2	65729968	65732776	2808	0
chr19	27958886	27959063	177	0
chr14	119386082	119387984	1902	0
chr13	51987341	51987565	224	0
chr19	14668577	14674761	6184	0
chr18	39553641	39556707	3066	0
chr5	3927159	3930561	3402	0
chr12	76861675	76862670	995	0
chr10	60836963	60837292	329	0
chr2	131673017	131674128	1111	0
chr2	51927432	51932602	5170	0
chr11	83004397	83007868	3471	0
chr15	83431309	83432037	728	0
chr1	193198513	193200764	2251	0
chr11	22771333	22773625	2292	0
chr9	22257510	22258635	1125	0
chr16	18459089	18460391	1302	0
chr9	66358053	66361122	3069	0
chr4	35077418	35077846	428	0
chr11	115055951	115057730	1779	0
chr15	38632089	38632796	707	0
chr9	59591703	59592576	873	0
chr19	8781376	8793585	12209	1
chr7	124531897	124533334	1437	0
chr10	44051945	44054326	2381	0
chr1	36327457	36330810	3353	0
chr10	84005362	84005964	602	0
chr6	134080560	134081921	1361	0
chr6	30339742	30341964	2222	0
chr13	24778846	24779362	516	0
chr4	138468456	138470089	1633	0
chr7	128660345	128660763	418	0
chr6	28359858	28360332	474	0
chr19	4256706	4258338	1632	0
chr7	86399205	86399475	270	0
chr17	43704672	43706072	1400	0
chr18	69751059	69755711	4652	0
chr8	63904909	63905618	709	0
chr9	64134671	64135059	388	0
chr11	113598234	113599017	783	0
chr2	32173883	32174091	208	0
chr5	3488351	3488593	242	0
chr5	114368596	114368837	241	0
chr11	82876615	82877677	1062	0
chr12	85748253	85751043	2790	0
chr2	154611152	154612967	1815	0
chr16	76341519	76345135	3616	0
chr17	75242832	75243260	428	0
chr11	85612161	85619245	7084	0
chr5	134707257	134708694	1437	0
chr8	87334497	87335415	918	0
chr1	130305634	130306165	531	0
chr9	75807496	75808249	753	0
chr5	106144824	106144990	166	0
chr19	18703805	18707665	3860	0
chr7	20382043	20382617	574	0
chr5	138121706	138129385	7679	0
chr9	103663532	103664595	1063	0
chr6	29463026	29463783	757	0
chr17	56855359	56858840	3481	0
chr9	63889150	63889783	633	0
chr4	124272015	124272665	650	0
chr9	65952422	65952947	525	0
chr7	80706625	80706799	174	0
chr10	7669380	7679276	9896	1
chr14	21549925	21554629	4704	0
chr10	60997065	60997968	903	0
chr10	39864541	39865118	577	0
chr8	125721249	125721525	276	0
chr14	71180689	71181660	971	0
chr6	129299479	129303002	3523	0
chr3	157241208	157241708	500	0
chr3	138868153	138869241	1088	0
chr4	133462961	133463097	136	0
chr2	67403364	67404248	884	0
chr9	50752608	50753083	475	0
chr11	100685350	100685940	590	0
chr13	21359454	21361570	2116	0
chr2	165793099	165795475	2376	0
chr10	61983492	61985271	1779	0
chr17	29978508	29979623	1115	0
chr9	20806315	20809585	3270	0
chr15	57905833	57909495	3662	0
chr15	99089750	99091162	1412	0
chr7	140058040	140058179	139	0
chr4	128293134	128293407	273	0
chr6	30286731	30287296	565	0
chr8	96898779	96900317	1538	0
chr14	87536048	87542016	5968	0
chr10	42356444	42357339	895	0
chr10	127078879	127081856	2977	0
chr7	19943405	19947427	4022	0
chr11	101990572	101992131	1559	0
chr2	172886196	172888018	1822	0
chr17	29530273	29536169	5896	0
chr6	83398670	83408019	9349	1
chr11	83996944	83997003	59	0
chr12	3302887	3311455	8568	0
chr6	65528221	65528685	464	0
chr10	70621849	70622723	874	0
chr18	4440031	4441842	1811	0
chr11	117810777	117811182	405	0
chr1	166386563	166389008	2445	0
chr17	12959524	12963484	3960	0
chr5	77084072	77091788	7716	0
chr10	96086370	96087504	1134	0
chr3	121442365	121442983	618	0
chr10	76880121	76881889	1768	0
chr17	66336959	66338244	1285	0
chr13	83702131	83702797	666	0
chr14	71004318	71005238	920	0
chr4	126692802	126693680	878	0
chr15	36108638	36109862	1224	0
chr11	45869487	45870816	1329	0
chr6	22172227	22172517	290	0
chr10	37010010	37010349	339	0
chr12	25893719	25894162	443	0
chr2	163377953	163378600	647	0
chr17	28959219	28970830	11611	1
chr19	57526805	57529100	2295	0
chr4	141269519	141270537	1018	0
chr5	23347730	23351148	3418	0
chr4	122748818	122749210	392	0
chr6	88018750	88018797	47	0
chrX	158708584	158709985	1401	0
chr7	137836170	137836517	347	0
chr6	48454018	48455283	1265	0
chr11	87281102	87282333	1231	0
chr4	108060243	108060969	726	0
chr15	79488323	79490727	2404	0
chr11	86196134	86196571	437	0
chr11	69578911	69580903	1992	0
chr4	117145118	117158021	12903	1
chr4	155405104	155406561	1457	0
chr7	96384767	96385152	385	0
chr14	49065042	49068212	3170	0
chr8	18954161	18954763	602	0
chr5	75846102	75847840	1738	0
chr17	3084163	3085364	1201	0
chr15	8064996	8065967	971	0
chr15	80807835	80812178	4343	0
chr17	23021079	23021594	515	0
chr9	70232667	70233871	1204	0
chr10	75013927	75014240	313	0
chr11	65567214	65567838	624	0
chr13	47000342	47001237	895	0
chr7	25266517	25267555	1038	0
chr4	48161542	48163353	1811	0
chr7	25993238	25996806	3568	0
chr6	145728081	145728309	228	0
chr3	67275735	67276422	687	0
chr8	125974526	125975041	515	0
chr3	109254633	109255076	443	0
chr8	94236719	94237728	1009	0
chr13	3636156	3636357	201	0
chr15	78706333	78710235	3902	0
chr14	79951493	79951789	296	0
chr3	52845033	52846024	991	0
chr2	84299776	84300435	659	0
chrX	99298346	99299945	1599	0
chr15	76034920	76039551	4631	0
chr11	69688062	69695542	7480	0
chr11	87443128	87443666	538	0
chr12	21141528	21142147	619	0
chr10	129978566	129981110	2544	0
chr10	80779584	80780257	673	0
chr14	13116201	13118657	2456	0
chr5	58257401	58257589	188	0
chr17	43252799	43253238	439	0
chr4	75620504	75620913	409	0
chr18	65091063	65091240	177	0
chr5	98445666	98446204	538	0
chr1	153514263	153515561	1298	0
chrX	54578854	54581354	2500	0
chr3	67233672	67235664	1992	0
chr4	43969935	43979844	9909	1
chr10	75223798	75228567	4769	0
chr6	146725210	146725874	664	0
chr5	5211198	5212131	933	0
chr3	89518448	89520372	1924	0
chr6	33198604	33202789	4185	0
chr9	32362955	32364214	1259	0
chr3	28715159	28715464	305	0
chr4	147350319	147350651	332	0
chr1	93262362	93264731	2369	0
chr10	84507047	84508416	1369	0
chr7	134909953	134914994	5041	0
chr5	111263022	111273414	10392	1
chr13	45225302	45226966	1664	0
chr18	23197813	23198473	660	0
chr16	75980121	75980830	709	0
chr15	96587880	96588378	498	0
chr12	101113096	101113320	224	0
chr10	22446090	22447264	1174	0
chr12	4457783	4458027	244	0
chr16	44672787	44673094	307	0
chr9	32367043	32368190	1147	0
chr6	54112734	54114086	1352	0
chr2	156954740	156961778	7038	0
chr2	101210901	101212214	1313	0
chr18	56591046	56593119	2073	0
chrX	97670792	97671428	636	0
chr8	75093451	75096817	3366	0
chr5	37102469	37106361	3892	0
chr3	36689058	36689490	432	0
chr9	78406577	78407693	1116	0
chr19	6600984	6601325	341	0
chr1	89772505	89774551	2046	0
chr2	76100767	76101198	431	0
chr12	112512614	112513833	1219	0
chr2	152941583	152941831	248	0
chr10	67598304	67599750	1446	0
chr8	109681523	109682230	707	0
chr13	113822061	113822774	713	0
chr7	142586451	142587660	1209	0
chr7	73529193	73530313	1120	0
chr16	11198422	11198963	541	0
chr5	111192597	111194512	1915	0
chr12	17039667	17039832	165	0
chr5	37186958	37188990	2032	0
chr2	51793662	51795005	1343	0
chr2	118379328	118380507	1179	0
chr6	88673566	88687170	13604	1
chrX	91150747	91151422	675	0
chr10	98367174	98370355	3181	0
chr3	116508872	116512292	3420	0
chr8	59970605	59970966	361	0
chr8	13783958	13786843	2885	0
chr15	78743878	78747158	3280	0
chr3	58238451	58238839	388	0
chr6	39822790	39823234	444	0
chr7	28310489	28312002	1513	0
chr1	39533231	39536441	3210	0
chr10	127935085	127937498	2413	0
chr4	9532380	9534253	1873	0
chr2	91284070	91285226	1156	0
chr17	32771840	32772099	259	0
chr12	56429868	56430948	1080	0
chr18	82736854	82739389	2535	0
chr18	32695354	32722296	26942	1
chr11	69608296	69609871	1575	0
chr13	55506683	55507653	970	0
chr15	99554636	99557392	2756	0
chr2	26441692	26443498	1806	0
chr11	61826264	61826740	476	0
chr17	35214766	35215104	338	0
chr9	106268971	106275150	6179	0
chr11	18651165	18655363	4198	0
chr16	4032287	4032661	374	0
chr2	173411040	173412818	1778	0
chr15	96570559	96570951	392	0
chr1	153013083	153013687	604	0
chr13	113625597	113626464	867	0
chr1	182569670	182573770	4100	0
chr1	154134633	154135695	1062	0
chr3	84367596	84367814	218	0
chr7	29129604	29129814	210	0
chr8	81733539	81734288	749	0
chrX	102263578	102266491	2913	0
chr6	87133500	87137052	3552	0
chr11	68705642	68706561	919	0
chr18	60882296	60883338	1042	0
chr17	64841349	64841781	432	0
chr3	96880361	96880696	335	0
chr15	95747069	95748353	1284	0
chr19	32755349	32755831	482	0
chr8	28077473	28078311	838	0
chr9	40589267	40592938	3671	0
chr2	154454869	154461859	6990	0
chr3	51013591	51014285	694	0
chr12	112655235	112655800	565	0
chr7	120990268	120990843	575	0
chr1	6246717	6246969	252	0
chr10	13405944	13406425	481	0
chr15	41623640	41623913	273	0
chr17	78598590	78601636	3046	0
chr1	39527715	39528981	1266	0
chr12	73783475	73784467	992	0
chr11	97407788	97408549	761	0
chr8	60115213	60115500	287	0
chr2	179176915	179178121	1206	0
chr11	23024250	23025239	989	0
chr11	109378622	109380080	1458	0
chr8	4193162	4193607	445	0
chr5	143559976	143565234	5258	0
chr7	28007385	28014522	7137	0
chr6	90500133	90501223	1090	0
chr3	151775927	151778799	2872	0
chr10	89206649	89210748	4099	0
chr6	31171667	31171851	184	0
chr10	20965159	20965696	537	0
chr12	16589660	16592049	2389	0
chr6	38396016	38396507	491	0
chr17	13072940	13073153	213	0
chr7	67535915	67536667	752	0
chr5	8419338	8426254	6916	0
chr2	129049196	129056848	7652	0
chr2	145125913	145126530	617	0
chr13	3531194	3531364	170	0
chr4	108311191	108312125	934	0
chr5	147151582	147152675	1093	0
chr5	97408341	97410060	1719	0
chr19	23131364	23132455	1091	0
chr12	112272998	112274406	1408	0
chr8	74119804	74119978	174	0
chr2	78717567	78718997	1430	0
chr19	59424822	59425043	221	0
chr7	53067623	53070813	3190	0
chr5	31553707	31554751	1044	0
chr7	80772934	80773201	267	0
chr19	45870178	45870912	734	0
chr15	77166936	77167185	249	0
chr10	45055150	45056046	896	0
chr10	80818974	80828058	9084	0
chr16	6118166	6120133	1967	0
chr6	146558211	146564082	5871	0
chr14	104105405	104106225	820	0
chr14	9282191	9284405	2214	0
chr13	37222318	37222925	607	0
chr13	93947960	93948245	285	0
chr3	90293246	90295802	2556	0
chr2	20868243	20868263	20	0
chr6	31159405	31160104	699	0
chr9	46090156	46092530	2374	0
chr4	116805521	116807360	1839	0
chr19	8679744	8680407	663	0
chr13	98511247	98514659	3412	0
chr11	115772212	115774226	2014	0
chr10	58683116	58686955	3839	0
chr7	148524401	148525092	691	0
chr7	116996016	116997084	1068	0
chr6	87444072	87446581	2509	0
chr1	135282387	135282736	349	0
chr11	5049321	5049787	466	0
chr13	85426035	85431052	5017	0
chr9	118420812	118422487	1675	0
chr16	75855559	75856530	971	0
chr2	139502916	139504575	1659	0
chr5	147069767	147070064	297	0
chr13	23976986	23977793	807	0
chr7	36179643	36183562	3919	0
chr13	32940430	32942859	2429	0
chr10	30467276	30476261	8985	0
chr9	96383620	96384188	568	0
chr4	46568025	46568853	828	0
chr5	149528209	149528732	523	0
chr6	86320358	86325032	4674	0
chr15	96830404	96831684	1280	0
chrX	48496152	48496570	418	0
chr19	23214293	23218833	4540	0
chr16	87494118	87497769	3651	0
chr17	85032812	85033295	483	0
chr6	101327167	101328144	977	0
chr12	103676326	103678612	2286	0
chr2	17652363	17653337	974	0
chr15	83130007	83130697	690	0
chr18	65116688	65118075	1387	0
chr2	122042584	122044618	2034	0
chr3	121807273	121807451	178	0
chr11	85930543	85931371	828	0
chr17	83966297	83966745	448	0
chr3	104580308	104580515	207	0
chr2	121483297	121485251	1954	0
chr11	64327134	64327485	351	0
chr2	27741580	27742227	647	0
chr9	24095811	24096553	742	0
chrX	133654506	133654822	316	0
chr2	18913083	18921804	8721	0
chr15	81368313	81368930	617	0
chr14	79786729	79791965	5236	0
chr15	68758128	68760112	1984	0
chr8	73399990	73400489	499	0
chr5	124985016	124985229	213	0
chr11	57520635	57521201	566	0
chr4	105978821	105979248	427	0
chr3	9570637	9571385	748	0
chr7	110987737	110995952	8215	0
chr13	3871324	3872700	1376	0
chr6	71912476	71912713	237	0
chr13	41199045	41200011	966	0
chr12	60308072	60309448	1376	0
chr4	46677079	46678503	1424	0
chr18	35081716	35082291	575	0
chr2	135551460	135551674	214	0
chr8	63440646	63464445	23799	1
chr13	94276315	94276625	310	0
chr3	82832335	82832509	174	0
chr2	38369029	38369356	327	0
chr12	112266323	112269520	3197	0
chr9	75109687	75110445	758	0
chr4	63484057	63484811	754	0
chr2	146363143	146363379	236	0
chr5	20503606	20505189	1583	0
chr8	72824861	72828363	3502	0
chr12	81135916	81137862	1946	0
chr10	98114409	98114698	289	0
chr14	31937549	31946803	9254	1
chr8	6607031	6607453	422	0
chr4	41595379	41596313	934	0
chr1	133174478	133176405	1927	0
chr10	79239952	79240360	408	0
chr3	83569889	83570517	628	0
chr4	117501493	117514039	12546	1
chr12	8954131	8955251	1120	0
chr1	187337985	187341671	3686	0
chr19	55934185	55936904	2719	0
chr1	148652510	148652882	372	0
chr10	126466511	126468008	1497	0
chr7	97275966	97299993	24027	1
chr5	76003661	76004626	965	0
chr5	117757797	117758093	296	0
chr1	156942629	156947380	4751	0
chr3	60636148	60636765	617	0
chr14	119265127	119265998	871	0
chr4	45494000	45498395	4395	0
chr5	20541603	20541978	375	0
chr19	4113075	4114445	1370	0
chr10	25178019	25178287	268	0
chr19	37601341	37603718	2377	0
chr4	46317126	46318697	1571	0
chr8	25934087	25934614	527	0
chr3	90103372	90104111	739	0
chr15	91088435	91088704	269	0
chr5	108291697	108305561	13864	1
chr7	17563245	17566169	2924	0
chr10	111575557	111576282	725	0
chrX	8469598	8470761	1163	0
chr19	29718183	29718454	271	0
chr12	74308031	74308560	529	0
chr8	73980946	73981209	263	0
chr19	37614146	37615074	928	0
chr9	48138720	48151404	12684	1
chr15	36581841	36581991	150	0
chr7	75214756	75215933	1177	0
chr17	26712736	26713137	401	0
chr11	96722648	96723896	1248	0
chr6	122288443	122291222	2779	0
chr9	47337352	47340393	3041	0
chr6	127538008	127538614	606	0
chr6	54987016	54992293	5277	0
chr18	46313314	46313727	413	0
chr9	121668129	121669637	1508	0
chr15	9418117	9420507	2390	0
chr6	21905120	21905288	168	0
chr6	70962616	70963704	1088	0
chr7	73411492	73413058	1566	0
chr10	93982612	93984693	2081	0
chr3	129426938	129428984	2046	0
chr9	37324736	37325680	944	0
chr16	4962303	4965758	3455	0
chr13	12657308	12659291	1983	0
chr13	46276481	46276830	349	0
chr1	138230779	138231558	779	0
chr2	128137536	128138324	788	0
chr17	34762804	34765484	2680	0
chr3	132975792	132976223	431	0
chr1	184436627	184436895	268	0
chr2	132705120	132705484	364	0
chr10	61954310	61955091	781	0
chr5	77017048	77020009	2961	0
chr12	3424158	3430800	6642	0
chr15	85884938	85886113	1175	0
chr2	104855057	104858799	3742	0
chr17	88459758	88460362	604	0
chr7	87594525	87595211	686	0
chr5	120955198	120956016	818	0
chr8	10640418	10642076	1658	0
chr2	103657388	103657977	589	0
chr1	186665887	186671384	5497	0
chr12	32060786	32061605	819	0
chr17	28383741	28385075	1334	0
chr2	155437516	155445638	8122	0
chr13	107796739	107806027	9288	1
chr19	43959296	43959775	479	0
chr11	49857531	49858535	1004	0
chr1	129138658	129140035	1377	0
chr15	82718570	82719683	1113	0
chr11	117739834	117740362	528	0
chr11	96737049	96737448	399	0
chr1	135140836	135143749	2913	0
chr11	84983476	84984438	962	0
chr10	98412549	98414400	1851	0
chr17	64663623	64664548	925	0
chr13	89982653	89983022	369	0
chr11	113527104	113531929	4825	0
chr2	167772452	167773559	1107	0
chr4	117100025	117100620	595	0
chr1	195097634	195101192	3558	0
chr11	54431966	54432936	970	0
chr2	70504539	70504880	341	0
chr16	20589709	20591514	1805	0
chr11	73011315	73013992	2677	0
chr17	83613002	83616363	3361	0
chr10	57447330	57448392	1062	0
chr16	93126653	93133450	6797	0
chr10	79608287	79615840	7553	0
chr9	106320532	106320846	314	0
chr19	24860416	24860747	331	0
chr7	75088694	75088908	214	0
chr16	64758127	64758920	793	0
chr17	85187687	85192331	4644	0
chr11	102494628	102494960	332	0
chr10	66465154	66468224	3070	0
chr5	109065426	109065635	209	0
chr6	126652139	126652313	174	0
chr4	25185097	25185684	587	0
chr16	58738938	58739233	295	0
chr3	108653570	108653827	257	0
chr16	78490023	78491192	1169	0
chr5	107652629	107654519	1890	0
chr17	56281216	56281746	530	0
chr11	98572035	98572573	538	0
chr5	135407195	135409651	2456	0
chr17	47781764	47782390	626	0
chr10	88554362	88556362	2000	0
chr8	89146969	89150951	3982	0
chr11	115625654	115628947	3293	0
chr18	46694652	46695471	819	0
chr12	113171725	113171774	49	0
chr18	32179783	32180198	415	0
chr10	115910026	115911530	1504	0
chr13	75824019	75825456	1437	0
chr15	35427410	35427865	455	0
chr12	31057752	31058217	465	0
chr10	68807443	68807694	251	0
chr2	125488117	125489055	938	0
chr12	41789949	41790391	442	0
chr3	104312969	104317358	4389	0
chr8	73314429	73317328	2899	0
chr7	87923381	87924773	1392	0
chr4	154972566	154973185	619	0
chr1	71984621	71985805	1184	0
chr11	5147084	5149907	2823	0
chr9	122012576	122013758	1182	0
chr5	130174761	130176590	1829	0
chr14	32082515	32083254	739	0
chr5	149923617	149923716	99	0
chr3	79383049	79385403	2354	0
chr6	115667075	115668525	1450	0
chr13	23684703	23691251	6548	0
chr9	96154070	96156742	2672	0
chr6	41068203	41069721	1518	0
chr2	131649571	131653882	4311	0
chr8	129502631	129503571	940	0
chr12	16029911	16030754	843	0
chr15	82116618	82116944	326	0
chr14	105882184	105882945	761	0
chr11	63078204	63078592	388	0
chr6	144824328	144825114	786	0
chr15	64107820	64108442	622	0
chr10	53145695	53146792	1097	0
chr15	85900373	85901490	1117	0
chr3	105579277	105579541	264	0
chr10	58893587	58894158	571	0
chr5	109054747	109060380	5633	0
chr2	166885051	166892499	7448	0
chr15	77798709	77808835	10126	1
chr14	31545232	31545759	527	0
chr5	120565826	120567595	1769	0
chr11	106341099	106342096	997	0
chr9	122858073	122864762	6689	0
chr9	67694599	67696662	2063	0
chr4	57181160	57181560	400	0
chr4	118215793	118216721	928	0
chr13	110441317	110443746	2429	0
chr4	140424634	140425110	476	0
chr5	136470356	136471728	1372	0
chr1	191998265	191998815	550	0
chr8	87603319	87609111	5792	0
chr14	56221423	56227073	5650	0
chr11	104288702	104289799	1097	0
chr3	33697587	33701563	3976	0
chr4	108582380	108582544	164	0
chr13	91308799	91309973	1174	0
chr15	75908670	75912410	3740	0
chr2	25220119	25221847	1728	0
chr10	12706391	12707144	753	0
chr11	68818046	68823009	4963	0
chr10	80206760	80207428	668	0
chr11	54347396	54349488	2092	0
chr12	60294963	60296522	1559	0
chr1	177036324	177036836	512	0
chr5	33191152	33197692	6540	0
chr1	183790624	183791920	1296	0
chr18	12260776	12261018	242	0
chr1	172077515	172079465	1950	0
chr17	50464075	50464405	330	0
chr12	36799425	36799594	169	0
chr6	95072358	95075469	3111	0
chr16	91726674	91731071	4397	0
chrX	12163812	12167358	3546	0
chr16	35021822	35024501	2679	0
chr19	34717393	34717602	209	0
chr7	82286993	82287274	281	0
chr15	11836381	11837155	774	0
chr6	129234187	129235261	1074	0
chr7	29603987	29604053	66	0
chr7	130273158	130273628	470	0
[truncated: 35,960 more rows]
