# Supplementary material for: Hyperacetylated chromatin domains mark cell type-specific genes and suggest distinct modes of enhancer function
Source: Nat Commun. 2020 Sep 11;11:4544. doi: 10.1038/s41467-020-18303-0 (PMC7486385; doi:10.1038/s41467-020-18303-0)
Supplement: Supplementary file 21 — Source Data [file 41467_2020_18303_MOESM21_ESM.xlsx]

## Sheet: Figure 2a
Figure 2a
	Both	HCD Total	SE Total	HCD Only	SE Only	Intronic Enh
	165.448	189.013	166.527	189.013	166.527	173.271
	163.59	187.084	165.448	187.084	161.765	169.189
	160.628	169.189	161.765	169.189	146.392	168.032
	160.462	168.032	160.462	168.032	141.869	167.174
	158.109	167.845	158.109	167.845	135.101	167.144
	153.429	165.448	153.429	162.831	134.421	165.955
	152.637	163.59	152.637	145.477	133.944	165.448
	146.928	162.831	146.928	144.035	132.807	160.462
	146.8	160.628	146.8	141.944	131.187	158.903
	146.533	160.462	146.533	141.44	122.474	158.109
	146.248	158.109	146.392	135.807	122.054	156.328
	144.4	153.429	146.248	135.729	121.931	153.429
	139.573	152.637	141.869	135.338	119.584	152.968
	137.439	146.928	139.573	132.446	118.39	152.637
	137.148	146.8	137.439	130.89	116.176	151.725
	135.686	146.533	137.148	127.961	115.958	150.891
	132.234	146.248	135.686	127.226	115.17	147.726
	127.961	145.477	135.101	127.081	110.852	147.605
	127.279	144.035	134.421	123.986	109.101	147.569
	123.182	141.944	133.944	122.056	108.08	146.8
	121.933	141.44	132.807	119.521	106.748	146.533
	121.709	139.573	132.234	117.365	104.351	146.392
	121.322	137.439	131.187	117.199	96.8801	146.248
	121.207	137.148	127.279	116.924	94.222	145.999
	119.33	135.807	123.182	116.865	91.8594	144.948
	118.014	135.729	122.474	116.176	89.8505	144.104
	114.329	135.686	122.054	115.766	88.5682	144.035
	111.007	135.338	121.933	115.604	87.9107	143.828
	110.545	132.446	121.931	114.28	87.474	142.932
	109.798	132.234	121.709	114.088	86.6421	142.192
	108.839	130.89	121.322	113.56	83.9831	142.047
	105.727	127.961	121.207	113.126	83.8961	141.378
	105.3	127.279	119.584	109.508	83.2776	141.372
	104.575	127.226	119.33	108.932	82.3667	140.894
	101.667	127.081	118.39	108.007	82.152	139.573
	100.47	123.986	118.014	106.82	81.8367	138.542
	100.371	123.182	116.176	106.662	81.5929	138.207
	99.4667	122.056	115.958	104.808	81.1872	138.044
	97.6771	121.933	115.17	104.631	79.0221	137.439
	96.7401	121.709	114.329	102.437	78.8914	137.148
	95.2141	121.322	111.007	102.101	77.8483	136.856
	94.9173	121.207	110.852	101.285	77.5785	136.505
	91.1439	119.521	110.545	101.089	77.043	136.187
	90.5752	119.33	109.101	100.682	76.9412	135.807
	88.9012	118.014	108.839	100.486	75.6734	135.729
	88.2602	117.365	108.08	98.5258	74.6434	135.686
	86.7159	117.199	106.748	98.2532	67.0678	135.101
	85.8601	116.924	105.727	97.6674	66.4619	134.421
	85.1682	116.865	105.3	96.8581	66.1015	133.944
	84.7632	116.176	104.575	96.6915	65.9248	133.611
	81.8859	115.766	104.351	96.0321	65.8067	132.807
	81.1291	115.604	101.667	95.9196	64.1243	132.446
	80.8585	114.329	100.47	95.7386	62.008	132.234
	80.5812	114.28	100.371	95.183	60.8947	132.012
	80.5573	114.088	99.4667	95.1609	59.0018	131.314
	79.028	113.56	97.6771	94.4818	58.4763	131.199
	78.6735	113.126	96.8801	94.1521	56.6107	131.187
	74.0579	111.007	96.7401	93.4084	55.2144	130.89
	73.2198	110.545	95.2141	91.798	53.7972	130.49
	71.9292	109.798	94.9173	91.5481	52.3734	130.461
	70.7997	109.508	94.222	91.5094	51.9174	128.867
	70.5456	108.932	91.8594	88.6305	48.6008	128.813
	68.3974	108.839	91.1439	88.6102	47.4728	128.075
	68.1336	108.007	90.5752	88.345	47.3823	127.961
	66.9759	106.82	89.8505	87.9418	47.1296	127.925
	66.6599	106.662	88.9012	87.4399	46.8418	127.279
	66.3586	105.727	88.5682	87.1219	44.1599	127.226
	64.9613	105.3	87.9107	86.7664	41.8094	127.18
	62.3113	104.808	87.7329	86.6168	40.7303	127.081
	60.9782	104.631	87.474	85.0935	40.2782	126.814
	60.5319	104.575	86.6421	84.8085	40.0488	126.708
	59.413	102.437	85.8601	83.3594	39.7053	126.521
	58.4263	102.101	85.1682	82.6159	39.2027	126.24
	58.3508	101.667	84.7632	82.4587	38.9997	125.586
	57.2519	101.285	83.9831	81.5802	38.8369	125.495
	54.3371	101.089	83.8961	81.1457	38.6107	125.353
	50.5926	100.682	83.2776	81.1065	36.5863	125.16
	47.5228	100.486	82.3667	79.8472	35.2747	124.895
	44.1401	100.47	82.152	79.1366	34.7113	124.245
	43.5818	100.371	81.8859	79.1042	32.0021	123.909
	42.5708	99.4667	81.8367	78.0839	28.4304	123.252
	40.926	98.5258	81.5929	77.8527	27.6201	122.789
	40.1806	98.2532	81.1872	76.028	27.1974	122.474
	39.9908	97.6771	81.1291	75.7945	27.1745	122.455
	39.8613	97.6674	80.8585	74.319	27.1279	122.239
	34.4107	96.8581	80.5812	74.0092	26.657	122.231
	29.7227	96.7401	80.5573	73.2111	26.4766	122.132
	20.7608	96.6915	79.028	72.784	24.8461	121.933
	17.4231	96.0321	79.0221	69.9651	24.159	121.931
	17.3364	95.9196	78.8914	68.6168	23.4158	121.88
	8.24318	95.7386	78.6735	68.3974	21.7773	121.709
	7.72831	95.2141	78.6493	67.5545	21.7683	121.699
	7.24988	95.183	77.8483	67.4119	20.8702	121.386
	6.70676	95.1609	77.5785	66.9394	20.4947	121.322
	5.2281	94.9173	77.043	66.3586	19.1323	121.014
		94.4818	76.9412	66.0404	17.6342	120.312
		94.1521	75.6734	65.8456	11.2633	120.195
		93.4084	74.6434	65.284	9.49545	119.584
		91.798	73.2198	65.1848	7.44006	119.521
		91.5481	71.9292	63.3092	6.80517	118.881
		91.5094	70.5456	63.2777	6.65542	118.643
		91.1439	68.3974	63.0083		118.39
		90.5752	68.1336	62.8174		118.106
		88.9012	67.0678	62.1286		118.014
		88.6305	66.9759	61.5305		117.977
		88.6102	66.6599	61.4581		117.424
		88.345	66.4619	61.0766		117.34
		88.2602	66.3586	60.1507		117.199
		87.9418	66.1015	59.2715		116.937
		87.4399	65.9248	57.1712		116.858
		87.1219	65.8067	56.3262		116.308
		86.7664	64.9613	53.5444		116.276
		86.7159	64.9516	51.6414		116.176
		86.6168	64.1243	48.8376		115.766
		85.8601	62.3113	48.3828		115.606
		85.1682	62.008	48.0719		115.604
		85.0935	60.9782	47.2105		115.458
		84.8085	60.8947	46.9231		115.17
		84.7632	59.413	46.9159		115.009
		83.3594	59.0018	45.5845		114.453
		82.6159	58.4763	43.6574		114.329
		82.4587	58.4263	39.4965		114.28
		81.8859	58.3508	37.1803		114.28
		81.5802	57.2519	34.5361		114.088
		81.1457	56.6107	34.063		114.062
		81.1291	55.2144	33.7831		113.56
		81.1065	54.3371	32.8648		113.537
		80.8585	53.7972	28.9137		113.126
		80.5812	52.3734	26.9591		112.931
		80.5573	51.9174	25.3276		112.806
		79.8472	50.5926	23.8317		112.642
		79.1366	48.6008	23.7781		112.355
		79.1042	47.5228	16.7866		112.294
		79.028	47.4728	16.7761		111.956
		78.6735	47.4353	14.2839		111.811
		78.0839	47.3823	10.9441		111.804
		77.8527	47.1296	5.65616		111.765
		76.028	46.8418			111.747
		75.7945	44.1599			111.648
		74.319	44.1401			111.565
		74.0579	41.8094			111.007
		74.0092	40.7303			110.388
		73.2198	40.2782			109.766
		73.2111	40.1806			109.508
		72.784	40.0488			109.191
		71.9292	39.9908			109.101
		70.7997	39.8613			108.932
		70.5456	39.7053			108.902
		69.9651	39.2027			108.839
		68.6168	38.9997			108.407
		68.3974	38.8369			108.138
		68.1336	38.6107			108.08
		67.5545	36.5863			108.058
		67.4119	35.2747			108.007
		66.9759	34.7113			107.907
		66.9394	34.4107			107.906
		66.6599	32.3517			107.658
		66.3586	32.0021			107.625
		66.0404	29.7227			107.18
		65.8456	28.4304			106.82
		65.284	27.6201			106.748
		65.1848	27.1974			106.662
		64.9613	27.1745			106.417
		63.3092	27.1279			106.289
		63.2777	26.657			106.194
		63.0083	26.4766			105.727
		62.8174	24.8461			105.695
		62.3113	24.159			105.554
		62.1286	23.4158			105.139
		61.5305	21.7773			104.952
		61.4581	21.7683			104.808
		61.0766	20.8702			104.805
		60.9782	20.7608			104.575
		60.5319	20.4947			104.363
		60.1507	19.1323			104.351
		59.413	17.6342			104.09
		59.2715	17.4231			104.006
		58.4263	17.3364			103.768
		58.3508	11.2633			103.615
		57.2519	9.49545			103.523
		57.1712	8.24318			103.418
		56.3262	7.72831			103.388
		54.3371	7.44006			103.374
		53.5444	6.80517			103.191
		51.6414	6.65542			102.845
		50.5926	5.2281			102.84
		48.8376				102.594
		48.3828				102.437
		48.0719				102.22
		47.5228				102.113
		47.2105				102.051
		46.9231				101.667
		46.9159				101.541
		45.5845				101.457
		44.1401				101.285
		43.6574				101.261
		42.5708				101.163
		40.1806				101.105
		39.9908				101.089
		39.8613				100.957
		39.4965				100.951
		37.1803				100.902
		34.5361				100.682
		34.4107				100.663
		34.063				100.607
		33.7831				100.47
		32.8648				100.462
		29.7227				100.371
		28.9137				100.288
		26.9591				100.197
		25.3276				100.191
		23.8317				100.15
		23.7781				100.009
		20.7608				100.004
		17.3364				99.8687
		16.7866				99.7868
		16.7761				99.6641
		14.2839				99.663
		10.9441				99.6432
		8.24318				99.3581
		7.72831				99.2301
		7.24988				99.1919
		6.70676				98.9761
		5.65616				98.8164
		5.2281				98.7076
						98.6756
						98.6562
						98.5258
						98.5067
						98.4063
						98.2532
						98.2443
						97.8918
						97.6771
						97.4072
						97.3964
						97.3224
						97.1574
						97.1424
						96.9399
						96.8801
						96.7401
						96.6996
						96.6915
						96.6358
						96.6121
						96.6095
						96.3629
						96.2698
						95.8777
						95.5234
						95.5169
						95.5019
						95.2504
						95.183
						95.1609
						94.8107
						94.7046
						94.5844
						94.5069
						94.2984
						94.2256
						94.2237
						94.222
						94.1521
						94.0888
						94.0437
						93.7602
						93.4084
						93.3298
						93.2038
						92.9611
						92.8771
						92.7132
						92.4025
						92.3495
						92.1493
						92.1086
						91.9583
						91.8594
						91.844
						91.798
						91.6724
						91.5129
						91.5094
						91.4325
						91.3262
						91.1179
						91.0527
						90.9122
						90.5752
						90.333
						90.1444
						89.8966
						89.8505
						89.7563
						89.2242
						89.1309
						88.9144
						88.9012
						88.7612
						88.7263
						88.6305
						88.6102
						88.5682
						88.5672
						88.5629
						88.3848
						88.3697
						88.345
						88.2673
						87.9418
						87.9107
						87.474
						87.4399
						87.4195
						87.312
						87.3089
						87.193
						87.1219
						87.0446
						86.958
						86.6421
						86.6168
						86.6141
						86.5689
						86.5054
						86.0951
						85.9538
						85.8397
						85.7694
						85.6321
						85.6097
						85.4623
						85.4371
						85.3106
						85.2567
						85.1682
						85.1534
						85.0973
						85.0935
						85.0829
						85.0435
						85.0304
						84.9132
						84.7837
						84.7632
						84.6859
						84.6819
						84.5248
						84.344
						84.2787
						84.2352
						84.2078
						84.1241
						84.0228
						84.0222
						83.8961
						83.8775
						83.8288
						83.6587
						83.647
						83.6183
						83.6096
						83.5023
						83.3594
						83.2776
						83.1564
						82.8397
						82.6159
						82.5666
						82.4801
						82.4587
						82.4064
						82.3338
						82.152
						82.0487
						82.0103
						81.9259
						81.6919
						81.5929
						81.4564
						81.409
						81.3259
						81.3251
						81.1872
						81.1457
						81.1291
						81.1065
						80.9222
						80.8585
						80.7451
						80.5581
						80.5573
						80.4017
						80.2825
						80.2098
						80.1858
						80.1188
						79.8472
						79.834
						79.7251
						79.675
						79.6438
						79.5679
						79.3962
						79.2524
						79.2302
						79.2035
						79.1995
						79.1366
						79.1178
						79.1042
						79.0968
						79.0945
						79.028
						79.0221
						78.7541
						78.732
						78.6735
						78.6672
						78.6419
						78.6358
						78.6013
						78.3723
						78.3527
						78.2455
						78.1008
						78.0839
						78.0752
						78.0543
						78.0058
						77.8735
						77.8658
						77.8527
						77.8483
						77.6237
						77.5785
						77.4679
						77.4587
						77.305
						77.2669
						77.2626
						77.2396
						77.043
						76.9412
						76.9358
						76.8779
						76.486
						76.028
						75.6734
						75.6721
						75.586
						75.5489
						75.5424
						75.3556
						75.2114
						75.086
						75.0468
						74.9374
						74.8454
						74.8201
						74.7659
						74.7007
						74.6434
						74.6431
						74.6191
						74.5531
						74.3718
						74.093
						74.046
						74.0092
						73.8564
						73.6536
						73.6402
						73.6344
						73.5633
						73.541
						73.5148
						73.4859
						73.235
						73.2111
						73.1947
						73.0602
						73.0452
						72.2591
						72.2544
						72.2525
						72.1816
						72.1787
						72.1094
						72.0949
						72.0506
						72.0323
						71.9637
						71.9439
						71.9292
						71.8403
						71.8056
						71.8041
						71.7799
						71.5746
						71.3156
						71.2747
						71.1919
						71.1012
						71.047
						70.9616
						70.8701
						70.8181
						70.8113
						70.803
						70.7295
						70.5456
						70.5228
						70.461
						70.3943
						70.3501
						70.1944
						70.1555
						70.0585
						69.9651
						69.8818
						69.8132
						69.8079
						69.7497
						69.1903
						69.0963
						69.0443
						68.9927
						68.9899
						68.9439
						68.8683
						68.8454
						68.7139
						68.6597
						68.6428
						68.6168
						68.59
						68.5123
						68.4038
						68.3974
						68.3776
						68.3667
						68.3328
						68.3237
						68.312
						68.2111
						68.1835
						68.1761
						68.1336
						68.0822
						68.0565
						67.9667
						67.9387
						67.9144
						67.8944
						67.8453
						67.5545
						67.4889
						67.4823
						67.4565
						67.4119
						67.328
						67.3128
						67.2978
						67.0678
						67.0194
						66.9759
						66.9394
						66.8691
						66.709
						66.6937
						66.6599
						66.5513
						66.5208
						66.3391
						66.2252
						66.1015
						66.0673
						66.0404
						65.948
						65.9248
						65.8696
						65.8513
						65.8067
						65.7517
						65.7426
						65.6153
						65.6006
						65.5814
						65.3335
						65.284
						65.2636
						65.1848
						65.1144
						65.113
						65.0663
						64.9613
						64.7991
						64.7979
						64.767
						64.7428
						64.6208
						64.5946
						64.542
						64.4647
						64.2758
						64.2643
						64.1493
						64.1462
						64.1243
						64.0255
						63.9676
						63.8544
						63.8438
						63.8309
						63.7936
						63.7691
						63.7609
						63.6444
						63.5769
						63.5208
						63.3092
						63.295
						63.1173
						63.0265
						63.0154
						63.0083
						62.992
						62.9438
						62.8835
						62.8174
						62.6986
						62.6599
						62.5948
						62.5827
						62.4639
						62.4638
						62.4329
						62.3113
						62.3083
						62.2743
						62.1965
						62.1286
						62.1115
						62.0462
						62.0102
						62.008
						61.9333
						61.9042
						61.8535
						61.8395
						61.7727
						61.7712
						61.7699
						61.7395
						61.5382
						61.5305
						61.4651
						61.4581
						61.4437
						61.3866
						61.3263
						61.2955
						61.185
						61.1462
						61.1444
						61.0849
						61.0766
						60.9837
						60.9782
						60.9704
						60.8947
						60.8725
						60.7962
						60.796
						60.6318
						60.5736
						60.5319
						60.4939
						60.4916
						60.395
						60.3897
						60.3792
						60.3011
						60.2418
						60.1874
						60.1507
						60.0262
						59.9704
						59.8705
						59.8678
						59.8599
						59.5929
						59.4674
						59.382
						59.3653
						59.2539
						59.2419
						59.2212
						59.2089
						59.1089
						58.95
						58.9487
						58.9404
						58.9183
						58.9175
						58.9049
						58.8693
						58.7376
						58.6907
						58.5709
						58.5145
						58.4763
						58.4691
						58.4405
						58.4263
						58.3988
						58.3515
						58.3508
						58.3242
						58.1592
						58.1406
						58.098
						58.0812
						58.0613
						57.9673
						57.9615
						57.9554
						57.8942
						57.8237
						57.7606
						57.6472
						57.634
						57.5845
						57.5687
						57.5292
						57.4084
						57.3891
						57.3788
						57.2519
						57.2454
						57.2447
						57.1712
						57.0981
						57.0634
						57.0468
						57.0123
						56.9515
						56.856
						56.8302
						56.8053
						56.7834
						56.7358
						56.7149
						56.6432
						56.6107
						56.5806
						56.547
						56.5165
						56.5045
						56.2835
						56.242
						56.2245
						56.1439
						55.9893
						55.797
						55.6405
						55.6151
						55.608
						55.4571
						55.3205
						55.2857
						55.2543
						55.2288
						55.1512
						55.09
						55.063
						55.0304
						54.9745
						54.8837
						54.295
						54.2685
						54.226
						54.1205
						54.0994
						54.0767
						54.0533
						54.0207
						53.9766
						53.9707
						53.9607
						53.9549
						53.8621
						53.7972
						53.6928
						53.6224
						53.5711
						53.5444
						53.5083
						53.5007
						53.4201
						53.415
						53.3003
						53.2556
						53.2468
						53.1318
						53.1256
						53.0013
						52.9781
						52.9406
						52.9224
						52.9166
						52.8526
						52.8483
						52.8376
						52.7608
						52.6604
						52.5721
						52.5381
						52.5123
						52.4848
						52.3734
						52.3612
						52.3545
						52.2128
						52.2106
						52.0896
						52.0778
						51.9587
						51.93
						51.9174
						51.8786
						51.8034
						51.761
						51.6581
						51.5636
						51.4771
						51.4318
						51.4017
						51.3616
						51.333
						51.2201
						51.1794
						51.1522
						51.1424
						51.0845
						51.0844
						50.9906
						50.9866
						50.9659
						50.8985
						50.8611
						50.8535
						50.798
						50.7599
						50.7379
						50.7377
						50.7243
						50.6689
						50.6091
						50.6091
						50.5984
						50.4735
						50.4637
						50.3953
						50.3488
						50.2998
						50.2787
						50.2309
						50.2163
						50.1995
						50.0941
						49.9741
						49.78
						49.7452
						49.6837
						49.6622
						49.4923
						49.3948
						49.3223
						49.1759
						49.0373
						48.8918
						48.8452
						48.8371
						48.7396
						48.636
						48.6008
						48.5715
						48.5491
						48.3894
						48.3499
						48.3237
						48.2993
						48.2686
						48.2349
						48.2078
						48.1694
						48.076
						48.0719
						48.0213
						47.9681
						47.961
						47.9396
						47.9363
						47.9285
						47.8288
						47.7543
						47.6603
						47.5641
						47.5356
						47.5228
						47.4728
						47.4656
						47.4147
						47.3823
						47.3719
						47.2803
						47.2105
						47.1027
						47.0766
						47.0543
						46.9518
						46.9231
						46.9159
						46.8395
						46.754
						46.6029
						46.5505
						46.5309
						46.4538
						46.4464
						46.4065
						46.4058
						46.3921
						46.2675
						46.2468
						46.206
						46.171
						46.1213
						45.968
						45.9204
						45.8938
						45.8852
						45.7052
						45.6832
						45.5845
						45.5535
						45.5366
						45.479
						45.4785
						45.4375
						45.3302
						45.2939
						45.24
						45.2382
						45.1683
						45.1212
						45.0215
						44.9951
						44.9322
						44.9235
						44.9176
						44.916
						44.8404
						44.7504
						44.6679
						44.5371
						44.519
						44.4683
						44.4362
						44.3754
						44.1691
						44.1599
						44.1401
						44.1279
						43.9713
						43.9068
						43.8524
						43.6831
						43.6574
						43.644
						43.5448
						43.5094
						43.4338
						43.311
						43.1982
						43.0912
						43.051
						43.0014
						42.9647
						42.9452
						42.7821
						42.6226
						42.6184
						42.5545
						42.4701
						42.3914
						42.2972
						42.2682
						42.2443
						42.232
						42.1988
						42.1323
						42.1132
						42.0964
						42.0942
						42.0409
						41.9983
						41.9745
						41.8639
						41.8278
						41.8081
						41.7533
						41.749
						41.733
						41.6704
						41.5952
						41.5258
						41.4858
						41.3912
						41.3467
						41.3171
						41.2748
						41.2625
						41.2604
						41.2527
						41.2379
						41.1972
						41.1085
						41.0788
						41.0131
						41.0033
						40.9858
						40.951
						40.8592
						40.7909
						40.7682
						40.7303
						40.6895
						40.6784
						40.6279
						40.5607
						40.4266
						40.4094
						40.3405
						40.2782
						40.1849
						40.1806
						40.1168
						40.0361
						40.0111
						39.9908
						39.9894
						39.9024
						39.8613
						39.8361
						39.7989
						39.7742
						39.7509
						39.7053
						39.6369
						39.5633
						39.5296
						39.5124
						39.4965
						39.2668
						39.244
						39.1913
						39.0716
						39.05
						38.9997
						38.9941
						38.9856
						38.9514
						38.9447
						38.8753
						38.871
						38.8438
						38.8369
						38.7787
						38.7154
						38.707
						38.6861
						38.6789
						38.6187
						38.6107
						38.5822
						38.5784
						38.5405
						38.5246
						38.4931
						38.488
						38.4687
						38.4679
						38.276
						38.2081
						38.1847
						38.1603
						38.0236
						38.0168
						37.9999
						37.969
						37.9221
						37.9185
						37.8836
						37.8737
						37.7493
						37.7476
						37.734
						37.7064
						37.6853
						37.6591
						37.56
						37.5229
						37.3847
						37.3253
						37.3014
						37.2634
						37.2503
						37.2484
						37.2433
						37.203
						37.1803
						37.1332
						37.1255
						37.1209
						37.1074
						37.0152
						36.9823
						36.9707
						36.8738
						36.8396
						36.6849
						36.6409
						36.5863
						36.5727
						36.5677
						36.5341
						36.5319
						36.5242
						36.4891
						36.4812
						36.4553
						36.446
						36.4368
						36.4278
						36.4224
						36.3554
						36.327
						36.2995
						36.2152
						36.1231
						36.1185
						36.0508
						36.0109
						35.8875
						35.8312
						35.7855
						35.7798
						35.7655
						35.7147
						35.7046
						35.6292
						35.6254
						35.4207
						35.4205
						35.375
						35.3233
						35.2747
						35.2463
						35.1998
						35.1775
						35.1681
						35.0882
						35.0747
						35.0391
						34.9552
						34.9481
						34.933
						34.8771
						34.8633
						34.8186
						34.8128
						34.8059
						34.7387
						34.7133
						34.654
						34.6175
						34.6036
						34.5361
						34.5298
						34.4789
						34.4302
						34.3929
						34.3842
						34.3673
						34.3648
						34.1937
						34.1808
						34.1472
						34.1268
						34.0711
						34.063
						34.0466
						34.0368
						34.0064
						33.9986
						33.9829
						33.9445
						33.9237
						33.8226
						33.8178
						33.8067
						33.7884
						33.7831
						33.7748
						33.7666
						33.5903
						33.5736
						33.5537
						33.5086
						33.4664
						33.4152
						33.4011
						33.3757
						33.3106
						33.2898
						33.1788
						33.0283
						32.9988
						32.9604
						32.942
						32.9374
						32.9354
						32.9099
						32.8898
						32.8885
						32.8648
						32.8632
						32.8556
						32.8554
						32.7157
						32.6747
						32.6531
						32.6338
						32.6153
						32.6091
						32.5996
						32.5886
						32.5746
						32.532
						32.4832
						32.4539
						32.3725
						32.37
						32.3542
						32.2952
						32.1033
						32.0376
						32.0326
						32.0022
						32.0021
						31.957
						31.9312
						31.9082
						31.879
						31.8487
						31.7692
						31.7615
						31.6205
						31.6197
						31.5928
						31.5916
						31.5432
						31.5139
						31.4226
						31.384
						31.3813
						31.3702
						31.3166
						31.2828
						31.2279
						31.187
						31.1232
						31.1129
						31.0548
						31.031
						31.0083
						30.9896
						30.9359
						30.8394
						30.8233
						30.7726
						30.7454
						30.7253
						30.7095
						30.6933
						30.6671
						30.6666
						30.6643
						30.5282
						30.5168
						30.4749
						30.4512
						30.4376
						30.4059
						30.3819
						30.3189
						30.2922
						30.2902
						30.1683
						30.1403
						30.1227
						30.1122
						30.0687
						30.0134
						29.9442
						29.9061
						29.8555
						29.855
						29.7755
						29.767
						29.7534
						29.7227
						29.628
						29.5847
						29.5045
						29.5004
						29.4208
						29.417
						29.3772
						29.3183
						29.3111
						29.2978
						29.229
						29.1568
						29.1486
						29.1158
						29.1012
						29.0933
						29.0553
						28.9393
						28.9137
						28.8697
						28.7807
						28.7456
						28.6853
						28.6689
						28.6474
						28.6129
						28.6054
						28.4951
						28.4677
						28.3514
						28.2235
						28.1913
						28.148
						28.1403
						28.1291
						28.1006
						28.0805
						28.0396
						28.0323
						28.0107
						28.0016
						27.967
						27.9392
						27.8343
						27.7684
						27.6919
						27.6201
						27.5863
						27.5839
						27.5812
						27.5768
						27.5613
						27.4675
						27.4365
						27.3754
						27.3352
						27.2857
						27.285
						27.2649
						27.2585
						27.2533
						27.209
						27.1836
						27.1679
						27.1643
						27.1282
						27.1279
						27.0793
						26.9952
						26.9932
						26.9816
						26.9591
						26.8936
						26.8232
						26.7868
						26.7381
						26.7175
						26.674
						26.6735
						26.657
						26.6355
						26.5763
						26.5724
						26.5439
						26.522
						26.4305
						26.3301
						26.2921
						26.2913
						26.276
						26.1853
						26.134
						26.121
						25.9892
						25.9529
						25.9443
						25.9183
						25.8523
						25.7383
						25.7142
						25.559
						25.4211
						25.4129
						25.3409
						25.3324
						25.3276
						25.3166
						25.3128
						25.3117
						25.2808
						25.2233
						25.2175
						25.2157
						25.2069
						25.1813
						25.1334
						25.0669
						25.0527
						25.0507
						25.0285
						24.9706
						24.9335
						24.8949
						24.8865
						24.8628
						24.8461
						24.8413
						24.7675
						24.7449
						24.7125
						24.6882
						24.6707
						24.6513
						24.6509
						24.65
						24.5805
						24.5574
						24.5251
						24.4974
						24.4087
						24.397
						24.3797
						24.3746
						24.3609
						24.3102
						24.2917
						24.2278
						24.2214
						24.2036
						24.1567
						24.1085
						24.0975
						24.0915
						24.0895
						24.0768
						24.0521
						24.0284
						24.0119
						23.9954
						23.8349
						23.8349
						23.8317
						23.7545
						23.6737
						23.6514
						23.6382
						23.6173
						23.5687
						23.5577
						23.512
						23.4786
						23.4382
						23.4158
						23.39
						23.3804
						23.2954
						23.2872
						23.2674
						23.2399
						23.2044
						23.1705
						23.1584
						23.1548
						23.151
						23.1385
						23.1333
						23.0871
						23.0276
						23.0028
						22.9656
						22.8233
						22.8137
						22.813
						22.7742
						22.7557
						22.734
						22.6784
						22.6445
						22.6287
						22.5859
						22.5653
						22.5599
						22.5319
						22.5205
						22.4758
						22.4655
						22.384
						22.3746
						22.372
						22.3518
						22.2142
						22.1639
						22.066
						22.0642
						22.0398
						22.039
						22.0171
						21.9822
						21.9427
						21.9171
						21.9164
						21.8752
						21.8636
						21.8039
						21.7982
						21.7773
						21.7683
						21.7472
						21.6943
						21.6569
						21.6559
						21.601
						21.5986
						21.5879
						21.5531
						21.4849
						21.4765
						21.389
						21.3881
						21.3861
						21.2957
						21.2861
						21.2579
						21.2372
						21.1966
						21.1802
						21.1627
						21.1098
						21.108
						21.0869
						21.0798
						21.0486
						20.985
						20.9816
						20.9412
						20.9248
						20.9205
						20.8935
						20.8929
						20.8702
						20.853
						20.7808
						20.7778
						20.7372
						20.7208
						20.7174
						20.6762
						20.6624
						20.6576
						20.5883
						20.5746
						20.552
						20.5344
						20.4947
						20.4862
						20.459
						20.4391
						20.412
						20.2109
						20.1728
						20.1615
						20.1421
						20.1196
						20.1127
						20.1103
						20.0497
						20.0079
						19.999
						19.9809
						19.9561
						19.9369
						19.9181
						19.8715
						19.8102
						19.7963
						19.7333
						19.7297
						19.7202
						19.6712
						19.6351
						19.634
						19.6254
						19.5928
						19.5533
						19.5512
						19.5011
						19.4217
						19.3659
						19.327
						19.3094
						19.3092
						19.3049
						19.2967
						19.2469
						19.2345
						19.1881
						19.1323
						19.1057
						19.1003
						18.9716
						18.913
						18.9044
						18.8933
						18.8711
						18.8592
						18.846
						18.8299
						18.798
						18.7491
						18.6832
						18.6541
						18.6528
						18.6527
						18.6383
						18.611
						18.5718
						18.5582
						18.5218
						18.5021
						18.4513
						18.4094
						18.3767
						18.3555
						18.3394
						18.2656
						18.2551
						18.2338
						18.2147
						18.2008
						18.1321
						18.1295
						18.0661
						18.0542
						18.044
						17.9674
						17.9466
						17.9335
						17.9327
						17.9211
						17.8893
						17.8878
						17.8266
						17.8157
						17.7831
						17.7783
						17.7566
						17.7487
						17.7482
						17.7357
						17.7299
						17.6277
						17.5606
						17.531
						17.4582
						17.4468
						17.4235
						17.4094
						17.399
						17.3842
						17.3678
						17.3482
						17.3364
						17.326
						17.3227
						17.3208
						17.3185
						17.3092
						17.2493
						17.2126
						17.2081
						17.2035
						17.2026
						17.1641
						17.1556
						17.0473
						17.0452
						17.0145
						17.0087
						17
						16.8855
						16.8499
						16.8367
						16.8323
						16.7918
						16.7891
						16.7761
						16.7463
						16.7442
						16.7422
						16.7382
						16.7317
						16.7231
						16.7216
						16.6181
						16.5935
						16.582
						16.5593
						16.5543
						16.508
						16.4804
						16.4749
						16.4463
						16.4387
						16.3919
						16.3708
						16.3346
						16.305
						16.294
						16.2926
						16.2841
						16.2786
						16.2716
						16.2396
						16.2166
						16.1629
						16.1281
						16.0341
						16.0102
						15.9711
						15.8768
						15.8756
						15.8315
						15.7989
						15.7847
						15.7837
						15.7492
						15.7399
						15.7178
						15.709
						15.6713
						15.6405
						15.5975
						15.5459
						15.5414
						15.5397
						15.5321
						15.5289
						15.5143
						15.5114
						15.4662
						15.4543
						15.4455
						15.4428
						15.4301
						15.4012
						15.401
						15.3645
						15.3401
						15.3251
						15.3117
						15.2919
						15.2472
						15.239
						15.2324
						15.1983
						15.1975
						15.1388
						15.1321
						15.1221
						15.0682
						15.0361
						14.9988
						14.9978
						14.9876
						14.9859
						14.959
						14.9044
						14.8947
						14.8894
						14.88
						14.8203
						14.8168
						14.8164
						14.7975
						14.7953
						14.7615
						14.7425
						14.7354
						14.6927
						14.6924
						14.6401
						14.6362
						14.5966
						14.5651
						14.5498
						14.5457
						14.4915
						14.4889
						14.4652
						14.4551
						14.4479
						14.4271
						14.3703
						14.3427
						14.3294
						14.3156
						14.3119
						14.3012
						14.2757
						14.2677
						14.243
						14.2103
						14.2004
						14.1902
						14.1693
						14.1403
						14.08
						14.0584
						14.0323
						14.0097
						13.9661
						13.9613
						13.9344
						13.9333
						13.9205
						13.9101
						13.9057
						13.8998
						13.8729
						13.8675
						13.8597
						13.8469
						13.8023
						13.7285
						13.6965
						13.6733
						13.6575
						13.6266
						13.6196
						13.6137
						13.5984
						13.5489
						13.5371
						13.5236
						13.4923
						13.4817
						13.4699
						13.4641
						13.454
						13.4368
						13.4195
						13.3904
						13.3653
						13.3561
						13.3495
						13.318
						13.3009
						13.2922
						13.2704
						13.1557
						13.1109
						13.0967
						13.0934
						13.0905
						13.0814
						13.0318
						13.008
						12.9899
						12.9889
						12.9338
						12.8698
						12.848
						12.8206
						12.8067
						12.7993
						12.7217
						12.7114
						12.666
						12.6357
						12.6092
						12.6072
						12.6
						12.5658
						12.5438
						12.4712
						12.4616
						12.4588
						12.4411
						12.4392
						12.3896
						12.377
						12.3697
						12.34
						12.3284
						12.3243
						12.2944
						12.2938
						12.2778
						12.2361
						12.2232
						12.2175
						12.1941
						12.1684
						12.1322
						12.1018
						12.0615
						12.0409
						12.0344
						12.0145
						12.0094
						11.9951
						11.9753
						11.9497
						11.9463
						11.9253
						11.8816
						11.815
						11.7837
						11.7756
						11.7703
						11.7661
						11.7435
						11.7244
						11.6515
						11.6413
						11.6186
						11.5807
						11.5709
						11.5254
						11.4922
						11.492
						11.4606
						11.4578
						11.4566
						11.4503
						11.4406
						11.3878
						11.3206
						11.3125
						11.2958
						11.2878
						11.2791
						11.2382
						11.2186
						11.1879
						11.1785
						11.1451
						11.1448
						11.1429
						11.116
						11.0986
						11.0395
						11.0285
						10.9352
						10.8622
						10.8331
						10.8022
						10.794
						10.7858
						10.7711
						10.757
[truncated: 297 more rows]

## Sheet: Figure 2b
Figure 2b
	Both	HCD Total	SE Total	HCD Only	SE Only	Intronic Enh
Bone Marrow	23.4001	51.1732	29.3409	25.7053	7.66892	22.8182
Bone	14.7738	29.1081	15.9754	13.5565	3.46873	7.94244
MEP	0.353444	1.96899	0.573431	2.12047	0.372302	0.466305
Baf3	1.75376	1.0076	1.45987	0.0815439	1.33465	1.26315
Mast Cells	0.694586	1.24372	1.42946	0.774861	2.45884	9.28179

## Sheet: Figure 2c
Figure 2c
	Both			HCD Only			SE Only
	0.000201899	erythrocyte differentiation (GO:0030218)		1.99351e-05	iron ion import (GO:0097286)		0.000312459	phospholipid metabolic process (GO:0006644)
	0.000478494	establishment of protein localization to plasma membrane (GO:0090002)		0.000191098	erythrocyte development (GO:0048821)		0.000423053	glycerophospholipid metabolic process (GO:0006650)
	0.00056821	porphyrin-containing compound biosynthetic process (GO:0006779)		0.000279735	multicellular organismal homeostasis (GO:0048871)		0.00066065	glycerophospholipid biosynthetic process (GO:0046474)
	0.000778339	tetrapyrrole biosynthetic process (GO:0033014)		0.000504663	epidermal growth factor receptor signaling pathway (GO:0007173)		0.00104836	phosphatidylinositol phosphorylation (GO:0046854)
	0.000942541	myeloid cell development (GO:0061515)		0.00055321	ERBB signaling pathway (GO:0038127)		0.0012719	glycerolipid biosynthetic process (GO:0045017)
	0.0009925	positive regulation of cyclin-dependent protein serine/threonine kinase activity involved in G1/S transition of mitotic cell cycle (GO:0031659)		0.000621731	hemopoiesis (GO:0030097)		0.00140584	phospholipid biosynthetic process (GO:0008654)
	0.0009925	response to methylmercury (GO:0051597)		0.000707963	iron ion transport (GO:0006826)		0.00156715	lipid phosphorylation (GO:0046834)
	0.00105364	cofactor biosynthetic process (GO:0051188)		0.00082119	transition metal ion transport (GO:0000041)		0.00188653	glycerolipid metabolic process (GO:0046486)
	0.00127102	regulation of cyclin-dependent protein serine/threonine kinase activity involved in G1/S transition of mitotic cell cycle (GO:0031657)		0.000941919	porphyrin-containing compound biosynthetic process (GO:0006779)		0.00258017	regulation of exit from mitosis (GO:0007096)
	0.00133313	regulation of erythrocyte differentiation (GO:0045646)		0.00125474	response to tumor necrosis factor (GO:0034612)		0.00268697	L-amino acid transport (GO:0015807)

## Sheet: Figure 3a
Figure 3a
	Both	HCD Total	SE Total	HCD Only	SE Only	Intronic Enh
	14.3851	14.4912	14.3851	14.174	12.2806	15.0478
	14.1269	14.3851	14.1269	14.1571	11.9484	14.9637
	13.4684	14.174	13.4684	13.2428	11.8225	14.7633
	11.9164	14.1571	12.2806	12.9742	11.4712	14.6367
	11.8644	13.4684	11.9484	12.7996	11.1127	14.5842
	11.8625	13.2428	11.9164	12.4779	11.0166	14.1269
	11.5551	12.9742	11.8644	12.3891	10.9129	13.9821
	11.3373	12.7996	11.8625	12.254	10.9051	13.9211
	11.0766	12.4779	11.8225	12.1317	10.8166	13.8126
	11.007	12.3891	11.5551	12.1317	10.8157	13.7677
	10.8407	12.254	11.4712	12.124	10.7952	13.6881
	10.8292	12.1317	11.3373	11.8644	10.5982	13.6878
	10.8122	12.1317	11.1127	11.6146	10.5224	13.6451
	10.6553	12.124	11.0766	11.3618	10.4558	13.59
	10.6421	11.9164	11.0166	11.3088	10.4547	13.5221
	10.4874	11.8644	11.007	11.1967	10.4338	13.5103
	10.4341	11.8625	10.9129	11.1373	10.354	13.5043
	10.4328	11.6146	10.9051	11.1256	10.2934	13.4392
	10.4128	11.5551	10.8407	11.1215	10.2252	13.3974
	10.2512	11.3618	10.8292	11.0678	10.2026	13.3289
	10.1665	11.3373	10.8166	11.0259	10.0533	13.2821
	10.0579	11.3088	10.8157	11.0021	9.91972	13.2428
	9.93052	11.1967	10.8122	10.9089	9.84722	13.2092
	9.8652	11.1373	10.7952	10.8908	9.82398	13.1227
	9.802	11.1256	10.6553	10.7789	9.74187	13.0086
	9.75335	11.1215	10.6421	10.658	9.61204	12.9276
	9.71703	11.0678	10.5982	10.6376	9.59301	12.9123
	9.70231	11.0259	10.5224	10.5915	9.5348	12.8169
	9.58485	11.007	10.4874	10.5448	9.52468	12.808
	9.5838	11.0021	10.4558	10.5003	9.51232	12.7996
	9.52743	10.9089	10.4547	10.3769	9.46708	12.7504
	9.47952	10.8908	10.4341	10.3692	9.43219	12.6479
	9.42092	10.8407	10.4338	10.3637	9.43004	12.5924
	9.2902	10.8292	10.4328	10.3521	9.38707	12.4768
	9.25421	10.8122	10.4128	10.3234	9.31464	12.4679
	9.23405	10.7789	10.354	10.3174	9.30825	12.457
	9.16009	10.658	10.2934	10.2866	9.30634	12.3994
	9.08233	10.6553	10.2512	10.2838	9.27896	12.3891
	9.06766	10.6421	10.2252	10.2307	9.27285	12.3419
	9.05658	10.6376	10.2026	10.2243	9.25505	12.3417
	8.99973	10.5915	10.1665	10.2069	9.23381	12.2953
	8.99854	10.5448	10.0579	10.1986	9.21243	12.288
	8.98991	10.5003	10.0533	10.1346	9.17839	12.2806
	8.93143	10.4874	9.93052	10.0959	9.15345	12.2618
	8.72543	10.4341	9.91972	10.0915	9.13879	12.254
	8.72353	10.4328	9.8652	10.0541	9.13253	12.2095
	8.70423	10.4128	9.84722	10.0463	9.12678	12.1863
	8.67792	10.3769	9.82398	10.0248	9.09121	12.1483
	8.67411	10.3692	9.802	10.0223	9.05256	12.1317
	8.67398	10.3637	9.75335	10.0121	9.02581	12.1317
	8.67159	10.3521	9.74187	9.98992	8.94567	12.0832
	8.65717	10.3336	9.71703	9.98915	8.91719	12.0313
	8.61407	10.3234	9.70231	9.95534	8.86376	12.0012
	8.48213	10.3174	9.61204	9.88688	8.84508	12.0008
	8.40805	10.2866	9.59301	9.88293	8.84076	11.9791
	8.35589	10.2838	9.58485	9.83032	8.81208	11.9484
	8.34957	10.2512	9.5838	9.81365	8.78338	11.939
	8.33014	10.2307	9.5348	9.802	8.76663	11.9191
	8.24871	10.2243	9.52743	9.78947	8.74884	11.9164
	8.22245	10.2069	9.52468	9.78216	8.7453	11.9119
	8.21306	10.1986	9.51232	9.77378	8.70874	11.8839
	8.20528	10.1665	9.47952	9.74805	8.69873	11.879
	8.19193	10.1346	9.46708	9.72047	8.69603	11.8788
	8.0425	10.0959	9.43219	9.65161	8.68074	11.8644
	8.03574	10.0915	9.43004	9.63362	8.6718	11.8625
	8.01013	10.0579	9.42092	9.59526	8.67078	11.8278
	7.95844	10.0541	9.38707	9.5838	8.66587	11.8276
	7.90192	10.0463	9.31464	9.56197	8.66295	11.8225
	7.90192	10.0248	9.30825	9.53339	8.65962	11.7973
	7.79235	10.0223	9.30634	9.45487	8.60797	11.786
	7.79132	10.0121	9.2902	9.39772	8.57388	11.7464
	7.77231	9.98992	9.27896	9.3977	8.5654	11.741
	7.59633	9.98915	9.27285	9.36942	8.54722	11.7111
	7.51085	9.95534	9.25505	9.32906	8.54309	11.7094
	7.43122	9.93052	9.25421	9.32655	8.53036	11.6979
	7.42936	9.88688	9.23405	9.31021	8.51445	11.6906
	7.39132	9.88293	9.23381	9.20856	8.50169	11.6878
	7.34133	9.8652	9.21243	9.20844	8.4796	11.6711
	7.28162	9.83032	9.17839	9.19294	8.4664	11.67
	7.20726	9.81365	9.16009	9.17326	8.46334	11.6656
	6.98004	9.802	9.15345	9.16728	8.44717	11.66
	6.92728	9.78947	9.13879	9.16518	8.42886	11.6573
	6.87814	9.78216	9.13253	9.1575	8.41239	11.6507
	6.82689	9.77378	9.12678	9.12472	8.32925	11.6506
	6.81855	9.75335	9.09121	9.06005	8.32858	11.649
	6.50137	9.74805	9.08233	9.03842	8.32014	11.6156
	6.46533	9.72047	9.06766	9.03063	8.2875	11.6146
	6.14625	9.71703	9.05658	9.00753	8.22097	11.5932
	6.11946	9.70231	9.05256	9.00378	8.21344	11.585
	5.95649	9.65161	9.02581	8.9645	8.1742	11.584
	4.94799	9.63362	8.99973	8.89196	8.16803	11.5838
	4.6402	9.59526	8.99854	8.89154	8.13741	11.558
		9.58485	8.98991	8.8836	8.12327	11.5565
		9.5838	8.94567	8.86466	8.11051	11.5551
		9.56197	8.93143	8.84243	8.06511	11.5546
		9.53339	8.91719	8.81329	8.05931	11.4992
		9.52743	8.86376	8.80597	8.05575	11.4909
		9.48492	8.84508	8.79506	8.05142	11.4871
		9.47952	8.84076	8.78575	7.99778	11.4839
		9.45487	8.81208	8.77698	7.8941	11.476
		9.42092	8.78338	8.71608	7.88036	11.4745
		9.39772	8.76663	8.70225	7.87121	11.4712
		9.3977	8.74884	8.69246	7.86999	11.4516
		9.36942	8.7453	8.67411	7.84952	11.4465
		9.32906	8.72543	8.67398	7.84359	11.4448
		9.32655	8.72353	8.63853	7.83813	11.4435
		9.31021	8.70874	8.61266	7.82846	11.4342
		9.2902	8.70423	8.60908	7.82779	11.4333
		9.25421	8.69873	8.59223	7.82265	11.4323
		9.23405	8.69603	8.57357	7.74769	11.4264
		9.20856	8.68074	8.5192	7.69163	11.4241
		9.20844	8.67792	8.50864	7.68278	11.4042
		9.19294	8.67411	8.50521	7.61414	11.3775
		9.17326	8.67398	8.49235	7.59611	11.3598
		9.16728	8.6718	8.44729	7.59414	11.3563
		9.16518	8.67159	8.41161	7.57751	11.3459
		9.16009	8.67078	8.39521	7.56789	11.3373
		9.1575	8.66587	8.39521	7.55426	11.3183
		9.12472	8.66295	8.37505	7.5199	11.3088
		9.08233	8.65962	8.36289	7.48358	11.2963
		9.06766	8.65717	8.35284	7.44579	11.2956
		9.06005	8.61407	8.32738	7.41085	11.2925
		9.05658	8.60797	8.31801	7.40066	11.2836
		9.03842	8.57388	8.27423	7.3849	11.2824
		9.03063	8.5654	8.22245	7.37158	11.2784
		9.00753	8.54722	8.19193	7.35687	11.2651
		9.00378	8.54309	8.0649	7.25645	11.2476
		8.99973	8.53036	8.05585	7.17108	11.2283
		8.99854	8.51445	7.99106	7.13523	11.2121
		8.98991	8.50169	7.96166	7.11582	11.2056
		8.9645	8.48213	7.94386	7.10774	11.1967
		8.93143	8.4796	7.91854	7.00585	11.1947
		8.89196	8.4664	7.90192	6.96413	11.1929
		8.89154	8.46334	7.86624	6.80286	11.1769
		8.8836	8.44717	7.86139	6.74662	11.167
		8.86466	8.42886	7.8289	6.70999	11.1575
		8.84243	8.41239	7.79235	6.68545	11.1569
		8.81329	8.40805	7.79087	6.6353	11.1559
		8.80597	8.35589	7.78919	6.63363	11.1557
		8.79506	8.34957	7.78783	6.57566	11.1553
		8.78575	8.33014	7.76824	6.49087	11.15
		8.77698	8.32925	7.73169	6.47421	11.1443
		8.75363	8.32858	7.73093	6.46774	11.14
		8.72543	8.32014	7.70967	6.38943	11.1373
		8.72353	8.2875	7.64922	6.37891	11.1367
		8.71608	8.24871	7.59908	6.25981	11.1331
		8.70423	8.22245	7.58709	6.17737	11.1256
		8.70225	8.22097	7.55384	6.12068	11.1215
		8.69246	8.21344	7.5459	5.875	11.1207
		8.67792	8.21306	7.48085	5.80913	11.1127
		8.67411	8.20528	7.42167	5.80204	11.0986
		8.67398	8.19193	7.38776	5.69	11.0954
		8.67159	8.1742	7.37106	5.26099	11.0875
		8.65717	8.16803	7.33067	5.07069	11.0842
		8.63853	8.13741	7.32512	4.9194	11.0766
		8.61407	8.12327	7.20943	4.8366	11.0678
		8.61303	8.11051	7.17089	4.81872	11.0587
		8.61266	8.06511	7.15	4.76308	11.0496
		8.60908	8.05931	7.12443	4.52177	11.0433
		8.59223	8.05575	7.01313	4.4575	11.0424
		8.57357	8.05142	6.98004	4.06866	11.0412
		8.5192	8.0425	6.95576	3.66545	11.0347
		8.50864	8.03574	6.92521		11.0303
		8.50521	8.01013	6.8854		11.0259
		8.49235	7.99778	6.71788		11.0221
		8.44729	7.95844	6.68268		11.0166
		8.41161	7.90192	6.63793		11.0152
		8.40805	7.90192	6.5625		11.0109
		8.39521	7.8941	6.54863		11.0021
		8.39521	7.88036	6.49939		10.9921
		8.37505	7.87121	6.49642		10.9909
		8.36289	7.86999	6.49543		10.9873
		8.35589	7.84952	6.3712		10.9805
		8.35284	7.84359	6.08306		10.9794
		8.34957	7.83813	5.94726		10.9722
		8.33014	7.82846	5.75233		10.9684
		8.32738	7.82779	5.56556		10.967
		8.31801	7.82265	5.52754		10.9599
		8.27423	7.79235	5.34161		10.9545
		8.24871	7.79132	4.94095		10.9507
		8.22245	7.77231	4.85149		10.9449
		8.21306	7.74769	4.76211		10.9443
		8.20528	7.69163			10.9406
		8.19193	7.68278			10.9397
		8.16618	7.61414			10.9375
		8.0649	7.59633			10.9327
		8.05585	7.59611			10.9268
		8.0425	7.59414			10.9261
		8.03574	7.57751			10.9256
		8.01013	7.56789			10.9227
		7.99106	7.55426			10.9202
		7.96166	7.5199			10.9129
		7.95844	7.51085			10.9091
		7.94386	7.48358			10.9051
		7.91854	7.44579			10.9047
		7.90192	7.43122			10.9035
		7.90192	7.42936			10.8997
		7.89263	7.41085			10.8961
		7.86624	7.40066			10.8908
		7.86139	7.39132			10.8906
		7.8289	7.3849			10.8891
		7.79235	7.37158			10.8873
		7.79132	7.35687			10.8743
		7.79087	7.34133			10.873
		7.78919	7.28162			10.8706
		7.78783	7.25645			10.8699
		7.77231	7.20726			10.8697
		7.76824	7.17108			10.8623
		7.73169	7.13523			10.858
		7.73093	7.11582			10.8549
		7.70967	7.10774			10.8443
		7.64922	7.00585			10.8407
		7.59908	6.98004			10.8375
		7.59633	6.96413			10.8292
		7.58709	6.92728			10.8252
		7.55384	6.87814			10.8197
		7.5459	6.82689			10.8166
		7.51085	6.81855			10.8164
		7.48085	6.80286			10.8157
		7.43122	6.74662			10.8134
		7.42936	6.70999			10.8122
		7.42167	6.68545			10.8075
		7.39132	6.6353			10.8012
		7.38776	6.63363			10.7952
		7.37106	6.57566			10.7928
		7.34133	6.50137			10.7875
		7.33067	6.49087			10.7865
		7.32512	6.47421			10.7734
		7.28162	6.46774			10.7671
		7.20943	6.46533			10.7642
		7.20726	6.38943			10.747
		7.17089	6.37891			10.7428
		7.15	6.25981			10.7339
		7.12443	6.17737			10.7334
		7.01723	6.14625			10.7171
		7.01313	6.12068			10.7109
		6.98004	6.11946			10.7086
		6.95576	5.95649			10.7007
		6.95189	5.875			10.7002
		6.92728	5.80913			10.6924
		6.92521	5.80204			10.6898
		6.8854	5.69			10.679
		6.87814	5.26099			10.6775
		6.82689	5.07069			10.6744
		6.81855	4.94799			10.6741
		6.71788	4.9194			10.6697
		6.68268	4.8366			10.663
		6.63793	4.81872			10.6553
		6.5625	4.76308			10.6507
		6.54863	4.6402			10.6434
		6.50137	4.52177			10.6421
		6.49939	4.4575			10.6412
		6.49642	4.06866			10.638
		6.49543	3.66545			10.6376
		6.46533				10.6276
		6.3712				10.6271
		6.14625				10.6227
		6.11946				10.6049
		6.08306				10.6049
		6.06278				10.5988
		5.95649				10.5982
		5.94726				10.5938
		5.75233				10.5802
		5.69067				10.5711
		5.56556				10.5694
		5.52754				10.5643
		5.34161				10.5554
		4.99291				10.5519
		4.94799				10.5513
		4.94095				10.5513
		4.85149				10.5507
		4.76211				10.5456
		4.6402				10.5411
						10.5364
						10.5363
						10.5336
						10.532
						10.5315
						10.5236
						10.5224
						10.5213
						10.5208
						10.5207
						10.5203
						10.5143
						10.5142
						10.5029
						10.5003
						10.4981
						10.4946
						10.4874
						10.4871
						10.4866
						10.4709
						10.4704
						10.4665
						10.4663
						10.4592
						10.4558
						10.4547
						10.4542
						10.4498
						10.4473
						10.4459
						10.4421
						10.4416
						10.4398
						10.4348
						10.4341
						10.4338
						10.4328
						10.4302
						10.4284
						10.4277
						10.4245
						10.4128
						10.4109
						10.4083
						10.407
						10.4066
						10.4049
						10.4002
						10.3997
						10.3969
						10.3944
						10.394
						10.3921
						10.3898
						10.3763
						10.374
						10.3739
						10.3711
						10.3704
						10.365
						10.3638
						10.3637
						10.3621
						10.3616
						10.3612
						10.354
						10.3521
						10.3474
						10.3469
						10.3465
						10.3424
						10.3413
						10.3369
						10.3279
						10.3276
						10.3271
						10.3265
						10.3234
						10.3174
						10.317
						10.3094
						10.3072
						10.3048
						10.3047
						10.3005
						10.2995
						10.2994
						10.2934
						10.2894
						10.2873
						10.2866
						10.2838
						10.2777
						10.2766
						10.2672
						10.2626
						10.2619
						10.2567
						10.2512
						10.2509
						10.2426
						10.2419
						10.2342
						10.2324
						10.2295
						10.2278
						10.2263
						10.2252
						10.2243
						10.2071
						10.2069
						10.2026
						10.201
						10.2004
						10.2001
						10.1986
						10.1977
						10.1964
						10.1878
						10.1821
						10.1806
						10.1802
						10.1744
						10.1662
						10.166
						10.1622
						10.1579
						10.1562
						10.1551
						10.155
						10.1449
						10.1407
						10.1369
						10.1369
						10.1353
						10.1346
						10.1308
						10.1299
						10.1297
						10.1294
						10.1203
						10.119
						10.1183
						10.1145
						10.111
						10.1107
						10.1084
						10.1068
						10.1005
						10.0965
						10.0959
						10.0952
						10.0948
						10.0915
						10.0902
						10.0883
						10.0851
						10.0788
						10.0705
						10.07
						10.0692
						10.0669
						10.0654
						10.065
						10.0647
						10.063
						10.0619
						10.0605
						10.0596
						10.0579
						10.0578
						10.055
						10.0536
						10.0535
						10.0533
						10.0466
						10.0457
						10.0443
						10.0441
						10.0416
						10.0355
						10.0312
						10.0284
						10.0272
						10.0244
						10.0235
						10.0223
						10.0221
						10.0173
						10.0157
						10.0121
						10.0118
						10.0107
						10.0101
						10.0081
						10.0077
						9.99445
						9.99158
						9.98992
						9.98445
						9.98445
						9.98367
						9.98336
						9.98234
						9.97697
						9.9763
						9.9745
						9.97369
						9.97234
						9.97164
						9.97032
						9.96939
						9.9685
						9.96761
						9.96739
						9.96243
						9.96016
						9.96014
						9.95958
						9.95748
						9.95673
						9.95534
						9.94942
						9.94845
						9.94565
						9.9455
						9.94509
						9.94292
						9.94233
						9.94158
						9.94116
						9.93868
						9.93771
						9.93742
						9.9333
						9.93052
						9.93041
						9.92994
						9.92944
						9.92794
						9.92615
						9.92495
						9.92445
						9.92258
						9.92229
						9.922
						9.91972
						9.91889
						9.9174
						9.90852
						9.90766
						9.90426
						9.90282
						9.90262
						9.90102
						9.90098
						9.89913
						9.8971
						9.89495
						9.89376
						9.89348
						9.89311
						9.88768
						9.88688
						9.88623
						9.88614
						9.88394
						9.88293
						9.88219
						9.88148
						9.88138
						9.88001
						9.87893
						9.87613
						9.87032
						9.86985
						9.8652
						9.86276
						9.86158
						9.85963
						9.85825
						9.85713
						9.85471
						9.85259
						9.84823
						9.84722
						9.84617
						9.84574
						9.84168
						9.83886
						9.83769
						9.83499
						9.83216
						9.83032
						9.82776
						9.82711
						9.82398
						9.8197
						9.81795
						9.81728
						9.81579
						9.81552
						9.81365
						9.81363
						9.81324
						9.81172
						9.81079
						9.80762
						9.80721
						9.80719
						9.8048
						9.80472
						9.80373
						9.80315
						9.8028
						9.802
						9.80144
						9.79948
						9.79723
						9.79606
						9.79528
						9.79426
						9.79211
						9.79088
						9.79015
						9.78925
						9.78428
						9.78216
						9.77824
						9.77815
						9.77639
						9.77446
						9.77378
						9.77209
						9.77192
						9.76739
						9.76634
						9.76366
						9.76264
						9.76196
						9.76024
						9.75752
						9.75335
						9.75242
						9.75224
						9.75018
						9.74924
						9.74875
						9.74725
						9.74449
						9.74417
						9.74376
						9.74187
						9.74149
						9.7367
						9.73348
						9.73051
						9.72781
						9.72248
						9.72235
						9.72047
						9.72029
						9.71899
						9.7187
						9.71784
						9.71603
						9.71595
						9.71567
						9.7142
						9.71283
						9.70809
						9.70752
						9.70702
						9.70231
						9.70204
						9.70194
						9.70065
						9.70054
						9.69917
						9.69793
						9.69718
						9.69619
						9.69562
						9.69048
						9.68386
						9.68076
						9.6802
						9.67848
						9.67731
						9.67641
						9.676
						9.67394
						9.6724
						9.6721
						9.67182
						9.66704
						9.66544
						9.66459
						9.66125
						9.65812
						9.65669
						9.65518
						9.65277
						9.65204
						9.65176
						9.65161
						9.65088
						9.64997
						9.64883
						9.64851
						9.64834
						9.64389
						9.64356
						9.64202
						9.64054
						9.63977
						9.63643
						9.63602
						9.63368
						9.63362
						9.63099
						9.62932
						9.6275
						9.62719
						9.62665
						9.62608
						9.62562
						9.62373
						9.62264
						9.61992
						9.61929
						9.61779
						9.6177
						9.61641
						9.61358
						9.61351
						9.61204
						9.61079
						9.61062
						9.61012
						9.60852
						9.60021
						9.59857
						9.59799
						9.59769
						9.59526
						9.59301
						9.59001
						9.58971
						9.58677
						9.58526
						9.58485
						9.5838
						9.58339
						9.58288
						9.58001
						9.57772
						9.57669
						9.57351
						9.57178
						9.57052
						9.57045
						9.57042
						9.56955
						9.56889
						9.56525
						9.56312
						9.56197
						9.56183
						9.56143
						9.55962
						9.55865
						9.55801
						9.55505
						9.5542
						9.55396
						9.5529
						9.55232
						9.54887
						9.54741
						9.54705
						9.546
						9.54162
						9.539
						9.53895
						9.53841
						9.53722
						9.5361
						9.53532
						9.5348
						9.534
						9.5339
						9.52743
						9.5252
						9.525
						9.52468
						9.52012
						9.51827
						9.51706
						9.5139
						9.51376
						9.51232
						9.51171
						9.51017
						9.51016
						9.50963
						9.50739
						9.50399
						9.4992
						9.49903
						9.49872
						9.49816
						9.4977
						9.49729
						9.49705
						9.49562
						9.49479
						9.4943
						9.49381
						9.49318
						9.49134
						9.48999
						9.48869
						9.48618
						9.48547
						9.48478
						9.48165
						9.48038
						9.47952
						9.4788
						9.47878
						9.47848
						9.47846
						9.47839
						9.47802
						9.47731
						9.46791
						9.46708
						9.46433
						9.46312
						9.46312
						9.46303
						9.46102
						9.45965
						9.45695
						9.45572
						9.4551
						9.45487
						9.45456
						9.45385
						9.45312
						9.45161
						9.4464
						9.44194
						9.43963
						9.43954
						9.43834
						9.43362
						9.43261
						9.43219
						9.43131
						9.43004
						9.42971
						9.42889
						9.42848
						9.42658
						9.42601
						9.42431
						9.42303
						9.42199
						9.42092
						9.41847
						9.41764
						9.41761
						9.41592
						9.41546
						9.41546
						9.41131
						9.41122
						9.41119
						9.41099
						9.40905
						9.40637
						9.40635
						9.40523
						9.39894
						9.39861
						9.39843
						9.39772
						9.3977
						9.39469
						9.39305
						9.39239
						9.39153
						9.38707
						9.38586
						9.38466
						9.38291
						9.38105
						9.37881
						9.37826
						9.37816
						9.37607
						9.3758
						9.37214
						9.37162
						9.37079
						9.36942
						9.36725
						9.36456
						9.36077
						9.35988
						9.35974
						9.35697
						9.35536
						9.35526
						9.35445
						9.35359
						9.35266
						9.35002
						9.34885
						9.34881
						9.34695
						9.34659
						9.34607
						9.34429
						9.34388
						9.34311
						9.34288
						9.33937
						9.3385
						9.33691
						9.33688
						9.33688
						9.33625
						9.3337
						9.33322
						9.33102
						9.33011
						9.32641
						9.3256
						9.32548
						9.32402
						9.32391
						9.32366
						9.32124
						9.31976
						9.31904
						9.31805
						9.31548
						9.31464
						9.31352
						9.31108
						9.30826
						9.30825
						9.30634
						9.30242
						9.30213
						9.30157
						9.30067
						9.30052
						9.30049
						9.29892
						9.29483
						9.2941
						9.29399
						9.29378
						9.29336
						9.29267
						9.29055
						9.2902
						9.28681
						9.28594
						9.28411
						9.28281
						9.28121
						9.27958
						9.27958
						9.27896
						9.27719
						9.27699
						9.27677
						9.27285
						9.27052
						9.27036
						9.26901
						9.26766
						9.26667
						9.2664
						9.26344
						9.26328
						9.26206
						9.26102
						9.25994
						9.25706
						9.25694
						9.25584
						9.25505
						9.25481
						9.25421
						9.25294
						9.2496
						9.24958
						9.2485
						9.24668
						9.24595
						9.24536
						9.24377
						9.24127
						9.24027
						9.23886
						9.23735
						9.23654
						9.23461
						9.2344
						9.23405
						9.23381
						9.23378
						9.23259
						9.23256
						9.2325
						9.23225
						9.23121
						9.22934
						9.22711
						9.22539
						9.22465
						9.22391
						9.22132
						9.22071
						9.21753
						9.21675
						9.21559
						9.21243
						9.21217
						9.21196
						9.21119
						9.209
						9.20856
						9.20847
						9.20844
						9.20763
						9.20674
						9.20592
						9.20576
						9.20517
						9.20321
						9.20118
						9.19811
						9.19791
						9.19737
						9.19722
						9.19496
						9.19294
						9.19032
						9.18847
						9.18842
						9.18702
						9.18674
						9.18549
						9.18369
						9.18309
						9.18186
						9.18167
						9.18117
						9.1798
						9.17839
						9.17833
						9.17654
						9.17593
						9.17326
						9.17041
						9.16746
						9.16719
						9.16704
						9.16617
						9.16518
						9.16517
						9.16475
						9.16473
						9.16437
						9.16286
						9.16009
						9.15944
						9.1575
						9.15509
						9.15345
						9.15276
						9.15236
						9.1476
						9.14706
						9.14694
						9.14627
						9.1462
						9.14278
						9.14243
						9.13965
						9.13879
						9.13854
						9.13813
						9.13297
						9.13253
						9.13058
						9.12979
						9.12971
						9.12922
						9.12678
						9.12527
						9.12506
						9.12472
						9.12456
						9.12419
						9.12229
						9.12145
						9.12062
						9.11883
						9.11755
						9.11576
						9.11344
						9.11282
						9.11173
						9.11118
						9.11073
						9.10926
						9.1092
						9.10536
						9.10519
						9.1044
						9.10331
						9.10159
						9.09776
						9.09775
						9.0969
						9.09517
						9.09409
						9.09326
						9.09159
						9.09121
						9.0903
						9.08629
						9.08563
						9.08526
						9.08382
						9.08355
						9.08325
						9.08296
						9.08247
						9.08233
						9.0798
						9.07965
						9.0795
						9.07935
						9.07924
						9.07663
						9.07484
						9.07266
						9.0697
						9.06861
						9.06854
						9.06766
						9.06692
						9.06333
						9.06283
						9.06005
						9.0599
						9.05926
						9.05776
						9.05689
						9.05658
						9.0565
						9.05441
						9.05256
						9.05101
						9.05037
						9.04871
						9.04829
						9.04823
						9.04737
						9.04687
						9.04659
						9.04502
						9.04449
						9.0444
						9.04349
						9.04175
						9.04142
						9.04077
						9.04043
						9.03813
						9.03781
						9.03346
						9.03236
						9.03063
						9.03047
						9.02951
						9.0295
						9.0292
						9.02581
						9.02566
						9.02136
						9.0201
						9.02
						9.0194
						9.01888
						9.01831
						9.01607
						9.01527
						9.01511
						9.01494
						9.01485
						9.01331
						9.01093
						9.01086
						9.00709
						9.00601
						9.00529
						9.00448
						9.00383
						9.00378
						9.00138
						9.00114
						8.99973
						8.99854
						8.99809
						8.99545
						8.99503
						8.99401
						8.99314
						8.9928
						8.99129
						8.99072
						8.98991
						8.98847
						8.98798
						8.98757
						8.98604
						8.98443
						8.9834
						8.98307
						8.98108
						8.97988
						8.97987
						8.97986
						8.96959
						8.96755
						8.96679
						8.9658
						8.96558
						8.96491
						8.96473
						8.9645
						8.96311
						8.96249
						8.96088
						8.96042
						8.95962
						8.95759
						8.95686
						8.95556
						8.95222
						8.95116
						8.95112
						8.94978
						8.94913
						8.94847
						8.94813
						8.94774
						8.94712
						8.94708
						8.94582
						8.94567
						8.94328
						8.94271
						8.9422
						8.94162
						8.9395
						8.93754
						8.93565
						8.93502
						8.93371
						8.93365
						8.93274
						8.93143
						8.93101
						8.92739
						8.92647
						8.92622
						8.9242
						8.92288
						8.92237
						8.92018
						8.91998
						8.91946
						8.91906
						8.91904
						8.91766
						8.91753
						8.91719
						8.91632
						8.91627
						8.91625
						8.9116
						8.91073
						8.91048
						8.9092
						8.90733
						8.9068
						8.90404
						8.9019
						8.90167
						8.90006
						8.89776
						8.89391
						8.89376
						8.89365
						8.89156
						8.89154
						8.89138
						8.89072
						8.89065
						8.88854
						8.8879
						8.8843
						8.88396
						8.88392
						8.88382
						8.8836
						8.87975
						8.87914
						8.87862
						8.87785
						8.87458
						8.87273
						8.87222
						8.8711
						8.87076
						8.86816
						8.8674
						8.8662
						8.86424
						8.86395
						8.86376
						8.85942
						8.85754
						8.85723
						8.85656
						8.85641
						8.85601
						8.85591
						8.8536
						8.8529
						8.85222
						8.85196
						8.85169
						8.85046
						8.85027
						8.84532
						8.8453
						8.84508
						8.8442
						8.84351
						8.84076
						8.84057
						8.83913
						8.83881
						8.83665
						8.83664
						8.83501
						8.83476
						8.83325
						8.83185
						8.83068
						8.82807
						8.82554
						8.82437
						8.824
						8.82363
						8.82341
						8.82238
						8.82038
						8.82031
						8.81864
						8.81421
						8.814
						8.81343
						8.81329
						8.81313
						8.8125
						8.81208
						8.81206
						8.8119
						8.81028
						8.80573
						8.8054
						8.80204
						8.79646
						8.79511
						8.79506
						8.79096
						8.78671
						8.78609
						8.78575
						8.78517
						8.78338
						8.7808
						8.78071
						8.77981
						8.77698
						8.77545
						8.77214
						8.77042
						8.76929
						8.76663
						8.76545
						8.76298
						8.76227
						8.76054
						8.75589
						8.75506
						8.75285
						8.74991
						8.74989
						8.74884
						8.74834
						8.74747
						8.74622
						8.74535
						8.74532
						8.7453
						8.74307
						8.74304
						8.7412
						8.73242
						8.73205
						8.73156
						8.73111
						8.7303
						8.72973
						8.72835
						8.72796
						8.72697
						8.72657
						8.72592
						8.72543
						8.72515
						8.724
						8.72353
						8.72151
						8.72128
						8.71913
						8.71763
						8.71714
						8.71608
						8.71593
						8.71549
						8.71304
						8.71214
						8.71176
						8.71127
						8.71068
						8.71036
						8.70988
						8.70896
						8.70874
						8.70741
						8.70555
						8.70455
						8.70445
						8.70423
						8.70176
						8.70006
						8.69945
						8.69873
						8.69841
						8.69739
						8.69727
						8.69661
						8.69603
						8.69526
						8.69468
						8.69369
						8.69246
						8.68985
						8.68969
						8.68902
						8.6878
						8.68771
						8.68767
						8.68606
						8.6859
						8.68554
						8.68157
						8.68151
						8.68141
						8.68081
						8.68074
						8.67806
						8.67792
						8.67707
						8.67589
						8.67496
						8.67444
						8.67411
						8.67398
						8.67361
						8.67305
						8.67247
						8.6718
						8.67175
						8.67159
						8.67109
						8.67078
						8.66889
						8.66823
						8.66788
						8.66741
						8.66739
						8.66732
						8.6663
						8.66587
						8.66516
						8.66314
						8.66295
						8.66284
						8.66103
						8.65917
						8.65856
						8.65717
						8.65681
						8.6564
						8.65477
						8.65428
						8.65108
						8.64903
						8.64872
						8.64675
						8.64556
						8.645
						8.64329
						8.64231
						8.64151
						8.63931
						8.63853
						8.63793
						8.63516
						8.63256
						8.63143
						8.63115
						8.62943
						8.62887
						8.62616
						8.62413
						8.62372
						8.62212
						8.62125
						8.62054
						8.62011
						8.62003
						8.6148
						8.61431
						8.61407
						8.61303
						8.61266
						8.61078
						8.61051
						8.6089
						8.60797
						8.60782
						8.60374
						8.60297
						8.59932
						8.597
						8.59671
						8.59515
						8.59223
						8.59213
						8.592
						8.591
						8.58901
						8.58754
						8.58643
						8.58588
						8.58379
						8.58357
						8.5808
						8.57945
						8.57869
						8.57606
						8.57563
						8.57531
						8.57523
						8.57388
						8.57246
						8.57222
						8.56905
						8.56652
						8.56554
						8.5654
						8.56477
						8.56475
						8.56447
						8.56273
						8.56139
						8.56092
						8.55945
						8.5571
						8.55705
						8.55619
						8.5554
						8.55205
						8.55148
						8.55129
						8.54979
						8.5493
						8.54877
						8.54876
						8.54821
						8.54722
						8.5469
						8.54592
						8.54537
						8.54494
						8.54464
						8.54338
						8.54309
						8.54032
						8.53982
						8.53973
						8.539
						8.53713
						8.53692
						8.53391
						8.53362
						8.53322
						8.53081
						8.53036
						8.52982
						8.52981
						8.52772
						8.52699
						8.52398
						8.52362
						8.52354
						8.5233
						8.52312
						8.52165
						8.5192
						8.51902
						8.51748
						8.51724
						8.51692
						8.51556
						8.51445
						8.51177
						8.51137
						8.51076
						8.51043
						8.50988
						8.50959
						8.50873
						8.50864
						8.50804
						8.5078
						8.50697
						8.5057
						8.50521
						8.50476
						8.50315
						8.50169
						8.49847
						8.49761
						8.49734
						8.49696
						8.49534
						8.49337
						8.49026
						8.49002
						8.48847
						8.48751
						8.48567
						8.48462
						8.48315
						8.48306
						8.48251
						8.48213
						8.48205
						8.48178
						8.48076
						8.4796
						8.47551
						8.47365
						8.47166
						8.47123
						8.47104
						8.47088
						8.4702
						8.46863
						8.46667
						8.4664
						8.46635
						8.46387
						8.46334
						8.46286
						8.46282
						8.46139
						8.46133
						8.46117
						8.46064
						8.46004
						8.45975
						8.45896
						8.45722
						8.45712
						8.45557
						8.45465
						8.45287
						8.45085
						8.44954
						8.44868
						8.44801
						8.4479
						8.44717
						8.44484
						8.44416
						8.44414
						8.44311
						8.44268
						8.44203
						8.44178
						8.44079
						8.44024
						8.43822
						8.43815
						8.43779
						8.43754
						8.43741
						8.43679
						8.43582
						8.43537
						8.43394
						8.43297
						8.43266
						8.43224
						8.43079
						8.42918
						8.42886
						8.42717
						8.42508
						8.42469
						8.42424
						8.42398
						8.42392
						8.42236
						8.42145
						8.42096
						8.42083
						8.4208
						8.42049
						8.41977
						8.41927
						8.41898
						8.41692
						8.41625
						8.41498
						8.41481
						8.41338
						8.41315
						8.41239
						8.41175
						8.4117
						8.41033
						8.40805
						8.40794
						8.40791
						8.40686
						8.40617
						8.40488
						8.40379
						8.40125
						8.40028
						8.39897
						8.39836
						8.3981
						8.39738
						8.39633
						8.39603
						8.39597
						8.39568
						8.39521
						8.39408
						8.39372
						8.39344
						8.39276
						8.3915
						8.39144
						8.39135
						8.39102
						8.39086
						8.39025
						8.3896
						8.38951
						8.38691
						8.37927
						8.37908
						8.37712
						8.37376
						8.3723
						8.37137
						8.37074
						8.37066
						8.37058
						8.37057
						8.36769
						8.36695
						8.36685
						8.36666
						8.36518
						8.36425
						8.36394
						8.36336
						8.36291
						8.36289
						8.36237
						8.35992
						8.35984
						8.35963
						8.35716
						8.35703
						8.35606
						8.35589
						8.35448
						8.35401
						8.35314
						8.3523
						8.34976
						8.34957
						8.34849
						8.34588
						8.34457
						8.34264
						8.34098
						8.33937
						8.33802
						8.3373
						8.33473
						8.33397
						8.33357
						8.33282
						8.33112
						8.33014
						8.32964
						8.32958
						8.32925
						8.32858
						8.32548
						8.32241
						8.32168
						8.32043
						8.32014
						8.31927
						8.31801
						8.31717
						8.31645
						8.3148
						8.31447
						8.31378
						8.31342
						8.31071
						8.31025
						8.30929
						8.3078
						8.30715
						8.30639
						8.30528
						8.3052
						8.30447
						8.30389
						8.30214
						8.30211
						8.3019
						8.30112
						8.30087
						8.30042
						8.29934
						8.29889
						8.29677
						8.2955
						8.29544
						8.29493
						8.29249
						8.29011
						8.29005
						8.28856
						8.2875
						8.28655
						8.28571
						8.28374
						8.28292
						8.28279
						8.28241
						8.28188
						8.27978
						8.27943
						8.27917
						8.27781
						8.27753
						8.27606
						8.27598
						8.27423
						8.27397
						8.27389
						8.27348
						8.26963
						8.2694
						8.26863
						8.26627
						8.26558
						8.26546
						8.26318
						8.26295
						8.26272
						8.2615
						8.26128
						8.25932
						8.25919
						8.25819
						8.25778
						8.25647
						8.25375
						8.25356
						8.25343
						8.25268
						8.25212
						8.25091
						8.24871
						8.24783
						8.24581
						8.24576
						8.24423
						8.2426
						8.24161
						8.23976
						8.23759
						8.23691
						8.23652
						8.23652
						8.23636
						8.23528
						8.2331
						8.23243
						8.23208
						8.2318
						8.22743
						8.22693
						8.2265
						8.22547
						8.22245
						8.22097
						8.2173
						8.21388
						8.21344
						8.21306
						8.21225
						8.20775
						8.20586
						8.20528
						8.20443
						8.20279
						8.2026
						8.20219
						8.20151
						8.2012
						8.20117
						8.20072
						8.20063
						8.19954
						8.19938
						8.19879
						8.19803
						8.19519
						8.19455
						8.19349
						8.19199
						8.19193
						8.18813
						8.18684
						8.18518
						8.18362
						8.1832
						8.18304
						8.1822
						8.1822
						8.18189
						8.18088
						8.17868
						8.17441
						8.1742
						8.17246
						8.17088
						8.17084
						8.17072
						8.17
						8.16929
						8.16803
						8.16803
						8.16608
						8.16537
						8.16329
						8.15929
						8.1589
						8.15766
						8.1572
						8.15648
						8.15503
						8.15446
						8.15439
						8.15432
						8.1508
						8.14978
						8.14886
						8.1484
						8.14799
						8.14542
						8.14473
[truncated: 2,304 more rows]

## Sheet: Figure 3b
Figure 3b
	Both	HCD Total	SE Total	HCD Only	SE Only	Intronic Enh
Cd 71+	19.5632	48.1163	21.6624	33.5465	5.13495	31.3267
CD105	3.59609	8.39475	3.89578	6.88432	1.35542	7.01483
CD33	1.41237	1.37606	2.75345	0.709286	1.8616	1.823
CD34+	0.521897	1.57335	0.446729	1.88986	0.276968	1.54433
Whole blood	1.14616	1.93127	1.37396	0.826413	5.13495	0.878829

## Sheet: Figure 3c
Figure 3c
	Both			HCD Only			SE Only
	1.11027e-09	regulation of erythrocyte differentiation (GO:0045646)		3.74629e-08	erythrocyte development (GO:0048821)		0.00103142	Ras protein signal transduction (GO:0007265)
	2.66008e-06	myeloid cell differentiation (GO:0030099)		4.81205e-08	porphyrin-containing compound biosynthetic process (GO:0006779)		0.00139946	regulation of myeloid cell differentiation (GO:0045637)
	2.92899e-06	regulation of myeloid cell differentiation (GO:0045637)		1.06619e-07	tetrapyrrole biosynthetic process (GO:0033014)		0.0017902	response to glucagon (GO:0033762)
	5.36816e-06	positive regulation of erythrocyte differentiation (GO:0045648)		1.72317e-07	myeloid cell development (GO:0061515)		0.00300236	pre-miRNA processing (GO:0031054)
	7.42962e-06	erythrocyte differentiation (GO:0030218)		6.03561e-07	porphyrin-containing compound metabolic process (GO:0006778)		0.00390538	regulation of myeloid leukocyte differentiation (GO:0002761)
	3.07451e-05	myeloid cell development (GO:0061515)		3.6574e-06	protoporphyrinogen IX biosynthetic process (GO:0006782)		0.00423588	phosphatidylcholine metabolic process (GO:0046470)
	5.88044e-05	embryonic organ development (GO:0048568)		5.27662e-06	gas transport (GO:0015669)		0.00444071	protein localization to nucleus (GO:0034504)
	6.14846e-05	porphyrin-containing compound metabolic process (GO:0006778)		5.27662e-06	heme biosynthetic process (GO:0006783)		0.00475828	positive thymic T cell selection (GO:0045059)
	6.21976e-05	positive regulation of myeloid cell differentiation (GO:0045639)		9.37967e-06	protoporphyrinogen IX metabolic process (GO:0046501)		0.00475828	heart contraction (GO:0060047)
	7.60449e-05	granulocyte differentiation (GO:0030851)		1.28609e-05	tetrapyrrole metabolic process (GO:0033013)		0.00475828	heart process (GO:0003015)

## Sheet: Figure 4a
Figure 4a
WT
	Bio Rep 1					Bio Rep 2					Bio Rep 3
		Dilution Factor					Dilution Factor					Dilution Factor
			Ref. Gene	Gypa				Ref. Gene	Gypa				Ref. Gene	Gypa
		1:10	19.0587	24.3057			1:10	20.9295	21.4827			1:10	19.2194	22.8002
			19.2966	24.5626				20.9931	21.4331				19.2915	22.6127
			18.7433	24.4171				20.6328	21.4179				19.0269	22.6487
		1:40	20.6294	26.0149			1:40	22.6182	23.4611			1:40	21.0692	24.365
			20.8761	26.1976				22.6211	23.4924				21.0372	24.6264
			20.7626	26.1674				22.6033	23.4556				21.0718	24.5735
		1:160	22.7716	28.0107			1:160	24.7427	25.385			1:160	23.0991	26.6632
			22.893	28.2222				24.8609	25.6321				23.1102	26.746
			22.8861	28.0523				24.8653	25.4224				23.1242	26.597
		1:640	25.1138	30.1421			1:640	26.842	27.8687			1:640	25.2545	28.9709
			25.068	30.193				26.9989	27.7159				25.3516	28.7876
			25.2291	30.3591				26.9958	28.0066				25.632	29.1326
-6.4 E
	Bio Rep 1					Bio Rep 2					Bio Rep 3
		Dilution Factor					Dilution Factor					Dilution Factor
			Ref. Gene	Gypa				Ref. Gene	Gypa				Ref. Gene	Gypa
		1:10	19.0905	25.8493			1:10	18.7514	26.4424			1:10	18.742	25.7608
			18.6194	25.441				18.6536	26.0523				18.7791	25.8959
			18.7102	25.479				18.8625	25.9974				18.7657	25.9673
		1:40	20.8427	27.3086			1:40	20.86	28.3995			1:40	21.0689	27.6639
			20.7628	27.2421				20.8756	28.2271				21.2234	27.637
			20.8334	27.5495				20.7879	28.4096				20.9766	27.7611
		1:160	22.8364	29.4902			1:160	22.9341	30.5406			1:160	22.8765	29.8317
			23.0527	29.6079				22.8752	30.6967				22.961	29.8286
			22.9227	29.3115				22.7597	30.5954				23.1869	29.6791
		1:640	24.8984	31.8039			1:640	25.2891	32.98			1:640	25.0636	32.3081
			24.9496	31.6055				25.4585	32.3941				25.1424	32.2417
			25.0713	31.7221				25.5756	32.6453				25.0087	32.5074
Pr
	Bio Rep 1					Bio Rep 2					Bio Rep 3
		Dilution Factor					Dilution Factor					Dilution Factor
			Ref. Gene	Gypa				Ref. Gene	Gypa				Ref. Gene	Gypa
		1:10	18.6814	33.0879			1:10	18.483	25.2967			1:10	18.418	25.4972
			18.4441	33.35				18.523	25.6296				18.3201	25.7141
			18.3711	33.1649				18.6943	25.3518				18.5103	25.6054
		1:40	20.4667	34.8487			1:40	20.5949	27.2941			1:40	20.5249	27.4837
			20.3585	34.447				20.5565	27.2358				20.3329	27.3293
			20.4288	36.5296				20.5188	27.2756				20.4646	27.2867
		1:160	22.4943	36.5677			1:160	22.9843	29.5458			1:160	22.5039	29.4491
			22.4616	35.3997				22.7427	29.2775				22.3417	29.5694
			22.6182	36.2128				22.5743	29.1224				22.3957	29.4819
		1:640	24.5732	38.1099			1:640	24.8419	31.4593			1:640	24.6036	31.7621
			24.5253	39.0751				25.0191	31.6709				24.5969	31.5636
			24.5483	38.63				25.064	31.5123				24.6525	32.2909

## Sheet: Figure 4b
Figure 4b
WT
	Bio Rep 1															Bio Rep 2															Bio Rep 3
		Sample															Sample															Sample
			-3.0	-1.8	-0.8	Pr	+0.6	+1.7	+2.7	+3.2	+5.0	+6.0	+8.5	Amylase				-3.0	-1.8	-0.8	Pr	+0.6	+1.7	+2.7	+3.2	+5.0	+6.0	+8.5	Amylase				-3.0	-1.8	-0.8	Pr	+0.6	+1.7	+2.7	+3.2	+5.0	+6.0	+8.5	Amylase
		Input	23.8847	24.4505	24.4896	24.4351	24.6382	24.7952	25.3463	24.452	24.5929	24.6521	25.2242	21.5662			Input	23.2567	23.6799	23.1954	23.4743	22.9956	23.1984	23.8632	23.1585	23.1785	23.1998	23.7934	20.1717			Input	23.3222	23.7212	23.091	23.3731	23.0259	23.3295	23.7956	23.0353	23.1695	23.209	23.6905	20.4411
			23.87	24.4487	24.5643	24.4129	24.2118	24.3959	25.0995	23.8152	24.5495	24.5496	25.4256	21.4871				23.0292	23.3213	23.0947	23.517	22.9121	22.7672	23.5229	23.0133	23.1067	23.134	23.6171	20.0465				23.15	23.3289	23.2081	23.4588	22.8838	23.0055	23.4093	22.9285	22.9145	23.152	23.8674	20.3829
			24.1604	24.3431	24.4122	24.42	24.5304	24.6334	25.1165	24.6855	24.401	24.5366	25.342	21.266				23.1626	23.4057	22.6725	23.2288	23.0018	22.8068	23.6268	23.3492	22.9299	23.2157	23.6242	20.063				23.2143	23.3644	22.7557	23.1634	22.907	23.0522	23.4132	23.046	22.9732	23.1727	23.8146	20.4227
		Igg	32.3913	34.6836	35.1327	34.4397	32.722	NaN	38.4947	33.7451	NaN	35.3672	34.9337	33.3781			Igg	32.0449	33.6961	33.4023	33.751	33.0315	34.2398	35.2383	33.2358	32.526	30.8434	33.2411	30.2384			Igg	31.1643	34.3311	36.1633	35.6835	33.788	33.2563	36.1343	34.2657	33.9198	33.6655	32.6091	33.0899
			33.1673	34.0037	37.1117	34.128	32.4824	34.9241	37.6662	35.0724	36.371	35.7954	36.5033	34.0035				31.6459	33.0066	33.8984	33.6399	33.578	33.9012	34.9427	33.5687	33.2898	30.7515	33.0417	30.1624				32.12	34.2977	NaN	35.8114	35.0027	39.2725	35.8018	34.8492	33.4457	32.9982	33.2971	33.2565
			33.1708	33.424	NaN	35.4529	33.3068	NaN	36.159	34.7862	36.4901	33.09	36.3224	34.2196				32.0627	33.8727	33.2489	34.5157	32.5341	33.8748	35.1494	28.9226	33.5461	30.9624	32.9892	30.4249				32.1921	36.2518	NaN	35.6783	34.3043	35.4863	35.2857	34.3108	33.325	34.1998	33.2355	32.2161
		H3K4Me2	32.6251	30.5319	30.771	31.6555	30.7631	28.8242	31.4413	29.8592	30.3654	30.721	32.2966	32.1622			H3K4Me2	30.4629	29.2663	27.8963	28.7443	28.6692	27.5864	28.8465	28.192	28.4718	28.2348	30.0418	27.6231			H3K4Me2	32.1372	29.6499	28.2497	29.7264	29.0714	28.2958	29.3443	28.4213	29.1136	28.5759	30.8287	30.6831
			32.1473	30.6788	31.0004	31.6429	30.3194	30.0514	31.1048	30.0365	30.2259	30.6812	32.3597	32.1637				30.7406	29.4493	27.7215	28.9822	28.8794	27.8186	28.7084	28.5576	28.3367	28.4713	30.4433	27.9543				32.0205	29.5986	28.2186	29.7937	29.2797	28.2038	29.2541	28.4372	28.5532	28.6381	31.124	30.9011
			32.7652	30.0858	30.8039	31.1058	28.6038	30.4812	31.1807	30.1358	30.0447	30.9231	32.229	32.6388				31.0497	28.8947	27.8921	29.1317	28.7076	27.617	28.8194	27.9753	28.0791	28.4883	30.2311	27.9066				32.1078	29.6717	28.4064	29.7932	29.1465	28.3065	29.2026	28.3629	28.661	29.0282	31.0151	30.8969
-6.4 E
	Bio Rep 1															Bio Rep 2															Bio Rep 3
		Sample															Sample															Sample
			-3.0	-1.8	-0.8	Pr	+0.6	+1.7	+2.7	+3.2	+5.0	+6.0	+8.5	Amylase				-3.0	-1.8	-0.8	Pr	+0.6	+1.7	+2.7	+3.2	+5.0	+6.0	+8.5	Amylase				-3.0	-1.8	-0.8	Pr	+0.6	+1.7	+2.7	+3.2	+5.0	+6.0	+8.5	Amylase
		Input	21.3194	21.5425	22.9153	23.3165	22.726	23.2443	23.6781	23.0579	23.2381	23.1618	23.5473	20.2608			Input	22.8143	23.1243	22.9957	23.1556	22.9591	23.3133	23.7886	22.8789	23.1056	23.1075	23.5015	20.3039			Input	23.044	23.045	23.0854	23.3287	23.0218	23.3202	23.7722	23.1654	23.2537	23.3842	23.8417	20.3086
			21.3587	21.6476	23.0329	23.2294	22.7974	23.0283	23.466	23.0331	23.0574	23.1495	23.6461	20.1637				22.8512	23.1682	23.2303	23.1453	22.9087	23.0285	23.3008	22.7376	22.9643	23.0792	23.5884	20.1078				22.9847	23.1158	23.1765	23.2278	23.0648	23.0767	23.5044	23.1162	23.1824	23.2796	24.0158	20.085
			21.4644	21.5336	22.6503	23.36	22.9985	23.0972	23.5013	23.1469	23.1307	23.1977	23.6883	20.1573				22.9066	23.0786	22.681	23.2197	23.0959	23.1487	23.3458	22.98	22.992	23.1975	23.5559	20.2625				23.062	23.1088	22.9887	23.5201	23.0451	23.0472	23.4844	23.1933	23.1369	23.406	24.0225	20.1121
		Igg	32.9128	33.3132	35.3747	35.6751	33.6177	35.044	36.722	35.0491	33.8943	31.3422	33.3042	31.8902			Igg	33.0056	34.85	36.1706	35.6897	33.5139	36.907	35.8765	34.3689	33.1561	31.2789	32.6637	32.4026			Igg	32.2617	32.093	33.1927	33.23	32.5588	33.0396	33.8476	32.6487	32.4984	32.4599	32.5607	29.7829
			32.4885	34.3437	34.098	36.8419	33.8669	36.5361	35.4972	33.9514	33.8358	31.0719	33.3433	32.5001				32.2408	35.6474	35.2517	34.0941	33.3816	35.8136	NaN	33.721	34.0506	31.1906	33.3311	32.739				31.8096	32.9543	32.506	34.1979	32.2114	32.7148	34.0624	31.9002	32.3382	32.4377	32.834	29.7427
			33.4161	32.9385	37.2082	37.0638	33.7058	35.2378	35.4917	33.9045	33.262	31.0594	32.7287	32.2539				32.3216	33.9613	36.1306	36.0754	33.6965	39.1817	35.7699	34.2455	35.5287	31.0574	33.0556	32.0981				31.6971	32.4148	32.3307	34.2135	33.0402	32.8814	34.4337	32.452	32.1624	32.9625	32.4601	29.9484
		H3K4Me2	32.4184	28.5684	27.6898	29.0074	28.3259	28.8298	30.2501	29.3855	29.822	29.1178	31.42	31.9993			H3K4Me2	31.6183	30.22	28.3289	29.0886	28.5505	29.1288	30.4891	29.734	30.4027	29.1069	31.476	29.5974			H3K4Me2	31.2304	28.7443	27.8378	29.1522	28.1129	28.4992	30.853	30.0518	30.5689	29.8398	31.8411	28.9783
			31.2815	28.3804	27.5788	28.7855	28.4426	28.4647	30.1032	29.2548	29.4249	29.2212	31.7198	31.267				31.4356	30.2642	28.2875	29.2776	29.1073	29.0921	30.3749	29.6279	29.9877	29.1452	31.314	29.4937				30.9805	28.9076	27.9399	29.0752	28.3774	28.6336	30.8147	29.8827	30.3872	29.7138	32.0275	28.461
			31.7839	28.42	27.789	28.7396	28.2887	28.8454	30.1996	29.0746	29.2324	29.2479	31.6362	31.2517				31.7353	30.3841	28.1015	28.8772	28.4089	29.2576	30.4066	29.6231	30.1685	29.1434	31.5052	29.0782				31.1653	28.7474	28.0131	28.886	28.148	28.855	30.6511	30.0235	30.1627	29.6086	32.0483	28.5979
Pr
	Bio Rep 1															Bio Rep 2
		Sample															Sample
			-3.0	-1.8	-0.8	+0.6	+1.7	+2.7	+3.2	+5.0	+6.0	+8.5	Amylase					-3.0	-1.8	-0.8	+0.6	+1.7	+2.7	+3.2	+5.0	+6.0	+8.5	Amylase
		Input	22.8502	23.1314	22.9494	22.7742	23.0636	23.8281	23.1494	23.017	23.1477	23.6276	20.0942				Input	23.5023	23.7736	23.2939	24.1842	23.5822	24.2866	23.5479	23.5521	23.5967	24.2029	20.4264
			22.7836	23.1448	23.0464	22.6248	22.6096	23.3598	22.8823	22.7158	23.1055	23.7376	19.8579					23.1999	23.4674	23.4229	24.0977	23.3375	24.0413	23.3261	23.2498	23.5261	24.2592	20.3893
			22.8261	23.1261	22.4354	22.7337	22.72	23.5975	23.0982	22.7884	23.1365	23.651	19.9816					23.1881	23.4579	23.0833	24.1968	23.4183	24.0426	23.4956	23.3493	23.5813	24.1499	20.4223
		Igg	32.2513	34.189	34.3098	33.2009	33.6008	36.4532	34.2734	33.7345	32.8194	33.0623	31.1498				Igg	32.3671	32.937	32.9351	32.9271	32.3073	33.7112	32.6063	32.1765	32.8136	32.3764	29.8894
			31.9842	33.8425	30.1513	34.5018	34.8783	35.0711	34.0371	34.3414	32.0821	32.8756	31.953					32.0158	32.8253	33.5471	33.3936	32.4297	33.9978	32.674	31.9069	32.4178	33.0304	29.5375
			32.2294	34.956	35.0999	33.3814	33.4748	36.5616	33.6228	33.2221	33.0966	32.8372	31.1868					31.7131	33.3932	33.0946	32.5318	33.4072	34.1693	32.8889	32.6169	32.2123	32.5908	30.0383
		H3K4Me2	31.2427	29.1063	27.323	28.1431	28.406	30.0095	29.006	29.1188	28.6867	30.3645	29.5956				H3K4Me2	30.3642	29.246	28.0173	29.3279	29.0608	30.0636	29.0274	29.4052	29.2433	31.0642	28.1606
			31.3994	29.3031	27.3573	28.4054	28.8309	29.715	28.816	28.9568	28.6655	30.6519	30.448					30.3308	29.2788	27.783	29.255	28.876	30.0327	29.0755	29.1715	29.108	31.0717	28.3983
			31.6314	29.1325	27.6127	28.1999	28.4064	29.6589	28.8829	28.5342	28.7523	30.4406	29.4878					30.16	29.2005	28.0503	29.3857	29.1644	30.014	28.931	28.9837	29.1026	30.8872	28.1661

## Sheet: Figure 4c
Figure 4c
WT
	Bio Rep 1															Bio Rep 2															Bio Rep 3
		Sample															Sample															Sample
			-3.0	-1.8	-0.8	Pr	+0.6	+1.7	+2.7	+3.2	+5.0	+6.0	+8.5	Amylase				-3.0	-1.8	-0.8	Pr	+0.6	+1.7	+2.7	+3.2	+5.0	+6.0	+8.5	Amylase				-3.0	-1.8	-0.8	Pr	+0.6	+1.7	+2.7	+3.2	+5.0	+6.0	+8.5	Amylase
		Input	23.8847	24.4505	24.4896	24.4351	24.6382	24.7952	25.3463	24.452	24.5929	24.6521	25.2242	21.5662			Input	23.2567	23.6799	23.1954	23.4743	22.9956	23.1984	23.8632	23.1585	23.1785	23.1998	23.7934	20.1717			Input	23.3222	23.7212	23.091	23.3731	23.0259	23.3295	23.7956	23.0353	23.1695	23.209	23.6905	20.4411
			23.87	24.4487	24.5643	24.4129	24.2118	24.3959	25.0995	23.8152	24.5495	24.5496	25.4256	21.4871				23.0292	23.3213	23.0947	23.517	22.9121	22.7672	23.5229	23.0133	23.1067	23.134	23.6171	20.0465				23.15	23.3289	23.2081	23.4588	22.8838	23.0055	23.4093	22.9285	22.9145	23.152	23.8674	20.3829
			24.1604	24.3431	24.4122	24.42	24.5304	24.6334	25.1165	24.6855	24.401	24.5366	25.342	21.266				23.1626	23.4057	22.6725	23.2288	23.0018	22.8068	23.6268	23.3492	22.9299	23.2157	23.6242	20.063				23.2143	23.3644	22.7557	23.1634	22.907	23.0522	23.4132	23.046	22.9732	23.1727	23.8146	20.4227
		Igg	32.3913	34.6836	35.1327	34.4397	32.722	NaN	38.4947	33.7451	NaN	35.3672	34.9337	33.3781			Igg	32.0449	33.6961	33.4023	33.751	33.0315	34.2398	35.2383	33.2358	32.526	30.8434	33.2411	30.2384			Igg	31.1643	34.3311	36.1633	35.6835	33.788	33.2563	36.1343	34.2657	33.9198	33.6655	32.6091	33.0899
			33.1673	34.0037	37.1117	34.128	32.4824	34.9241	37.6662	35.0724	36.371	35.7954	36.5033	34.0035				31.6459	33.0066	33.8984	33.6399	33.578	33.9012	34.9427	33.5687	33.2898	30.7515	33.0417	30.1624				32.12	34.2977	NaN	35.8114	35.0027	39.2725	35.8018	34.8492	33.4457	32.9982	33.2971	33.2565
			33.1708	33.424	NaN	35.4529	33.3068	NaN	36.159	34.7862	36.4901	33.09	36.3224	34.2196				32.0627	33.8727	33.2489	34.5157	32.5341	33.8748	35.1494	28.9226	33.5461	30.9624	32.9892	30.4249				32.1921	36.2518	NaN	35.6783	34.3043	35.4863	35.2857	34.3108	33.325	34.1998	33.2355	32.2161
		H3K27Ac	32.2693	28.0692	29.2938	28.5779	28.3842	28.2985	28.4526	28.4409	29.0591	28.0114	31.5994	32.0252			H3K27Ac	29.8628	27.9675	25.5255	25.7869	25.1736	25.6527	27.1699	26.412	26.2477	26.2096	28.5523	29.9114			H3K27Ac	31.6798	30.0038	26.8199	27.3376	25.7789	27.0745	28.4201	27.2991	27.1157	26.8486	29.8437	31.8956
			31.9297	28.1796	29.552	28.9718	27.7619	26.7626	29.6913	28.0398	28.281	27.4679	29.6822	32.6726				30.3497	28.0839	25.5391	25.7675	25.0583	25.6712	27.0426	26.5009	26.2744	26.2093	28.4622	29.4738				32.0882	29.9731	26.9793	27.3967	25.6882	27.1275	28.2418	27.3675	27.4162	26.8244	29.9621	31.7276
			32.0452	27.8301	28.6105	29.0404	28.2649	27.6423	27.9127	28.8378	28.4314	28.4729	31.0862	33.1472				30.8101	28.1834	25.6371	25.9366	25.192	25.7341	27.1523	26.5911	26.1196	26.0589	28.7615	29.9774				31.7368	29.7678	27.1191	27.5883	25.9663	27.1809	28.2275	27.354	27.2943	26.8811	30.0121	31.8559
-6.4 E
	Bio Rep 1															Bio Rep 2															Bio Rep 3
		Sample															Sample															Sample
			-3.0	-1.8	-0.8	Pr	+0.6	+1.7	+2.7	+3.2	+5.0	+6.0	+8.5	Amylase				-3.0	-1.8	-0.8	Pr	+0.6	+1.7	+2.7	+3.2	+5.0	+6.0	+8.5	Amylase				-3.0	-1.8	-0.8	Pr	+0.6	+1.7	+2.7	+3.2	+5.0	+6.0	+8.5	Amylase
		Input	21.3194	21.5425	22.9153	23.3165	22.726	23.2443	23.6781	23.0579	23.2381	23.1618	23.5473	20.2608			Input	22.8143	23.1243	22.9957	23.1556	22.9591	23.3133	23.7886	22.8789	23.1056	23.1075	23.5015	20.3039			Input	23.044	23.045	23.0854	23.3287	23.0218	23.3202	23.7722	23.1654	23.2537	23.3842	23.8417	20.3086
			21.3587	21.6476	23.0329	23.2294	22.7974	23.0283	23.466	23.0331	23.0574	23.1495	23.6461	20.1637				22.8512	23.1682	23.2303	23.1453	22.9087	23.0285	23.3008	22.7376	22.9643	23.0792	23.5884	20.1078				22.9847	23.1158	23.1765	23.2278	23.0648	23.0767	23.5044	23.1162	23.1824	23.2796	24.0158	20.085
			21.4644	21.5336	22.6503	23.36	22.9985	23.0972	23.5013	23.1469	23.1307	23.1977	23.6883	20.1573				22.9066	23.0786	22.681	23.2197	23.0959	23.1487	23.3458	22.98	22.992	23.1975	23.5559	20.2625				23.062	23.1088	22.9887	23.5201	23.0451	23.0472	23.4844	23.1933	23.1369	23.406	24.0225	20.1121
		Igg	32.9128	33.3132	35.3747	35.6751	33.6177	35.044	36.722	35.0491	33.8943	31.3422	33.3042	31.8902			Igg	33.0056	34.85	36.1706	35.6897	33.5139	36.907	35.8765	34.3689	33.1561	31.2789	32.6637	32.4026			Igg	32.2617	32.093	33.1927	33.23	32.5588	33.0396	33.8476	32.6487	32.4984	32.4599	32.5607	29.7829
			32.4885	34.3437	34.098	36.8419	33.8669	36.5361	35.4972	33.9514	33.8358	31.0719	33.3433	32.5001				32.2408	35.6474	35.2517	34.0941	33.3816	35.8136	NaN	33.721	34.0506	31.1906	33.3311	32.739				31.8096	32.9543	32.506	34.1979	32.2114	32.7148	34.0624	31.9002	32.3382	32.4377	32.834	29.7427
			33.4161	32.9385	37.2082	37.0638	33.7058	35.2378	35.4917	33.9045	33.262	31.0594	32.7287	32.2539				32.3216	33.9613	36.1306	36.0754	33.6965	39.1817	35.7699	34.2455	35.5287	31.0574	33.0556	32.0981				31.6971	32.4148	32.3307	34.2135	33.0402	32.8814	34.4337	32.452	32.1624	32.9625	32.4601	29.9484
		H3K27Ac	31.1912	29.2978	27.4132	28.0056	26.5345	28.0363	29.7147	28.74	28.6106	28.1432	31.0805	31.2199			H3K27Ac	32.0844	31.0297	27.6362	28.303	27.1095	29.0177	30.1462	29.0987	29.0539	28.3512	31.2894	31.8193			H3K27Ac	31.5928	30.1096	27.1123	27.4147	26.5245	28.9549	31.062	29.8863	30.3719	29.9613	31.5809	29.7735
			30.9983	29.1105	27.4284	27.9123	26.5757	28.1679	29.4294	28.8694	28.617	28.1239	30.9183	31.8553				31.6305	31.092	27.8089	28.2999	26.9307	29.0526	30.1183	29.3917	28.9386	28.1643	31.1222	31.432				29.5537	29.8862	27.183	27.6241	26.4358	29.0228	30.6345	30.3408	30.5315	29.8578	31.5078	30.0965
			30.774	29.5551	27.6026	28.0682	26.6173	28.5859	29.7597	28.9489	28.507	28.0077	30.8198	30.8298				32.0757	31.5639	28.1918	28.6956	26.9933	28.7771	30.3289	29.0345	28.964	28.2855	31.2621	31.7365				31.5322	30.4039	27.5048	27.7786	26.6774	29.0278	30.8242	29.9307	30.0199	29.6852	31.8182	30.0233
Pr
	Bio Rep 1															Bio Rep 2
		Sample															Sample
			-3.0	-1.8	-0.8	+0.6	+1.7	+2.7	+3.2	+5.0	+6.0	+8.5	Amylase					-3.0	-1.8	-0.8	+0.6	+1.7	+2.7	+3.2	+5.0	+6.0	+8.5	Amylase
		Input	22.8502	23.1314	22.9494	22.7742	23.0636	23.8281	23.1494	23.017	23.1477	23.6276	20.0942				Input	23.5023	23.7736	23.2939	24.1842	23.5822	24.2866	23.5479	23.5521	23.5967	24.2029	20.4264
			22.7836	23.1448	23.0464	22.6248	22.6096	23.3598	22.8823	22.7158	23.1055	23.7376	19.8579					23.1999	23.4674	23.4229	24.0977	23.3375	24.0413	23.3261	23.2498	23.5261	24.2592	20.3893
			22.8261	23.1261	22.4354	22.7337	22.72	23.5975	23.0982	22.7884	23.1365	23.651	19.9816					23.1881	23.4579	23.0833	24.1968	23.4183	24.0426	23.4956	23.3493	23.5813	24.1499	20.4223
		Igg	32.2513	34.189	34.3098	33.2009	33.6008	36.4532	34.2734	33.7345	32.8194	33.0623	31.1498				Igg	32.3671	32.937	32.9351	32.9271	32.3073	33.7112	32.6063	32.1765	32.8136	32.3764	29.8894
			31.9842	33.8425	30.1513	34.5018	34.8783	35.0711	34.0371	34.3414	32.0821	32.8756	31.953					32.0158	32.8253	33.5471	33.3936	32.4297	33.9978	32.674	31.9069	32.4178	33.0304	29.5375
			32.2294	34.956	35.0999	33.3814	33.4748	36.5616	33.6228	33.2221	33.0966	32.8372	31.1868					31.7131	33.3932	33.0946	32.5318	33.4072	34.1693	32.8889	32.6169	32.2123	32.5908	30.0383
		H3K27Ac	30.8474	28.4517	25.8167	25.5077	26.3763	27.92	27.0801	26.6869	26.2445	28.8635	29.7446				H3K27Ac	29.4589	29.0808	26.7506	27.7531	27.1922	28.781	27.8582	27.6356	27.2695	30.3118	29.0261
			30.847	28.5842	25.8206	25.3975	26.4432	27.7767	27.0771	26.9463	26.3961	28.6854	30.0686					29.7916	28.7727	26.7925	27.7359	27.2983	28.5618	27.8565	27.6471	27.3627	30.0762	29.1131
			31.0287	28.834	26.161	25.6183	26.7289	28.0457	27.1902	26.7351	26.3542	28.7762	30.1267					29.9082	28.8728	26.9291	28.0457	27.3271	28.7173	28.0758	27.4048	27.2897	30.3715	29.1881

## Sheet: Figure 5a
Figure 5a
WT
	Bio Rep 1							Bio Rep 2							Bio Rep 3
		Dilution Factor							Dilution Factor							Dilution Factor
			Ref. Gene	Tspan32	Cd81	Tssc4				Ref. Gene	Tspan32	Cd81	Tssc4				Ref. Gene	Tspan32	Cd81	Tssc4
		1:10	20.7947	25.0519	25.8969	26.3679			1:10	21.765	24.678	25.763	26.811			1:10	20.9718	25.5082	25.8132	26.6175
			21.0771	24.5893	25.5643	26.2304				21.8719	24.6248	25.3597	26.6248				20.8936	25.3235	25.7722	26.6354
			20.4865	25.0013	25.6471	26.3612				21.5226	24.8597	25.5341	26.6342				20.952	25.1569	25.6749	26.5146
		1:40	22.454	26.4637	27.3783	28.269			1:40	23.4444	26.3464	27.2569	28.4414			1:40	22.7194	27.0295	27.0988	28.0398
			22.4864	26.7084	27.4686	28.2962				23.4987	26.5683	27.1948	28.459				22.8581	26.8188	27.2292	28.1504
			22.515	26.6098	27.4361	28.1699				23.4505	26.4658	27.2026	28.5466				22.8497	26.5886	27.1736	28.1017
		1:160	24.4298	28.6321	29.4123	30.5724			1:160	25.4992	28.6004	29.1595	30.6483			1:160	24.8813	28.4685	28.965	30.1404
			24.4651	28.919	29.4357	30.3407				25.4766	28.7103	29.239	30.551				24.9067	28.6535	29.0461	30.5486
			24.5391	28.5582	29.6111	30.4146				25.5915	28.4128	29.2926	30.6453				24.8268	28.5354	29.0042	30.0796
		1:640	26.4961	30.9531	31.4615	32.5026			1:640	27.5912	30.6695	31.2834	32.7026			1:640	26.9022	30.8078	31.0866	32.0707
			26.602	30.5479	31.6021	32.913				27.6196	30.6259	31.2679	32.4797				26.8477	30.7752	31.1141	32.349
			26.8889	30.9269	31.6563	32.6713				27.8385	30.8386	31.4605	32.7631				27.1299	30.51	31.4751	32.7935
+0.7 E
	Bio Rep 1							Bio Rep 2							Bio Rep 3
		Dilution Factor							Dilution Factor							Dilution Factor
			Ref. Gene	Tspan32	Cd81	Tssc4				Ref. Gene	Tspan32	Cd81	Tssc4				Ref. Gene	Tspan32	Cd81	Tssc4
		1:10	20.9399	27.4876	27.0242	27.7339			1:10	21.5901	27.1653	27.8567	26.3431			1:10	21.082	26.7665	28.549	27.6968
			20.9174	27.4872	27.0599	27.9518				21.7779	26.5653	27.1393	26.4906				20.9238	26.6834	28.7045	28.0441
			21.0869	27.45	27.0012	27.7575				21.6692	26.9791	27.5341	26.2924				21.0637	26.8495	28.646	27.5448
		1:40	22.9116	29.5086	28.7744	29.4831			1:40	23.3549	28.7771	29.5162	28.5722			1:40	22.9096	28.656	30.6965	29.4519
			23.0275	29.4104	28.6972	29.4492				23.403	28.7779	29.5427	28.3952				22.9521	28.8233	30.6313	29.3658
			22.9305	29.2732	28.7531	29.4259				23.3811	28.7098	29.5637	28.7251				22.962	28.8591	30.6705	29.6668
		1:160	25.1036	31.8032	30.6696	31.4655			1:160	25.2885	31.0298	31.1978	30.8098			1:160	24.9027	30.742	32.8745	31.4918
			25.069	31.4321	30.7025	32.1535				25.4966	31.3697	31.52	30.4289				24.8671	30.4446	32.2217	31.7368
			25.031	31.2309	30.8011	32.1403				25.3726	30.7967	31.5889	30.7974				24.8433	30.6667	32.9452	31.4069
		1:640	27.1498	33.7332	33.0615	34.9712			1:640	27.3338	32.5533	33.1004	32.6489			1:640	27.0145	32.5805	35.7583	34.2333
			27.5925	33.9204	33.1559	33.5356				27.4053	32.4168	33.7196	32.3241				27.0263	32.5153	34.4027	33.0703
			27.4202	33.6456	33.0227	34.6143				27.5743	33.1952	33.6278	32.9205				27.1544	32.2923	34.9402	33.6513
-10E
	Bio Rep 1							Bio Rep 2							Bio Rep 3
		Dilution Factor							Dilution Factor							Dilution Factor
			Ref. Gene	Tspan32	Cd81	Tssc4				Ref. Gene	Tspan32	Cd81	Tssc4				Ref. Gene	Tspan32	Cd81	Tssc4
		1:10	22.0829	25.2931	25.6472	26.1578			1:10	20.9892	25.1088	25.5275	26.7031			1:10	21.1948	26.0541	26.5634	28.6249
			22.2412	25.2776	25.2675	26.3586				21.0717	24.5177	25.2359	26.7719				21.133	25.9626	26.6141	28.4575
			21.8999	25.2342	25.5378	26.1253				21.1381	24.774	25.2389	26.6714				21.3298	26.0917	26.8551	28.5388
		1:40	23.607	27.1296	27.2034	28.1421			1:40	22.8936	26.6086	27.5093	28.3003			1:40	23.0025	27.812	28.48	30.1794
			23.703	27.2958	27.1913	28.0136				22.918	26.6301	27.0117	28.4484				23.0677	28.0104	28.2479	29.8994
			23.7548	27.2291	27.2383	27.9605				22.9159	26.8651	27.1313	28.338				21.5971	27.8563	28.3816	29.5446
		1:160	25.4675	29.1049	29.1616	30.2247			1:160	25.133	28.7776	28.8998	30.7696			1:160	25.0749	30.0483	30.1026	31.9113
			25.5002	29.152	29.0973	29.9612				25.0743	28.5525	28.8108	30.49				25.0174	29.4853	30.1351	32.0586
			25.5665	29.1189	29.4479	30.1102				25.0449	28.4598	28.8699	30.2835				25.0814	29.5809	30.0852	31.786
		1:640	27.4939	30.8528	31.0986	32.2444			1:640	27.1979	30.5675	31.2845	32.8114			1:640	26.8995	31.9395	32.168	34.8896
			27.6129	30.9637	31.2959	32.0713				27.223	30.8232	31.2415	33.1411				27.1378	32.0681	32.4787	34.319
-17E			27.8421	31.0204	30.9289	32.0161				27.1633	30.6978	31.5303	33.3754				27.1318	31.867	32.4896	35.738
	Bio Rep 1							Bio Rep 2							Bio Rep 3
		Dilution Factor							Dilution Factor							Dilution Factor
			Ref. Gene	Tspan32	Cd81	Tssc4				Ref. Gene	Tspan32	Cd81	Tssc4				Ref. Gene	Tspan32	Cd81	Tssc4
		1:10	20.3542	24.8254	25.097	26.6029			1:10	20.5101	23.9554	25.6499	26.6784			1:10	20.1442	25.0458	25.1955	26.789
			20.3812	24.6618	25.1585	26.328				20.5621	24.2043	25.3842	26.5994				20.1259	24.9552	25.1605	26.8982
			20.4804	24.8466	24.9853	26.4313				20.6189	24.1101	25.5435	26.6235				20.141	24.908	24.9433	26.8263
		1:40	22.3471	26.4649	26.79	28.3073			1:40	22.5637	26.0683	27.2399	28.1986			1:40	22.193	26.3751	26.5996	28.2455
			22.3248	26.5082	26.774	28.2091				22.4768	25.7647	27.2124	28.1644				22.0851	26.2802	26.5832	28.2982
			22.3896	26.546	26.7224	28.1808				22.4968	25.698	27.1419	28.1976				22.2011	26.3247	26.5245	28.281
		1:160	24.2692	28.5268	28.7321	30.417			1:160	24.515	27.9599	29.1229	30.2432			1:160	23.8276	28.3347	28.7679	30.3188
			24.3679	28.6843	28.9522	30.1492				24.4588	28.0064	29.4172	30.2757				24.4526	28.4251	28.8504	30.39
			24.3247	28.4588	28.7085	30.2036				24.3762	28.0141	29.3632	30.2253				24.1712	28.3559	28.6666	30.3668
		1:640	26.2791	30.6242	30.8396	32.2349			1:640	26.4704	29.8724	31.311	32.2088			1:640	26.172	30.6047	31.2543	32.9039
			26.3177	30.6729	30.9523	32.8058				26.5973	29.9509	31.465	32.5885				26.1568	30.4677	31.0432	33.2765
			26.5401	30.6185	30.8074	32.503				26.5607	29.836	31.831	32.6309				26.4624	30.9927	31.0685	32.5579

[truncated: 26 more sheets: Figure 5b, Figure 5c, Figure 6a, Figure 6b, Figure 6c, Figure 7a, Figure 7b, Figure 7c, Figure s5a, Figure s5b, Figure s5c, Figure s6a, Figure s6b, Figure s6c, Figure s7a, Figure s7b, Figure s7c, Figure s8a, Figure s8b, Figure s8c …]
